# Supplementary material for: Integrative Transcriptomic and Evolutionary Analysis of Drought and Heat Stress Responses in Solanum tuberosum and Solanum lycopersicum
Source: Plants (Basel). 2025 Dec 17;14(24):3851. doi: 10.3390/plants14243851 (PMC12736803; doi:10.3390/plants14243851)
Supplement: Supplementary file 1 [file plants-14-03851-s001.zip]

Archive with 7 entries (7 files):
- Supplementary_File_1.Experiments.xlsx
- Supplementary_File_2.Gene_expression.xlsx
- Supplementary_File_3.Orthofinder_input_genomes.xlsx
- Supplementary_File_4.Orthofinder_output.tsv
- Supplementary_File_5.KaKs.xlsx
- Supplementary_File_6.GRN_GO.xlsx
- Supplementary_File_7.GRN_Orthogroups.xlsx
