# Supplementary material for: Integrative Transcriptomic and Evolutionary Analysis of Drought and Heat Stress Responses in Solanum tuberosum and Solanum lycopersicum
Source: Plants (Basel). 2025 Dec 17;14(24):3851. doi: 10.3390/plants14243851 (PMC12736803; doi:10.3390/plants14243851)
Supplement: Supplementary file 1 [file plants-14-03851-s001.zip › Supplementary_File_1.Experiments.xlsx]

## Sheet: Лист1
Supplementary File 1. Experiments included in the meta-analysis. This file lists the RNA-seq experiments used in the meta-analysis of Solanum tuberosum and Solanum lycopersicum under drought and heat stress conditions. The table is grouped by species-stress combination. Each row corresponds to an individual experiment. Columns include: GEO/Project ID – accession number or identifier of the experi…
GEO/Project ID	N of samples used	LibraryLayout	Sequencing Platform	Cultivar	Tissue	Age	Grow light	Grow Temp	Duration of stress appl.	Reference
Solanum tuberosum, HEAT
GSE158644	12 out of 12	PAIRED	Illumina HiSeq 4000	Desiree	leaf	—	12 h light/12 h dark	NT; 22 C light: 16 C dark, SHT; 30 C light: 24 C dark, HT; 35 C light: 29 C dark	3 and 8 weeks	https://doi.org/10.1016/j.celrep.2022.110579
PRJNA556372	18 out of 36	PAIRED	Illumina HiSeq 4000	Xingjia No. 2	leaf	5-6 true-leave stage	16 h light/8 h dark	37/29 C heat; 23 °C/15 °C control	0, 6, 24, 48, 72 and 96 h	https://doi.org/10.1016/j.ecoenv.2019.110048
PRJNA753086	18 out of 104	PAIRED	Illumina NovaSeq 6000	Atlantic	leaf	mature	15 h / 9 h	25.5C day, 15.5C night	—	—
Solanum tuberosum, DROUGHT
GSE140083	24 out of 24	PAIRED	Illumina HiSeq 2500	Cardinal, Desirée, Clone 37 FB, Mije	leaf	113-120 DAS	16 h / 8 h	25 °C ± 3	7 days	https://www.mdpi.com/2073-4395/9/12/848
GSE97776	54 out of 54	PAIRED	Illumina HiSeq 2500	Gwiazda/Oberon, Tajfun/Owacja.	leaf	3 weeks after the initiation of tuberization	—	—	0, 6, 10 days	https://doi.org/10.1111/pbi.12800
GSE77826	48 out of 48	SINGLE	Illumina HiSeq 2000	Milva, Alegria, Desiree, Saturna	leaf	12 days after transfer to the final pot size (57 DAP ??)	16 h / 8 h	20°C day / 18°C night	45 days	https://doi.org/10.1111/pce.12780
PRJNA897005	20 out of 20	PAIRED	Illumina NovaSeq 6000	Agria and Zorba	leaf	36 DAP	16 h / 8 h	18–22 °C	25 days	https://doi.org/10.3390/ijms232213905
PRJNA728834	21 out of 21	PAIRED	Illumina NovaSeq 6000	Désirée	leaf	3 weeks	16 h / 8 h	22/18 °C	0, 1, 3, 6, 12, 24 and 48 hours	https://doi.org/10.1186/s12870-022-03758-8
PRJNA753086	17 out of 104	PAIRED	Illumina NovaSeq 6000	Atlantic	leaf	mature	15 h / 9 h	25.5C day, 15.5C night		—
Solanum lycopersicum, HEAT
GSE151277	15 out of 39	PAIRED	Illumina HiSeq 2500	M82	leaf	28/38 DAS	16 h / 8 h	25°C normal | 42°C heat	2, 4, 12, 24 hours	https://doi.org/10.3390/ijms25179289
GSE174607	12 out of 12	PAIRED	Illumina NovaSeq 6000	Micro-Tom	leaf	4 weeks	14 h / 10 h	28 °C normal | 42 °C heat	24, 48, 96 hours	https://doi.org/10.3390/d13060258
PRJEB85881	98 out of 98	SINGLE	Illumina NovaSeq 6000	Moneymaker	leaf	16 DAS	16 h / 8 h	24-20°C normal | 37-28°C heat	1, 2, 3, 4, 5, 6 days	https://doi.org/10.5447/ipk/2025/3
PRJNA1212895	6 out of 18	PAIRED	Illumina NovaSeq 6000	-	leaf	—	—	—	—	—
PRJNA1029902	6 out of 24	PAIRED	Illumina NovaSeq 6000	Moneymaker	leaf	4 weeks	natural photoperiod	25-18°C normal | 37ºC heat	3 days	—
PRJNA1089146	6 out of 24	PAIRED	Illumina NovaSeq 6000	Moneymaker	leaf	6 weeks	16 h / 8 h	25-22°C normal |heat 40°C (control: 1 h 25°C)	1 hour	https://pmc.ncbi.nlm.nih.gov/articles/PMC11514476/
Solanum lycopersicum, DROUGHT
GSE148530	8 out of 18	PAIRED	BGISEQ-500	Micro-Tom	leaf	5–8-leaf stage	16 h / 8 h	28/20°C or 22/18°C	3 and 6 hours	https://doi.org/10.3389/fgene.2020.00540 https://doi.org/10.3389/fpls.2021.634888
GSE151277	18 out of 39	PAIRED	Illumina HiSeq 2500	M82	leaf	28/38 DAS	16 h / 8 h	25°C normal | 42°C heat	1, 2, 3, 4, 5 days	https://doi.org/10.3390/ijms25179289
GSE156402	12 out of 30	SINGLE	NextSeq 550	Florida_Lanai	leaf	25 DAS	16 h / 8 h	—	4 or 6 days	https://doi.org/10.3390/ijms21124461
PRJNA1125861	27 out of 27	PAIRED	DNBSEQ-G400	Moneymaker	leaf	50 DAS	16 h / 8 h	24 °C	—	https://doi.org/10.1038/s41598-024-80261-0
PRJNA1164923	4 out of 4	PAIRED	Illumina NovaSeq 6000	MT1	leaf	39 DAGermination	12 h/12 h	25 °C ± 2	20 days	https://www.scielo.br/j/cbab/a/zMM7kvK6tqJVJW9tpHLRGQc/?lang=en
PRJNA1283911	6 out of 12	SINGLE	ILLUMINA NextSeq 550	M82	leaf	5 weeks	—	—	—	—
