# Supplementary material for: Integrative Transcriptomic and Evolutionary Analysis of Drought and Heat Stress Responses in Solanum tuberosum and Solanum lycopersicum
Source: Plants (Basel). 2025 Dec 17;14(24):3851. doi: 10.3390/plants14243851 (PMC12736803; doi:10.3390/plants14243851)
Supplement: Supplementary file 1 [file plants-14-03851-s001.zip › Supplementary_File_2.Gene_expression.xlsx]

## Sheet: Лист1
			Supplementary File 2. Gene expression analysis results. This file contains the results of differential expression analyses (DEA) performed on Solanum tuberosum and Solanum lycopersicum datasets under drought and heat stress conditions. The file includes 12 worksheets organized as follows: - Four sheets (Tomato_HEAT_sep, Tomato_DRO_sep, Potato_HEAT_sep, Potato_DRO_sep): results of DEA for pairwise…

## Sheet: Tomato_HEAT_sep
Results of DEA for pairwise comparisons within individual experiments. Column descriptions: Geneid – unique identifier of the gene. Mean_LFC – average log2 fold change (LFC) across pairwise comparisons where the gene was identified as differentially expressed (DEG). Min_LFC – minimum observed log2 fold change among those comparisons. Max_LFC – maximum observed log2 fold change among those compari…
Geneid	Mean_LFC	Min_LFC	Max_LFC	Num_positive	Num_negative	Num_total	Sources
Solyc08g007770.3.1	1.28761	-0.710016	2.50317	16	1	17	GSE151277_heat(12h_vs_0).xlsx; GSE151277_heat(24h_vs_0).xlsx; GSE151277_heat(2h_vs_0).xlsx; GSE151277_heat(4h_vs_0).xlsx; GSE174607_heat(24h_vs_0).xlsx; GSE174607_heat(48h_vs_0).xlsx; GSE174607_heat(96h_vs_0).xlsx; PRJEB85881_heat(1d_vs_1d).xlsx; PRJEB85881_heat(2d_vs_2d).xlsx; PRJEB85881_heat(3d_vs_3d).xlsx; PRJEB85881_heat(4d_vs_4d).xlsx; PRJEB85881_heat(5d_vs_5d).xlsx; PRJEB85881_heat(6d_vs_6d…
Solyc04g014480.3.1	4.90307	1.2196	8.89254	17	0	17	GSE151277_heat(12h_vs_0).xlsx; GSE151277_heat(24h_vs_0).xlsx; GSE151277_heat(2h_vs_0).xlsx; GSE151277_heat(4h_vs_0).xlsx; GSE174607_heat(24h_vs_0).xlsx; GSE174607_heat(48h_vs_0).xlsx; GSE174607_heat(96h_vs_0).xlsx; PRJEB85881_heat(1d_vs_1d).xlsx; PRJEB85881_heat(2d_vs_2d).xlsx; PRJEB85881_heat(3d_vs_3d).xlsx; PRJEB85881_heat(4d_vs_4d).xlsx; PRJEB85881_heat(5d_vs_5d).xlsx; PRJEB85881_heat(6d_vs_6d…
Solyc07g006830.3.1	-0.870699	-1.39573	-0.486674	0	16	16	GSE151277_heat(12h_vs_0).xlsx; GSE151277_heat(24h_vs_0).xlsx; GSE151277_heat(2h_vs_0).xlsx; GSE151277_heat(4h_vs_0).xlsx; GSE174607_heat(24h_vs_0).xlsx; GSE174607_heat(48h_vs_0).xlsx; GSE174607_heat(96h_vs_0).xlsx; PRJEB85881_heat(1d_vs_1d).xlsx; PRJEB85881_heat(2d_vs_2d).xlsx; PRJEB85881_heat(3d_vs_3d).xlsx; PRJEB85881_heat(4d_vs_4d).xlsx; PRJEB85881_heat(5d_vs_5d).xlsx; PRJEB85881_heat(6d_vs_6d…
Solyc03g025190.3.1	-1.35235	-3.30132	1.01645	2	14	16	GSE151277_heat(12h_vs_0).xlsx; GSE151277_heat(24h_vs_0).xlsx; GSE151277_heat(2h_vs_0).xlsx; GSE151277_heat(4h_vs_0).xlsx; GSE174607_heat(24h_vs_0).xlsx; GSE174607_heat(48h_vs_0).xlsx; GSE174607_heat(96h_vs_0).xlsx; PRJEB85881_heat(1d_vs_1d).xlsx; PRJEB85881_heat(2d_vs_2d).xlsx; PRJEB85881_heat(3d_vs_3d).xlsx; PRJEB85881_heat(4d_vs_4d).xlsx; PRJEB85881_heat(5d_vs_5d).xlsx; PRJEB85881_heat(6d_vs_6d…
Solyc06g066700.1.1	-3.07178	-7.48351	2.19695	2	14	16	GSE151277_heat(12h_vs_0).xlsx; GSE151277_heat(24h_vs_0).xlsx; GSE151277_heat(2h_vs_0).xlsx; GSE151277_heat(4h_vs_0).xlsx; GSE174607_heat(24h_vs_0).xlsx; GSE174607_heat(48h_vs_0).xlsx; GSE174607_heat(96h_vs_0).xlsx; PRJEB85881_heat(1d_vs_1d).xlsx; PRJEB85881_heat(2d_vs_2d).xlsx; PRJEB85881_heat(3d_vs_3d).xlsx; PRJEB85881_heat(4d_vs_4d).xlsx; PRJEB85881_heat(5d_vs_5d).xlsx; PRJEB85881_heat(6d_vs_6d…
Solyc03g043850.3.1	5.51368	2.61095	9.1086	16	0	16	GSE151277_heat(12h_vs_0).xlsx; GSE151277_heat(24h_vs_0).xlsx; GSE151277_heat(2h_vs_0).xlsx; GSE151277_heat(4h_vs_0).xlsx; GSE174607_heat(24h_vs_0).xlsx; GSE174607_heat(48h_vs_0).xlsx; GSE174607_heat(96h_vs_0).xlsx; PRJEB85881_heat(1d_vs_1d).xlsx; PRJEB85881_heat(2d_vs_2d).xlsx; PRJEB85881_heat(3d_vs_3d).xlsx; PRJEB85881_heat(4d_vs_4d).xlsx; PRJEB85881_heat(5d_vs_5d).xlsx; PRJEB85881_heat(6d_vs_6d…
Solyc03g082420.3.1	7.42064	3.13517	12.4909	16	0	16	GSE151277_heat(12h_vs_0).xlsx; GSE151277_heat(24h_vs_0).xlsx; GSE151277_heat(2h_vs_0).xlsx; GSE151277_heat(4h_vs_0).xlsx; GSE174607_heat(24h_vs_0).xlsx; GSE174607_heat(48h_vs_0).xlsx; PRJEB85881_heat(1d_vs_1d).xlsx; PRJEB85881_heat(2d_vs_2d).xlsx; PRJEB85881_heat(3d_vs_3d).xlsx; PRJEB85881_heat(4d_vs_4d).xlsx; PRJEB85881_heat(5d_vs_5d).xlsx; PRJEB85881_heat(6d_vs_6d).xlsx; PRJEB85881_heat(8d_vs_8…
Solyc07g054760.1.1	4.42503	1.43166	6.13958	16	0	16	GSE151277_heat(12h_vs_0).xlsx; GSE151277_heat(24h_vs_0).xlsx; GSE151277_heat(2h_vs_0).xlsx; GSE151277_heat(4h_vs_0).xlsx; GSE174607_heat(24h_vs_0).xlsx; GSE174607_heat(48h_vs_0).xlsx; GSE174607_heat(96h_vs_0).xlsx; PRJEB85881_heat(1d_vs_1d).xlsx; PRJEB85881_heat(2d_vs_2d).xlsx; PRJEB85881_heat(3d_vs_3d).xlsx; PRJEB85881_heat(4d_vs_4d).xlsx; PRJEB85881_heat(5d_vs_5d).xlsx; PRJEB85881_heat(6d_vs_6d…
Solyc09g007270.3.1	4.59109	1.42496	9.4346	16	0	16	GSE151277_heat(12h_vs_0).xlsx; GSE151277_heat(24h_vs_0).xlsx; GSE151277_heat(2h_vs_0).xlsx; GSE151277_heat(4h_vs_0).xlsx; GSE174607_heat(24h_vs_0).xlsx; GSE174607_heat(48h_vs_0).xlsx; PRJEB85881_heat(1d_vs_1d).xlsx; PRJEB85881_heat(2d_vs_2d).xlsx; PRJEB85881_heat(3d_vs_3d).xlsx; PRJEB85881_heat(4d_vs_4d).xlsx; PRJEB85881_heat(5d_vs_5d).xlsx; PRJEB85881_heat(6d_vs_6d).xlsx; PRJEB85881_heat(8d_vs_8…
Solyc09g008970.1.1	4.81881	2.2597	9.94561	16	0	16	GSE151277_heat(12h_vs_0).xlsx; GSE151277_heat(24h_vs_0).xlsx; GSE151277_heat(2h_vs_0).xlsx; GSE151277_heat(4h_vs_0).xlsx; GSE174607_heat(24h_vs_0).xlsx; GSE174607_heat(48h_vs_0).xlsx; PRJEB85881_heat(1d_vs_1d).xlsx; PRJEB85881_heat(2d_vs_2d).xlsx; PRJEB85881_heat(3d_vs_3d).xlsx; PRJEB85881_heat(4d_vs_4d).xlsx; PRJEB85881_heat(5d_vs_5d).xlsx; PRJEB85881_heat(6d_vs_6d).xlsx; PRJEB85881_heat(8d_vs_8…
Solyc09g015000.3.1	4.97488	1.22831	10.8055	16	0	16	GSE151277_heat(12h_vs_0).xlsx; GSE151277_heat(24h_vs_0).xlsx; GSE151277_heat(2h_vs_0).xlsx; GSE151277_heat(4h_vs_0).xlsx; GSE174607_heat(24h_vs_0).xlsx; GSE174607_heat(48h_vs_0).xlsx; PRJEB85881_heat(1d_vs_1d).xlsx; PRJEB85881_heat(2d_vs_2d).xlsx; PRJEB85881_heat(3d_vs_3d).xlsx; PRJEB85881_heat(4d_vs_4d).xlsx; PRJEB85881_heat(5d_vs_5d).xlsx; PRJEB85881_heat(6d_vs_6d).xlsx; PRJEB85881_heat(8d_vs_8…
Solyc11g020330.1.1	8.51187	4.53441	11.9895	16	0	16	GSE151277_heat(12h_vs_0).xlsx; GSE151277_heat(24h_vs_0).xlsx; GSE151277_heat(2h_vs_0).xlsx; GSE151277_heat(4h_vs_0).xlsx; GSE174607_heat(24h_vs_0).xlsx; GSE174607_heat(48h_vs_0).xlsx; PRJEB85881_heat(1d_vs_1d).xlsx; PRJEB85881_heat(2d_vs_2d).xlsx; PRJEB85881_heat(3d_vs_3d).xlsx; PRJEB85881_heat(4d_vs_4d).xlsx; PRJEB85881_heat(5d_vs_5d).xlsx; PRJEB85881_heat(6d_vs_6d).xlsx; PRJEB85881_heat(8d_vs_8…
Solyc11g070060.2.1	2.05916	1.20859	3.95772	16	0	16	GSE151277_heat(12h_vs_0).xlsx; GSE151277_heat(24h_vs_0).xlsx; GSE151277_heat(2h_vs_0).xlsx; GSE151277_heat(4h_vs_0).xlsx; GSE174607_heat(48h_vs_0).xlsx; GSE174607_heat(96h_vs_0).xlsx; PRJEB85881_heat(1d_vs_1d).xlsx; PRJEB85881_heat(2d_vs_2d).xlsx; PRJEB85881_heat(3d_vs_3d).xlsx; PRJEB85881_heat(4d_vs_4d).xlsx; PRJEB85881_heat(5d_vs_5d).xlsx; PRJEB85881_heat(6d_vs_6d).xlsx; PRJEB85881_heat(8d_vs_8…
Solyc04g078140.3.1	-3.36095	-5.20814	-0.82825	0	15	15	GSE151277_heat(12h_vs_0).xlsx; GSE151277_heat(24h_vs_0).xlsx; GSE151277_heat(2h_vs_0).xlsx; GSE151277_heat(4h_vs_0).xlsx; GSE174607_heat(24h_vs_0).xlsx; GSE174607_heat(48h_vs_0).xlsx; GSE174607_heat(96h_vs_0).xlsx; PRJEB85881_heat(1d_vs_1d).xlsx; PRJEB85881_heat(2d_vs_2d).xlsx; PRJEB85881_heat(3d_vs_3d).xlsx; PRJEB85881_heat(4d_vs_4d).xlsx; PRJEB85881_heat(5d_vs_5d).xlsx; PRJEB85881_heat(6d_vs_6d…
Solyc09g065100.2.1	-4.6008	-8.75412	-1.78143	0	15	15	GSE151277_heat(12h_vs_0).xlsx; GSE151277_heat(24h_vs_0).xlsx; GSE151277_heat(2h_vs_0).xlsx; GSE151277_heat(4h_vs_0).xlsx; GSE174607_heat(24h_vs_0).xlsx; GSE174607_heat(48h_vs_0).xlsx; GSE174607_heat(96h_vs_0).xlsx; PRJEB85881_heat(1d_vs_1d).xlsx; PRJEB85881_heat(2d_vs_2d).xlsx; PRJEB85881_heat(3d_vs_3d).xlsx; PRJEB85881_heat(4d_vs_4d).xlsx; PRJEB85881_heat(5d_vs_5d).xlsx; PRJEB85881_heat(6d_vs_6d…
Solyc01g102310.3.1	-1.60553	-3.07449	0.826307	1	14	15	GSE151277_heat(12h_vs_0).xlsx; GSE151277_heat(24h_vs_0).xlsx; GSE151277_heat(2h_vs_0).xlsx; GSE151277_heat(4h_vs_0).xlsx; GSE174607_heat(48h_vs_0).xlsx; GSE174607_heat(96h_vs_0).xlsx; PRJEB85881_heat(1d_vs_1d).xlsx; PRJEB85881_heat(2d_vs_2d).xlsx; PRJEB85881_heat(3d_vs_3d).xlsx; PRJEB85881_heat(4d_vs_4d).xlsx; PRJEB85881_heat(5d_vs_5d).xlsx; PRJEB85881_heat(6d_vs_6d).xlsx; PRJNA1029902_heat(heat_…
Solyc03g120020.3.1	-3.18389	-5.548	6.08525	1	14	15	GSE151277_heat(12h_vs_0).xlsx; GSE151277_heat(24h_vs_0).xlsx; GSE151277_heat(4h_vs_0).xlsx; GSE174607_heat(24h_vs_0).xlsx; GSE174607_heat(48h_vs_0).xlsx; GSE174607_heat(96h_vs_0).xlsx; PRJEB85881_heat(1d_vs_1d).xlsx; PRJEB85881_heat(2d_vs_2d).xlsx; PRJEB85881_heat(3d_vs_3d).xlsx; PRJEB85881_heat(4d_vs_4d).xlsx; PRJEB85881_heat(5d_vs_5d).xlsx; PRJEB85881_heat(6d_vs_6d).xlsx; PRJNA1029902_heat(heat…
Solyc12g087950.1.1	-1.43072	-2.24627	0.757762	1	14	15	GSE151277_heat(12h_vs_0).xlsx; GSE151277_heat(24h_vs_0).xlsx; GSE151277_heat(2h_vs_0).xlsx; GSE151277_heat(4h_vs_0).xlsx; GSE174607_heat(48h_vs_0).xlsx; GSE174607_heat(96h_vs_0).xlsx; PRJEB85881_heat(1d_vs_1d).xlsx; PRJEB85881_heat(2d_vs_2d).xlsx; PRJEB85881_heat(3d_vs_3d).xlsx; PRJEB85881_heat(4d_vs_4d).xlsx; PRJEB85881_heat(5d_vs_5d).xlsx; PRJEB85881_heat(6d_vs_6d).xlsx; PRJEB85881_heat(8d_vs_8…
Solyc03g083400.3.1	-0.496895	-3.03929	3.20196	5	10	15	GSE151277_heat(12h_vs_0).xlsx; GSE151277_heat(24h_vs_0).xlsx; GSE151277_heat(2h_vs_0).xlsx; GSE151277_heat(4h_vs_0).xlsx; GSE174607_heat(48h_vs_0).xlsx; GSE174607_heat(96h_vs_0).xlsx; PRJEB85881_heat(1d_vs_1d).xlsx; PRJEB85881_heat(2d_vs_2d).xlsx; PRJEB85881_heat(3d_vs_3d).xlsx; PRJEB85881_heat(4d_vs_4d).xlsx; PRJEB85881_heat(5d_vs_5d).xlsx; PRJEB85881_heat(8d_vs_8d).xlsx; PRJNA1029902_heat(heat_…
Solyc01g091590.3.1	1.51217	-5.80924	5.41254	11	4	15	GSE151277_heat(12h_vs_0).xlsx; GSE151277_heat(24h_vs_0).xlsx; GSE151277_heat(2h_vs_0).xlsx; GSE151277_heat(4h_vs_0).xlsx; GSE174607_heat(24h_vs_0).xlsx; GSE174607_heat(48h_vs_0).xlsx; GSE174607_heat(96h_vs_0).xlsx; PRJEB85881_heat(2d_vs_2d).xlsx; PRJEB85881_heat(3d_vs_3d).xlsx; PRJEB85881_heat(4d_vs_4d).xlsx; PRJEB85881_heat(5d_vs_5d).xlsx; PRJEB85881_heat(6d_vs_6d).xlsx; PRJNA1029902_heat(heat_v…
Solyc03g093550.1.1	0.920218	-2.8025	3.13421	11	4	15	GSE151277_heat(12h_vs_0).xlsx; GSE151277_heat(24h_vs_0).xlsx; GSE151277_heat(2h_vs_0).xlsx; GSE151277_heat(4h_vs_0).xlsx; GSE174607_heat(24h_vs_0).xlsx; GSE174607_heat(48h_vs_0).xlsx; GSE174607_heat(96h_vs_0).xlsx; PRJEB85881_heat(1d_vs_1d).xlsx; PRJEB85881_heat(2d_vs_2d).xlsx; PRJEB85881_heat(3d_vs_3d).xlsx; PRJEB85881_heat(4d_vs_4d).xlsx; PRJEB85881_heat(5d_vs_5d).xlsx; PRJEB85881_heat(6d_vs_6d…
Solyc03g098730.1.1	1.0078	-4.7144	3.96213	11	4	15	GSE151277_heat(12h_vs_0).xlsx; GSE151277_heat(24h_vs_0).xlsx; GSE151277_heat(4h_vs_0).xlsx; GSE174607_heat(24h_vs_0).xlsx; GSE174607_heat(48h_vs_0).xlsx; GSE174607_heat(96h_vs_0).xlsx; PRJEB85881_heat(1d_vs_1d).xlsx; PRJEB85881_heat(2d_vs_2d).xlsx; PRJEB85881_heat(3d_vs_3d).xlsx; PRJEB85881_heat(4d_vs_4d).xlsx; PRJEB85881_heat(5d_vs_5d).xlsx; PRJEB85881_heat(6d_vs_6d).xlsx; PRJNA1029902_heat(heat…
Solyc07g040960.1.1	1.69397	-5.54553	6.15268	11	4	15	GSE151277_heat(12h_vs_0).xlsx; GSE151277_heat(24h_vs_0).xlsx; GSE151277_heat(2h_vs_0).xlsx; GSE151277_heat(4h_vs_0).xlsx; GSE174607_heat(24h_vs_0).xlsx; GSE174607_heat(48h_vs_0).xlsx; GSE174607_heat(96h_vs_0).xlsx; PRJEB85881_heat(2d_vs_2d).xlsx; PRJEB85881_heat(3d_vs_3d).xlsx; PRJEB85881_heat(4d_vs_4d).xlsx; PRJEB85881_heat(5d_vs_5d).xlsx; PRJEB85881_heat(6d_vs_6d).xlsx; PRJNA1029902_heat(heat_v…
Solyc08g041860.1.1	0.976481	-1.89873	3.90439	11	4	15	GSE151277_heat(12h_vs_0).xlsx; GSE151277_heat(24h_vs_0).xlsx; GSE151277_heat(2h_vs_0).xlsx; GSE151277_heat(4h_vs_0).xlsx; GSE174607_heat(24h_vs_0).xlsx; GSE174607_heat(48h_vs_0).xlsx; GSE174607_heat(96h_vs_0).xlsx; PRJEB85881_heat(1d_vs_1d).xlsx; PRJEB85881_heat(2d_vs_2d).xlsx; PRJEB85881_heat(3d_vs_3d).xlsx; PRJEB85881_heat(4d_vs_4d).xlsx; PRJEB85881_heat(5d_vs_5d).xlsx; PRJEB85881_heat(8d_vs_8d…
Solyc03g113930.2.1	9.76798	5.00809	15.218	15	0	15	GSE151277_heat(12h_vs_0).xlsx; GSE151277_heat(24h_vs_0).xlsx; GSE151277_heat(2h_vs_0).xlsx; GSE151277_heat(4h_vs_0).xlsx; GSE174607_heat(24h_vs_0).xlsx; GSE174607_heat(48h_vs_0).xlsx; PRJEB85881_heat(1d_vs_1d).xlsx; PRJEB85881_heat(2d_vs_2d).xlsx; PRJEB85881_heat(3d_vs_3d).xlsx; PRJEB85881_heat(4d_vs_4d).xlsx; PRJEB85881_heat(5d_vs_5d).xlsx; PRJEB85881_heat(6d_vs_6d).xlsx; PRJNA1029902_heat(heat_…
Solyc07g052700.3.1	1.8794	0.726257	3.5781	15	0	15	GSE151277_heat(12h_vs_0).xlsx; GSE151277_heat(24h_vs_0).xlsx; GSE151277_heat(2h_vs_0).xlsx; GSE151277_heat(4h_vs_0).xlsx; GSE174607_heat(24h_vs_0).xlsx; GSE174607_heat(48h_vs_0).xlsx; PRJEB85881_heat(1d_vs_1d).xlsx; PRJEB85881_heat(2d_vs_2d).xlsx; PRJEB85881_heat(3d_vs_3d).xlsx; PRJEB85881_heat(4d_vs_4d).xlsx; PRJEB85881_heat(5d_vs_5d).xlsx; PRJEB85881_heat(6d_vs_6d).xlsx; PRJNA1029902_heat(heat_…
Solyc07g054780.1.1	3.28226	1.42403	6.16843	15	0	15	GSE151277_heat(12h_vs_0).xlsx; GSE151277_heat(24h_vs_0).xlsx; GSE151277_heat(2h_vs_0).xlsx; GSE174607_heat(24h_vs_0).xlsx; GSE174607_heat(48h_vs_0).xlsx; GSE174607_heat(96h_vs_0).xlsx; PRJEB85881_heat(1d_vs_1d).xlsx; PRJEB85881_heat(2d_vs_2d).xlsx; PRJEB85881_heat(3d_vs_3d).xlsx; PRJEB85881_heat(4d_vs_4d).xlsx; PRJEB85881_heat(5d_vs_5d).xlsx; PRJEB85881_heat(6d_vs_6d).xlsx; PRJEB85881_heat(8d_vs_…
Solyc08g062450.1.1	7.23747	2.45654	12.516	15	0	15	GSE151277_heat(12h_vs_0).xlsx; GSE151277_heat(24h_vs_0).xlsx; GSE151277_heat(2h_vs_0).xlsx; GSE151277_heat(4h_vs_0).xlsx; GSE174607_heat(24h_vs_0).xlsx; PRJEB85881_heat(1d_vs_1d).xlsx; PRJEB85881_heat(2d_vs_2d).xlsx; PRJEB85881_heat(3d_vs_3d).xlsx; PRJEB85881_heat(4d_vs_4d).xlsx; PRJEB85881_heat(5d_vs_5d).xlsx; PRJEB85881_heat(6d_vs_6d).xlsx; PRJEB85881_heat(8d_vs_8d).xlsx; PRJNA1029902_heat(heat…
Solyc08g078695.1.1	5.29094	1.86733	10.6578	15	0	15	GSE151277_heat(12h_vs_0).xlsx; GSE151277_heat(24h_vs_0).xlsx; GSE151277_heat(2h_vs_0).xlsx; GSE151277_heat(4h_vs_0).xlsx; GSE174607_heat(24h_vs_0).xlsx; PRJEB85881_heat(1d_vs_1d).xlsx; PRJEB85881_heat(2d_vs_2d).xlsx; PRJEB85881_heat(3d_vs_3d).xlsx; PRJEB85881_heat(4d_vs_4d).xlsx; PRJEB85881_heat(5d_vs_5d).xlsx; PRJEB85881_heat(6d_vs_6d).xlsx; PRJEB85881_heat(8d_vs_8d).xlsx; PRJNA1029902_heat(heat…
Solyc09g015020.1.1	5.24019	1.60102	11.3328	15	0	15	GSE151277_heat(12h_vs_0).xlsx; GSE151277_heat(24h_vs_0).xlsx; GSE151277_heat(2h_vs_0).xlsx; GSE151277_heat(4h_vs_0).xlsx; GSE174607_heat(24h_vs_0).xlsx; GSE174607_heat(48h_vs_0).xlsx; PRJEB85881_heat(1d_vs_1d).xlsx; PRJEB85881_heat(2d_vs_2d).xlsx; PRJEB85881_heat(3d_vs_3d).xlsx; PRJEB85881_heat(4d_vs_4d).xlsx; PRJEB85881_heat(5d_vs_5d).xlsx; PRJEB85881_heat(6d_vs_6d).xlsx; PRJNA1029902_heat(heat_…
Solyc09g074500.2.1	7.06396	2.19063	12.0688	15	0	15	GSE151277_heat(12h_vs_0).xlsx; GSE151277_heat(24h_vs_0).xlsx; GSE151277_heat(2h_vs_0).xlsx; GSE151277_heat(4h_vs_0).xlsx; GSE174607_heat(24h_vs_0).xlsx; GSE174607_heat(48h_vs_0).xlsx; GSE174607_heat(96h_vs_0).xlsx; PRJEB85881_heat(1d_vs_1d).xlsx; PRJEB85881_heat(2d_vs_2d).xlsx; PRJEB85881_heat(3d_vs_3d).xlsx; PRJEB85881_heat(4d_vs_4d).xlsx; PRJEB85881_heat(5d_vs_5d).xlsx; PRJEB85881_heat(6d_vs_6d…
Solyc12g098810.2.1	1.80464	0.790473	4.71571	15	0	15	GSE151277_heat(12h_vs_0).xlsx; GSE151277_heat(24h_vs_0).xlsx; GSE151277_heat(2h_vs_0).xlsx; GSE174607_heat(24h_vs_0).xlsx; GSE174607_heat(48h_vs_0).xlsx; PRJEB85881_heat(1d_vs_1d).xlsx; PRJEB85881_heat(2d_vs_2d).xlsx; PRJEB85881_heat(3d_vs_3d).xlsx; PRJEB85881_heat(4d_vs_4d).xlsx; PRJEB85881_heat(5d_vs_5d).xlsx; PRJEB85881_heat(6d_vs_6d).xlsx; PRJEB85881_heat(8d_vs_8d).xlsx; PRJNA1029902_heat(hea…
Solyc05g052030.1.1	-1.35719	-2.91883	-0.735604	0	14	14	GSE151277_heat(12h_vs_0).xlsx; GSE151277_heat(24h_vs_0).xlsx; GSE151277_heat(4h_vs_0).xlsx; GSE174607_heat(48h_vs_0).xlsx; GSE174607_heat(96h_vs_0).xlsx; PRJEB85881_heat(1d_vs_1d).xlsx; PRJEB85881_heat(2d_vs_2d).xlsx; PRJEB85881_heat(4d_vs_4d).xlsx; PRJEB85881_heat(5d_vs_5d).xlsx; PRJEB85881_heat(6d_vs_6d).xlsx; PRJEB85881_heat(8d_vs_8d).xlsx; PRJNA1029902_heat(heat_vs_contol).xlsx; PRJNA1089146_…
Solyc06g010033.1.1	-1.66205	-3.06798	-1.09527	0	14	14	GSE151277_heat(24h_vs_0).xlsx; GSE174607_heat(24h_vs_0).xlsx; GSE174607_heat(48h_vs_0).xlsx; GSE174607_heat(96h_vs_0).xlsx; PRJEB85881_heat(1d_vs_1d).xlsx; PRJEB85881_heat(2d_vs_2d).xlsx; PRJEB85881_heat(3d_vs_3d).xlsx; PRJEB85881_heat(4d_vs_4d).xlsx; PRJEB85881_heat(5d_vs_5d).xlsx; PRJEB85881_heat(6d_vs_6d).xlsx; PRJEB85881_heat(8d_vs_8d).xlsx; PRJNA1029902_heat(heat_vs_contol).xlsx; PRJNA108914…
Solyc01g102950.3.1	-1.37937	-2.58703	0.70285	1	13	14	GSE151277_heat(12h_vs_0).xlsx; GSE151277_heat(24h_vs_0).xlsx; GSE151277_heat(4h_vs_0).xlsx; GSE174607_heat(48h_vs_0).xlsx; GSE174607_heat(96h_vs_0).xlsx; PRJEB85881_heat(1d_vs_1d).xlsx; PRJEB85881_heat(2d_vs_2d).xlsx; PRJEB85881_heat(3d_vs_3d).xlsx; PRJEB85881_heat(4d_vs_4d).xlsx; PRJEB85881_heat(5d_vs_5d).xlsx; PRJEB85881_heat(6d_vs_6d).xlsx; PRJEB85881_heat(8d_vs_8d).xlsx; PRJNA1029902_heat(hea…
Solyc03g007290.3.1	-2.29953	-4.49209	0.851017	1	13	14	GSE151277_heat(12h_vs_0).xlsx; GSE151277_heat(24h_vs_0).xlsx; GSE151277_heat(2h_vs_0).xlsx; GSE174607_heat(48h_vs_0).xlsx; GSE174607_heat(96h_vs_0).xlsx; PRJEB85881_heat(1d_vs_1d).xlsx; PRJEB85881_heat(2d_vs_2d).xlsx; PRJEB85881_heat(3d_vs_3d).xlsx; PRJEB85881_heat(4d_vs_4d).xlsx; PRJEB85881_heat(5d_vs_5d).xlsx; PRJEB85881_heat(6d_vs_6d).xlsx; PRJNA1029902_heat(heat_vs_contol).xlsx; PRJNA1089146_…
Solyc03g097370.3.1	-1.80916	-3.93365	1.17891	1	13	14	GSE151277_heat(12h_vs_0).xlsx; GSE151277_heat(4h_vs_0).xlsx; GSE174607_heat(24h_vs_0).xlsx; GSE174607_heat(48h_vs_0).xlsx; GSE174607_heat(96h_vs_0).xlsx; PRJEB85881_heat(1d_vs_1d).xlsx; PRJEB85881_heat(2d_vs_2d).xlsx; PRJEB85881_heat(3d_vs_3d).xlsx; PRJEB85881_heat(4d_vs_4d).xlsx; PRJEB85881_heat(5d_vs_5d).xlsx; PRJEB85881_heat(6d_vs_6d).xlsx; PRJNA1029902_heat(heat_vs_contol).xlsx; PRJNA1089146_…
Solyc08g080040.3.1	-2.76128	-3.8948	1.10357	1	13	14	GSE151277_heat(12h_vs_0).xlsx; GSE151277_heat(24h_vs_0).xlsx; GSE151277_heat(2h_vs_0).xlsx; GSE151277_heat(4h_vs_0).xlsx; GSE174607_heat(24h_vs_0).xlsx; GSE174607_heat(48h_vs_0).xlsx; GSE174607_heat(96h_vs_0).xlsx; PRJEB85881_heat(1d_vs_1d).xlsx; PRJEB85881_heat(2d_vs_2d).xlsx; PRJEB85881_heat(3d_vs_3d).xlsx; PRJEB85881_heat(5d_vs_5d).xlsx; PRJEB85881_heat(6d_vs_6d).xlsx; PRJEB85881_heat(8d_vs_8d…
Solyc11g051160.2.1	-1.27942	-3.70679	1.3877	1	13	14	GSE151277_heat(12h_vs_0).xlsx; GSE151277_heat(24h_vs_0).xlsx; GSE151277_heat(2h_vs_0).xlsx; GSE151277_heat(4h_vs_0).xlsx; PRJEB85881_heat(1d_vs_1d).xlsx; PRJEB85881_heat(2d_vs_2d).xlsx; PRJEB85881_heat(3d_vs_3d).xlsx; PRJEB85881_heat(4d_vs_4d).xlsx; PRJEB85881_heat(5d_vs_5d).xlsx; PRJEB85881_heat(6d_vs_6d).xlsx; PRJEB85881_heat(8d_vs_8d).xlsx; PRJNA1029902_heat(heat_vs_contol).xlsx; PRJNA1089146_…
Solyc02g062610.3.1	-1.39189	-3.26429	1.12632	2	12	14	GSE151277_heat(12h_vs_0).xlsx; GSE151277_heat(2h_vs_0).xlsx; GSE151277_heat(4h_vs_0).xlsx; GSE174607_heat(48h_vs_0).xlsx; PRJEB85881_heat(1d_vs_1d).xlsx; PRJEB85881_heat(2d_vs_2d).xlsx; PRJEB85881_heat(3d_vs_3d).xlsx; PRJEB85881_heat(4d_vs_4d).xlsx; PRJEB85881_heat(5d_vs_5d).xlsx; PRJEB85881_heat(6d_vs_6d).xlsx; PRJEB85881_heat(8d_vs_8d).xlsx; PRJNA1029902_heat(heat_vs_contol).xlsx; PRJNA1089146_…
Solyc11g044255.1.1	-1.58836	-4.30017	0.975966	2	12	14	GSE151277_heat(12h_vs_0).xlsx; GSE151277_heat(24h_vs_0).xlsx; GSE151277_heat(2h_vs_0).xlsx; GSE151277_heat(4h_vs_0).xlsx; PRJEB85881_heat(1d_vs_1d).xlsx; PRJEB85881_heat(2d_vs_2d).xlsx; PRJEB85881_heat(3d_vs_3d).xlsx; PRJEB85881_heat(4d_vs_4d).xlsx; PRJEB85881_heat(5d_vs_5d).xlsx; PRJEB85881_heat(6d_vs_6d).xlsx; PRJEB85881_heat(8d_vs_8d).xlsx; PRJNA1029902_heat(heat_vs_contol).xlsx; PRJNA1089146_…
Solyc07g047940.3.1	-1.64569	-5.46306	2.52992	3	11	14	GSE151277_heat(12h_vs_0).xlsx; GSE151277_heat(24h_vs_0).xlsx; GSE151277_heat(4h_vs_0).xlsx; GSE174607_heat(96h_vs_0).xlsx; PRJEB85881_heat(1d_vs_1d).xlsx; PRJEB85881_heat(2d_vs_2d).xlsx; PRJEB85881_heat(3d_vs_3d).xlsx; PRJEB85881_heat(4d_vs_4d).xlsx; PRJEB85881_heat(5d_vs_5d).xlsx; PRJEB85881_heat(6d_vs_6d).xlsx; PRJEB85881_heat(8d_vs_8d).xlsx; PRJNA1029902_heat(heat_vs_contol).xlsx; PRJNA1089146…
Solyc08g016310.3.1	-0.762929	-2.50774	0.784806	3	11	14	GSE151277_heat(12h_vs_0).xlsx; GSE174607_heat(24h_vs_0).xlsx; GSE174607_heat(48h_vs_0).xlsx; GSE174607_heat(96h_vs_0).xlsx; PRJEB85881_heat(1d_vs_1d).xlsx; PRJEB85881_heat(2d_vs_2d).xlsx; PRJEB85881_heat(3d_vs_3d).xlsx; PRJEB85881_heat(4d_vs_4d).xlsx; PRJEB85881_heat(5d_vs_5d).xlsx; PRJEB85881_heat(6d_vs_6d).xlsx; PRJEB85881_heat(8d_vs_8d).xlsx; PRJNA1029902_heat(heat_vs_contol).xlsx; PRJNA108914…
Solyc03g082610.1.1	-0.617202	-2.5169	1.56641	4	10	14	GSE151277_heat(12h_vs_0).xlsx; GSE151277_heat(24h_vs_0).xlsx; GSE174607_heat(24h_vs_0).xlsx; GSE174607_heat(48h_vs_0).xlsx; GSE174607_heat(96h_vs_0).xlsx; PRJEB85881_heat(1d_vs_1d).xlsx; PRJEB85881_heat(2d_vs_2d).xlsx; PRJEB85881_heat(3d_vs_3d).xlsx; PRJEB85881_heat(4d_vs_4d).xlsx; PRJEB85881_heat(5d_vs_5d).xlsx; PRJEB85881_heat(6d_vs_6d).xlsx; PRJNA1029902_heat(heat_vs_contol).xlsx; PRJNA1089146…
Solyc02g079430.3.1	-0.126848	-2.30274	3.47991	6	8	14	GSE151277_heat(4h_vs_0).xlsx; GSE174607_heat(24h_vs_0).xlsx; GSE174607_heat(48h_vs_0).xlsx; GSE174607_heat(96h_vs_0).xlsx; PRJEB85881_heat(1d_vs_1d).xlsx; PRJEB85881_heat(2d_vs_2d).xlsx; PRJEB85881_heat(3d_vs_3d).xlsx; PRJEB85881_heat(4d_vs_4d).xlsx; PRJEB85881_heat(5d_vs_5d).xlsx; PRJEB85881_heat(6d_vs_6d).xlsx; PRJEB85881_heat(8d_vs_8d).xlsx; PRJNA1029902_heat(heat_vs_contol).xlsx; PRJNA1089146…
Solyc04g080960.3.1	0.349589	-1.76498	2.69393	7	7	14	GSE151277_heat(12h_vs_0).xlsx; GSE151277_heat(24h_vs_0).xlsx; GSE151277_heat(4h_vs_0).xlsx; GSE174607_heat(48h_vs_0).xlsx; GSE174607_heat(96h_vs_0).xlsx; PRJEB85881_heat(1d_vs_1d).xlsx; PRJEB85881_heat(2d_vs_2d).xlsx; PRJEB85881_heat(3d_vs_3d).xlsx; PRJEB85881_heat(5d_vs_5d).xlsx; PRJEB85881_heat(6d_vs_6d).xlsx; PRJEB85881_heat(8d_vs_8d).xlsx; PRJNA1029902_heat(heat_vs_contol).xlsx; PRJNA1089146_…
Solyc02g065570.1.1	0.897439	-2.89618	3.81794	9	5	14	GSE151277_heat(12h_vs_0).xlsx; GSE151277_heat(24h_vs_0).xlsx; GSE151277_heat(2h_vs_0).xlsx; GSE151277_heat(4h_vs_0).xlsx; GSE174607_heat(24h_vs_0).xlsx; GSE174607_heat(48h_vs_0).xlsx; GSE174607_heat(96h_vs_0).xlsx; PRJEB85881_heat(1d_vs_1d).xlsx; PRJEB85881_heat(2d_vs_2d).xlsx; PRJEB85881_heat(3d_vs_3d).xlsx; PRJEB85881_heat(4d_vs_4d).xlsx; PRJEB85881_heat(5d_vs_5d).xlsx; PRJNA1029902_heat(heat_v…
Solyc02g087350.2.1	1.2271	-5.21925	4.84552	10	4	14	GSE151277_heat(12h_vs_0).xlsx; GSE151277_heat(24h_vs_0).xlsx; GSE151277_heat(2h_vs_0).xlsx; GSE151277_heat(4h_vs_0).xlsx; GSE174607_heat(24h_vs_0).xlsx; GSE174607_heat(48h_vs_0).xlsx; GSE174607_heat(96h_vs_0).xlsx; PRJEB85881_heat(2d_vs_2d).xlsx; PRJEB85881_heat(3d_vs_3d).xlsx; PRJEB85881_heat(5d_vs_5d).xlsx; PRJEB85881_heat(6d_vs_6d).xlsx; PRJNA1029902_heat(heat_vs_contol).xlsx; PRJNA1089146_hea…
Solyc06g050810.3.1	0.594225	-3.52554	2.59153	10	4	14	GSE151277_heat(12h_vs_0).xlsx; GSE151277_heat(24h_vs_0).xlsx; GSE174607_heat(24h_vs_0).xlsx; GSE174607_heat(48h_vs_0).xlsx; GSE174607_heat(96h_vs_0).xlsx; PRJEB85881_heat(1d_vs_1d).xlsx; PRJEB85881_heat(2d_vs_2d).xlsx; PRJEB85881_heat(3d_vs_3d).xlsx; PRJEB85881_heat(4d_vs_4d).xlsx; PRJEB85881_heat(5d_vs_5d).xlsx; PRJEB85881_heat(6d_vs_6d).xlsx; PRJEB85881_heat(8d_vs_8d).xlsx; PRJNA1089146_heat.xl…
Solyc08g078190.1.1	0.802235	-3.59088	3.84474	10	4	14	GSE151277_heat(12h_vs_0).xlsx; GSE151277_heat(2h_vs_0).xlsx; GSE151277_heat(4h_vs_0).xlsx; GSE174607_heat(24h_vs_0).xlsx; GSE174607_heat(48h_vs_0).xlsx; GSE174607_heat(96h_vs_0).xlsx; PRJEB85881_heat(2d_vs_2d).xlsx; PRJEB85881_heat(3d_vs_3d).xlsx; PRJEB85881_heat(4d_vs_4d).xlsx; PRJEB85881_heat(5d_vs_5d).xlsx; PRJEB85881_heat(6d_vs_6d).xlsx; PRJNA1029902_heat(heat_vs_contol).xlsx; PRJNA1089146_he…
Solyc10g006130.1.1	0.610373	-2.6381	2.56029	10	4	14	GSE151277_heat(12h_vs_0).xlsx; GSE151277_heat(24h_vs_0).xlsx; GSE151277_heat(2h_vs_0).xlsx; GSE151277_heat(4h_vs_0).xlsx; GSE174607_heat(24h_vs_0).xlsx; GSE174607_heat(48h_vs_0).xlsx; GSE174607_heat(96h_vs_0).xlsx; PRJEB85881_heat(2d_vs_2d).xlsx; PRJEB85881_heat(3d_vs_3d).xlsx; PRJEB85881_heat(5d_vs_5d).xlsx; PRJEB85881_heat(6d_vs_6d).xlsx; PRJNA1029902_heat(heat_vs_contol).xlsx; PRJNA1089146_hea…
Solyc10g006700.1.1	0.837734	-3.48145	4.11804	10	4	14	GSE151277_heat(12h_vs_0).xlsx; GSE151277_heat(24h_vs_0).xlsx; GSE151277_heat(2h_vs_0).xlsx; GSE151277_heat(4h_vs_0).xlsx; GSE174607_heat(24h_vs_0).xlsx; GSE174607_heat(48h_vs_0).xlsx; GSE174607_heat(96h_vs_0).xlsx; PRJEB85881_heat(2d_vs_2d).xlsx; PRJEB85881_heat(3d_vs_3d).xlsx; PRJEB85881_heat(5d_vs_5d).xlsx; PRJEB85881_heat(6d_vs_6d).xlsx; PRJNA1029902_heat(heat_vs_contol).xlsx; PRJNA1089146_hea…
Solyc12g017430.2.1	0.868166	-1.14341	1.67099	12	2	14	GSE151277_heat(24h_vs_0).xlsx; GSE174607_heat(24h_vs_0).xlsx; GSE174607_heat(48h_vs_0).xlsx; GSE174607_heat(96h_vs_0).xlsx; PRJEB85881_heat(1d_vs_1d).xlsx; PRJEB85881_heat(2d_vs_2d).xlsx; PRJEB85881_heat(3d_vs_3d).xlsx; PRJEB85881_heat(4d_vs_4d).xlsx; PRJEB85881_heat(5d_vs_5d).xlsx; PRJEB85881_heat(6d_vs_6d).xlsx; PRJEB85881_heat(8d_vs_8d).xlsx; PRJNA1029902_heat(heat_vs_contol).xlsx; PRJNA108914…
Solyc01g008510.3.1	3.82754	-1.18665	8.99044	13	1	14	GSE151277_heat(12h_vs_0).xlsx; GSE151277_heat(24h_vs_0).xlsx; GSE151277_heat(2h_vs_0).xlsx; GSE174607_heat(24h_vs_0).xlsx; GSE174607_heat(48h_vs_0).xlsx; GSE174607_heat(96h_vs_0).xlsx; PRJEB85881_heat(2d_vs_2d).xlsx; PRJEB85881_heat(3d_vs_3d).xlsx; PRJEB85881_heat(4d_vs_4d).xlsx; PRJEB85881_heat(5d_vs_5d).xlsx; PRJEB85881_heat(6d_vs_6d).xlsx; PRJEB85881_heat(8d_vs_8d).xlsx; PRJNA1029902_heat(heat…
Solyc07g061800.3.1	2.68277	-2.54104	4.46599	13	1	14	GSE151277_heat(12h_vs_0).xlsx; GSE151277_heat(24h_vs_0).xlsx; GSE151277_heat(2h_vs_0).xlsx; GSE151277_heat(4h_vs_0).xlsx; PRJEB85881_heat(1d_vs_1d).xlsx; PRJEB85881_heat(2d_vs_2d).xlsx; PRJEB85881_heat(3d_vs_3d).xlsx; PRJEB85881_heat(4d_vs_4d).xlsx; PRJEB85881_heat(5d_vs_5d).xlsx; PRJEB85881_heat(6d_vs_6d).xlsx; PRJEB85881_heat(8d_vs_8d).xlsx; PRJNA1029902_heat(heat_vs_contol).xlsx; PRJNA1089146_…
Solyc09g083440.3.1	2.45907	-1.53346	4.18006	13	1	14	GSE151277_heat(12h_vs_0).xlsx; GSE151277_heat(24h_vs_0).xlsx; GSE151277_heat(2h_vs_0).xlsx; GSE151277_heat(4h_vs_0).xlsx; PRJEB85881_heat(1d_vs_1d).xlsx; PRJEB85881_heat(2d_vs_2d).xlsx; PRJEB85881_heat(3d_vs_3d).xlsx; PRJEB85881_heat(4d_vs_4d).xlsx; PRJEB85881_heat(5d_vs_5d).xlsx; PRJEB85881_heat(6d_vs_6d).xlsx; PRJEB85881_heat(8d_vs_8d).xlsx; PRJNA1029902_heat(heat_vs_contol).xlsx; PRJNA1089146_…
Solyc01g102960.3.1	7.50011	3.98441	12.4292	14	0	14	GSE151277_heat(12h_vs_0).xlsx; GSE151277_heat(24h_vs_0).xlsx; GSE151277_heat(2h_vs_0).xlsx; GSE151277_heat(4h_vs_0).xlsx; GSE174607_heat(24h_vs_0).xlsx; PRJEB85881_heat(1d_vs_1d).xlsx; PRJEB85881_heat(2d_vs_2d).xlsx; PRJEB85881_heat(3d_vs_3d).xlsx; PRJEB85881_heat(4d_vs_4d).xlsx; PRJEB85881_heat(5d_vs_5d).xlsx; PRJEB85881_heat(6d_vs_6d).xlsx; PRJEB85881_heat(8d_vs_8d).xlsx; PRJNA1089146_heat.xlsx…
Solyc01g103920.3.1	6.09822	2.6216	10.5262	14	0	14	GSE151277_heat(12h_vs_0).xlsx; GSE151277_heat(24h_vs_0).xlsx; GSE151277_heat(2h_vs_0).xlsx; GSE151277_heat(4h_vs_0).xlsx; PRJEB85881_heat(1d_vs_1d).xlsx; PRJEB85881_heat(2d_vs_2d).xlsx; PRJEB85881_heat(3d_vs_3d).xlsx; PRJEB85881_heat(4d_vs_4d).xlsx; PRJEB85881_heat(5d_vs_5d).xlsx; PRJEB85881_heat(6d_vs_6d).xlsx; PRJEB85881_heat(8d_vs_8d).xlsx; PRJNA1029902_heat(heat_vs_contol).xlsx; PRJNA1089146_…
Solyc03g118060.3.1	7.55533	4.18504	12.5314	14	0	14	GSE151277_heat(12h_vs_0).xlsx; GSE151277_heat(24h_vs_0).xlsx; GSE151277_heat(2h_vs_0).xlsx; GSE174607_heat(24h_vs_0).xlsx; GSE174607_heat(48h_vs_0).xlsx; PRJEB85881_heat(1d_vs_1d).xlsx; PRJEB85881_heat(2d_vs_2d).xlsx; PRJEB85881_heat(3d_vs_3d).xlsx; PRJEB85881_heat(4d_vs_4d).xlsx; PRJEB85881_heat(5d_vs_5d).xlsx; PRJEB85881_heat(6d_vs_6d).xlsx; PRJNA1029902_heat(heat_vs_contol).xlsx; PRJNA1089146_…
Solyc05g007910.3.1	1.4932	0.875854	2.18759	14	0	14	GSE151277_heat(12h_vs_0).xlsx; GSE151277_heat(24h_vs_0).xlsx; GSE151277_heat(2h_vs_0).xlsx; GSE151277_heat(4h_vs_0).xlsx; GSE174607_heat(48h_vs_0).xlsx; GSE174607_heat(96h_vs_0).xlsx; PRJEB85881_heat(1d_vs_1d).xlsx; PRJEB85881_heat(2d_vs_2d).xlsx; PRJEB85881_heat(4d_vs_4d).xlsx; PRJEB85881_heat(5d_vs_5d).xlsx; PRJEB85881_heat(6d_vs_6d).xlsx; PRJEB85881_heat(8d_vs_8d).xlsx; PRJNA1089146_heat.xlsx;…
Solyc06g048633.1.1	7.20396	3.0854	12.2062	14	0	14	GSE151277_heat(12h_vs_0).xlsx; GSE151277_heat(24h_vs_0).xlsx; GSE151277_heat(2h_vs_0).xlsx; GSE151277_heat(4h_vs_0).xlsx; GSE174607_heat(24h_vs_0).xlsx; PRJEB85881_heat(1d_vs_1d).xlsx; PRJEB85881_heat(2d_vs_2d).xlsx; PRJEB85881_heat(3d_vs_3d).xlsx; PRJEB85881_heat(4d_vs_4d).xlsx; PRJEB85881_heat(5d_vs_5d).xlsx; PRJEB85881_heat(6d_vs_6d).xlsx; PRJNA1029902_heat(heat_vs_contol).xlsx; PRJNA1089146_h…
Solyc07g065410.1.1	3.34588	1.04447	5.28501	14	0	14	GSE151277_heat(12h_vs_0).xlsx; GSE151277_heat(24h_vs_0).xlsx; GSE151277_heat(2h_vs_0).xlsx; GSE151277_heat(4h_vs_0).xlsx; GSE174607_heat(24h_vs_0).xlsx; PRJEB85881_heat(1d_vs_1d).xlsx; PRJEB85881_heat(2d_vs_2d).xlsx; PRJEB85881_heat(3d_vs_3d).xlsx; PRJEB85881_heat(4d_vs_4d).xlsx; PRJEB85881_heat(5d_vs_5d).xlsx; PRJEB85881_heat(6d_vs_6d).xlsx; PRJNA1029902_heat(heat_vs_contol).xlsx; PRJNA1089146_h…
Solyc08g006150.3.1	2.32821	0.855302	4.58223	14	0	14	GSE151277_heat(12h_vs_0).xlsx; GSE151277_heat(24h_vs_0).xlsx; GSE151277_heat(2h_vs_0).xlsx; GSE174607_heat(48h_vs_0).xlsx; GSE174607_heat(96h_vs_0).xlsx; PRJEB85881_heat(1d_vs_1d).xlsx; PRJEB85881_heat(2d_vs_2d).xlsx; PRJEB85881_heat(3d_vs_3d).xlsx; PRJEB85881_heat(4d_vs_4d).xlsx; PRJEB85881_heat(5d_vs_5d).xlsx; PRJEB85881_heat(6d_vs_6d).xlsx; PRJEB85881_heat(8d_vs_8d).xlsx; PRJNA1089146_heat.xls…
Solyc08g062340.3.1	5.77801	1.86304	10.0428	14	0	14	GSE151277_heat(12h_vs_0).xlsx; GSE151277_heat(24h_vs_0).xlsx; GSE151277_heat(2h_vs_0).xlsx; GSE151277_heat(4h_vs_0).xlsx; PRJEB85881_heat(1d_vs_1d).xlsx; PRJEB85881_heat(2d_vs_2d).xlsx; PRJEB85881_heat(3d_vs_3d).xlsx; PRJEB85881_heat(4d_vs_4d).xlsx; PRJEB85881_heat(5d_vs_5d).xlsx; PRJEB85881_heat(6d_vs_6d).xlsx; PRJEB85881_heat(8d_vs_8d).xlsx; PRJNA1029902_heat(heat_vs_contol).xlsx; PRJNA1089146_…
Solyc09g075600.2.1	4.48397	2.61957	9.19831	14	0	14	GSE151277_heat(24h_vs_0).xlsx; GSE151277_heat(2h_vs_0).xlsx; GSE174607_heat(48h_vs_0).xlsx; GSE174607_heat(96h_vs_0).xlsx; PRJEB85881_heat(1d_vs_1d).xlsx; PRJEB85881_heat(2d_vs_2d).xlsx; PRJEB85881_heat(3d_vs_3d).xlsx; PRJEB85881_heat(4d_vs_4d).xlsx; PRJEB85881_heat(5d_vs_5d).xlsx; PRJEB85881_heat(6d_vs_6d).xlsx; PRJEB85881_heat(8d_vs_8d).xlsx; PRJNA1029902_heat(heat_vs_contol).xlsx; PRJNA1089146…
Solyc10g084410.2.1	3.16182	1.07512	5.20888	14	0	14	GSE151277_heat(12h_vs_0).xlsx; GSE151277_heat(24h_vs_0).xlsx; GSE151277_heat(2h_vs_0).xlsx; GSE151277_heat(4h_vs_0).xlsx; PRJEB85881_heat(1d_vs_1d).xlsx; PRJEB85881_heat(2d_vs_2d).xlsx; PRJEB85881_heat(3d_vs_3d).xlsx; PRJEB85881_heat(4d_vs_4d).xlsx; PRJEB85881_heat(5d_vs_5d).xlsx; PRJEB85881_heat(6d_vs_6d).xlsx; PRJEB85881_heat(8d_vs_8d).xlsx; PRJNA1029902_heat(heat_vs_contol).xlsx; PRJNA1089146_…
Solyc11g066100.2.1	4.24885	0.685982	10.0841	14	0	14	GSE151277_heat(12h_vs_0).xlsx; GSE151277_heat(24h_vs_0).xlsx; GSE151277_heat(2h_vs_0).xlsx; GSE151277_heat(4h_vs_0).xlsx; PRJEB85881_heat(1d_vs_1d).xlsx; PRJEB85881_heat(2d_vs_2d).xlsx; PRJEB85881_heat(3d_vs_3d).xlsx; PRJEB85881_heat(4d_vs_4d).xlsx; PRJEB85881_heat(5d_vs_5d).xlsx; PRJEB85881_heat(6d_vs_6d).xlsx; PRJEB85881_heat(8d_vs_8d).xlsx; PRJNA1029902_heat(heat_vs_contol).xlsx; PRJNA1089146_…
Solyc02g065190.3.1	-2.60161	-7.08086	-0.932549	0	13	13	GSE151277_heat(12h_vs_0).xlsx; GSE151277_heat(24h_vs_0).xlsx; GSE174607_heat(48h_vs_0).xlsx; GSE174607_heat(96h_vs_0).xlsx; PRJEB85881_heat(1d_vs_1d).xlsx; PRJEB85881_heat(2d_vs_2d).xlsx; PRJEB85881_heat(3d_vs_3d).xlsx; PRJEB85881_heat(4d_vs_4d).xlsx; PRJEB85881_heat(5d_vs_5d).xlsx; PRJEB85881_heat(6d_vs_6d).xlsx; PRJEB85881_heat(8d_vs_8d).xlsx; PRJNA1029902_heat(heat_vs_contol).xlsx; PRJNA108914…
Solyc02g081340.3.1	-3.10941	-5.30408	-1.39426	0	13	13	GSE151277_heat(12h_vs_0).xlsx; GSE151277_heat(24h_vs_0).xlsx; GSE151277_heat(2h_vs_0).xlsx; GSE151277_heat(4h_vs_0).xlsx; GSE174607_heat(24h_vs_0).xlsx; GSE174607_heat(48h_vs_0).xlsx; GSE174607_heat(96h_vs_0).xlsx; PRJEB85881_heat(1d_vs_1d).xlsx; PRJEB85881_heat(2d_vs_2d).xlsx; PRJEB85881_heat(3d_vs_3d).xlsx; PRJEB85881_heat(5d_vs_5d).xlsx; PRJEB85881_heat(6d_vs_6d).xlsx; PRJEB85881_heat(8d_vs_8d…
Solyc02g085020.3.1	-4.45509	-8.67977	-1.0201	0	13	13	GSE151277_heat(12h_vs_0).xlsx; GSE151277_heat(24h_vs_0).xlsx; GSE174607_heat(24h_vs_0).xlsx; GSE174607_heat(48h_vs_0).xlsx; GSE174607_heat(96h_vs_0).xlsx; PRJEB85881_heat(1d_vs_1d).xlsx; PRJEB85881_heat(2d_vs_2d).xlsx; PRJEB85881_heat(3d_vs_3d).xlsx; PRJEB85881_heat(4d_vs_4d).xlsx; PRJEB85881_heat(5d_vs_5d).xlsx; PRJEB85881_heat(6d_vs_6d).xlsx; PRJEB85881_heat(8d_vs_8d).xlsx; PRJNA1212895_heat.xl…
Solyc04g049360.3.1	-2.04525	-3.31502	-0.684187	0	13	13	GSE151277_heat(12h_vs_0).xlsx; GSE151277_heat(24h_vs_0).xlsx; GSE151277_heat(2h_vs_0).xlsx; GSE151277_heat(4h_vs_0).xlsx; PRJEB85881_heat(1d_vs_1d).xlsx; PRJEB85881_heat(2d_vs_2d).xlsx; PRJEB85881_heat(3d_vs_3d).xlsx; PRJEB85881_heat(4d_vs_4d).xlsx; PRJEB85881_heat(5d_vs_5d).xlsx; PRJEB85881_heat(6d_vs_6d).xlsx; PRJNA1029902_heat(heat_vs_contol).xlsx; PRJNA1089146_heat.xlsx; PRJNA1212895_heat.xlsx
Solyc07g045420.3.1	-1.2641	-2.72506	-0.532624	0	13	13	GSE151277_heat(12h_vs_0).xlsx; GSE151277_heat(2h_vs_0).xlsx; GSE151277_heat(4h_vs_0).xlsx; GSE174607_heat(48h_vs_0).xlsx; GSE174607_heat(96h_vs_0).xlsx; PRJEB85881_heat(1d_vs_1d).xlsx; PRJEB85881_heat(2d_vs_2d).xlsx; PRJEB85881_heat(3d_vs_3d).xlsx; PRJEB85881_heat(4d_vs_4d).xlsx; PRJEB85881_heat(5d_vs_5d).xlsx; PRJEB85881_heat(6d_vs_6d).xlsx; PRJNA1029902_heat(heat_vs_contol).xlsx; PRJNA1212895_h…
Solyc08g080030.3.1	-1.28377	-1.67553	-0.777111	0	13	13	GSE151277_heat(12h_vs_0).xlsx; GSE151277_heat(24h_vs_0).xlsx; GSE151277_heat(2h_vs_0).xlsx; GSE151277_heat(4h_vs_0).xlsx; GSE174607_heat(24h_vs_0).xlsx; GSE174607_heat(48h_vs_0).xlsx; GSE174607_heat(96h_vs_0).xlsx; PRJEB85881_heat(1d_vs_1d).xlsx; PRJEB85881_heat(2d_vs_2d).xlsx; PRJEB85881_heat(3d_vs_3d).xlsx; PRJEB85881_heat(5d_vs_5d).xlsx; PRJEB85881_heat(6d_vs_6d).xlsx; PRJEB85881_heat(8d_vs_8d…
Solyc09g082660.3.1	-4.70325	-7.51083	-1.29569	0	13	13	GSE151277_heat(12h_vs_0).xlsx; GSE151277_heat(24h_vs_0).xlsx; GSE174607_heat(24h_vs_0).xlsx; GSE174607_heat(48h_vs_0).xlsx; GSE174607_heat(96h_vs_0).xlsx; PRJEB85881_heat(1d_vs_1d).xlsx; PRJEB85881_heat(2d_vs_2d).xlsx; PRJEB85881_heat(3d_vs_3d).xlsx; PRJEB85881_heat(4d_vs_4d).xlsx; PRJEB85881_heat(5d_vs_5d).xlsx; PRJEB85881_heat(6d_vs_6d).xlsx; PRJEB85881_heat(8d_vs_8d).xlsx; PRJNA1212895_heat.xl…
Solyc10g012410.3.1	-1.10317	-1.58863	-0.640389	0	13	13	GSE151277_heat(12h_vs_0).xlsx; GSE151277_heat(24h_vs_0).xlsx; GSE151277_heat(2h_vs_0).xlsx; GSE151277_heat(4h_vs_0).xlsx; GSE174607_heat(48h_vs_0).xlsx; GSE174607_heat(96h_vs_0).xlsx; PRJEB85881_heat(1d_vs_1d).xlsx; PRJEB85881_heat(2d_vs_2d).xlsx; PRJEB85881_heat(3d_vs_3d).xlsx; PRJEB85881_heat(5d_vs_5d).xlsx; PRJEB85881_heat(6d_vs_6d).xlsx; PRJNA1029902_heat(heat_vs_contol).xlsx; PRJNA1212895_he…
Solyc10g084940.2.1	-2.11115	-4.07674	-1.12916	0	13	13	GSE151277_heat(12h_vs_0).xlsx; GSE151277_heat(24h_vs_0).xlsx; GSE174607_heat(24h_vs_0).xlsx; GSE174607_heat(48h_vs_0).xlsx; GSE174607_heat(96h_vs_0).xlsx; PRJEB85881_heat(1d_vs_1d).xlsx; PRJEB85881_heat(2d_vs_2d).xlsx; PRJEB85881_heat(3d_vs_3d).xlsx; PRJEB85881_heat(4d_vs_4d).xlsx; PRJEB85881_heat(5d_vs_5d).xlsx; PRJEB85881_heat(6d_vs_6d).xlsx; PRJNA1089146_heat.xlsx; PRJNA1212895_heat.xlsx
Solyc11g066560.2.1	-1.15506	-1.88879	-0.673984	0	13	13	GSE151277_heat(12h_vs_0).xlsx; GSE151277_heat(24h_vs_0).xlsx; GSE151277_heat(2h_vs_0).xlsx; GSE151277_heat(4h_vs_0).xlsx; GSE174607_heat(24h_vs_0).xlsx; GSE174607_heat(48h_vs_0).xlsx; GSE174607_heat(96h_vs_0).xlsx; PRJEB85881_heat(1d_vs_1d).xlsx; PRJEB85881_heat(2d_vs_2d).xlsx; PRJEB85881_heat(3d_vs_3d).xlsx; PRJEB85881_heat(5d_vs_5d).xlsx; PRJEB85881_heat(6d_vs_6d).xlsx; PRJEB85881_heat(8d_vs_8d…
Solyc01g008010.3.1	-1.19435	-2.93535	0.586924	1	12	13	GSE151277_heat(12h_vs_0).xlsx; GSE151277_heat(24h_vs_0).xlsx; GSE151277_heat(4h_vs_0).xlsx; GSE174607_heat(96h_vs_0).xlsx; PRJEB85881_heat(1d_vs_1d).xlsx; PRJEB85881_heat(2d_vs_2d).xlsx; PRJEB85881_heat(3d_vs_3d).xlsx; PRJEB85881_heat(4d_vs_4d).xlsx; PRJEB85881_heat(5d_vs_5d).xlsx; PRJEB85881_heat(6d_vs_6d).xlsx; PRJNA1029902_heat(heat_vs_contol).xlsx; PRJNA1089146_heat.xlsx; PRJNA1212895_heat.xl…
Solyc01g087560.3.1	-1.79941	-3.81881	0.81563	1	12	13	GSE151277_heat(12h_vs_0).xlsx; GSE151277_heat(24h_vs_0).xlsx; GSE151277_heat(2h_vs_0).xlsx; GSE151277_heat(4h_vs_0).xlsx; PRJEB85881_heat(1d_vs_1d).xlsx; PRJEB85881_heat(2d_vs_2d).xlsx; PRJEB85881_heat(3d_vs_3d).xlsx; PRJEB85881_heat(4d_vs_4d).xlsx; PRJEB85881_heat(5d_vs_5d).xlsx; PRJEB85881_heat(8d_vs_8d).xlsx; PRJNA1029902_heat(heat_vs_contol).xlsx; PRJNA1089146_heat.xlsx; PRJNA1212895_heat.xlsx
Solyc01g104950.3.1	-1.79186	-4.57188	1.74517	1	12	13	GSE151277_heat(12h_vs_0).xlsx; GSE151277_heat(24h_vs_0).xlsx; GSE151277_heat(4h_vs_0).xlsx; GSE174607_heat(96h_vs_0).xlsx; PRJEB85881_heat(1d_vs_1d).xlsx; PRJEB85881_heat(2d_vs_2d).xlsx; PRJEB85881_heat(3d_vs_3d).xlsx; PRJEB85881_heat(4d_vs_4d).xlsx; PRJEB85881_heat(5d_vs_5d).xlsx; PRJEB85881_heat(6d_vs_6d).xlsx; PRJNA1029902_heat(heat_vs_contol).xlsx; PRJNA1089146_heat.xlsx; PRJNA1212895_heat.xl…
Solyc02g089640.3.1	-1.56694	-3.54642	1.8625	1	12	13	GSE151277_heat(24h_vs_0).xlsx; GSE174607_heat(24h_vs_0).xlsx; GSE174607_heat(48h_vs_0).xlsx; GSE174607_heat(96h_vs_0).xlsx; PRJEB85881_heat(1d_vs_1d).xlsx; PRJEB85881_heat(2d_vs_2d).xlsx; PRJEB85881_heat(3d_vs_3d).xlsx; PRJEB85881_heat(4d_vs_4d).xlsx; PRJEB85881_heat(5d_vs_5d).xlsx; PRJEB85881_heat(6d_vs_6d).xlsx; PRJNA1029902_heat(heat_vs_contol).xlsx; PRJNA1089146_heat.xlsx; PRJNA1212895_heat.x…
Solyc03g026230.1.1	-1.70518	-3.33446	1.23906	1	12	13	GSE151277_heat(24h_vs_0).xlsx; GSE174607_heat(24h_vs_0).xlsx; GSE174607_heat(48h_vs_0).xlsx; GSE174607_heat(96h_vs_0).xlsx; PRJEB85881_heat(1d_vs_1d).xlsx; PRJEB85881_heat(2d_vs_2d).xlsx; PRJEB85881_heat(3d_vs_3d).xlsx; PRJEB85881_heat(4d_vs_4d).xlsx; PRJEB85881_heat(5d_vs_5d).xlsx; PRJEB85881_heat(6d_vs_6d).xlsx; PRJNA1029902_heat(heat_vs_contol).xlsx; PRJNA1089146_heat.xlsx; PRJNA1212895_heat.x…
Solyc03g123570.3.1	-0.858683	-1.51335	0.731449	1	12	13	GSE151277_heat(12h_vs_0).xlsx; GSE151277_heat(24h_vs_0).xlsx; GSE151277_heat(4h_vs_0).xlsx; GSE174607_heat(48h_vs_0).xlsx; GSE174607_heat(96h_vs_0).xlsx; PRJEB85881_heat(1d_vs_1d).xlsx; PRJEB85881_heat(2d_vs_2d).xlsx; PRJEB85881_heat(3d_vs_3d).xlsx; PRJEB85881_heat(4d_vs_4d).xlsx; PRJEB85881_heat(5d_vs_5d).xlsx; PRJEB85881_heat(6d_vs_6d).xlsx; PRJNA1089146_heat.xlsx; PRJNA1212895_heat.xlsx
Solyc04g049090.3.1	-0.989892	-2.54343	0.72836	1	12	13	GSE151277_heat(24h_vs_0).xlsx; GSE174607_heat(48h_vs_0).xlsx; GSE174607_heat(96h_vs_0).xlsx; PRJEB85881_heat(1d_vs_1d).xlsx; PRJEB85881_heat(2d_vs_2d).xlsx; PRJEB85881_heat(3d_vs_3d).xlsx; PRJEB85881_heat(4d_vs_4d).xlsx; PRJEB85881_heat(5d_vs_5d).xlsx; PRJEB85881_heat(6d_vs_6d).xlsx; PRJEB85881_heat(8d_vs_8d).xlsx; PRJNA1029902_heat(heat_vs_contol).xlsx; PRJNA1089146_heat.xlsx; PRJNA1212895_heat.…
Solyc04g071800.3.1	-2.02143	-3.29421	1.76048	1	12	13	GSE151277_heat(12h_vs_0).xlsx; GSE151277_heat(24h_vs_0).xlsx; GSE151277_heat(4h_vs_0).xlsx; GSE174607_heat(24h_vs_0).xlsx; GSE174607_heat(48h_vs_0).xlsx; GSE174607_heat(96h_vs_0).xlsx; PRJEB85881_heat(1d_vs_1d).xlsx; PRJEB85881_heat(2d_vs_2d).xlsx; PRJEB85881_heat(3d_vs_3d).xlsx; PRJEB85881_heat(4d_vs_4d).xlsx; PRJEB85881_heat(5d_vs_5d).xlsx; PRJEB85881_heat(6d_vs_6d).xlsx; PRJNA1029902_heat(heat…
Solyc05g009070.3.1	-1.01	-2.36768	1.9609	1	12	13	GSE151277_heat(12h_vs_0).xlsx; GSE151277_heat(24h_vs_0).xlsx; GSE151277_heat(2h_vs_0).xlsx; GSE151277_heat(4h_vs_0).xlsx; PRJEB85881_heat(1d_vs_1d).xlsx; PRJEB85881_heat(2d_vs_2d).xlsx; PRJEB85881_heat(3d_vs_3d).xlsx; PRJEB85881_heat(4d_vs_4d).xlsx; PRJEB85881_heat(5d_vs_5d).xlsx; PRJEB85881_heat(6d_vs_6d).xlsx; PRJEB85881_heat(8d_vs_8d).xlsx; PRJNA1089146_heat.xlsx; PRJNA1212895_heat.xlsx
Solyc06g073260.3.1	-1.73087	-4.30918	1.78182	1	12	13	GSE151277_heat(12h_vs_0).xlsx; GSE151277_heat(24h_vs_0).xlsx; GSE151277_heat(4h_vs_0).xlsx; PRJEB85881_heat(1d_vs_1d).xlsx; PRJEB85881_heat(2d_vs_2d).xlsx; PRJEB85881_heat(3d_vs_3d).xlsx; PRJEB85881_heat(4d_vs_4d).xlsx; PRJEB85881_heat(5d_vs_5d).xlsx; PRJEB85881_heat(6d_vs_6d).xlsx; PRJEB85881_heat(8d_vs_8d).xlsx; PRJNA1029902_heat(heat_vs_contol).xlsx; PRJNA1089146_heat.xlsx; PRJNA1212895_heat.x…
Solyc08g005960.2.1	-1.9213	-3.43118	5.00017	1	12	13	GSE151277_heat(24h_vs_0).xlsx; GSE174607_heat(48h_vs_0).xlsx; GSE174607_heat(96h_vs_0).xlsx; PRJEB85881_heat(1d_vs_1d).xlsx; PRJEB85881_heat(2d_vs_2d).xlsx; PRJEB85881_heat(3d_vs_3d).xlsx; PRJEB85881_heat(4d_vs_4d).xlsx; PRJEB85881_heat(5d_vs_5d).xlsx; PRJEB85881_heat(6d_vs_6d).xlsx; PRJEB85881_heat(8d_vs_8d).xlsx; PRJNA1029902_heat(heat_vs_contol).xlsx; PRJNA1089146_heat.xlsx; PRJNA1212895_heat.…
Solyc08g076300.3.1	-1.78812	-4.11366	0.813662	1	12	13	GSE151277_heat(12h_vs_0).xlsx; GSE151277_heat(24h_vs_0).xlsx; GSE151277_heat(4h_vs_0).xlsx; PRJEB85881_heat(1d_vs_1d).xlsx; PRJEB85881_heat(2d_vs_2d).xlsx; PRJEB85881_heat(3d_vs_3d).xlsx; PRJEB85881_heat(4d_vs_4d).xlsx; PRJEB85881_heat(5d_vs_5d).xlsx; PRJEB85881_heat(6d_vs_6d).xlsx; PRJEB85881_heat(8d_vs_8d).xlsx; PRJNA1029902_heat(heat_vs_contol).xlsx; PRJNA1089146_heat.xlsx; PRJNA1212895_heat.x…
Solyc08g077530.3.1	-1.25016	-3.04935	1.19567	1	12	13	GSE151277_heat(2h_vs_0).xlsx; GSE151277_heat(4h_vs_0).xlsx; GSE174607_heat(24h_vs_0).xlsx; GSE174607_heat(48h_vs_0).xlsx; GSE174607_heat(96h_vs_0).xlsx; PRJEB85881_heat(2d_vs_2d).xlsx; PRJEB85881_heat(3d_vs_3d).xlsx; PRJEB85881_heat(4d_vs_4d).xlsx; PRJEB85881_heat(5d_vs_5d).xlsx; PRJEB85881_heat(6d_vs_6d).xlsx; PRJEB85881_heat(8d_vs_8d).xlsx; PRJNA1029902_heat(heat_vs_contol).xlsx; PRJNA1089146_h…
Solyc10g011815.1.1	-1.48436	-2.78599	0.950564	1	12	13	GSE151277_heat(24h_vs_0).xlsx; GSE174607_heat(24h_vs_0).xlsx; GSE174607_heat(48h_vs_0).xlsx; GSE174607_heat(96h_vs_0).xlsx; PRJEB85881_heat(1d_vs_1d).xlsx; PRJEB85881_heat(2d_vs_2d).xlsx; PRJEB85881_heat(3d_vs_3d).xlsx; PRJEB85881_heat(4d_vs_4d).xlsx; PRJEB85881_heat(5d_vs_5d).xlsx; PRJEB85881_heat(6d_vs_6d).xlsx; PRJEB85881_heat(8d_vs_8d).xlsx; PRJNA1089146_heat.xlsx; PRJNA1212895_heat.xlsx
Solyc11g044250.2.1	-1.78828	-3.78717	0.719701	1	12	13	GSE151277_heat(12h_vs_0).xlsx; GSE151277_heat(24h_vs_0).xlsx; GSE151277_heat(2h_vs_0).xlsx; GSE151277_heat(4h_vs_0).xlsx; PRJEB85881_heat(1d_vs_1d).xlsx; PRJEB85881_heat(2d_vs_2d).xlsx; PRJEB85881_heat(3d_vs_3d).xlsx; PRJEB85881_heat(4d_vs_4d).xlsx; PRJEB85881_heat(5d_vs_5d).xlsx; PRJEB85881_heat(6d_vs_6d).xlsx; PRJEB85881_heat(8d_vs_8d).xlsx; PRJNA1029902_heat(heat_vs_contol).xlsx; PRJNA1212895_…
Solyc12g070270.2.1	-1.39742	-2.82192	0.673934	1	12	13	GSE151277_heat(12h_vs_0).xlsx; GSE151277_heat(24h_vs_0).xlsx; GSE151277_heat(2h_vs_0).xlsx; GSE151277_heat(4h_vs_0).xlsx; PRJEB85881_heat(1d_vs_1d).xlsx; PRJEB85881_heat(2d_vs_2d).xlsx; PRJEB85881_heat(3d_vs_3d).xlsx; PRJEB85881_heat(4d_vs_4d).xlsx; PRJEB85881_heat(5d_vs_5d).xlsx; PRJEB85881_heat(6d_vs_6d).xlsx; PRJEB85881_heat(8d_vs_8d).xlsx; PRJNA1029902_heat(heat_vs_contol).xlsx; PRJNA1212895_…
Solyc12g088820.2.1	-1.58788	-4.08847	2.15302	1	12	13	GSE151277_heat(12h_vs_0).xlsx; GSE151277_heat(24h_vs_0).xlsx; GSE151277_heat(2h_vs_0).xlsx; GSE151277_heat(4h_vs_0).xlsx; PRJEB85881_heat(1d_vs_1d).xlsx; PRJEB85881_heat(2d_vs_2d).xlsx; PRJEB85881_heat(3d_vs_3d).xlsx; PRJEB85881_heat(4d_vs_4d).xlsx; PRJEB85881_heat(5d_vs_5d).xlsx; PRJEB85881_heat(6d_vs_6d).xlsx; PRJNA1029902_heat(heat_vs_contol).xlsx; PRJNA1089146_heat.xlsx; PRJNA1212895_heat.xlsx
Solyc01g079790.3.1	-1.37647	-3.22762	0.982125	2	11	13	GSE151277_heat(12h_vs_0).xlsx; GSE151277_heat(24h_vs_0).xlsx; GSE151277_heat(4h_vs_0).xlsx; PRJEB85881_heat(1d_vs_1d).xlsx; PRJEB85881_heat(2d_vs_2d).xlsx; PRJEB85881_heat(3d_vs_3d).xlsx; PRJEB85881_heat(4d_vs_4d).xlsx; PRJEB85881_heat(5d_vs_5d).xlsx; PRJEB85881_heat(6d_vs_6d).xlsx; PRJEB85881_heat(8d_vs_8d).xlsx; PRJNA1029902_heat(heat_vs_contol).xlsx; PRJNA1089146_heat.xlsx; PRJNA1212895_heat.x…
Solyc01g094460.3.1	-1.05641	-2.04576	1.24215	2	11	13	GSE151277_heat(12h_vs_0).xlsx; GSE151277_heat(24h_vs_0).xlsx; GSE151277_heat(2h_vs_0).xlsx; GSE151277_heat(4h_vs_0).xlsx; GSE174607_heat(96h_vs_0).xlsx; PRJEB85881_heat(1d_vs_1d).xlsx; PRJEB85881_heat(2d_vs_2d).xlsx; PRJEB85881_heat(3d_vs_3d).xlsx; PRJEB85881_heat(4d_vs_4d).xlsx; PRJEB85881_heat(5d_vs_5d).xlsx; PRJEB85881_heat(8d_vs_8d).xlsx; PRJNA1029902_heat(heat_vs_contol).xlsx; PRJNA1212895_h…
Solyc02g091920.3.1	-2.38204	-7.01756	1.0405	2	11	13	GSE151277_heat(12h_vs_0).xlsx; GSE151277_heat(24h_vs_0).xlsx; GSE151277_heat(4h_vs_0).xlsx; PRJEB85881_heat(1d_vs_1d).xlsx; PRJEB85881_heat(2d_vs_2d).xlsx; PRJEB85881_heat(3d_vs_3d).xlsx; PRJEB85881_heat(4d_vs_4d).xlsx; PRJEB85881_heat(5d_vs_5d).xlsx; PRJEB85881_heat(6d_vs_6d).xlsx; PRJEB85881_heat(8d_vs_8d).xlsx; PRJNA1029902_heat(heat_vs_contol).xlsx; PRJNA1089146_heat.xlsx; PRJNA1212895_heat.x…
Solyc04g077500.3.1	-1.26011	-3.27458	0.808167	2	11	13	GSE151277_heat(12h_vs_0).xlsx; GSE151277_heat(24h_vs_0).xlsx; GSE151277_heat(4h_vs_0).xlsx; PRJEB85881_heat(1d_vs_1d).xlsx; PRJEB85881_heat(2d_vs_2d).xlsx; PRJEB85881_heat(3d_vs_3d).xlsx; PRJEB85881_heat(4d_vs_4d).xlsx; PRJEB85881_heat(5d_vs_5d).xlsx; PRJEB85881_heat(6d_vs_6d).xlsx; PRJEB85881_heat(8d_vs_8d).xlsx; PRJNA1029902_heat(heat_vs_contol).xlsx; PRJNA1089146_heat.xlsx; PRJNA1212895_heat.x…
Solyc10g086580.2.1	-1.38874	-3.28306	2.16485	2	11	13	GSE151277_heat(12h_vs_0).xlsx; GSE151277_heat(24h_vs_0).xlsx; GSE151277_heat(4h_vs_0).xlsx; PRJEB85881_heat(1d_vs_1d).xlsx; PRJEB85881_heat(2d_vs_2d).xlsx; PRJEB85881_heat(3d_vs_3d).xlsx; PRJEB85881_heat(4d_vs_4d).xlsx; PRJEB85881_heat(5d_vs_5d).xlsx; PRJEB85881_heat(6d_vs_6d).xlsx; PRJEB85881_heat(8d_vs_8d).xlsx; PRJNA1029902_heat(heat_vs_contol).xlsx; PRJNA1089146_heat.xlsx; PRJNA1212895_heat.x…
Solyc12g089240.2.1	-2.05929	-4.79393	2.20311	2	11	13	GSE151277_heat(4h_vs_0).xlsx; GSE174607_heat(24h_vs_0).xlsx; GSE174607_heat(48h_vs_0).xlsx; GSE174607_heat(96h_vs_0).xlsx; PRJEB85881_heat(1d_vs_1d).xlsx; PRJEB85881_heat(2d_vs_2d).xlsx; PRJEB85881_heat(3d_vs_3d).xlsx; PRJEB85881_heat(4d_vs_4d).xlsx; PRJEB85881_heat(5d_vs_5d).xlsx; PRJEB85881_heat(6d_vs_6d).xlsx; PRJEB85881_heat(8d_vs_8d).xlsx; PRJNA1089146_heat.xlsx; PRJNA1212895_heat.xlsx
Solyc12g100030.2.1	-2.50417	-5.15632	1.9469	2	11	13	GSE151277_heat(24h_vs_0).xlsx; GSE151277_heat(4h_vs_0).xlsx; GSE174607_heat(24h_vs_0).xlsx; GSE174607_heat(48h_vs_0).xlsx; GSE174607_heat(96h_vs_0).xlsx; PRJEB85881_heat(2d_vs_2d).xlsx; PRJEB85881_heat(3d_vs_3d).xlsx; PRJEB85881_heat(4d_vs_4d).xlsx; PRJEB85881_heat(5d_vs_5d).xlsx; PRJEB85881_heat(6d_vs_6d).xlsx; PRJNA1029902_heat(heat_vs_contol).xlsx; PRJNA1089146_heat.xlsx; PRJNA1212895_heat.xlsx
Solyc01g094010.3.1	-0.946955	-3.02474	1.6895	3	10	13	GSE151277_heat(12h_vs_0).xlsx; GSE151277_heat(24h_vs_0).xlsx; GSE174607_heat(24h_vs_0).xlsx; GSE174607_heat(48h_vs_0).xlsx; PRJEB85881_heat(1d_vs_1d).xlsx; PRJEB85881_heat(2d_vs_2d).xlsx; PRJEB85881_heat(3d_vs_3d).xlsx; PRJEB85881_heat(5d_vs_5d).xlsx; PRJEB85881_heat(6d_vs_6d).xlsx; PRJEB85881_heat(8d_vs_8d).xlsx; PRJNA1029902_heat(heat_vs_contol).xlsx; PRJNA1089146_heat.xlsx; PRJNA1212895_heat.x…
Solyc10g080620.1.1	-1.09958	-4.08944	4.24171	3	10	13	GSE151277_heat(12h_vs_0).xlsx; GSE151277_heat(4h_vs_0).xlsx; GSE174607_heat(24h_vs_0).xlsx; GSE174607_heat(48h_vs_0).xlsx; GSE174607_heat(96h_vs_0).xlsx; PRJEB85881_heat(2d_vs_2d).xlsx; PRJEB85881_heat(3d_vs_3d).xlsx; PRJEB85881_heat(4d_vs_4d).xlsx; PRJEB85881_heat(5d_vs_5d).xlsx; PRJEB85881_heat(6d_vs_6d).xlsx; PRJEB85881_heat(8d_vs_8d).xlsx; PRJNA1089146_heat.xlsx; PRJNA1212895_heat.xlsx
Solyc04g007500.1.1	-0.76377	-2.93852	1.36735	4	9	13	GSE151277_heat(12h_vs_0).xlsx; GSE151277_heat(24h_vs_0).xlsx; GSE151277_heat(4h_vs_0).xlsx; GSE174607_heat(24h_vs_0).xlsx; GSE174607_heat(48h_vs_0).xlsx; PRJEB85881_heat(1d_vs_1d).xlsx; PRJEB85881_heat(2d_vs_2d).xlsx; PRJEB85881_heat(3d_vs_3d).xlsx; PRJEB85881_heat(4d_vs_4d).xlsx; PRJEB85881_heat(5d_vs_5d).xlsx; PRJEB85881_heat(6d_vs_6d).xlsx; PRJNA1029902_heat(heat_vs_contol).xlsx; PRJNA1212895_…
Solyc05g010340.3.1	-0.804792	-2.88364	2.32784	4	9	13	GSE151277_heat(12h_vs_0).xlsx; GSE151277_heat(24h_vs_0).xlsx; GSE151277_heat(4h_vs_0).xlsx; GSE174607_heat(24h_vs_0).xlsx; GSE174607_heat(48h_vs_0).xlsx; GSE174607_heat(96h_vs_0).xlsx; PRJEB85881_heat(2d_vs_2d).xlsx; PRJEB85881_heat(4d_vs_4d).xlsx; PRJEB85881_heat(5d_vs_5d).xlsx; PRJEB85881_heat(6d_vs_6d).xlsx; PRJEB85881_heat(8d_vs_8d).xlsx; PRJNA1089146_heat.xlsx; PRJNA1212895_heat.xlsx
Solyc07g042400.2.1	-1.18139	-4.07912	2.8505	4	9	13	GSE151277_heat(12h_vs_0).xlsx; GSE151277_heat(24h_vs_0).xlsx; GSE174607_heat(96h_vs_0).xlsx; PRJEB85881_heat(1d_vs_1d).xlsx; PRJEB85881_heat(2d_vs_2d).xlsx; PRJEB85881_heat(3d_vs_3d).xlsx; PRJEB85881_heat(4d_vs_4d).xlsx; PRJEB85881_heat(5d_vs_5d).xlsx; PRJEB85881_heat(6d_vs_6d).xlsx; PRJEB85881_heat(8d_vs_8d).xlsx; PRJNA1029902_heat(heat_vs_contol).xlsx; PRJNA1089146_heat.xlsx; PRJNA1212895_heat.…
Solyc03g111690.3.1	-1.32289	-6.44273	2.62211	5	8	13	GSE151277_heat(12h_vs_0).xlsx; GSE151277_heat(24h_vs_0).xlsx; GSE174607_heat(24h_vs_0).xlsx; GSE174607_heat(48h_vs_0).xlsx; GSE174607_heat(96h_vs_0).xlsx; PRJEB85881_heat(1d_vs_1d).xlsx; PRJEB85881_heat(2d_vs_2d).xlsx; PRJEB85881_heat(3d_vs_3d).xlsx; PRJEB85881_heat(5d_vs_5d).xlsx; PRJEB85881_heat(8d_vs_8d).xlsx; PRJNA1029902_heat(heat_vs_contol).xlsx; PRJNA1089146_heat.xlsx; PRJNA1212895_heat.xl…
Solyc04g081870.3.1	-0.437336	-2.36513	2.34309	5	8	13	GSE151277_heat(12h_vs_0).xlsx; GSE151277_heat(24h_vs_0).xlsx; GSE174607_heat(24h_vs_0).xlsx; GSE174607_heat(48h_vs_0).xlsx; GSE174607_heat(96h_vs_0).xlsx; PRJEB85881_heat(1d_vs_1d).xlsx; PRJEB85881_heat(2d_vs_2d).xlsx; PRJEB85881_heat(3d_vs_3d).xlsx; PRJEB85881_heat(5d_vs_5d).xlsx; PRJEB85881_heat(8d_vs_8d).xlsx; PRJNA1029902_heat(heat_vs_contol).xlsx; PRJNA1089146_heat.xlsx; PRJNA1212895_heat.xl…
Solyc04g008570.3.1	-0.31831	-3.21391	1.29744	6	7	13	GSE151277_heat(12h_vs_0).xlsx; GSE151277_heat(24h_vs_0).xlsx; GSE174607_heat(24h_vs_0).xlsx; GSE174607_heat(48h_vs_0).xlsx; GSE174607_heat(96h_vs_0).xlsx; PRJEB85881_heat(2d_vs_2d).xlsx; PRJEB85881_heat(3d_vs_3d).xlsx; PRJEB85881_heat(4d_vs_4d).xlsx; PRJEB85881_heat(5d_vs_5d).xlsx; PRJEB85881_heat(6d_vs_6d).xlsx; PRJEB85881_heat(8d_vs_8d).xlsx; PRJNA1089146_heat.xlsx; PRJNA1212895_heat.xlsx
Solyc06g049050.3.1	-0.490568	-4.93148	4.58076	6	7	13	GSE151277_heat(12h_vs_0).xlsx; GSE151277_heat(24h_vs_0).xlsx; GSE174607_heat(24h_vs_0).xlsx; GSE174607_heat(48h_vs_0).xlsx; GSE174607_heat(96h_vs_0).xlsx; PRJEB85881_heat(1d_vs_1d).xlsx; PRJEB85881_heat(2d_vs_2d).xlsx; PRJEB85881_heat(3d_vs_3d).xlsx; PRJEB85881_heat(6d_vs_6d).xlsx; PRJEB85881_heat(8d_vs_8d).xlsx; PRJNA1029902_heat(heat_vs_contol).xlsx; PRJNA1089146_heat.xlsx; PRJNA1212895_heat.xl…
Solyc07g064410.1.1	-0.219533	-3.68949	4.75173	6	7	13	GSE151277_heat(12h_vs_0).xlsx; GSE151277_heat(24h_vs_0).xlsx; GSE174607_heat(24h_vs_0).xlsx; GSE174607_heat(96h_vs_0).xlsx; PRJEB85881_heat(1d_vs_1d).xlsx; PRJEB85881_heat(2d_vs_2d).xlsx; PRJEB85881_heat(3d_vs_3d).xlsx; PRJEB85881_heat(4d_vs_4d).xlsx; PRJEB85881_heat(5d_vs_5d).xlsx; PRJEB85881_heat(8d_vs_8d).xlsx; PRJNA1029902_heat(heat_vs_contol).xlsx; PRJNA1089146_heat.xlsx; PRJNA1212895_heat.x…
Solyc04g071990.3.1	0.482023	-3.26796	3.54053	8	5	13	GSE151277_heat(12h_vs_0).xlsx; GSE151277_heat(24h_vs_0).xlsx; GSE151277_heat(2h_vs_0).xlsx; GSE151277_heat(4h_vs_0).xlsx; GSE174607_heat(24h_vs_0).xlsx; GSE174607_heat(48h_vs_0).xlsx; GSE174607_heat(96h_vs_0).xlsx; PRJEB85881_heat(1d_vs_1d).xlsx; PRJEB85881_heat(2d_vs_2d).xlsx; PRJEB85881_heat(3d_vs_3d).xlsx; PRJEB85881_heat(8d_vs_8d).xlsx; PRJNA1029902_heat(heat_vs_contol).xlsx; PRJNA1212895_hea…
Solyc06g071820.3.1	0.726625	-2.2154	3.70192	8	5	13	GSE151277_heat(12h_vs_0).xlsx; GSE151277_heat(24h_vs_0).xlsx; GSE151277_heat(2h_vs_0).xlsx; GSE151277_heat(4h_vs_0).xlsx; GSE174607_heat(48h_vs_0).xlsx; GSE174607_heat(96h_vs_0).xlsx; PRJEB85881_heat(1d_vs_1d).xlsx; PRJEB85881_heat(2d_vs_2d).xlsx; PRJEB85881_heat(3d_vs_3d).xlsx; PRJEB85881_heat(8d_vs_8d).xlsx; PRJNA1029902_heat(heat_vs_contol).xlsx; PRJNA1089146_heat.xlsx; PRJNA1212895_heat.xlsx
Solyc01g096510.2.1	1.04819	-2.98908	3.75627	9	4	13	GSE151277_heat(12h_vs_0).xlsx; GSE151277_heat(24h_vs_0).xlsx; GSE151277_heat(2h_vs_0).xlsx; GSE151277_heat(4h_vs_0).xlsx; GSE174607_heat(24h_vs_0).xlsx; GSE174607_heat(48h_vs_0).xlsx; GSE174607_heat(96h_vs_0).xlsx; PRJEB85881_heat(2d_vs_2d).xlsx; PRJEB85881_heat(3d_vs_3d).xlsx; PRJEB85881_heat(5d_vs_5d).xlsx; PRJEB85881_heat(6d_vs_6d).xlsx; PRJNA1029902_heat(heat_vs_contol).xlsx; PRJNA1212895_hea…
Solyc03g111973.1.1	0.24861	-2.4113	1.33917	9	4	13	GSE151277_heat(12h_vs_0).xlsx; GSE151277_heat(2h_vs_0).xlsx; GSE151277_heat(4h_vs_0).xlsx; GSE174607_heat(24h_vs_0).xlsx; GSE174607_heat(48h_vs_0).xlsx; GSE174607_heat(96h_vs_0).xlsx; PRJEB85881_heat(1d_vs_1d).xlsx; PRJEB85881_heat(2d_vs_2d).xlsx; PRJEB85881_heat(3d_vs_3d).xlsx; PRJEB85881_heat(5d_vs_5d).xlsx; PRJEB85881_heat(6d_vs_6d).xlsx; PRJEB85881_heat(8d_vs_8d).xlsx; PRJNA1212895_heat.xlsx
Solyc04g018110.1.1	0.635669	-2.41253	2.311	9	4	13	GSE151277_heat(12h_vs_0).xlsx; GSE151277_heat(2h_vs_0).xlsx; GSE151277_heat(4h_vs_0).xlsx; GSE174607_heat(24h_vs_0).xlsx; GSE174607_heat(48h_vs_0).xlsx; GSE174607_heat(96h_vs_0).xlsx; PRJEB85881_heat(1d_vs_1d).xlsx; PRJEB85881_heat(2d_vs_2d).xlsx; PRJEB85881_heat(3d_vs_3d).xlsx; PRJEB85881_heat(5d_vs_5d).xlsx; PRJEB85881_heat(6d_vs_6d).xlsx; PRJNA1029902_heat(heat_vs_contol).xlsx; PRJNA1212895_he…
Solyc04g077980.1.1	0.541347	-4.40102	3.37977	9	4	13	GSE151277_heat(12h_vs_0).xlsx; GSE151277_heat(24h_vs_0).xlsx; GSE151277_heat(2h_vs_0).xlsx; GSE151277_heat(4h_vs_0).xlsx; GSE174607_heat(24h_vs_0).xlsx; GSE174607_heat(48h_vs_0).xlsx; GSE174607_heat(96h_vs_0).xlsx; PRJEB85881_heat(2d_vs_2d).xlsx; PRJEB85881_heat(3d_vs_3d).xlsx; PRJEB85881_heat(5d_vs_5d).xlsx; PRJNA1029902_heat(heat_vs_contol).xlsx; PRJNA1089146_heat.xlsx; PRJNA1212895_heat.xlsx
Solyc07g007170.3.1	0.35079	-2.77161	2.08598	9	4	13	GSE151277_heat(12h_vs_0).xlsx; GSE151277_heat(4h_vs_0).xlsx; GSE174607_heat(24h_vs_0).xlsx; GSE174607_heat(48h_vs_0).xlsx; GSE174607_heat(96h_vs_0).xlsx; PRJEB85881_heat(1d_vs_1d).xlsx; PRJEB85881_heat(2d_vs_2d).xlsx; PRJEB85881_heat(3d_vs_3d).xlsx; PRJEB85881_heat(4d_vs_4d).xlsx; PRJEB85881_heat(5d_vs_5d).xlsx; PRJEB85881_heat(6d_vs_6d).xlsx; PRJNA1029902_heat(heat_vs_contol).xlsx; PRJNA1089146_…
Solyc10g006660.3.1	0.439245	-3.42947	3.77956	9	4	13	GSE151277_heat(12h_vs_0).xlsx; GSE151277_heat(2h_vs_0).xlsx; GSE151277_heat(4h_vs_0).xlsx; GSE174607_heat(24h_vs_0).xlsx; GSE174607_heat(48h_vs_0).xlsx; GSE174607_heat(96h_vs_0).xlsx; PRJEB85881_heat(2d_vs_2d).xlsx; PRJEB85881_heat(3d_vs_3d).xlsx; PRJEB85881_heat(5d_vs_5d).xlsx; PRJEB85881_heat(6d_vs_6d).xlsx; PRJNA1029902_heat(heat_vs_contol).xlsx; PRJNA1089146_heat.xlsx; PRJNA1212895_heat.xlsx
Solyc01g099370.3.1	1.42062	-3.54839	6.03774	10	3	13	GSE151277_heat(12h_vs_0).xlsx; GSE151277_heat(24h_vs_0).xlsx; GSE151277_heat(2h_vs_0).xlsx; GSE151277_heat(4h_vs_0).xlsx; GSE174607_heat(48h_vs_0).xlsx; GSE174607_heat(96h_vs_0).xlsx; PRJEB85881_heat(2d_vs_2d).xlsx; PRJEB85881_heat(3d_vs_3d).xlsx; PRJEB85881_heat(5d_vs_5d).xlsx; PRJEB85881_heat(6d_vs_6d).xlsx; PRJNA1029902_heat(heat_vs_contol).xlsx; PRJNA1089146_heat.xlsx; PRJNA1212895_heat.xlsx
Solyc01g109250.2.1	0.974466	-2.92047	2.41893	10	3	13	GSE151277_heat(12h_vs_0).xlsx; GSE151277_heat(24h_vs_0).xlsx; GSE151277_heat(2h_vs_0).xlsx; GSE151277_heat(4h_vs_0).xlsx; GSE174607_heat(24h_vs_0).xlsx; GSE174607_heat(96h_vs_0).xlsx; PRJEB85881_heat(1d_vs_1d).xlsx; PRJEB85881_heat(2d_vs_2d).xlsx; PRJEB85881_heat(3d_vs_3d).xlsx; PRJEB85881_heat(4d_vs_4d).xlsx; PRJEB85881_heat(5d_vs_5d).xlsx; PRJEB85881_heat(6d_vs_6d).xlsx; PRJNA1212895_heat.xlsx
Solyc04g072895.1.1	1.14881	-1.7175	3.21887	10	3	13	GSE151277_heat(12h_vs_0).xlsx; GSE151277_heat(24h_vs_0).xlsx; GSE174607_heat(24h_vs_0).xlsx; GSE174607_heat(96h_vs_0).xlsx; PRJEB85881_heat(1d_vs_1d).xlsx; PRJEB85881_heat(2d_vs_2d).xlsx; PRJEB85881_heat(3d_vs_3d).xlsx; PRJEB85881_heat(4d_vs_4d).xlsx; PRJEB85881_heat(5d_vs_5d).xlsx; PRJEB85881_heat(8d_vs_8d).xlsx; PRJNA1029902_heat(heat_vs_contol).xlsx; PRJNA1089146_heat.xlsx; PRJNA1212895_heat.x…
Solyc06g049020.1.1	1.64362	-2.38213	3.58549	10	3	13	GSE151277_heat(12h_vs_0).xlsx; GSE151277_heat(24h_vs_0).xlsx; GSE151277_heat(2h_vs_0).xlsx; GSE151277_heat(4h_vs_0).xlsx; GSE174607_heat(24h_vs_0).xlsx; GSE174607_heat(48h_vs_0).xlsx; GSE174607_heat(96h_vs_0).xlsx; PRJEB85881_heat(1d_vs_1d).xlsx; PRJEB85881_heat(4d_vs_4d).xlsx; PRJEB85881_heat(5d_vs_5d).xlsx; PRJEB85881_heat(6d_vs_6d).xlsx; PRJNA1089146_heat.xlsx; PRJNA1212895_heat.xlsx
Solyc11g012510.2.1	0.463069	-2.45814	2.08193	10	3	13	GSE151277_heat(12h_vs_0).xlsx; GSE151277_heat(24h_vs_0).xlsx; GSE151277_heat(4h_vs_0).xlsx; GSE174607_heat(24h_vs_0).xlsx; GSE174607_heat(48h_vs_0).xlsx; GSE174607_heat(96h_vs_0).xlsx; PRJEB85881_heat(1d_vs_1d).xlsx; PRJEB85881_heat(2d_vs_2d).xlsx; PRJEB85881_heat(3d_vs_3d).xlsx; PRJEB85881_heat(4d_vs_4d).xlsx; PRJEB85881_heat(5d_vs_5d).xlsx; PRJNA1089146_heat.xlsx; PRJNA1212895_heat.xlsx
Solyc12g042950.2.1	1.5721	-1.56143	5.54088	10	3	13	GSE151277_heat(12h_vs_0).xlsx; GSE151277_heat(24h_vs_0).xlsx; GSE151277_heat(4h_vs_0).xlsx; PRJEB85881_heat(1d_vs_1d).xlsx; PRJEB85881_heat(2d_vs_2d).xlsx; PRJEB85881_heat(3d_vs_3d).xlsx; PRJEB85881_heat(4d_vs_4d).xlsx; PRJEB85881_heat(5d_vs_5d).xlsx; PRJEB85881_heat(6d_vs_6d).xlsx; PRJEB85881_heat(8d_vs_8d).xlsx; PRJNA1029902_heat(heat_vs_contol).xlsx; PRJNA1089146_heat.xlsx; PRJNA1212895_heat.x…
Solyc06g053220.3.1	1.79615	-1.45537	5.14369	11	2	13	GSE151277_heat(12h_vs_0).xlsx; GSE151277_heat(24h_vs_0).xlsx; GSE151277_heat(2h_vs_0).xlsx; GSE151277_heat(4h_vs_0).xlsx; PRJEB85881_heat(1d_vs_1d).xlsx; PRJEB85881_heat(2d_vs_2d).xlsx; PRJEB85881_heat(3d_vs_3d).xlsx; PRJEB85881_heat(4d_vs_4d).xlsx; PRJEB85881_heat(5d_vs_5d).xlsx; PRJEB85881_heat(6d_vs_6d).xlsx; PRJEB85881_heat(8d_vs_8d).xlsx; PRJNA1089146_heat.xlsx; PRJNA1212895_heat.xlsx
Solyc06g075790.3.1	0.875858	-1.04237	1.64	11	2	13	GSE151277_heat(12h_vs_0).xlsx; GSE151277_heat(24h_vs_0).xlsx; GSE151277_heat(2h_vs_0).xlsx; GSE151277_heat(4h_vs_0).xlsx; GSE174607_heat(96h_vs_0).xlsx; PRJEB85881_heat(1d_vs_1d).xlsx; PRJEB85881_heat(2d_vs_2d).xlsx; PRJEB85881_heat(3d_vs_3d).xlsx; PRJEB85881_heat(4d_vs_4d).xlsx; PRJEB85881_heat(5d_vs_5d).xlsx; PRJEB85881_heat(6d_vs_6d).xlsx; PRJNA1029902_heat(heat_vs_contol).xlsx; PRJNA1212895_h…
Solyc10g077130.1.1	1.19152	-0.759353	2.4996	11	2	13	GSE151277_heat(12h_vs_0).xlsx; GSE151277_heat(24h_vs_0).xlsx; GSE151277_heat(4h_vs_0).xlsx; GSE174607_heat(24h_vs_0).xlsx; GSE174607_heat(96h_vs_0).xlsx; PRJEB85881_heat(1d_vs_1d).xlsx; PRJEB85881_heat(2d_vs_2d).xlsx; PRJEB85881_heat(3d_vs_3d).xlsx; PRJEB85881_heat(4d_vs_4d).xlsx; PRJEB85881_heat(5d_vs_5d).xlsx; PRJEB85881_heat(6d_vs_6d).xlsx; PRJNA1089146_heat.xlsx; PRJNA1212895_heat.xlsx
Solyc01g098320.3.1	1.96009	-1.29393	2.79068	12	1	13	GSE151277_heat(12h_vs_0).xlsx; GSE151277_heat(24h_vs_0).xlsx; GSE151277_heat(4h_vs_0).xlsx; GSE174607_heat(24h_vs_0).xlsx; GSE174607_heat(48h_vs_0).xlsx; GSE174607_heat(96h_vs_0).xlsx; PRJEB85881_heat(1d_vs_1d).xlsx; PRJEB85881_heat(2d_vs_2d).xlsx; PRJEB85881_heat(3d_vs_3d).xlsx; PRJEB85881_heat(4d_vs_4d).xlsx; PRJEB85881_heat(5d_vs_5d).xlsx; PRJEB85881_heat(6d_vs_6d).xlsx; PRJNA1089146_heat.xlsx
Solyc01g109880.3.1	1.92914	-1.28083	4.26114	12	1	13	GSE151277_heat(12h_vs_0).xlsx; GSE151277_heat(24h_vs_0).xlsx; GSE151277_heat(2h_vs_0).xlsx; GSE151277_heat(4h_vs_0).xlsx; GSE174607_heat(96h_vs_0).xlsx; PRJEB85881_heat(1d_vs_1d).xlsx; PRJEB85881_heat(2d_vs_2d).xlsx; PRJEB85881_heat(3d_vs_3d).xlsx; PRJEB85881_heat(4d_vs_4d).xlsx; PRJEB85881_heat(5d_vs_5d).xlsx; PRJEB85881_heat(6d_vs_6d).xlsx; PRJNA1089146_heat.xlsx; PRJNA1212895_heat.xlsx
Solyc03g118040.3.1	1.4995	-0.669676	2.86453	12	1	13	GSE151277_heat(12h_vs_0).xlsx; GSE151277_heat(24h_vs_0).xlsx; GSE151277_heat(2h_vs_0).xlsx; GSE151277_heat(4h_vs_0).xlsx; PRJEB85881_heat(1d_vs_1d).xlsx; PRJEB85881_heat(2d_vs_2d).xlsx; PRJEB85881_heat(3d_vs_3d).xlsx; PRJEB85881_heat(4d_vs_4d).xlsx; PRJEB85881_heat(5d_vs_5d).xlsx; PRJEB85881_heat(6d_vs_6d).xlsx; PRJNA1029902_heat(heat_vs_contol).xlsx; PRJNA1089146_heat.xlsx; PRJNA1212895_heat.xlsx
Solyc05g015530.3.1	1.56728	-0.850011	3.1077	12	1	13	GSE151277_heat(12h_vs_0).xlsx; GSE151277_heat(24h_vs_0).xlsx; GSE151277_heat(2h_vs_0).xlsx; GSE151277_heat(4h_vs_0).xlsx; GSE174607_heat(96h_vs_0).xlsx; PRJEB85881_heat(1d_vs_1d).xlsx; PRJEB85881_heat(2d_vs_2d).xlsx; PRJEB85881_heat(3d_vs_3d).xlsx; PRJEB85881_heat(4d_vs_4d).xlsx; PRJEB85881_heat(5d_vs_5d).xlsx; PRJEB85881_heat(6d_vs_6d).xlsx; PRJNA1089146_heat.xlsx; PRJNA1212895_heat.xlsx
Solyc06g063090.3.1	1.4678	-1.05581	3.2063	12	1	13	GSE151277_heat(12h_vs_0).xlsx; GSE151277_heat(24h_vs_0).xlsx; GSE151277_heat(2h_vs_0).xlsx; GSE151277_heat(4h_vs_0).xlsx; GSE174607_heat(96h_vs_0).xlsx; PRJEB85881_heat(1d_vs_1d).xlsx; PRJEB85881_heat(2d_vs_2d).xlsx; PRJEB85881_heat(3d_vs_3d).xlsx; PRJEB85881_heat(4d_vs_4d).xlsx; PRJEB85881_heat(5d_vs_5d).xlsx; PRJEB85881_heat(6d_vs_6d).xlsx; PRJNA1089146_heat.xlsx; PRJNA1212895_heat.xlsx
Solyc06g068850.3.1	1.11759	-0.847093	2.14634	12	1	13	GSE151277_heat(12h_vs_0).xlsx; GSE151277_heat(24h_vs_0).xlsx; GSE174607_heat(24h_vs_0).xlsx; GSE174607_heat(48h_vs_0).xlsx; GSE174607_heat(96h_vs_0).xlsx; PRJEB85881_heat(1d_vs_1d).xlsx; PRJEB85881_heat(2d_vs_2d).xlsx; PRJEB85881_heat(3d_vs_3d).xlsx; PRJEB85881_heat(4d_vs_4d).xlsx; PRJEB85881_heat(5d_vs_5d).xlsx; PRJEB85881_heat(6d_vs_6d).xlsx; PRJNA1029902_heat(heat_vs_contol).xlsx; PRJNA1089146…
Solyc06g083270.3.1	1.94409	-1.1383	3.77694	12	1	13	GSE151277_heat(12h_vs_0).xlsx; GSE151277_heat(24h_vs_0).xlsx; GSE151277_heat(2h_vs_0).xlsx; GSE151277_heat(4h_vs_0).xlsx; GSE174607_heat(96h_vs_0).xlsx; PRJEB85881_heat(1d_vs_1d).xlsx; PRJEB85881_heat(2d_vs_2d).xlsx; PRJEB85881_heat(3d_vs_3d).xlsx; PRJEB85881_heat(4d_vs_4d).xlsx; PRJEB85881_heat(5d_vs_5d).xlsx; PRJEB85881_heat(6d_vs_6d).xlsx; PRJNA1089146_heat.xlsx; PRJNA1212895_heat.xlsx
Solyc07g056390.3.1	1.57361	-1.02707	2.91308	12	1	13	GSE151277_heat(12h_vs_0).xlsx; GSE151277_heat(24h_vs_0).xlsx; GSE151277_heat(2h_vs_0).xlsx; GSE151277_heat(4h_vs_0).xlsx; GSE174607_heat(96h_vs_0).xlsx; PRJEB85881_heat(1d_vs_1d).xlsx; PRJEB85881_heat(2d_vs_2d).xlsx; PRJEB85881_heat(3d_vs_3d).xlsx; PRJEB85881_heat(4d_vs_4d).xlsx; PRJEB85881_heat(5d_vs_5d).xlsx; PRJEB85881_heat(6d_vs_6d).xlsx; PRJNA1089146_heat.xlsx; PRJNA1212895_heat.xlsx
Solyc10g078860.2.1	1.25761	-0.903432	2.47402	12	1	13	GSE151277_heat(12h_vs_0).xlsx; GSE151277_heat(24h_vs_0).xlsx; GSE151277_heat(2h_vs_0).xlsx; GSE151277_heat(4h_vs_0).xlsx; PRJEB85881_heat(1d_vs_1d).xlsx; PRJEB85881_heat(2d_vs_2d).xlsx; PRJEB85881_heat(3d_vs_3d).xlsx; PRJEB85881_heat(4d_vs_4d).xlsx; PRJEB85881_heat(5d_vs_5d).xlsx; PRJEB85881_heat(6d_vs_6d).xlsx; PRJEB85881_heat(8d_vs_8d).xlsx; PRJNA1029902_heat(heat_vs_contol).xlsx; PRJNA1212895_…
Solyc10g085280.2.1	1.7156	-2.01132	4.50472	12	1	13	GSE151277_heat(12h_vs_0).xlsx; GSE151277_heat(24h_vs_0).xlsx; GSE174607_heat(24h_vs_0).xlsx; PRJEB85881_heat(1d_vs_1d).xlsx; PRJEB85881_heat(2d_vs_2d).xlsx; PRJEB85881_heat(3d_vs_3d).xlsx; PRJEB85881_heat(4d_vs_4d).xlsx; PRJEB85881_heat(5d_vs_5d).xlsx; PRJEB85881_heat(6d_vs_6d).xlsx; PRJEB85881_heat(8d_vs_8d).xlsx; PRJNA1029902_heat(heat_vs_contol).xlsx; PRJNA1089146_heat.xlsx; PRJNA1212895_heat.…
Solyc01g057000.3.1	5.94266	3.1906	11.6431	13	0	13	GSE151277_heat(12h_vs_0).xlsx; GSE151277_heat(24h_vs_0).xlsx; GSE151277_heat(2h_vs_0).xlsx; GSE151277_heat(4h_vs_0).xlsx; PRJEB85881_heat(1d_vs_1d).xlsx; PRJEB85881_heat(2d_vs_2d).xlsx; PRJEB85881_heat(3d_vs_3d).xlsx; PRJEB85881_heat(4d_vs_4d).xlsx; PRJEB85881_heat(5d_vs_5d).xlsx; PRJEB85881_heat(6d_vs_6d).xlsx; PRJNA1029902_heat(heat_vs_contol).xlsx; PRJNA1089146_heat.xlsx; PRJNA1212895_heat.xlsx
Solyc01g090040.3.1	1.94218	1.03678	2.68525	13	0	13	GSE151277_heat(12h_vs_0).xlsx; GSE151277_heat(24h_vs_0).xlsx; GSE151277_heat(2h_vs_0).xlsx; GSE151277_heat(4h_vs_0).xlsx; GSE174607_heat(48h_vs_0).xlsx; GSE174607_heat(96h_vs_0).xlsx; PRJEB85881_heat(1d_vs_1d).xlsx; PRJEB85881_heat(2d_vs_2d).xlsx; PRJEB85881_heat(3d_vs_3d).xlsx; PRJEB85881_heat(4d_vs_4d).xlsx; PRJEB85881_heat(5d_vs_5d).xlsx; PRJEB85881_heat(6d_vs_6d).xlsx; PRJNA1212895_heat.xlsx
Solyc01g094485.1.1	2.07221	0.847621	3.34763	13	0	13	GSE151277_heat(12h_vs_0).xlsx; GSE151277_heat(24h_vs_0).xlsx; GSE151277_heat(2h_vs_0).xlsx; GSE174607_heat(24h_vs_0).xlsx; GSE174607_heat(96h_vs_0).xlsx; PRJEB85881_heat(1d_vs_1d).xlsx; PRJEB85881_heat(2d_vs_2d).xlsx; PRJEB85881_heat(3d_vs_3d).xlsx; PRJEB85881_heat(4d_vs_4d).xlsx; PRJEB85881_heat(5d_vs_5d).xlsx; PRJEB85881_heat(6d_vs_6d).xlsx; PRJNA1089146_heat.xlsx; PRJNA1212895_heat.xlsx
Solyc02g062110.3.1	1.50981	0.637628	2.80311	13	0	13	GSE151277_heat(12h_vs_0).xlsx; GSE151277_heat(24h_vs_0).xlsx; GSE151277_heat(2h_vs_0).xlsx; GSE151277_heat(4h_vs_0).xlsx; PRJEB85881_heat(1d_vs_1d).xlsx; PRJEB85881_heat(2d_vs_2d).xlsx; PRJEB85881_heat(3d_vs_3d).xlsx; PRJEB85881_heat(4d_vs_4d).xlsx; PRJEB85881_heat(5d_vs_5d).xlsx; PRJEB85881_heat(6d_vs_6d).xlsx; PRJNA1029902_heat(heat_vs_contol).xlsx; PRJNA1089146_heat.xlsx; PRJNA1212895_heat.xlsx
Solyc02g078380.3.1	2.39713	1.02654	4.32739	13	0	13	GSE151277_heat(12h_vs_0).xlsx; GSE151277_heat(24h_vs_0).xlsx; GSE174607_heat(24h_vs_0).xlsx; GSE174607_heat(48h_vs_0).xlsx; GSE174607_heat(96h_vs_0).xlsx; PRJEB85881_heat(1d_vs_1d).xlsx; PRJEB85881_heat(2d_vs_2d).xlsx; PRJEB85881_heat(3d_vs_3d).xlsx; PRJEB85881_heat(4d_vs_4d).xlsx; PRJEB85881_heat(5d_vs_5d).xlsx; PRJEB85881_heat(6d_vs_6d).xlsx; PRJEB85881_heat(8d_vs_8d).xlsx; PRJNA1212895_heat.xl…
Solyc02g079930.3.1	5.63951	2.00623	10.2429	13	0	13	GSE151277_heat(12h_vs_0).xlsx; GSE151277_heat(24h_vs_0).xlsx; GSE151277_heat(2h_vs_0).xlsx; PRJEB85881_heat(1d_vs_1d).xlsx; PRJEB85881_heat(2d_vs_2d).xlsx; PRJEB85881_heat(3d_vs_3d).xlsx; PRJEB85881_heat(4d_vs_4d).xlsx; PRJEB85881_heat(5d_vs_5d).xlsx; PRJEB85881_heat(6d_vs_6d).xlsx; PRJEB85881_heat(8d_vs_8d).xlsx; PRJNA1029902_heat(heat_vs_contol).xlsx; PRJNA1089146_heat.xlsx; PRJNA1212895_heat.x…
Solyc02g085430.3.1	2.135	1.05445	3.36688	13	0	13	GSE151277_heat(12h_vs_0).xlsx; GSE151277_heat(24h_vs_0).xlsx; GSE174607_heat(24h_vs_0).xlsx; GSE174607_heat(48h_vs_0).xlsx; GSE174607_heat(96h_vs_0).xlsx; PRJEB85881_heat(1d_vs_1d).xlsx; PRJEB85881_heat(2d_vs_2d).xlsx; PRJEB85881_heat(3d_vs_3d).xlsx; PRJEB85881_heat(4d_vs_4d).xlsx; PRJEB85881_heat(5d_vs_5d).xlsx; PRJEB85881_heat(6d_vs_6d).xlsx; PRJEB85881_heat(8d_vs_8d).xlsx; PRJNA1212895_heat.xl…
Solyc02g093600.3.1	5.10255	1.52481	7.91712	13	0	13	GSE151277_heat(12h_vs_0).xlsx; GSE151277_heat(24h_vs_0).xlsx; GSE151277_heat(2h_vs_0).xlsx; GSE151277_heat(4h_vs_0).xlsx; GSE174607_heat(48h_vs_0).xlsx; PRJEB85881_heat(1d_vs_1d).xlsx; PRJEB85881_heat(2d_vs_2d).xlsx; PRJEB85881_heat(3d_vs_3d).xlsx; PRJEB85881_heat(4d_vs_4d).xlsx; PRJEB85881_heat(5d_vs_5d).xlsx; PRJEB85881_heat(6d_vs_6d).xlsx; PRJNA1089146_heat.xlsx; PRJNA1212895_heat.xlsx
Solyc03g007890.3.1	4.93534	1.44695	10.0576	13	0	13	GSE151277_heat(12h_vs_0).xlsx; GSE151277_heat(24h_vs_0).xlsx; GSE151277_heat(2h_vs_0).xlsx; GSE151277_heat(4h_vs_0).xlsx; PRJEB85881_heat(1d_vs_1d).xlsx; PRJEB85881_heat(2d_vs_2d).xlsx; PRJEB85881_heat(3d_vs_3d).xlsx; PRJEB85881_heat(4d_vs_4d).xlsx; PRJEB85881_heat(5d_vs_5d).xlsx; PRJEB85881_heat(6d_vs_6d).xlsx; PRJEB85881_heat(8d_vs_8d).xlsx; PRJNA1089146_heat.xlsx; PRJNA1212895_heat.xlsx
Solyc03g093440.3.1	1.289	0.621423	2.41133	13	0	13	GSE151277_heat(12h_vs_0).xlsx; GSE151277_heat(24h_vs_0).xlsx; GSE151277_heat(2h_vs_0).xlsx; GSE151277_heat(4h_vs_0).xlsx; GSE174607_heat(96h_vs_0).xlsx; PRJEB85881_heat(1d_vs_1d).xlsx; PRJEB85881_heat(2d_vs_2d).xlsx; PRJEB85881_heat(3d_vs_3d).xlsx; PRJEB85881_heat(4d_vs_4d).xlsx; PRJEB85881_heat(5d_vs_5d).xlsx; PRJEB85881_heat(6d_vs_6d).xlsx; PRJNA1089146_heat.xlsx; PRJNA1212895_heat.xlsx
Solyc03g097960.1.1	3.68355	2.6516	4.93761	13	0	13	GSE151277_heat(12h_vs_0).xlsx; GSE151277_heat(24h_vs_0).xlsx; GSE174607_heat(24h_vs_0).xlsx; GSE174607_heat(48h_vs_0).xlsx; GSE174607_heat(96h_vs_0).xlsx; PRJEB85881_heat(1d_vs_1d).xlsx; PRJEB85881_heat(2d_vs_2d).xlsx; PRJEB85881_heat(3d_vs_3d).xlsx; PRJEB85881_heat(4d_vs_4d).xlsx; PRJEB85881_heat(5d_vs_5d).xlsx; PRJEB85881_heat(6d_vs_6d).xlsx; PRJNA1089146_heat.xlsx; PRJNA1212895_heat.xlsx
Solyc03g117630.1.1	4.68782	1.78264	10.0717	13	0	13	GSE151277_heat(12h_vs_0).xlsx; GSE151277_heat(24h_vs_0).xlsx; GSE151277_heat(2h_vs_0).xlsx; GSE151277_heat(4h_vs_0).xlsx; GSE174607_heat(24h_vs_0).xlsx; PRJEB85881_heat(1d_vs_1d).xlsx; PRJEB85881_heat(2d_vs_2d).xlsx; PRJEB85881_heat(3d_vs_3d).xlsx; PRJEB85881_heat(5d_vs_5d).xlsx; PRJEB85881_heat(6d_vs_6d).xlsx; PRJNA1029902_heat(heat_vs_contol).xlsx; PRJNA1089146_heat.xlsx; PRJNA1212895_heat.xlsx
Solyc03g117960.3.1	4.80389	1.72665	8.26819	13	0	13	GSE151277_heat(12h_vs_0).xlsx; GSE151277_heat(24h_vs_0).xlsx; GSE151277_heat(2h_vs_0).xlsx; GSE151277_heat(4h_vs_0).xlsx; PRJEB85881_heat(1d_vs_1d).xlsx; PRJEB85881_heat(2d_vs_2d).xlsx; PRJEB85881_heat(3d_vs_3d).xlsx; PRJEB85881_heat(4d_vs_4d).xlsx; PRJEB85881_heat(5d_vs_5d).xlsx; PRJEB85881_heat(6d_vs_6d).xlsx; PRJNA1029902_heat(heat_vs_contol).xlsx; PRJNA1089146_heat.xlsx; PRJNA1212895_heat.xlsx
Solyc03g119610.1.1	1.14914	0.619846	2.06078	13	0	13	GSE151277_heat(12h_vs_0).xlsx; GSE151277_heat(24h_vs_0).xlsx; GSE151277_heat(2h_vs_0).xlsx; GSE174607_heat(24h_vs_0).xlsx; GSE174607_heat(48h_vs_0).xlsx; GSE174607_heat(96h_vs_0).xlsx; PRJEB85881_heat(1d_vs_1d).xlsx; PRJEB85881_heat(2d_vs_2d).xlsx; PRJEB85881_heat(3d_vs_3d).xlsx; PRJEB85881_heat(4d_vs_4d).xlsx; PRJEB85881_heat(5d_vs_5d).xlsx; PRJEB85881_heat(6d_vs_6d).xlsx; PRJNA1212895_heat.xlsx
Solyc03g119720.3.1	1.28437	0.67602	2.95121	13	0	13	GSE151277_heat(12h_vs_0).xlsx; GSE151277_heat(24h_vs_0).xlsx; GSE151277_heat(2h_vs_0).xlsx; GSE174607_heat(24h_vs_0).xlsx; GSE174607_heat(48h_vs_0).xlsx; GSE174607_heat(96h_vs_0).xlsx; PRJEB85881_heat(2d_vs_2d).xlsx; PRJEB85881_heat(3d_vs_3d).xlsx; PRJEB85881_heat(5d_vs_5d).xlsx; PRJEB85881_heat(6d_vs_6d).xlsx; PRJEB85881_heat(8d_vs_8d).xlsx; PRJNA1029902_heat(heat_vs_contol).xlsx; PRJNA1212895_h…
Solyc04g011440.3.1	4.03739	0.90786	9.5775	13	0	13	GSE151277_heat(12h_vs_0).xlsx; GSE151277_heat(24h_vs_0).xlsx; GSE151277_heat(2h_vs_0).xlsx; GSE151277_heat(4h_vs_0).xlsx; PRJEB85881_heat(1d_vs_1d).xlsx; PRJEB85881_heat(2d_vs_2d).xlsx; PRJEB85881_heat(3d_vs_3d).xlsx; PRJEB85881_heat(4d_vs_4d).xlsx; PRJEB85881_heat(5d_vs_5d).xlsx; PRJEB85881_heat(6d_vs_6d).xlsx; PRJNA1029902_heat(heat_vs_contol).xlsx; PRJNA1089146_heat.xlsx; PRJNA1212895_heat.xlsx
Solyc04g014600.3.1	3.56749	1.12117	8.55138	13	0	13	GSE151277_heat(12h_vs_0).xlsx; GSE151277_heat(24h_vs_0).xlsx; GSE151277_heat(2h_vs_0).xlsx; GSE151277_heat(4h_vs_0).xlsx; PRJEB85881_heat(1d_vs_1d).xlsx; PRJEB85881_heat(2d_vs_2d).xlsx; PRJEB85881_heat(3d_vs_3d).xlsx; PRJEB85881_heat(4d_vs_4d).xlsx; PRJEB85881_heat(5d_vs_5d).xlsx; PRJEB85881_heat(6d_vs_6d).xlsx; PRJEB85881_heat(8d_vs_8d).xlsx; PRJNA1089146_heat.xlsx; PRJNA1212895_heat.xlsx
Solyc04g054290.2.1	2.27523	1.28169	3.8677	13	0	13	GSE151277_heat(12h_vs_0).xlsx; GSE151277_heat(24h_vs_0).xlsx; GSE151277_heat(2h_vs_0).xlsx; GSE151277_heat(4h_vs_0).xlsx; GSE174607_heat(48h_vs_0).xlsx; GSE174607_heat(96h_vs_0).xlsx; PRJEB85881_heat(1d_vs_1d).xlsx; PRJEB85881_heat(2d_vs_2d).xlsx; PRJEB85881_heat(3d_vs_3d).xlsx; PRJEB85881_heat(4d_vs_4d).xlsx; PRJEB85881_heat(5d_vs_5d).xlsx; PRJEB85881_heat(6d_vs_6d).xlsx; PRJNA1089146_heat.xlsx
Solyc05g043425.1.1	1.78424	0.625551	3.59142	13	0	13	GSE151277_heat(12h_vs_0).xlsx; GSE151277_heat(24h_vs_0).xlsx; GSE151277_heat(2h_vs_0).xlsx; GSE151277_heat(4h_vs_0).xlsx; PRJEB85881_heat(1d_vs_1d).xlsx; PRJEB85881_heat(2d_vs_2d).xlsx; PRJEB85881_heat(3d_vs_3d).xlsx; PRJEB85881_heat(4d_vs_4d).xlsx; PRJEB85881_heat(5d_vs_5d).xlsx; PRJEB85881_heat(6d_vs_6d).xlsx; PRJNA1029902_heat(heat_vs_contol).xlsx; PRJNA1089146_heat.xlsx; PRJNA1212895_heat.xlsx
Solyc05g053470.3.1	2.27462	0.621351	5.29194	13	0	13	GSE151277_heat(12h_vs_0).xlsx; GSE151277_heat(24h_vs_0).xlsx; GSE151277_heat(2h_vs_0).xlsx; GSE151277_heat(4h_vs_0).xlsx; PRJEB85881_heat(1d_vs_1d).xlsx; PRJEB85881_heat(2d_vs_2d).xlsx; PRJEB85881_heat(3d_vs_3d).xlsx; PRJEB85881_heat(4d_vs_4d).xlsx; PRJEB85881_heat(5d_vs_5d).xlsx; PRJEB85881_heat(6d_vs_6d).xlsx; PRJNA1029902_heat(heat_vs_contol).xlsx; PRJNA1089146_heat.xlsx; PRJNA1212895_heat.xlsx
Solyc06g005490.3.1	1.94389	0.74444	2.89659	13	0	13	GSE151277_heat(12h_vs_0).xlsx; GSE151277_heat(24h_vs_0).xlsx; GSE151277_heat(2h_vs_0).xlsx; GSE151277_heat(4h_vs_0).xlsx; PRJEB85881_heat(1d_vs_1d).xlsx; PRJEB85881_heat(2d_vs_2d).xlsx; PRJEB85881_heat(3d_vs_3d).xlsx; PRJEB85881_heat(4d_vs_4d).xlsx; PRJEB85881_heat(5d_vs_5d).xlsx; PRJEB85881_heat(6d_vs_6d).xlsx; PRJNA1029902_heat(heat_vs_contol).xlsx; PRJNA1089146_heat.xlsx; PRJNA1212895_heat.xlsx
Solyc06g011370.3.1	2.25301	0.849219	6.28958	13	0	13	GSE151277_heat(12h_vs_0).xlsx; GSE151277_heat(24h_vs_0).xlsx; GSE151277_heat(2h_vs_0).xlsx; GSE151277_heat(4h_vs_0).xlsx; PRJEB85881_heat(1d_vs_1d).xlsx; PRJEB85881_heat(2d_vs_2d).xlsx; PRJEB85881_heat(3d_vs_3d).xlsx; PRJEB85881_heat(4d_vs_4d).xlsx; PRJEB85881_heat(5d_vs_5d).xlsx; PRJEB85881_heat(6d_vs_6d).xlsx; PRJNA1029902_heat(heat_vs_contol).xlsx; PRJNA1089146_heat.xlsx; PRJNA1212895_heat.xlsx
Solyc06g036290.3.1	4.6955	1.99746	9.1118	13	0	13	GSE151277_heat(12h_vs_0).xlsx; GSE151277_heat(24h_vs_0).xlsx; GSE151277_heat(2h_vs_0).xlsx; GSE151277_heat(4h_vs_0).xlsx; PRJEB85881_heat(1d_vs_1d).xlsx; PRJEB85881_heat(2d_vs_2d).xlsx; PRJEB85881_heat(3d_vs_3d).xlsx; PRJEB85881_heat(4d_vs_4d).xlsx; PRJEB85881_heat(5d_vs_5d).xlsx; PRJEB85881_heat(6d_vs_6d).xlsx; PRJEB85881_heat(8d_vs_8d).xlsx; PRJNA1089146_heat.xlsx; PRJNA1212895_heat.xlsx
Solyc06g036300.3.1	4.94644	2.13111	9.20353	13	0	13	GSE151277_heat(12h_vs_0).xlsx; GSE151277_heat(24h_vs_0).xlsx; GSE151277_heat(2h_vs_0).xlsx; GSE151277_heat(4h_vs_0).xlsx; PRJEB85881_heat(1d_vs_1d).xlsx; PRJEB85881_heat(2d_vs_2d).xlsx; PRJEB85881_heat(3d_vs_3d).xlsx; PRJEB85881_heat(4d_vs_4d).xlsx; PRJEB85881_heat(5d_vs_5d).xlsx; PRJEB85881_heat(6d_vs_6d).xlsx; PRJEB85881_heat(8d_vs_8d).xlsx; PRJNA1089146_heat.xlsx; PRJNA1212895_heat.xlsx
Solyc06g076510.3.1	4.76564	1.49109	8.39697	13	0	13	GSE151277_heat(12h_vs_0).xlsx; GSE151277_heat(24h_vs_0).xlsx; GSE151277_heat(2h_vs_0).xlsx; GSE151277_heat(4h_vs_0).xlsx; PRJEB85881_heat(1d_vs_1d).xlsx; PRJEB85881_heat(2d_vs_2d).xlsx; PRJEB85881_heat(3d_vs_3d).xlsx; PRJEB85881_heat(4d_vs_4d).xlsx; PRJEB85881_heat(5d_vs_5d).xlsx; PRJEB85881_heat(6d_vs_6d).xlsx; PRJNA1029902_heat(heat_vs_contol).xlsx; PRJNA1089146_heat.xlsx; PRJNA1212895_heat.xlsx
Solyc06g076570.2.1	5.77019	1.95305	9.93215	13	0	13	GSE151277_heat(12h_vs_0).xlsx; GSE151277_heat(24h_vs_0).xlsx; GSE151277_heat(2h_vs_0).xlsx; GSE151277_heat(4h_vs_0).xlsx; PRJEB85881_heat(1d_vs_1d).xlsx; PRJEB85881_heat(2d_vs_2d).xlsx; PRJEB85881_heat(3d_vs_3d).xlsx; PRJEB85881_heat(4d_vs_4d).xlsx; PRJEB85881_heat(5d_vs_5d).xlsx; PRJEB85881_heat(6d_vs_6d).xlsx; PRJNA1029902_heat(heat_vs_contol).xlsx; PRJNA1089146_heat.xlsx; PRJNA1212895_heat.xlsx
Solyc06g076580.1.1	5.14922	1.72827	9.70256	13	0	13	GSE151277_heat(12h_vs_0).xlsx; GSE151277_heat(24h_vs_0).xlsx; GSE151277_heat(2h_vs_0).xlsx; GSE151277_heat(4h_vs_0).xlsx; PRJEB85881_heat(1d_vs_1d).xlsx; PRJEB85881_heat(2d_vs_2d).xlsx; PRJEB85881_heat(3d_vs_3d).xlsx; PRJEB85881_heat(4d_vs_4d).xlsx; PRJEB85881_heat(5d_vs_5d).xlsx; PRJEB85881_heat(6d_vs_6d).xlsx; PRJNA1029902_heat(heat_vs_contol).xlsx; PRJNA1089146_heat.xlsx; PRJNA1212895_heat.xlsx
Solyc08g005420.3.1	1.89777	1.13401	2.52389	13	0	13	GSE151277_heat(12h_vs_0).xlsx; GSE151277_heat(24h_vs_0).xlsx; GSE151277_heat(4h_vs_0).xlsx; GSE174607_heat(24h_vs_0).xlsx; GSE174607_heat(48h_vs_0).xlsx; GSE174607_heat(96h_vs_0).xlsx; PRJEB85881_heat(1d_vs_1d).xlsx; PRJEB85881_heat(2d_vs_2d).xlsx; PRJEB85881_heat(3d_vs_3d).xlsx; PRJEB85881_heat(4d_vs_4d).xlsx; PRJEB85881_heat(5d_vs_5d).xlsx; PRJEB85881_heat(6d_vs_6d).xlsx; PRJNA1212895_heat.xlsx
Solyc08g028970.3.1	2.57166	1.28867	6.063	13	0	13	GSE151277_heat(12h_vs_0).xlsx; GSE151277_heat(24h_vs_0).xlsx; GSE151277_heat(2h_vs_0).xlsx; GSE151277_heat(4h_vs_0).xlsx; PRJEB85881_heat(1d_vs_1d).xlsx; PRJEB85881_heat(2d_vs_2d).xlsx; PRJEB85881_heat(3d_vs_3d).xlsx; PRJEB85881_heat(4d_vs_4d).xlsx; PRJEB85881_heat(5d_vs_5d).xlsx; PRJEB85881_heat(6d_vs_6d).xlsx; PRJEB85881_heat(8d_vs_8d).xlsx; PRJNA1089146_heat.xlsx; PRJNA1212895_heat.xlsx
Solyc08g075825.1.1	1.99025	1.01806	3.53873	13	0	13	GSE151277_heat(12h_vs_0).xlsx; GSE151277_heat(24h_vs_0).xlsx; GSE174607_heat(24h_vs_0).xlsx; GSE174607_heat(48h_vs_0).xlsx; GSE174607_heat(96h_vs_0).xlsx; PRJEB85881_heat(1d_vs_1d).xlsx; PRJEB85881_heat(2d_vs_2d).xlsx; PRJEB85881_heat(3d_vs_3d).xlsx; PRJEB85881_heat(4d_vs_4d).xlsx; PRJEB85881_heat(5d_vs_5d).xlsx; PRJEB85881_heat(6d_vs_6d).xlsx; PRJNA1089146_heat.xlsx; PRJNA1212895_heat.xlsx
Solyc09g059270.3.1	1.60074	0.720282	2.40026	13	0	13	GSE151277_heat(12h_vs_0).xlsx; GSE151277_heat(24h_vs_0).xlsx; GSE151277_heat(2h_vs_0).xlsx; GSE151277_heat(4h_vs_0).xlsx; PRJEB85881_heat(1d_vs_1d).xlsx; PRJEB85881_heat(2d_vs_2d).xlsx; PRJEB85881_heat(3d_vs_3d).xlsx; PRJEB85881_heat(4d_vs_4d).xlsx; PRJEB85881_heat(5d_vs_5d).xlsx; PRJEB85881_heat(6d_vs_6d).xlsx; PRJNA1029902_heat(heat_vs_contol).xlsx; PRJNA1089146_heat.xlsx; PRJNA1212895_heat.xlsx
Solyc09g090290.3.1	2.0603	0.661912	4.5528	13	0	13	GSE151277_heat(12h_vs_0).xlsx; GSE151277_heat(24h_vs_0).xlsx; GSE151277_heat(2h_vs_0).xlsx; GSE151277_heat(4h_vs_0).xlsx; GSE174607_heat(96h_vs_0).xlsx; PRJEB85881_heat(1d_vs_1d).xlsx; PRJEB85881_heat(2d_vs_2d).xlsx; PRJEB85881_heat(3d_vs_3d).xlsx; PRJEB85881_heat(4d_vs_4d).xlsx; PRJEB85881_heat(5d_vs_5d).xlsx; PRJEB85881_heat(6d_vs_6d).xlsx; PRJNA1029902_heat(heat_vs_contol).xlsx; PRJNA1212895_h…
Solyc10g006450.3.1	2.08329	1.0005	3.63811	13	0	13	GSE151277_heat(12h_vs_0).xlsx; GSE151277_heat(24h_vs_0).xlsx; GSE174607_heat(24h_vs_0).xlsx; GSE174607_heat(48h_vs_0).xlsx; GSE174607_heat(96h_vs_0).xlsx; PRJEB85881_heat(2d_vs_2d).xlsx; PRJEB85881_heat(3d_vs_3d).xlsx; PRJEB85881_heat(4d_vs_4d).xlsx; PRJEB85881_heat(5d_vs_5d).xlsx; PRJEB85881_heat(6d_vs_6d).xlsx; PRJEB85881_heat(8d_vs_8d).xlsx; PRJNA1089146_heat.xlsx; PRJNA1212895_heat.xlsx
Solyc10g078320.2.1	2.37187	1.28083	4.45128	13	0	13	GSE151277_heat(12h_vs_0).xlsx; GSE151277_heat(24h_vs_0).xlsx; GSE151277_heat(2h_vs_0).xlsx; GSE151277_heat(4h_vs_0).xlsx; PRJEB85881_heat(1d_vs_1d).xlsx; PRJEB85881_heat(2d_vs_2d).xlsx; PRJEB85881_heat(3d_vs_3d).xlsx; PRJEB85881_heat(4d_vs_4d).xlsx; PRJEB85881_heat(5d_vs_5d).xlsx; PRJEB85881_heat(6d_vs_6d).xlsx; PRJNA1029902_heat(heat_vs_contol).xlsx; PRJNA1089146_heat.xlsx; PRJNA1212895_heat.xlsx
Solyc11g028310.2.1	3.0689	1.09044	5.50279	13	0	13	GSE151277_heat(12h_vs_0).xlsx; GSE151277_heat(24h_vs_0).xlsx; GSE151277_heat(2h_vs_0).xlsx; GSE151277_heat(4h_vs_0).xlsx; PRJEB85881_heat(1d_vs_1d).xlsx; PRJEB85881_heat(2d_vs_2d).xlsx; PRJEB85881_heat(3d_vs_3d).xlsx; PRJEB85881_heat(4d_vs_4d).xlsx; PRJEB85881_heat(5d_vs_5d).xlsx; PRJEB85881_heat(6d_vs_6d).xlsx; PRJNA1029902_heat(heat_vs_contol).xlsx; PRJNA1089146_heat.xlsx; PRJNA1212895_heat.xlsx
Solyc11g066850.2.1	1.39297	0.696281	2.87752	13	0	13	GSE151277_heat(12h_vs_0).xlsx; GSE151277_heat(24h_vs_0).xlsx; GSE174607_heat(24h_vs_0).xlsx; GSE174607_heat(48h_vs_0).xlsx; GSE174607_heat(96h_vs_0).xlsx; PRJEB85881_heat(1d_vs_1d).xlsx; PRJEB85881_heat(2d_vs_2d).xlsx; PRJEB85881_heat(3d_vs_3d).xlsx; PRJEB85881_heat(4d_vs_4d).xlsx; PRJEB85881_heat(5d_vs_5d).xlsx; PRJEB85881_heat(6d_vs_6d).xlsx; PRJNA1089146_heat.xlsx; PRJNA1212895_heat.xlsx
Solyc11g071830.2.1	4.19184	1.0109	9.0815	13	0	13	GSE151277_heat(12h_vs_0).xlsx; GSE151277_heat(24h_vs_0).xlsx; GSE151277_heat(2h_vs_0).xlsx; GSE174607_heat(24h_vs_0).xlsx; PRJEB85881_heat(1d_vs_1d).xlsx; PRJEB85881_heat(2d_vs_2d).xlsx; PRJEB85881_heat(3d_vs_3d).xlsx; PRJEB85881_heat(4d_vs_4d).xlsx; PRJEB85881_heat(5d_vs_5d).xlsx; PRJEB85881_heat(6d_vs_6d).xlsx; PRJEB85881_heat(8d_vs_8d).xlsx; PRJNA1089146_heat.xlsx; PRJNA1212895_heat.xlsx
Solyc12g014330.1.1	1.50814	0.777746	2.64866	13	0	13	GSE151277_heat(12h_vs_0).xlsx; GSE151277_heat(24h_vs_0).xlsx; GSE151277_heat(2h_vs_0).xlsx; GSE151277_heat(4h_vs_0).xlsx; GSE174607_heat(24h_vs_0).xlsx; GSE174607_heat(48h_vs_0).xlsx; GSE174607_heat(96h_vs_0).xlsx; PRJEB85881_heat(1d_vs_1d).xlsx; PRJEB85881_heat(2d_vs_2d).xlsx; PRJEB85881_heat(3d_vs_3d).xlsx; PRJEB85881_heat(4d_vs_4d).xlsx; PRJEB85881_heat(5d_vs_5d).xlsx; PRJEB85881_heat(6d_vs_6d…
Solyc12g096810.2.1	2.61886	1.06917	5.30817	13	0	13	GSE151277_heat(12h_vs_0).xlsx; GSE151277_heat(24h_vs_0).xlsx; GSE151277_heat(2h_vs_0).xlsx; GSE151277_heat(4h_vs_0).xlsx; PRJEB85881_heat(1d_vs_1d).xlsx; PRJEB85881_heat(2d_vs_2d).xlsx; PRJEB85881_heat(3d_vs_3d).xlsx; PRJEB85881_heat(4d_vs_4d).xlsx; PRJEB85881_heat(5d_vs_5d).xlsx; PRJEB85881_heat(6d_vs_6d).xlsx; PRJNA1029902_heat(heat_vs_contol).xlsx; PRJNA1089146_heat.xlsx; PRJNA1212895_heat.xlsx
Solyc12g099110.2.1	1.37649	0.694381	2.41666	13	0	13	GSE151277_heat(12h_vs_0).xlsx; GSE151277_heat(24h_vs_0).xlsx; GSE151277_heat(2h_vs_0).xlsx; GSE151277_heat(4h_vs_0).xlsx; GSE174607_heat(24h_vs_0).xlsx; GSE174607_heat(96h_vs_0).xlsx; PRJEB85881_heat(2d_vs_2d).xlsx; PRJEB85881_heat(3d_vs_3d).xlsx; PRJEB85881_heat(4d_vs_4d).xlsx; PRJEB85881_heat(5d_vs_5d).xlsx; PRJEB85881_heat(6d_vs_6d).xlsx; PRJEB85881_heat(8d_vs_8d).xlsx; PRJNA1212895_heat.xlsx
Solyc01g080100.3.1	-2.59131	-4.56903	-1.31364	0	12	12	GSE151277_heat(12h_vs_0).xlsx; GSE151277_heat(24h_vs_0).xlsx; GSE174607_heat(24h_vs_0).xlsx; GSE174607_heat(48h_vs_0).xlsx; PRJEB85881_heat(1d_vs_1d).xlsx; PRJEB85881_heat(2d_vs_2d).xlsx; PRJEB85881_heat(3d_vs_3d).xlsx; PRJEB85881_heat(4d_vs_4d).xlsx; PRJEB85881_heat(5d_vs_5d).xlsx; PRJEB85881_heat(6d_vs_6d).xlsx; PRJNA1029902_heat(heat_vs_contol).xlsx; PRJNA1212895_heat.xlsx
Solyc01g089850.3.1	-1.96791	-5.1613	-0.833427	0	12	12	GSE151277_heat(12h_vs_0).xlsx; GSE151277_heat(24h_vs_0).xlsx; GSE151277_heat(2h_vs_0).xlsx; GSE151277_heat(4h_vs_0).xlsx; PRJEB85881_heat(0_vs_0).xlsx; PRJEB85881_heat(2d_vs_2d).xlsx; PRJEB85881_heat(3d_vs_3d).xlsx; PRJEB85881_heat(4d_vs_4d).xlsx; PRJEB85881_heat(5d_vs_5d).xlsx; PRJEB85881_heat(6d_vs_6d).xlsx; PRJNA1029902_heat(heat_vs_contol).xlsx; PRJNA1212895_heat.xlsx
Solyc01g103760.3.1	-1.46714	-2.10782	-0.638399	0	12	12	GSE151277_heat(12h_vs_0).xlsx; GSE151277_heat(24h_vs_0).xlsx; GSE174607_heat(48h_vs_0).xlsx; GSE174607_heat(96h_vs_0).xlsx; PRJEB85881_heat(1d_vs_1d).xlsx; PRJEB85881_heat(2d_vs_2d).xlsx; PRJEB85881_heat(3d_vs_3d).xlsx; PRJEB85881_heat(4d_vs_4d).xlsx; PRJEB85881_heat(5d_vs_5d).xlsx; PRJEB85881_heat(6d_vs_6d).xlsx; PRJEB85881_heat(8d_vs_8d).xlsx; PRJNA1029902_heat(heat_vs_contol).xlsx
Solyc02g005180.3.1	-1.97312	-3.71419	-1.02833	0	12	12	GSE151277_heat(12h_vs_0).xlsx; GSE151277_heat(24h_vs_0).xlsx; GSE151277_heat(2h_vs_0).xlsx; GSE151277_heat(4h_vs_0).xlsx; PRJEB85881_heat(1d_vs_1d).xlsx; PRJEB85881_heat(2d_vs_2d).xlsx; PRJEB85881_heat(3d_vs_3d).xlsx; PRJEB85881_heat(4d_vs_4d).xlsx; PRJEB85881_heat(5d_vs_5d).xlsx; PRJEB85881_heat(6d_vs_6d).xlsx; PRJNA1029902_heat(heat_vs_contol).xlsx; PRJNA1212895_heat.xlsx
Solyc03g006550.3.1	-5.23144	-8.20263	-2.29838	0	12	12	GSE174607_heat(24h_vs_0).xlsx; GSE174607_heat(48h_vs_0).xlsx; GSE174607_heat(96h_vs_0).xlsx; PRJEB85881_heat(1d_vs_1d).xlsx; PRJEB85881_heat(2d_vs_2d).xlsx; PRJEB85881_heat(3d_vs_3d).xlsx; PRJEB85881_heat(4d_vs_4d).xlsx; PRJEB85881_heat(5d_vs_5d).xlsx; PRJEB85881_heat(6d_vs_6d).xlsx; PRJEB85881_heat(8d_vs_8d).xlsx; PRJNA1089146_heat.xlsx; PRJNA1212895_heat.xlsx
Solyc04g007400.3.1	-1.2546	-1.89977	-0.720082	0	12	12	GSE151277_heat(12h_vs_0).xlsx; GSE151277_heat(24h_vs_0).xlsx; GSE174607_heat(24h_vs_0).xlsx; GSE174607_heat(48h_vs_0).xlsx; GSE174607_heat(96h_vs_0).xlsx; PRJEB85881_heat(1d_vs_1d).xlsx; PRJEB85881_heat(2d_vs_2d).xlsx; PRJEB85881_heat(3d_vs_3d).xlsx; PRJEB85881_heat(4d_vs_4d).xlsx; PRJEB85881_heat(5d_vs_5d).xlsx; PRJEB85881_heat(6d_vs_6d).xlsx; PRJNA1029902_heat(heat_vs_contol).xlsx
Solyc04g008370.2.1	-2.16121	-4.5042	-0.727117	0	12	12	GSE151277_heat(12h_vs_0).xlsx; GSE151277_heat(24h_vs_0).xlsx; GSE151277_heat(4h_vs_0).xlsx; GSE174607_heat(96h_vs_0).xlsx; PRJEB85881_heat(1d_vs_1d).xlsx; PRJEB85881_heat(2d_vs_2d).xlsx; PRJEB85881_heat(3d_vs_3d).xlsx; PRJEB85881_heat(5d_vs_5d).xlsx; PRJEB85881_heat(6d_vs_6d).xlsx; PRJNA1029902_heat(heat_vs_contol).xlsx; PRJNA1089146_heat.xlsx; PRJNA1212895_heat.xlsx
Solyc04g078750.3.1	-1.68953	-5.76849	-0.649017	0	12	12	GSE151277_heat(12h_vs_0).xlsx; GSE151277_heat(24h_vs_0).xlsx; GSE151277_heat(2h_vs_0).xlsx; GSE151277_heat(4h_vs_0).xlsx; GSE174607_heat(96h_vs_0).xlsx; PRJEB85881_heat(1d_vs_1d).xlsx; PRJEB85881_heat(2d_vs_2d).xlsx; PRJEB85881_heat(3d_vs_3d).xlsx; PRJEB85881_heat(4d_vs_4d).xlsx; PRJEB85881_heat(5d_vs_5d).xlsx; PRJEB85881_heat(6d_vs_6d).xlsx; PRJNA1029902_heat(heat_vs_contol).xlsx
Solyc04g079120.3.1	-1.60802	-2.98784	-0.702513	0	12	12	GSE151277_heat(12h_vs_0).xlsx; GSE151277_heat(24h_vs_0).xlsx; GSE151277_heat(2h_vs_0).xlsx; GSE151277_heat(4h_vs_0).xlsx; GSE174607_heat(24h_vs_0).xlsx; GSE174607_heat(48h_vs_0).xlsx; GSE174607_heat(96h_vs_0).xlsx; PRJEB85881_heat(1d_vs_1d).xlsx; PRJEB85881_heat(2d_vs_2d).xlsx; PRJEB85881_heat(3d_vs_3d).xlsx; PRJEB85881_heat(5d_vs_5d).xlsx; PRJEB85881_heat(6d_vs_6d).xlsx
Solyc05g008770.3.1	-1.0961	-2.41035	-0.537417	0	12	12	GSE151277_heat(12h_vs_0).xlsx; GSE151277_heat(24h_vs_0).xlsx; GSE174607_heat(24h_vs_0).xlsx; GSE174607_heat(48h_vs_0).xlsx; GSE174607_heat(96h_vs_0).xlsx; PRJEB85881_heat(1d_vs_1d).xlsx; PRJEB85881_heat(2d_vs_2d).xlsx; PRJEB85881_heat(3d_vs_3d).xlsx; PRJEB85881_heat(5d_vs_5d).xlsx; PRJEB85881_heat(6d_vs_6d).xlsx; PRJNA1029902_heat(heat_vs_contol).xlsx; PRJNA1212895_heat.xlsx
Solyc05g010320.3.1	-1.93796	-4.57874	-0.528029	0	12	12	GSE151277_heat(12h_vs_0).xlsx; GSE151277_heat(24h_vs_0).xlsx; GSE151277_heat(2h_vs_0).xlsx; GSE151277_heat(4h_vs_0).xlsx; GSE174607_heat(96h_vs_0).xlsx; PRJEB85881_heat(1d_vs_1d).xlsx; PRJEB85881_heat(2d_vs_2d).xlsx; PRJEB85881_heat(3d_vs_3d).xlsx; PRJEB85881_heat(5d_vs_5d).xlsx; PRJEB85881_heat(6d_vs_6d).xlsx; PRJNA1029902_heat(heat_vs_contol).xlsx; PRJNA1212895_heat.xlsx
Solyc05g047680.3.1	-2.25976	-4.44409	-0.870323	0	12	12	GSE151277_heat(12h_vs_0).xlsx; GSE151277_heat(24h_vs_0).xlsx; GSE174607_heat(48h_vs_0).xlsx; GSE174607_heat(96h_vs_0).xlsx; PRJEB85881_heat(1d_vs_1d).xlsx; PRJEB85881_heat(2d_vs_2d).xlsx; PRJEB85881_heat(3d_vs_3d).xlsx; PRJEB85881_heat(4d_vs_4d).xlsx; PRJEB85881_heat(5d_vs_5d).xlsx; PRJEB85881_heat(6d_vs_6d).xlsx; PRJNA1029902_heat(heat_vs_contol).xlsx; PRJNA1212895_heat.xlsx
Solyc05g055940.3.1	-1.62532	-2.94241	-0.542344	0	12	12	GSE151277_heat(12h_vs_0).xlsx; GSE151277_heat(24h_vs_0).xlsx; GSE151277_heat(2h_vs_0).xlsx; GSE151277_heat(4h_vs_0).xlsx; PRJEB85881_heat(1d_vs_1d).xlsx; PRJEB85881_heat(2d_vs_2d).xlsx; PRJEB85881_heat(3d_vs_3d).xlsx; PRJEB85881_heat(4d_vs_4d).xlsx; PRJEB85881_heat(5d_vs_5d).xlsx; PRJEB85881_heat(6d_vs_6d).xlsx; PRJNA1029902_heat(heat_vs_contol).xlsx; PRJNA1212895_heat.xlsx
Solyc05g056325.1.1	-1.41742	-2.20566	-0.652734	0	12	12	GSE151277_heat(12h_vs_0).xlsx; GSE151277_heat(24h_vs_0).xlsx; GSE151277_heat(2h_vs_0).xlsx; GSE151277_heat(4h_vs_0).xlsx; PRJEB85881_heat(1d_vs_1d).xlsx; PRJEB85881_heat(2d_vs_2d).xlsx; PRJEB85881_heat(3d_vs_3d).xlsx; PRJEB85881_heat(4d_vs_4d).xlsx; PRJEB85881_heat(5d_vs_5d).xlsx; PRJEB85881_heat(6d_vs_6d).xlsx; PRJNA1089146_heat.xlsx; PRJNA1212895_heat.xlsx
Solyc07g005090.3.1	-1.84711	-2.92356	-0.978317	0	12	12	GSE151277_heat(24h_vs_0).xlsx; GSE174607_heat(48h_vs_0).xlsx; GSE174607_heat(96h_vs_0).xlsx; PRJEB85881_heat(1d_vs_1d).xlsx; PRJEB85881_heat(2d_vs_2d).xlsx; PRJEB85881_heat(3d_vs_3d).xlsx; PRJEB85881_heat(4d_vs_4d).xlsx; PRJEB85881_heat(5d_vs_5d).xlsx; PRJEB85881_heat(6d_vs_6d).xlsx; PRJEB85881_heat(8d_vs_8d).xlsx; PRJNA1089146_heat.xlsx; PRJNA1212895_heat.xlsx
Solyc07g007600.3.1	-1.71752	-3.14053	-0.717512	0	12	12	GSE151277_heat(12h_vs_0).xlsx; GSE151277_heat(24h_vs_0).xlsx; GSE151277_heat(2h_vs_0).xlsx; GSE151277_heat(4h_vs_0).xlsx; PRJEB85881_heat(1d_vs_1d).xlsx; PRJEB85881_heat(2d_vs_2d).xlsx; PRJEB85881_heat(3d_vs_3d).xlsx; PRJEB85881_heat(4d_vs_4d).xlsx; PRJEB85881_heat(5d_vs_5d).xlsx; PRJEB85881_heat(6d_vs_6d).xlsx; PRJNA1029902_heat(heat_vs_contol).xlsx; PRJNA1089146_heat.xlsx
Solyc07g020960.3.1	-1.09033	-2.02935	-0.508819	0	12	12	GSE151277_heat(12h_vs_0).xlsx; GSE151277_heat(24h_vs_0).xlsx; GSE174607_heat(96h_vs_0).xlsx; PRJEB85881_heat(1d_vs_1d).xlsx; PRJEB85881_heat(2d_vs_2d).xlsx; PRJEB85881_heat(3d_vs_3d).xlsx; PRJEB85881_heat(4d_vs_4d).xlsx; PRJEB85881_heat(5d_vs_5d).xlsx; PRJEB85881_heat(6d_vs_6d).xlsx; PRJNA1029902_heat(heat_vs_contol).xlsx; PRJNA1089146_heat.xlsx; PRJNA1212895_heat.xlsx
Solyc07g042830.3.1	-1.30049	-2.38954	-0.649326	0	12	12	GSE151277_heat(12h_vs_0).xlsx; GSE151277_heat(24h_vs_0).xlsx; GSE174607_heat(48h_vs_0).xlsx; GSE174607_heat(96h_vs_0).xlsx; PRJEB85881_heat(1d_vs_1d).xlsx; PRJEB85881_heat(2d_vs_2d).xlsx; PRJEB85881_heat(3d_vs_3d).xlsx; PRJEB85881_heat(4d_vs_4d).xlsx; PRJEB85881_heat(5d_vs_5d).xlsx; PRJEB85881_heat(6d_vs_6d).xlsx; PRJNA1029902_heat(heat_vs_contol).xlsx; PRJNA1212895_heat.xlsx
Solyc07g043580.3.1	-1.07484	-1.79978	-0.536412	0	12	12	GSE151277_heat(12h_vs_0).xlsx; GSE151277_heat(24h_vs_0).xlsx; GSE174607_heat(24h_vs_0).xlsx; GSE174607_heat(48h_vs_0).xlsx; PRJEB85881_heat(1d_vs_1d).xlsx; PRJEB85881_heat(2d_vs_2d).xlsx; PRJEB85881_heat(3d_vs_3d).xlsx; PRJEB85881_heat(4d_vs_4d).xlsx; PRJEB85881_heat(5d_vs_5d).xlsx; PRJEB85881_heat(6d_vs_6d).xlsx; PRJEB85881_heat(8d_vs_8d).xlsx; PRJNA1212895_heat.xlsx
Solyc07g045425.1.1	-1.34543	-3.04536	-0.782398	0	12	12	GSE151277_heat(12h_vs_0).xlsx; GSE151277_heat(2h_vs_0).xlsx; GSE151277_heat(4h_vs_0).xlsx; GSE174607_heat(48h_vs_0).xlsx; GSE174607_heat(96h_vs_0).xlsx; PRJEB85881_heat(2d_vs_2d).xlsx; PRJEB85881_heat(3d_vs_3d).xlsx; PRJEB85881_heat(4d_vs_4d).xlsx; PRJEB85881_heat(5d_vs_5d).xlsx; PRJEB85881_heat(6d_vs_6d).xlsx; PRJNA1029902_heat(heat_vs_contol).xlsx; PRJNA1212895_heat.xlsx
Solyc08g063090.2.1	-3.39404	-7.96621	-1.46956	0	12	12	GSE151277_heat(12h_vs_0).xlsx; GSE151277_heat(24h_vs_0).xlsx; GSE174607_heat(24h_vs_0).xlsx; GSE174607_heat(48h_vs_0).xlsx; GSE174607_heat(96h_vs_0).xlsx; PRJEB85881_heat(1d_vs_1d).xlsx; PRJEB85881_heat(2d_vs_2d).xlsx; PRJEB85881_heat(3d_vs_3d).xlsx; PRJEB85881_heat(4d_vs_4d).xlsx; PRJEB85881_heat(5d_vs_5d).xlsx; PRJEB85881_heat(6d_vs_6d).xlsx; PRJEB85881_heat(8d_vs_8d).xlsx
Solyc08g067310.1.1	-2.22209	-5.13907	-1.07951	0	12	12	GSE151277_heat(12h_vs_0).xlsx; GSE151277_heat(24h_vs_0).xlsx; GSE151277_heat(2h_vs_0).xlsx; PRJEB85881_heat(1d_vs_1d).xlsx; PRJEB85881_heat(2d_vs_2d).xlsx; PRJEB85881_heat(3d_vs_3d).xlsx; PRJEB85881_heat(4d_vs_4d).xlsx; PRJEB85881_heat(5d_vs_5d).xlsx; PRJEB85881_heat(6d_vs_6d).xlsx; PRJEB85881_heat(8d_vs_8d).xlsx; PRJNA1029902_heat(heat_vs_contol).xlsx; PRJNA1212895_heat.xlsx
Solyc09g008270.3.1	-2.98991	-6.29895	-1.3922	0	12	12	GSE151277_heat(12h_vs_0).xlsx; GSE151277_heat(24h_vs_0).xlsx; GSE151277_heat(4h_vs_0).xlsx; GSE174607_heat(96h_vs_0).xlsx; PRJEB85881_heat(1d_vs_1d).xlsx; PRJEB85881_heat(2d_vs_2d).xlsx; PRJEB85881_heat(3d_vs_3d).xlsx; PRJEB85881_heat(4d_vs_4d).xlsx; PRJEB85881_heat(5d_vs_5d).xlsx; PRJEB85881_heat(6d_vs_6d).xlsx; PRJNA1029902_heat(heat_vs_contol).xlsx; PRJNA1212895_heat.xlsx
Solyc10g005030.3.1	-1.50362	-3.77017	-0.892385	0	12	12	GSE151277_heat(12h_vs_0).xlsx; GSE151277_heat(24h_vs_0).xlsx; GSE174607_heat(24h_vs_0).xlsx; GSE174607_heat(48h_vs_0).xlsx; GSE174607_heat(96h_vs_0).xlsx; PRJEB85881_heat(1d_vs_1d).xlsx; PRJEB85881_heat(2d_vs_2d).xlsx; PRJEB85881_heat(3d_vs_3d).xlsx; PRJEB85881_heat(4d_vs_4d).xlsx; PRJEB85881_heat(5d_vs_5d).xlsx; PRJEB85881_heat(6d_vs_6d).xlsx; PRJNA1212895_heat.xlsx
Solyc10g005960.1.1	-1.96626	-4.35371	-0.66692	0	12	12	GSE151277_heat(12h_vs_0).xlsx; GSE151277_heat(24h_vs_0).xlsx; GSE151277_heat(2h_vs_0).xlsx; GSE151277_heat(4h_vs_0).xlsx; PRJEB85881_heat(1d_vs_1d).xlsx; PRJEB85881_heat(2d_vs_2d).xlsx; PRJEB85881_heat(3d_vs_3d).xlsx; PRJEB85881_heat(4d_vs_4d).xlsx; PRJEB85881_heat(5d_vs_5d).xlsx; PRJEB85881_heat(6d_vs_6d).xlsx; PRJNA1029902_heat(heat_vs_contol).xlsx; PRJNA1212895_heat.xlsx
Solyc10g008270.3.1	-3.45146	-6.20649	-1.31336	0	12	12	GSE151277_heat(24h_vs_0).xlsx; GSE174607_heat(24h_vs_0).xlsx; GSE174607_heat(48h_vs_0).xlsx; GSE174607_heat(96h_vs_0).xlsx; PRJEB85881_heat(1d_vs_1d).xlsx; PRJEB85881_heat(2d_vs_2d).xlsx; PRJEB85881_heat(3d_vs_3d).xlsx; PRJEB85881_heat(4d_vs_4d).xlsx; PRJEB85881_heat(5d_vs_5d).xlsx; PRJEB85881_heat(6d_vs_6d).xlsx; PRJEB85881_heat(8d_vs_8d).xlsx; PRJNA1089146_heat.xlsx
Solyc10g011810.3.1	-1.78982	-2.74203	-1.08354	0	12	12	GSE151277_heat(24h_vs_0).xlsx; GSE174607_heat(24h_vs_0).xlsx; GSE174607_heat(48h_vs_0).xlsx; GSE174607_heat(96h_vs_0).xlsx; PRJEB85881_heat(1d_vs_1d).xlsx; PRJEB85881_heat(2d_vs_2d).xlsx; PRJEB85881_heat(3d_vs_3d).xlsx; PRJEB85881_heat(4d_vs_4d).xlsx; PRJEB85881_heat(5d_vs_5d).xlsx; PRJEB85881_heat(6d_vs_6d).xlsx; PRJEB85881_heat(8d_vs_8d).xlsx; PRJNA1089146_heat.xlsx
Solyc10g086390.2.1	-4.13484	-7.21479	-1.77251	0	12	12	GSE151277_heat(12h_vs_0).xlsx; GSE151277_heat(24h_vs_0).xlsx; GSE151277_heat(4h_vs_0).xlsx; GSE174607_heat(48h_vs_0).xlsx; PRJEB85881_heat(1d_vs_1d).xlsx; PRJEB85881_heat(2d_vs_2d).xlsx; PRJEB85881_heat(3d_vs_3d).xlsx; PRJEB85881_heat(4d_vs_4d).xlsx; PRJEB85881_heat(5d_vs_5d).xlsx; PRJEB85881_heat(6d_vs_6d).xlsx; PRJNA1029902_heat(heat_vs_contol).xlsx; PRJNA1212895_heat.xlsx
Solyc11g008250.2.1	-1.58278	-3.49131	-0.632373	0	12	12	GSE151277_heat(12h_vs_0).xlsx; GSE151277_heat(4h_vs_0).xlsx; GSE174607_heat(96h_vs_0).xlsx; PRJEB85881_heat(2d_vs_2d).xlsx; PRJEB85881_heat(3d_vs_3d).xlsx; PRJEB85881_heat(4d_vs_4d).xlsx; PRJEB85881_heat(5d_vs_5d).xlsx; PRJEB85881_heat(6d_vs_6d).xlsx; PRJEB85881_heat(8d_vs_8d).xlsx; PRJNA1029902_heat(heat_vs_contol).xlsx; PRJNA1089146_heat.xlsx; PRJNA1212895_heat.xlsx
Solyc11g072100.2.1	-1.32485	-2.38446	-0.578473	0	12	12	GSE151277_heat(24h_vs_0).xlsx; GSE174607_heat(24h_vs_0).xlsx; GSE174607_heat(48h_vs_0).xlsx; GSE174607_heat(96h_vs_0).xlsx; PRJEB85881_heat(2d_vs_2d).xlsx; PRJEB85881_heat(3d_vs_3d).xlsx; PRJEB85881_heat(4d_vs_4d).xlsx; PRJEB85881_heat(5d_vs_5d).xlsx; PRJEB85881_heat(6d_vs_6d).xlsx; PRJEB85881_heat(8d_vs_8d).xlsx; PRJNA1029902_heat(heat_vs_contol).xlsx; PRJNA1089146_heat.xlsx
Solyc12g095750.2.1	-2.04246	-5.07186	-0.828927	0	12	12	GSE151277_heat(12h_vs_0).xlsx; GSE151277_heat(24h_vs_0).xlsx; GSE151277_heat(2h_vs_0).xlsx; GSE151277_heat(4h_vs_0).xlsx; GSE174607_heat(48h_vs_0).xlsx; GSE174607_heat(96h_vs_0).xlsx; PRJEB85881_heat(1d_vs_1d).xlsx; PRJEB85881_heat(2d_vs_2d).xlsx; PRJEB85881_heat(3d_vs_3d).xlsx; PRJEB85881_heat(5d_vs_5d).xlsx; PRJNA1029902_heat(heat_vs_contol).xlsx; PRJNA1212895_heat.xlsx
Solyc01g081480.3.1	-1.34779	-2.16421	1.11325	1	11	12	GSE151277_heat(12h_vs_0).xlsx; GSE151277_heat(2h_vs_0).xlsx; GSE151277_heat(4h_vs_0).xlsx; PRJEB85881_heat(1d_vs_1d).xlsx; PRJEB85881_heat(2d_vs_2d).xlsx; PRJEB85881_heat(3d_vs_3d).xlsx; PRJEB85881_heat(4d_vs_4d).xlsx; PRJEB85881_heat(5d_vs_5d).xlsx; PRJEB85881_heat(6d_vs_6d).xlsx; PRJEB85881_heat(8d_vs_8d).xlsx; PRJNA1029902_heat(heat_vs_contol).xlsx; PRJNA1212895_heat.xlsx
Solyc01g090970.3.1	-3.15981	-7.16026	2.08368	1	11	12	GSE151277_heat(12h_vs_0).xlsx; GSE151277_heat(24h_vs_0).xlsx; PRJEB85881_heat(1d_vs_1d).xlsx; PRJEB85881_heat(2d_vs_2d).xlsx; PRJEB85881_heat(3d_vs_3d).xlsx; PRJEB85881_heat(4d_vs_4d).xlsx; PRJEB85881_heat(5d_vs_5d).xlsx; PRJEB85881_heat(6d_vs_6d).xlsx; PRJEB85881_heat(8d_vs_8d).xlsx; PRJNA1029902_heat(heat_vs_contol).xlsx; PRJNA1089146_heat.xlsx; PRJNA1212895_heat.xlsx
Solyc01g102700.3.1	-1.03519	-2.99744	0.686691	1	11	12	GSE151277_heat(12h_vs_0).xlsx; GSE151277_heat(24h_vs_0).xlsx; GSE174607_heat(24h_vs_0).xlsx; GSE174607_heat(48h_vs_0).xlsx; PRJEB85881_heat(1d_vs_1d).xlsx; PRJEB85881_heat(2d_vs_2d).xlsx; PRJEB85881_heat(3d_vs_3d).xlsx; PRJEB85881_heat(4d_vs_4d).xlsx; PRJEB85881_heat(5d_vs_5d).xlsx; PRJEB85881_heat(6d_vs_6d).xlsx; PRJNA1029902_heat(heat_vs_contol).xlsx; PRJNA1212895_heat.xlsx
Solyc01g111170.3.1	-0.874811	-2.24238	1.08003	1	11	12	GSE174607_heat(24h_vs_0).xlsx; GSE174607_heat(48h_vs_0).xlsx; GSE174607_heat(96h_vs_0).xlsx; PRJEB85881_heat(1d_vs_1d).xlsx; PRJEB85881_heat(2d_vs_2d).xlsx; PRJEB85881_heat(3d_vs_3d).xlsx; PRJEB85881_heat(4d_vs_4d).xlsx; PRJEB85881_heat(5d_vs_5d).xlsx; PRJEB85881_heat(6d_vs_6d).xlsx; PRJEB85881_heat(8d_vs_8d).xlsx; PRJNA1029902_heat(heat_vs_contol).xlsx; PRJNA1212895_heat.xlsx
Solyc01g112260.3.1	-2.44373	-5.08478	1.34924	1	11	12	GSE151277_heat(12h_vs_0).xlsx; GSE151277_heat(24h_vs_0).xlsx; GSE151277_heat(4h_vs_0).xlsx; PRJEB85881_heat(1d_vs_1d).xlsx; PRJEB85881_heat(2d_vs_2d).xlsx; PRJEB85881_heat(3d_vs_3d).xlsx; PRJEB85881_heat(4d_vs_4d).xlsx; PRJEB85881_heat(5d_vs_5d).xlsx; PRJEB85881_heat(6d_vs_6d).xlsx; PRJNA1029902_heat(heat_vs_contol).xlsx; PRJNA1089146_heat.xlsx; PRJNA1212895_heat.xlsx
Solyc02g020940.3.1	-1.63716	-3.66993	1.27836	1	11	12	GSE151277_heat(12h_vs_0).xlsx; GSE151277_heat(24h_vs_0).xlsx; GSE151277_heat(4h_vs_0).xlsx; PRJEB85881_heat(1d_vs_1d).xlsx; PRJEB85881_heat(2d_vs_2d).xlsx; PRJEB85881_heat(3d_vs_3d).xlsx; PRJEB85881_heat(4d_vs_4d).xlsx; PRJEB85881_heat(5d_vs_5d).xlsx; PRJEB85881_heat(6d_vs_6d).xlsx; PRJEB85881_heat(8d_vs_8d).xlsx; PRJNA1029902_heat(heat_vs_contol).xlsx; PRJNA1212895_heat.xlsx
Solyc02g069920.3.1	-1.55608	-3.025	1.12172	1	11	12	GSE151277_heat(12h_vs_0).xlsx; GSE151277_heat(24h_vs_0).xlsx; PRJEB85881_heat(1d_vs_1d).xlsx; PRJEB85881_heat(2d_vs_2d).xlsx; PRJEB85881_heat(3d_vs_3d).xlsx; PRJEB85881_heat(4d_vs_4d).xlsx; PRJEB85881_heat(5d_vs_5d).xlsx; PRJEB85881_heat(6d_vs_6d).xlsx; PRJEB85881_heat(8d_vs_8d).xlsx; PRJNA1029902_heat(heat_vs_contol).xlsx; PRJNA1089146_heat.xlsx; PRJNA1212895_heat.xlsx
Solyc02g079220.3.1	-1.2633	-4.34546	0.924426	1	11	12	GSE151277_heat(12h_vs_0).xlsx; GSE151277_heat(24h_vs_0).xlsx; GSE174607_heat(24h_vs_0).xlsx; GSE174607_heat(48h_vs_0).xlsx; GSE174607_heat(96h_vs_0).xlsx; PRJEB85881_heat(1d_vs_1d).xlsx; PRJEB85881_heat(2d_vs_2d).xlsx; PRJEB85881_heat(3d_vs_3d).xlsx; PRJEB85881_heat(6d_vs_6d).xlsx; PRJEB85881_heat(8d_vs_8d).xlsx; PRJNA1089146_heat.xlsx; PRJNA1212895_heat.xlsx
Solyc02g079250.3.1	-1.39802	-2.70784	0.628127	1	11	12	GSE151277_heat(12h_vs_0).xlsx; GSE151277_heat(24h_vs_0).xlsx; GSE151277_heat(2h_vs_0).xlsx; GSE151277_heat(4h_vs_0).xlsx; PRJEB85881_heat(1d_vs_1d).xlsx; PRJEB85881_heat(2d_vs_2d).xlsx; PRJEB85881_heat(3d_vs_3d).xlsx; PRJEB85881_heat(4d_vs_4d).xlsx; PRJEB85881_heat(5d_vs_5d).xlsx; PRJEB85881_heat(6d_vs_6d).xlsx; PRJNA1029902_heat(heat_vs_contol).xlsx; PRJNA1089146_heat.xlsx
Solyc02g080810.3.1	-1.69063	-3.71038	1.13067	1	11	12	GSE151277_heat(12h_vs_0).xlsx; GSE151277_heat(24h_vs_0).xlsx; GSE151277_heat(4h_vs_0).xlsx; PRJEB85881_heat(1d_vs_1d).xlsx; PRJEB85881_heat(2d_vs_2d).xlsx; PRJEB85881_heat(3d_vs_3d).xlsx; PRJEB85881_heat(4d_vs_4d).xlsx; PRJEB85881_heat(5d_vs_5d).xlsx; PRJEB85881_heat(6d_vs_6d).xlsx; PRJEB85881_heat(8d_vs_8d).xlsx; PRJNA1029902_heat(heat_vs_contol).xlsx; PRJNA1212895_heat.xlsx
Solyc02g082510.1.1	-0.840407	-1.66693	0.799165	1	11	12	GSE151277_heat(24h_vs_0).xlsx; GSE151277_heat(2h_vs_0).xlsx; GSE174607_heat(48h_vs_0).xlsx; GSE174607_heat(96h_vs_0).xlsx; PRJEB85881_heat(1d_vs_1d).xlsx; PRJEB85881_heat(2d_vs_2d).xlsx; PRJEB85881_heat(3d_vs_3d).xlsx; PRJEB85881_heat(4d_vs_4d).xlsx; PRJEB85881_heat(5d_vs_5d).xlsx; PRJEB85881_heat(6d_vs_6d).xlsx; PRJEB85881_heat(8d_vs_8d).xlsx; PRJNA1212895_heat.xlsx
Solyc02g083570.3.1	-1.2123	-2.69016	0.70775	1	11	12	GSE151277_heat(12h_vs_0).xlsx; GSE151277_heat(24h_vs_0).xlsx; GSE151277_heat(2h_vs_0).xlsx; GSE151277_heat(4h_vs_0).xlsx; GSE174607_heat(48h_vs_0).xlsx; GSE174607_heat(96h_vs_0).xlsx; PRJEB85881_heat(1d_vs_1d).xlsx; PRJEB85881_heat(2d_vs_2d).xlsx; PRJEB85881_heat(3d_vs_3d).xlsx; PRJEB85881_heat(5d_vs_5d).xlsx; PRJEB85881_heat(8d_vs_8d).xlsx; PRJNA1212895_heat.xlsx
Solyc03g007770.3.1	-1.35991	-3.78403	3.24769	1	11	12	GSE151277_heat(12h_vs_0).xlsx; GSE174607_heat(24h_vs_0).xlsx; GSE174607_heat(48h_vs_0).xlsx; GSE174607_heat(96h_vs_0).xlsx; PRJEB85881_heat(1d_vs_1d).xlsx; PRJEB85881_heat(2d_vs_2d).xlsx; PRJEB85881_heat(3d_vs_3d).xlsx; PRJEB85881_heat(4d_vs_4d).xlsx; PRJEB85881_heat(5d_vs_5d).xlsx; PRJEB85881_heat(6d_vs_6d).xlsx; PRJNA1029902_heat(heat_vs_contol).xlsx; PRJNA1089146_heat.xlsx
Solyc03g026220.3.1	-1.07548	-2.33266	0.723873	1	11	12	GSE151277_heat(12h_vs_0).xlsx; GSE151277_heat(24h_vs_0).xlsx; GSE174607_heat(96h_vs_0).xlsx; PRJEB85881_heat(1d_vs_1d).xlsx; PRJEB85881_heat(2d_vs_2d).xlsx; PRJEB85881_heat(3d_vs_3d).xlsx; PRJEB85881_heat(4d_vs_4d).xlsx; PRJEB85881_heat(5d_vs_5d).xlsx; PRJEB85881_heat(6d_vs_6d).xlsx; PRJEB85881_heat(8d_vs_8d).xlsx; PRJNA1089146_heat.xlsx; PRJNA1212895_heat.xlsx
Solyc03g058190.3.1	-1.31701	-2.89281	0.869322	1	11	12	GSE151277_heat(12h_vs_0).xlsx; GSE151277_heat(24h_vs_0).xlsx; GSE151277_heat(2h_vs_0).xlsx; GSE151277_heat(4h_vs_0).xlsx; PRJEB85881_heat(1d_vs_1d).xlsx; PRJEB85881_heat(2d_vs_2d).xlsx; PRJEB85881_heat(3d_vs_3d).xlsx; PRJEB85881_heat(4d_vs_4d).xlsx; PRJEB85881_heat(5d_vs_5d).xlsx; PRJEB85881_heat(8d_vs_8d).xlsx; PRJNA1029902_heat(heat_vs_contol).xlsx; PRJNA1212895_heat.xlsx
Solyc03g083095.1.1	-1.38844	-2.49618	1.48853	1	11	12	GSE151277_heat(4h_vs_0).xlsx; GSE174607_heat(24h_vs_0).xlsx; GSE174607_heat(48h_vs_0).xlsx; GSE174607_heat(96h_vs_0).xlsx; PRJEB85881_heat(1d_vs_1d).xlsx; PRJEB85881_heat(2d_vs_2d).xlsx; PRJEB85881_heat(3d_vs_3d).xlsx; PRJEB85881_heat(4d_vs_4d).xlsx; PRJEB85881_heat(5d_vs_5d).xlsx; PRJEB85881_heat(6d_vs_6d).xlsx; PRJEB85881_heat(8d_vs_8d).xlsx; PRJNA1029902_heat(heat_vs_contol).xlsx
Solyc04g007800.3.1	-1.32262	-2.7598	1.25338	1	11	12	GSE151277_heat(24h_vs_0).xlsx; GSE174607_heat(48h_vs_0).xlsx; GSE174607_heat(96h_vs_0).xlsx; PRJEB85881_heat(2d_vs_2d).xlsx; PRJEB85881_heat(3d_vs_3d).xlsx; PRJEB85881_heat(4d_vs_4d).xlsx; PRJEB85881_heat(5d_vs_5d).xlsx; PRJEB85881_heat(6d_vs_6d).xlsx; PRJEB85881_heat(8d_vs_8d).xlsx; PRJNA1029902_heat(heat_vs_contol).xlsx; PRJNA1089146_heat.xlsx; PRJNA1212895_heat.xlsx
Solyc04g008210.2.1	-2.09694	-4.08711	0.934901	1	11	12	GSE151277_heat(12h_vs_0).xlsx; GSE151277_heat(24h_vs_0).xlsx; GSE151277_heat(2h_vs_0).xlsx; GSE151277_heat(4h_vs_0).xlsx; PRJEB85881_heat(1d_vs_1d).xlsx; PRJEB85881_heat(2d_vs_2d).xlsx; PRJEB85881_heat(3d_vs_3d).xlsx; PRJEB85881_heat(4d_vs_4d).xlsx; PRJEB85881_heat(5d_vs_5d).xlsx; PRJEB85881_heat(8d_vs_8d).xlsx; PRJNA1029902_heat(heat_vs_contol).xlsx; PRJNA1212895_heat.xlsx
Solyc04g011900.3.1	-1.24951	-2.26815	0.881805	1	11	12	GSE151277_heat(12h_vs_0).xlsx; GSE151277_heat(24h_vs_0).xlsx; GSE151277_heat(4h_vs_0).xlsx; PRJEB85881_heat(1d_vs_1d).xlsx; PRJEB85881_heat(2d_vs_2d).xlsx; PRJEB85881_heat(3d_vs_3d).xlsx; PRJEB85881_heat(4d_vs_4d).xlsx; PRJEB85881_heat(5d_vs_5d).xlsx; PRJEB85881_heat(6d_vs_6d).xlsx; PRJEB85881_heat(8d_vs_8d).xlsx; PRJNA1029902_heat(heat_vs_contol).xlsx; PRJNA1212895_heat.xlsx
Solyc04g071480.1.1	-0.960594	-2.23519	4.01243	1	11	12	GSE151277_heat(12h_vs_0).xlsx; GSE174607_heat(24h_vs_0).xlsx; GSE174607_heat(48h_vs_0).xlsx; GSE174607_heat(96h_vs_0).xlsx; PRJEB85881_heat(1d_vs_1d).xlsx; PRJEB85881_heat(2d_vs_2d).xlsx; PRJEB85881_heat(3d_vs_3d).xlsx; PRJEB85881_heat(4d_vs_4d).xlsx; PRJEB85881_heat(5d_vs_5d).xlsx; PRJEB85881_heat(6d_vs_6d).xlsx; PRJNA1029902_heat(heat_vs_contol).xlsx; PRJNA1089146_heat.xlsx
Solyc04g071615.1.1	-1.56883	-4.0866	2.19597	1	11	12	GSE151277_heat(12h_vs_0).xlsx; GSE151277_heat(24h_vs_0).xlsx; PRJEB85881_heat(1d_vs_1d).xlsx; PRJEB85881_heat(2d_vs_2d).xlsx; PRJEB85881_heat(3d_vs_3d).xlsx; PRJEB85881_heat(4d_vs_4d).xlsx; PRJEB85881_heat(5d_vs_5d).xlsx; PRJEB85881_heat(6d_vs_6d).xlsx; PRJEB85881_heat(8d_vs_8d).xlsx; PRJNA1029902_heat(heat_vs_contol).xlsx; PRJNA1089146_heat.xlsx; PRJNA1212895_heat.xlsx
Solyc04g080850.3.1	-1.17918	-2.19906	1.16072	1	11	12	GSE151277_heat(12h_vs_0).xlsx; GSE151277_heat(24h_vs_0).xlsx; GSE174607_heat(48h_vs_0).xlsx; GSE174607_heat(96h_vs_0).xlsx; PRJEB85881_heat(1d_vs_1d).xlsx; PRJEB85881_heat(2d_vs_2d).xlsx; PRJEB85881_heat(3d_vs_3d).xlsx; PRJEB85881_heat(4d_vs_4d).xlsx; PRJEB85881_heat(5d_vs_5d).xlsx; PRJEB85881_heat(6d_vs_6d).xlsx; PRJEB85881_heat(8d_vs_8d).xlsx; PRJNA1029902_heat(heat_vs_contol).xlsx
Solyc05g013380.3.1	-1.48869	-3.14899	1.12186	1	11	12	GSE151277_heat(12h_vs_0).xlsx; GSE151277_heat(24h_vs_0).xlsx; GSE151277_heat(4h_vs_0).xlsx; PRJEB85881_heat(1d_vs_1d).xlsx; PRJEB85881_heat(2d_vs_2d).xlsx; PRJEB85881_heat(3d_vs_3d).xlsx; PRJEB85881_heat(4d_vs_4d).xlsx; PRJEB85881_heat(5d_vs_5d).xlsx; PRJEB85881_heat(6d_vs_6d).xlsx; PRJEB85881_heat(8d_vs_8d).xlsx; PRJNA1029902_heat(heat_vs_contol).xlsx; PRJNA1212895_heat.xlsx
Solyc05g050750.1.1	-2.83538	-5.60419	1.35206	1	11	12	GSE174607_heat(24h_vs_0).xlsx; GSE174607_heat(48h_vs_0).xlsx; GSE174607_heat(96h_vs_0).xlsx; PRJEB85881_heat(1d_vs_1d).xlsx; PRJEB85881_heat(2d_vs_2d).xlsx; PRJEB85881_heat(3d_vs_3d).xlsx; PRJEB85881_heat(4d_vs_4d).xlsx; PRJEB85881_heat(5d_vs_5d).xlsx; PRJEB85881_heat(6d_vs_6d).xlsx; PRJNA1029902_heat(heat_vs_contol).xlsx; PRJNA1089146_heat.xlsx; PRJNA1212895_heat.xlsx
Solyc06g066620.3.1	-1.03057	-2.26099	0.598458	1	11	12	GSE151277_heat(12h_vs_0).xlsx; GSE151277_heat(24h_vs_0).xlsx; GSE151277_heat(4h_vs_0).xlsx; PRJEB85881_heat(1d_vs_1d).xlsx; PRJEB85881_heat(2d_vs_2d).xlsx; PRJEB85881_heat(3d_vs_3d).xlsx; PRJEB85881_heat(4d_vs_4d).xlsx; PRJEB85881_heat(5d_vs_5d).xlsx; PRJEB85881_heat(6d_vs_6d).xlsx; PRJEB85881_heat(8d_vs_8d).xlsx; PRJNA1029902_heat(heat_vs_contol).xlsx; PRJNA1212895_heat.xlsx
Solyc07g021700.3.1	-1.34897	-3.42276	1.37075	1	11	12	GSE151277_heat(12h_vs_0).xlsx; GSE151277_heat(24h_vs_0).xlsx; PRJEB85881_heat(0_vs_0).xlsx; PRJEB85881_heat(1d_vs_1d).xlsx; PRJEB85881_heat(2d_vs_2d).xlsx; PRJEB85881_heat(3d_vs_3d).xlsx; PRJEB85881_heat(4d_vs_4d).xlsx; PRJEB85881_heat(5d_vs_5d).xlsx; PRJEB85881_heat(6d_vs_6d).xlsx; PRJNA1029902_heat(heat_vs_contol).xlsx; PRJNA1089146_heat.xlsx; PRJNA1212895_heat.xlsx
Solyc07g063610.3.1	-1.40757	-2.89301	0.631508	1	11	12	GSE151277_heat(12h_vs_0).xlsx; GSE151277_heat(24h_vs_0).xlsx; GSE151277_heat(4h_vs_0).xlsx; PRJEB85881_heat(1d_vs_1d).xlsx; PRJEB85881_heat(2d_vs_2d).xlsx; PRJEB85881_heat(3d_vs_3d).xlsx; PRJEB85881_heat(4d_vs_4d).xlsx; PRJEB85881_heat(5d_vs_5d).xlsx; PRJEB85881_heat(6d_vs_6d).xlsx; PRJNA1029902_heat(heat_vs_contol).xlsx; PRJNA1089146_heat.xlsx; PRJNA1212895_heat.xlsx
Solyc07g065900.3.1	-1.84645	-3.87157	2.33107	1	11	12	GSE151277_heat(12h_vs_0).xlsx; GSE151277_heat(24h_vs_0).xlsx; GSE151277_heat(4h_vs_0).xlsx; PRJEB85881_heat(1d_vs_1d).xlsx; PRJEB85881_heat(2d_vs_2d).xlsx; PRJEB85881_heat(3d_vs_3d).xlsx; PRJEB85881_heat(4d_vs_4d).xlsx; PRJEB85881_heat(5d_vs_5d).xlsx; PRJEB85881_heat(6d_vs_6d).xlsx; PRJEB85881_heat(8d_vs_8d).xlsx; PRJNA1029902_heat(heat_vs_contol).xlsx; PRJNA1212895_heat.xlsx
Solyc08g007060.3.1	-1.13441	-1.78078	1.16158	1	11	12	GSE151277_heat(24h_vs_0).xlsx; GSE174607_heat(48h_vs_0).xlsx; GSE174607_heat(96h_vs_0).xlsx; PRJEB85881_heat(1d_vs_1d).xlsx; PRJEB85881_heat(2d_vs_2d).xlsx; PRJEB85881_heat(3d_vs_3d).xlsx; PRJEB85881_heat(4d_vs_4d).xlsx; PRJEB85881_heat(5d_vs_5d).xlsx; PRJEB85881_heat(6d_vs_6d).xlsx; PRJNA1029902_heat(heat_vs_contol).xlsx; PRJNA1089146_heat.xlsx; PRJNA1212895_heat.xlsx
Solyc08g068590.3.1	-1.08441	-2.28788	0.818116	1	11	12	GSE151277_heat(12h_vs_0).xlsx; GSE151277_heat(24h_vs_0).xlsx; GSE151277_heat(4h_vs_0).xlsx; PRJEB85881_heat(1d_vs_1d).xlsx; PRJEB85881_heat(2d_vs_2d).xlsx; PRJEB85881_heat(3d_vs_3d).xlsx; PRJEB85881_heat(4d_vs_4d).xlsx; PRJEB85881_heat(5d_vs_5d).xlsx; PRJEB85881_heat(6d_vs_6d).xlsx; PRJEB85881_heat(8d_vs_8d).xlsx; PRJNA1029902_heat(heat_vs_contol).xlsx; PRJNA1212895_heat.xlsx
Solyc08g068870.3.1	-1.81936	-2.73942	0.676872	1	11	12	GSE151277_heat(24h_vs_0).xlsx; GSE174607_heat(24h_vs_0).xlsx; GSE174607_heat(48h_vs_0).xlsx; GSE174607_heat(96h_vs_0).xlsx; PRJEB85881_heat(1d_vs_1d).xlsx; PRJEB85881_heat(2d_vs_2d).xlsx; PRJEB85881_heat(3d_vs_3d).xlsx; PRJEB85881_heat(6d_vs_6d).xlsx; PRJEB85881_heat(8d_vs_8d).xlsx; PRJNA1029902_heat(heat_vs_contol).xlsx; PRJNA1089146_heat.xlsx; PRJNA1212895_heat.xlsx
Solyc08g076220.3.1	-1.40237	-2.73083	0.711027	1	11	12	GSE151277_heat(12h_vs_0).xlsx; GSE151277_heat(24h_vs_0).xlsx; GSE151277_heat(4h_vs_0).xlsx; PRJEB85881_heat(1d_vs_1d).xlsx; PRJEB85881_heat(2d_vs_2d).xlsx; PRJEB85881_heat(3d_vs_3d).xlsx; PRJEB85881_heat(4d_vs_4d).xlsx; PRJEB85881_heat(5d_vs_5d).xlsx; PRJEB85881_heat(6d_vs_6d).xlsx; PRJEB85881_heat(8d_vs_8d).xlsx; PRJNA1029902_heat(heat_vs_contol).xlsx; PRJNA1212895_heat.xlsx
Solyc08g077540.2.1	-1.00527	-2.1616	1.00569	1	11	12	GSE151277_heat(2h_vs_0).xlsx; GSE151277_heat(4h_vs_0).xlsx; GSE174607_heat(24h_vs_0).xlsx; GSE174607_heat(48h_vs_0).xlsx; GSE174607_heat(96h_vs_0).xlsx; PRJEB85881_heat(2d_vs_2d).xlsx; PRJEB85881_heat(3d_vs_3d).xlsx; PRJEB85881_heat(5d_vs_5d).xlsx; PRJEB85881_heat(6d_vs_6d).xlsx; PRJEB85881_heat(8d_vs_8d).xlsx; PRJNA1029902_heat(heat_vs_contol).xlsx; PRJNA1089146_heat.xlsx
Solyc09g011130.2.1	-2.31252	-4.58776	1.90597	1	11	12	GSE151277_heat(12h_vs_0).xlsx; GSE151277_heat(24h_vs_0).xlsx; GSE151277_heat(4h_vs_0).xlsx; PRJEB85881_heat(1d_vs_1d).xlsx; PRJEB85881_heat(2d_vs_2d).xlsx; PRJEB85881_heat(3d_vs_3d).xlsx; PRJEB85881_heat(4d_vs_4d).xlsx; PRJEB85881_heat(5d_vs_5d).xlsx; PRJEB85881_heat(6d_vs_6d).xlsx; PRJNA1029902_heat(heat_vs_contol).xlsx; PRJNA1089146_heat.xlsx; PRJNA1212895_heat.xlsx
Solyc09g011810.3.1	-1.40002	-2.63723	1.27283	1	11	12	GSE151277_heat(12h_vs_0).xlsx; GSE151277_heat(24h_vs_0).xlsx; GSE151277_heat(4h_vs_0).xlsx; PRJEB85881_heat(1d_vs_1d).xlsx; PRJEB85881_heat(2d_vs_2d).xlsx; PRJEB85881_heat(3d_vs_3d).xlsx; PRJEB85881_heat(4d_vs_4d).xlsx; PRJEB85881_heat(5d_vs_5d).xlsx; PRJEB85881_heat(6d_vs_6d).xlsx; PRJEB85881_heat(8d_vs_8d).xlsx; PRJNA1029902_heat(heat_vs_contol).xlsx; PRJNA1212895_heat.xlsx
Solyc09g074230.3.1	-1.24315	-3.28433	1.19767	1	11	12	GSE151277_heat(24h_vs_0).xlsx; GSE151277_heat(4h_vs_0).xlsx; GSE174607_heat(48h_vs_0).xlsx; GSE174607_heat(96h_vs_0).xlsx; PRJEB85881_heat(1d_vs_1d).xlsx; PRJEB85881_heat(2d_vs_2d).xlsx; PRJEB85881_heat(3d_vs_3d).xlsx; PRJEB85881_heat(5d_vs_5d).xlsx; PRJEB85881_heat(6d_vs_6d).xlsx; PRJEB85881_heat(8d_vs_8d).xlsx; PRJNA1029902_heat(heat_vs_contol).xlsx; PRJNA1089146_heat.xlsx
Solyc09g091565.1.1	-0.96873	-2.23133	0.843938	1	11	12	GSE151277_heat(12h_vs_0).xlsx; GSE151277_heat(2h_vs_0).xlsx; GSE151277_heat(4h_vs_0).xlsx; GSE174607_heat(48h_vs_0).xlsx; GSE174607_heat(96h_vs_0).xlsx; PRJEB85881_heat(1d_vs_1d).xlsx; PRJEB85881_heat(2d_vs_2d).xlsx; PRJEB85881_heat(4d_vs_4d).xlsx; PRJEB85881_heat(5d_vs_5d).xlsx; PRJEB85881_heat(6d_vs_6d).xlsx; PRJNA1089146_heat.xlsx; PRJNA1212895_heat.xlsx
Solyc09g091580.3.1	-1.07602	-2.46375	1.07427	1	11	12	GSE151277_heat(12h_vs_0).xlsx; GSE151277_heat(2h_vs_0).xlsx; GSE151277_heat(4h_vs_0).xlsx; GSE174607_heat(48h_vs_0).xlsx; GSE174607_heat(96h_vs_0).xlsx; PRJEB85881_heat(1d_vs_1d).xlsx; PRJEB85881_heat(2d_vs_2d).xlsx; PRJEB85881_heat(4d_vs_4d).xlsx; PRJEB85881_heat(5d_vs_5d).xlsx; PRJEB85881_heat(6d_vs_6d).xlsx; PRJNA1089146_heat.xlsx; PRJNA1212895_heat.xlsx
Solyc10g006240.3.1	-0.961788	-1.57597	0.51757	1	11	12	GSE151277_heat(12h_vs_0).xlsx; GSE151277_heat(2h_vs_0).xlsx; GSE151277_heat(4h_vs_0).xlsx; PRJEB85881_heat(1d_vs_1d).xlsx; PRJEB85881_heat(2d_vs_2d).xlsx; PRJEB85881_heat(3d_vs_3d).xlsx; PRJEB85881_heat(4d_vs_4d).xlsx; PRJEB85881_heat(5d_vs_5d).xlsx; PRJEB85881_heat(6d_vs_6d).xlsx; PRJEB85881_heat(8d_vs_8d).xlsx; PRJNA1029902_heat(heat_vs_contol).xlsx; PRJNA1212895_heat.xlsx
Solyc10g044840.2.1	-1.44568	-3.04317	1.16315	1	11	12	GSE151277_heat(12h_vs_0).xlsx; GSE151277_heat(24h_vs_0).xlsx; GSE151277_heat(2h_vs_0).xlsx; GSE151277_heat(4h_vs_0).xlsx; PRJEB85881_heat(1d_vs_1d).xlsx; PRJEB85881_heat(2d_vs_2d).xlsx; PRJEB85881_heat(3d_vs_3d).xlsx; PRJEB85881_heat(4d_vs_4d).xlsx; PRJEB85881_heat(5d_vs_5d).xlsx; PRJEB85881_heat(8d_vs_8d).xlsx; PRJNA1029902_heat(heat_vs_contol).xlsx; PRJNA1212895_heat.xlsx
Solyc10g051095.1.1	-1.5771	-3.09521	0.718478	1	11	12	GSE151277_heat(12h_vs_0).xlsx; GSE151277_heat(24h_vs_0).xlsx; GSE151277_heat(4h_vs_0).xlsx; PRJEB85881_heat(1d_vs_1d).xlsx; PRJEB85881_heat(2d_vs_2d).xlsx; PRJEB85881_heat(3d_vs_3d).xlsx; PRJEB85881_heat(4d_vs_4d).xlsx; PRJEB85881_heat(5d_vs_5d).xlsx; PRJEB85881_heat(6d_vs_6d).xlsx; PRJEB85881_heat(8d_vs_8d).xlsx; PRJNA1029902_heat(heat_vs_contol).xlsx; PRJNA1212895_heat.xlsx
Solyc10g078900.2.1	-0.62219	-0.955128	0.867726	1	11	12	GSE151277_heat(12h_vs_0).xlsx; GSE151277_heat(2h_vs_0).xlsx; GSE151277_heat(4h_vs_0).xlsx; GSE174607_heat(24h_vs_0).xlsx; GSE174607_heat(48h_vs_0).xlsx; GSE174607_heat(96h_vs_0).xlsx; PRJEB85881_heat(1d_vs_1d).xlsx; PRJEB85881_heat(2d_vs_2d).xlsx; PRJEB85881_heat(3d_vs_3d).xlsx; PRJEB85881_heat(5d_vs_5d).xlsx; PRJEB85881_heat(6d_vs_6d).xlsx; PRJNA1089146_heat.xlsx
Solyc10g079090.2.1	-1.46032	-2.71851	1.11521	1	11	12	GSE151277_heat(12h_vs_0).xlsx; GSE151277_heat(24h_vs_0).xlsx; GSE151277_heat(2h_vs_0).xlsx; GSE151277_heat(4h_vs_0).xlsx; PRJEB85881_heat(1d_vs_1d).xlsx; PRJEB85881_heat(2d_vs_2d).xlsx; PRJEB85881_heat(3d_vs_3d).xlsx; PRJEB85881_heat(4d_vs_4d).xlsx; PRJEB85881_heat(5d_vs_5d).xlsx; PRJEB85881_heat(6d_vs_6d).xlsx; PRJNA1029902_heat(heat_vs_contol).xlsx; PRJNA1089146_heat.xlsx
Solyc10g079200.2.1	-1.76358	-3.4253	1.46431	1	11	12	GSE151277_heat(12h_vs_0).xlsx; GSE151277_heat(24h_vs_0).xlsx; GSE151277_heat(4h_vs_0).xlsx; PRJEB85881_heat(1d_vs_1d).xlsx; PRJEB85881_heat(2d_vs_2d).xlsx; PRJEB85881_heat(3d_vs_3d).xlsx; PRJEB85881_heat(4d_vs_4d).xlsx; PRJEB85881_heat(5d_vs_5d).xlsx; PRJEB85881_heat(6d_vs_6d).xlsx; PRJEB85881_heat(8d_vs_8d).xlsx; PRJNA1029902_heat(heat_vs_contol).xlsx; PRJNA1212895_heat.xlsx
Solyc10g084230.2.1	-1.87225	-6.41554	2.89579	1	11	12	GSE151277_heat(12h_vs_0).xlsx; GSE151277_heat(24h_vs_0).xlsx; GSE151277_heat(2h_vs_0).xlsx; GSE151277_heat(4h_vs_0).xlsx; PRJEB85881_heat(1d_vs_1d).xlsx; PRJEB85881_heat(2d_vs_2d).xlsx; PRJEB85881_heat(3d_vs_3d).xlsx; PRJEB85881_heat(4d_vs_4d).xlsx; PRJEB85881_heat(6d_vs_6d).xlsx; PRJNA1029902_heat(heat_vs_contol).xlsx; PRJNA1089146_heat.xlsx; PRJNA1212895_heat.xlsx
Solyc12g007010.2.1	-1.2576	-2.56472	0.71687	1	11	12	GSE151277_heat(12h_vs_0).xlsx; GSE151277_heat(24h_vs_0).xlsx; GSE151277_heat(4h_vs_0).xlsx; PRJEB85881_heat(1d_vs_1d).xlsx; PRJEB85881_heat(2d_vs_2d).xlsx; PRJEB85881_heat(3d_vs_3d).xlsx; PRJEB85881_heat(4d_vs_4d).xlsx; PRJEB85881_heat(5d_vs_5d).xlsx; PRJEB85881_heat(6d_vs_6d).xlsx; PRJEB85881_heat(8d_vs_8d).xlsx; PRJNA1029902_heat(heat_vs_contol).xlsx; PRJNA1212895_heat.xlsx
Solyc12g009200.2.1	-2.0899	-4.70035	2.27909	1	11	12	GSE151277_heat(12h_vs_0).xlsx; GSE151277_heat(24h_vs_0).xlsx; GSE151277_heat(4h_vs_0).xlsx; PRJEB85881_heat(1d_vs_1d).xlsx; PRJEB85881_heat(2d_vs_2d).xlsx; PRJEB85881_heat(3d_vs_3d).xlsx; PRJEB85881_heat(4d_vs_4d).xlsx; PRJEB85881_heat(5d_vs_5d).xlsx; PRJEB85881_heat(6d_vs_6d).xlsx; PRJEB85881_heat(8d_vs_8d).xlsx; PRJNA1029902_heat(heat_vs_contol).xlsx; PRJNA1212895_heat.xlsx
Solyc12g010380.2.1	-1.3634	-2.49926	0.674665	1	11	12	GSE151277_heat(12h_vs_0).xlsx; GSE151277_heat(24h_vs_0).xlsx; GSE151277_heat(4h_vs_0).xlsx; PRJEB85881_heat(1d_vs_1d).xlsx; PRJEB85881_heat(2d_vs_2d).xlsx; PRJEB85881_heat(3d_vs_3d).xlsx; PRJEB85881_heat(4d_vs_4d).xlsx; PRJEB85881_heat(5d_vs_5d).xlsx; PRJEB85881_heat(6d_vs_6d).xlsx; PRJEB85881_heat(8d_vs_8d).xlsx; PRJNA1029902_heat(heat_vs_contol).xlsx; PRJNA1212895_heat.xlsx
Solyc12g010430.1.1	-1.21271	-2.83006	2.82087	1	11	12	GSE151277_heat(24h_vs_0).xlsx; GSE174607_heat(24h_vs_0).xlsx; GSE174607_heat(48h_vs_0).xlsx; GSE174607_heat(96h_vs_0).xlsx; PRJEB85881_heat(1d_vs_1d).xlsx; PRJEB85881_heat(2d_vs_2d).xlsx; PRJEB85881_heat(3d_vs_3d).xlsx; PRJEB85881_heat(4d_vs_4d).xlsx; PRJEB85881_heat(5d_vs_5d).xlsx; PRJEB85881_heat(8d_vs_8d).xlsx; PRJNA1089146_heat.xlsx; PRJNA1212895_heat.xlsx
Solyc12g036170.2.1	-1.05702	-2.28077	1.09892	1	11	12	GSE151277_heat(12h_vs_0).xlsx; GSE151277_heat(24h_vs_0).xlsx; GSE151277_heat(4h_vs_0).xlsx; PRJEB85881_heat(1d_vs_1d).xlsx; PRJEB85881_heat(2d_vs_2d).xlsx; PRJEB85881_heat(3d_vs_3d).xlsx; PRJEB85881_heat(4d_vs_4d).xlsx; PRJEB85881_heat(5d_vs_5d).xlsx; PRJEB85881_heat(6d_vs_6d).xlsx; PRJEB85881_heat(8d_vs_8d).xlsx; PRJNA1029902_heat(heat_vs_contol).xlsx; PRJNA1212895_heat.xlsx
Solyc12g056170.2.1	-1.1414	-2.41786	0.63237	1	11	12	GSE151277_heat(12h_vs_0).xlsx; GSE151277_heat(24h_vs_0).xlsx; GSE151277_heat(2h_vs_0).xlsx; GSE151277_heat(4h_vs_0).xlsx; PRJEB85881_heat(1d_vs_1d).xlsx; PRJEB85881_heat(2d_vs_2d).xlsx; PRJEB85881_heat(3d_vs_3d).xlsx; PRJEB85881_heat(5d_vs_5d).xlsx; PRJEB85881_heat(6d_vs_6d).xlsx; PRJNA1029902_heat(heat_vs_contol).xlsx; PRJNA1089146_heat.xlsx; PRJNA1212895_heat.xlsx
Solyc12g088170.2.1	-3.51032	-7.38682	0.558334	1	11	12	GSE151277_heat(12h_vs_0).xlsx; GSE151277_heat(24h_vs_0).xlsx; GSE174607_heat(48h_vs_0).xlsx; GSE174607_heat(96h_vs_0).xlsx; PRJEB85881_heat(1d_vs_1d).xlsx; PRJEB85881_heat(2d_vs_2d).xlsx; PRJEB85881_heat(3d_vs_3d).xlsx; PRJEB85881_heat(5d_vs_5d).xlsx; PRJEB85881_heat(6d_vs_6d).xlsx; PRJEB85881_heat(8d_vs_8d).xlsx; PRJNA1029902_heat(heat_vs_contol).xlsx; PRJNA1212895_heat.xlsx
Solyc12g098590.2.1	-0.929035	-1.68266	0.64323	1	11	12	GSE151277_heat(12h_vs_0).xlsx; GSE151277_heat(24h_vs_0).xlsx; GSE151277_heat(2h_vs_0).xlsx; GSE151277_heat(4h_vs_0).xlsx; PRJEB85881_heat(1d_vs_1d).xlsx; PRJEB85881_heat(2d_vs_2d).xlsx; PRJEB85881_heat(3d_vs_3d).xlsx; PRJEB85881_heat(4d_vs_4d).xlsx; PRJEB85881_heat(5d_vs_5d).xlsx; PRJEB85881_heat(6d_vs_6d).xlsx; PRJNA1089146_heat.xlsx; PRJNA1212895_heat.xlsx
Solyc01g094790.3.1	-1.08778	-3.19014	1.91993	2	10	12	GSE151277_heat(12h_vs_0).xlsx; GSE151277_heat(24h_vs_0).xlsx; GSE151277_heat(4h_vs_0).xlsx; GSE174607_heat(96h_vs_0).xlsx; PRJEB85881_heat(1d_vs_1d).xlsx; PRJEB85881_heat(3d_vs_3d).xlsx; PRJEB85881_heat(4d_vs_4d).xlsx; PRJEB85881_heat(5d_vs_5d).xlsx; PRJEB85881_heat(8d_vs_8d).xlsx; PRJNA1029902_heat(heat_vs_contol).xlsx; PRJNA1089146_heat.xlsx; PRJNA1212895_heat.xlsx
Solyc01g109700.3.1	-2.30634	-6.91418	2.51995	2	10	12	GSE151277_heat(12h_vs_0).xlsx; GSE151277_heat(24h_vs_0).xlsx; GSE174607_heat(96h_vs_0).xlsx; PRJEB85881_heat(1d_vs_1d).xlsx; PRJEB85881_heat(2d_vs_2d).xlsx; PRJEB85881_heat(3d_vs_3d).xlsx; PRJEB85881_heat(4d_vs_4d).xlsx; PRJEB85881_heat(5d_vs_5d).xlsx; PRJEB85881_heat(8d_vs_8d).xlsx; PRJNA1029902_heat(heat_vs_contol).xlsx; PRJNA1089146_heat.xlsx; PRJNA1212895_heat.xlsx
Solyc01g110940.3.1	-2.08906	-5.12796	2.63916	2	10	12	GSE151277_heat(12h_vs_0).xlsx; GSE151277_heat(24h_vs_0).xlsx; GSE151277_heat(4h_vs_0).xlsx; GSE174607_heat(96h_vs_0).xlsx; PRJEB85881_heat(1d_vs_1d).xlsx; PRJEB85881_heat(2d_vs_2d).xlsx; PRJEB85881_heat(3d_vs_3d).xlsx; PRJEB85881_heat(4d_vs_4d).xlsx; PRJEB85881_heat(5d_vs_5d).xlsx; PRJEB85881_heat(8d_vs_8d).xlsx; PRJNA1029902_heat(heat_vs_contol).xlsx; PRJNA1212895_heat.xlsx
Solyc01g111630.3.1	-0.997819	-2.06368	0.883747	2	10	12	GSE151277_heat(12h_vs_0).xlsx; GSE151277_heat(4h_vs_0).xlsx; PRJEB85881_heat(1d_vs_1d).xlsx; PRJEB85881_heat(2d_vs_2d).xlsx; PRJEB85881_heat(3d_vs_3d).xlsx; PRJEB85881_heat(4d_vs_4d).xlsx; PRJEB85881_heat(5d_vs_5d).xlsx; PRJEB85881_heat(6d_vs_6d).xlsx; PRJEB85881_heat(8d_vs_8d).xlsx; PRJNA1029902_heat(heat_vs_contol).xlsx; PRJNA1089146_heat.xlsx; PRJNA1212895_heat.xlsx
Solyc02g089540.3.1	-1.72205	-5.95396	1.75175	2	10	12	GSE151277_heat(12h_vs_0).xlsx; GSE151277_heat(24h_vs_0).xlsx; GSE151277_heat(4h_vs_0).xlsx; GSE174607_heat(96h_vs_0).xlsx; PRJEB85881_heat(1d_vs_1d).xlsx; PRJEB85881_heat(2d_vs_2d).xlsx; PRJEB85881_heat(3d_vs_3d).xlsx; PRJEB85881_heat(4d_vs_4d).xlsx; PRJEB85881_heat(5d_vs_5d).xlsx; PRJEB85881_heat(6d_vs_6d).xlsx; PRJEB85881_heat(8d_vs_8d).xlsx; PRJNA1212895_heat.xlsx
Solyc03g058160.3.1	-1.80272	-5.37404	2.13505	2	10	12	GSE151277_heat(12h_vs_0).xlsx; GSE151277_heat(24h_vs_0).xlsx; GSE151277_heat(4h_vs_0).xlsx; GSE174607_heat(48h_vs_0).xlsx; GSE174607_heat(96h_vs_0).xlsx; PRJEB85881_heat(1d_vs_1d).xlsx; PRJEB85881_heat(2d_vs_2d).xlsx; PRJEB85881_heat(3d_vs_3d).xlsx; PRJEB85881_heat(5d_vs_5d).xlsx; PRJEB85881_heat(6d_vs_6d).xlsx; PRJNA1089146_heat.xlsx; PRJNA1212895_heat.xlsx
Solyc03g117580.3.1	-0.883343	-2.18327	2.20187	2	10	12	GSE151277_heat(24h_vs_0).xlsx; GSE174607_heat(48h_vs_0).xlsx; PRJEB85881_heat(1d_vs_1d).xlsx; PRJEB85881_heat(2d_vs_2d).xlsx; PRJEB85881_heat(3d_vs_3d).xlsx; PRJEB85881_heat(4d_vs_4d).xlsx; PRJEB85881_heat(5d_vs_5d).xlsx; PRJEB85881_heat(6d_vs_6d).xlsx; PRJEB85881_heat(8d_vs_8d).xlsx; PRJNA1029902_heat(heat_vs_contol).xlsx; PRJNA1089146_heat.xlsx; PRJNA1212895_heat.xlsx
Solyc03g117590.3.1	-1.15642	-2.9374	2.36113	2	10	12	GSE151277_heat(24h_vs_0).xlsx; GSE174607_heat(48h_vs_0).xlsx; PRJEB85881_heat(1d_vs_1d).xlsx; PRJEB85881_heat(2d_vs_2d).xlsx; PRJEB85881_heat(3d_vs_3d).xlsx; PRJEB85881_heat(4d_vs_4d).xlsx; PRJEB85881_heat(5d_vs_5d).xlsx; PRJEB85881_heat(6d_vs_6d).xlsx; PRJEB85881_heat(8d_vs_8d).xlsx; PRJNA1029902_heat(heat_vs_contol).xlsx; PRJNA1089146_heat.xlsx; PRJNA1212895_heat.xlsx
Solyc03g118810.1.1	-1.54069	-4.3016	2.19246	2	10	12	GSE174607_heat(24h_vs_0).xlsx; GSE174607_heat(48h_vs_0).xlsx; GSE174607_heat(96h_vs_0).xlsx; PRJEB85881_heat(1d_vs_1d).xlsx; PRJEB85881_heat(3d_vs_3d).xlsx; PRJEB85881_heat(4d_vs_4d).xlsx; PRJEB85881_heat(5d_vs_5d).xlsx; PRJEB85881_heat(6d_vs_6d).xlsx; PRJEB85881_heat(8d_vs_8d).xlsx; PRJNA1029902_heat(heat_vs_contol).xlsx; PRJNA1089146_heat.xlsx; PRJNA1212895_heat.xlsx
Solyc04g054740.3.1	-1.49385	-4.33063	1.4582	2	10	12	GSE151277_heat(12h_vs_0).xlsx; GSE151277_heat(24h_vs_0).xlsx; GSE151277_heat(4h_vs_0).xlsx; PRJEB85881_heat(1d_vs_1d).xlsx; PRJEB85881_heat(2d_vs_2d).xlsx; PRJEB85881_heat(3d_vs_3d).xlsx; PRJEB85881_heat(4d_vs_4d).xlsx; PRJEB85881_heat(5d_vs_5d).xlsx; PRJEB85881_heat(6d_vs_6d).xlsx; PRJEB85881_heat(8d_vs_8d).xlsx; PRJNA1029902_heat(heat_vs_contol).xlsx; PRJNA1212895_heat.xlsx
Solyc05g043330.3.1	-1.58811	-4.07379	1.34871	2	10	12	GSE151277_heat(12h_vs_0).xlsx; GSE151277_heat(24h_vs_0).xlsx; GSE174607_heat(24h_vs_0).xlsx; PRJEB85881_heat(1d_vs_1d).xlsx; PRJEB85881_heat(2d_vs_2d).xlsx; PRJEB85881_heat(3d_vs_3d).xlsx; PRJEB85881_heat(4d_vs_4d).xlsx; PRJEB85881_heat(5d_vs_5d).xlsx; PRJEB85881_heat(6d_vs_6d).xlsx; PRJNA1029902_heat(heat_vs_contol).xlsx; PRJNA1089146_heat.xlsx; PRJNA1212895_heat.xlsx
Solyc06g060340.3.1	-1.07948	-2.56476	1.68334	2	10	12	GSE151277_heat(12h_vs_0).xlsx; GSE151277_heat(4h_vs_0).xlsx; PRJEB85881_heat(1d_vs_1d).xlsx; PRJEB85881_heat(2d_vs_2d).xlsx; PRJEB85881_heat(3d_vs_3d).xlsx; PRJEB85881_heat(4d_vs_4d).xlsx; PRJEB85881_heat(5d_vs_5d).xlsx; PRJEB85881_heat(6d_vs_6d).xlsx; PRJEB85881_heat(8d_vs_8d).xlsx; PRJNA1029902_heat(heat_vs_contol).xlsx; PRJNA1089146_heat.xlsx; PRJNA1212895_heat.xlsx
Solyc07g032490.3.1	-1.36634	-3.19666	3.81859	2	10	12	GSE151277_heat(12h_vs_0).xlsx; GSE151277_heat(24h_vs_0).xlsx; PRJEB85881_heat(1d_vs_1d).xlsx; PRJEB85881_heat(2d_vs_2d).xlsx; PRJEB85881_heat(3d_vs_3d).xlsx; PRJEB85881_heat(4d_vs_4d).xlsx; PRJEB85881_heat(5d_vs_5d).xlsx; PRJEB85881_heat(6d_vs_6d).xlsx; PRJEB85881_heat(8d_vs_8d).xlsx; PRJNA1029902_heat(heat_vs_contol).xlsx; PRJNA1089146_heat.xlsx; PRJNA1212895_heat.xlsx
Solyc07g039380.3.1	-1.66266	-5.12173	1.01118	2	10	12	GSE151277_heat(12h_vs_0).xlsx; GSE151277_heat(24h_vs_0).xlsx; GSE151277_heat(2h_vs_0).xlsx; PRJEB85881_heat(1d_vs_1d).xlsx; PRJEB85881_heat(2d_vs_2d).xlsx; PRJEB85881_heat(3d_vs_3d).xlsx; PRJEB85881_heat(4d_vs_4d).xlsx; PRJEB85881_heat(5d_vs_5d).xlsx; PRJEB85881_heat(6d_vs_6d).xlsx; PRJEB85881_heat(8d_vs_8d).xlsx; PRJNA1089146_heat.xlsx; PRJNA1212895_heat.xlsx
Solyc07g043130.3.1	-1.13941	-3.65857	1.36832	2	10	12	GSE151277_heat(12h_vs_0).xlsx; GSE151277_heat(24h_vs_0).xlsx; GSE151277_heat(4h_vs_0).xlsx; GSE174607_heat(96h_vs_0).xlsx; PRJEB85881_heat(1d_vs_1d).xlsx; PRJEB85881_heat(2d_vs_2d).xlsx; PRJEB85881_heat(3d_vs_3d).xlsx; PRJEB85881_heat(4d_vs_4d).xlsx; PRJEB85881_heat(5d_vs_5d).xlsx; PRJEB85881_heat(8d_vs_8d).xlsx; PRJNA1029902_heat(heat_vs_contol).xlsx; PRJNA1212895_heat.xlsx
Solyc07g056570.1.1	-1.5589	-3.83101	1.95795	2	10	12	GSE151277_heat(24h_vs_0).xlsx; GSE174607_heat(24h_vs_0).xlsx; GSE174607_heat(48h_vs_0).xlsx; GSE174607_heat(96h_vs_0).xlsx; PRJEB85881_heat(3d_vs_3d).xlsx; PRJEB85881_heat(4d_vs_4d).xlsx; PRJEB85881_heat(5d_vs_5d).xlsx; PRJEB85881_heat(6d_vs_6d).xlsx; PRJEB85881_heat(8d_vs_8d).xlsx; PRJNA1029902_heat(heat_vs_contol).xlsx; PRJNA1089146_heat.xlsx; PRJNA1212895_heat.xlsx
Solyc10g005080.3.1	-2.11876	-7.23289	0.788299	2	10	12	GSE151277_heat(12h_vs_0).xlsx; GSE151277_heat(24h_vs_0).xlsx; GSE151277_heat(2h_vs_0).xlsx; GSE151277_heat(4h_vs_0).xlsx; PRJEB85881_heat(1d_vs_1d).xlsx; PRJEB85881_heat(2d_vs_2d).xlsx; PRJEB85881_heat(3d_vs_3d).xlsx; PRJEB85881_heat(4d_vs_4d).xlsx; PRJEB85881_heat(6d_vs_6d).xlsx; PRJEB85881_heat(8d_vs_8d).xlsx; PRJNA1029902_heat(heat_vs_contol).xlsx; PRJNA1212895_heat.xlsx
Solyc11g006040.2.1	-1.21332	-4.62102	1.93436	2	10	12	GSE151277_heat(12h_vs_0).xlsx; GSE151277_heat(24h_vs_0).xlsx; GSE151277_heat(4h_vs_0).xlsx; GSE174607_heat(96h_vs_0).xlsx; PRJEB85881_heat(1d_vs_1d).xlsx; PRJEB85881_heat(2d_vs_2d).xlsx; PRJEB85881_heat(3d_vs_3d).xlsx; PRJEB85881_heat(4d_vs_4d).xlsx; PRJEB85881_heat(5d_vs_5d).xlsx; PRJEB85881_heat(6d_vs_6d).xlsx; PRJEB85881_heat(8d_vs_8d).xlsx; PRJNA1029902_heat(heat_vs_contol).xlsx
Solyc11g044910.2.1	-1.13244	-3.2501	3.08982	2	10	12	GSE151277_heat(12h_vs_0).xlsx; GSE151277_heat(24h_vs_0).xlsx; GSE151277_heat(4h_vs_0).xlsx; GSE174607_heat(96h_vs_0).xlsx; PRJEB85881_heat(1d_vs_1d).xlsx; PRJEB85881_heat(2d_vs_2d).xlsx; PRJEB85881_heat(3d_vs_3d).xlsx; PRJEB85881_heat(4d_vs_4d).xlsx; PRJEB85881_heat(5d_vs_5d).xlsx; PRJEB85881_heat(8d_vs_8d).xlsx; PRJNA1089146_heat.xlsx; PRJNA1212895_heat.xlsx
Solyc11g066060.2.1	-1.19149	-3.76939	3.29338	2	10	12	GSE151277_heat(12h_vs_0).xlsx; GSE151277_heat(24h_vs_0).xlsx; GSE174607_heat(24h_vs_0).xlsx; GSE174607_heat(48h_vs_0).xlsx; GSE174607_heat(96h_vs_0).xlsx; PRJEB85881_heat(1d_vs_1d).xlsx; PRJEB85881_heat(2d_vs_2d).xlsx; PRJEB85881_heat(3d_vs_3d).xlsx; PRJEB85881_heat(5d_vs_5d).xlsx; PRJEB85881_heat(6d_vs_6d).xlsx; PRJNA1029902_heat(heat_vs_contol).xlsx; PRJNA1089146_heat.xlsx
Solyc11g066070.2.1	-1.1265	-3.66223	3.25578	2	10	12	GSE151277_heat(12h_vs_0).xlsx; GSE151277_heat(24h_vs_0).xlsx; GSE174607_heat(24h_vs_0).xlsx; GSE174607_heat(48h_vs_0).xlsx; GSE174607_heat(96h_vs_0).xlsx; PRJEB85881_heat(1d_vs_1d).xlsx; PRJEB85881_heat(2d_vs_2d).xlsx; PRJEB85881_heat(3d_vs_3d).xlsx; PRJEB85881_heat(5d_vs_5d).xlsx; PRJEB85881_heat(6d_vs_6d).xlsx; PRJNA1029902_heat(heat_vs_contol).xlsx; PRJNA1089146_heat.xlsx
Solyc12g005660.2.1	-1.23027	-3.21892	2.03492	2	10	12	GSE151277_heat(12h_vs_0).xlsx; GSE151277_heat(24h_vs_0).xlsx; GSE151277_heat(4h_vs_0).xlsx; GSE174607_heat(24h_vs_0).xlsx; PRJEB85881_heat(1d_vs_1d).xlsx; PRJEB85881_heat(2d_vs_2d).xlsx; PRJEB85881_heat(3d_vs_3d).xlsx; PRJEB85881_heat(4d_vs_4d).xlsx; PRJEB85881_heat(5d_vs_5d).xlsx; PRJEB85881_heat(6d_vs_6d).xlsx; PRJNA1029902_heat(heat_vs_contol).xlsx; PRJNA1089146_heat.xlsx
Solyc03g111120.3.1	-2.29269	-5.54392	2.76792	3	9	12	GSE151277_heat(12h_vs_0).xlsx; GSE151277_heat(24h_vs_0).xlsx; GSE174607_heat(96h_vs_0).xlsx; PRJEB85881_heat(1d_vs_1d).xlsx; PRJEB85881_heat(2d_vs_2d).xlsx; PRJEB85881_heat(3d_vs_3d).xlsx; PRJEB85881_heat(4d_vs_4d).xlsx; PRJEB85881_heat(5d_vs_5d).xlsx; PRJEB85881_heat(8d_vs_8d).xlsx; PRJNA1029902_heat(heat_vs_contol).xlsx; PRJNA1089146_heat.xlsx; PRJNA1212895_heat.xlsx
Solyc03g120790.1.1	-1.37981	-4.46761	2.83969	3	9	12	GSE151277_heat(12h_vs_0).xlsx; GSE151277_heat(24h_vs_0).xlsx; GSE151277_heat(4h_vs_0).xlsx; GSE174607_heat(48h_vs_0).xlsx; GSE174607_heat(96h_vs_0).xlsx; PRJEB85881_heat(1d_vs_1d).xlsx; PRJEB85881_heat(2d_vs_2d).xlsx; PRJEB85881_heat(3d_vs_3d).xlsx; PRJEB85881_heat(5d_vs_5d).xlsx; PRJEB85881_heat(8d_vs_8d).xlsx; PRJNA1089146_heat.xlsx; PRJNA1212895_heat.xlsx
Solyc03g121900.1.1	-2.07011	-7.14797	4.54559	3	9	12	GSE151277_heat(12h_vs_0).xlsx; GSE151277_heat(24h_vs_0).xlsx; GSE151277_heat(4h_vs_0).xlsx; GSE174607_heat(96h_vs_0).xlsx; PRJEB85881_heat(1d_vs_1d).xlsx; PRJEB85881_heat(2d_vs_2d).xlsx; PRJEB85881_heat(3d_vs_3d).xlsx; PRJEB85881_heat(5d_vs_5d).xlsx; PRJEB85881_heat(6d_vs_6d).xlsx; PRJEB85881_heat(8d_vs_8d).xlsx; PRJNA1089146_heat.xlsx; PRJNA1212895_heat.xlsx
Solyc04g015850.2.1	-0.850865	-2.83936	1.03646	3	9	12	GSE151277_heat(12h_vs_0).xlsx; GSE151277_heat(24h_vs_0).xlsx; GSE174607_heat(24h_vs_0).xlsx; GSE174607_heat(48h_vs_0).xlsx; GSE174607_heat(96h_vs_0).xlsx; PRJEB85881_heat(1d_vs_1d).xlsx; PRJEB85881_heat(2d_vs_2d).xlsx; PRJEB85881_heat(3d_vs_3d).xlsx; PRJEB85881_heat(4d_vs_4d).xlsx; PRJEB85881_heat(5d_vs_5d).xlsx; PRJNA1029902_heat(heat_vs_contol).xlsx; PRJNA1212895_heat.xlsx
Solyc04g080040.3.1	-1.19691	-5.62127	3.29462	3	9	12	GSE151277_heat(12h_vs_0).xlsx; GSE151277_heat(4h_vs_0).xlsx; PRJEB85881_heat(1d_vs_1d).xlsx; PRJEB85881_heat(2d_vs_2d).xlsx; PRJEB85881_heat(3d_vs_3d).xlsx; PRJEB85881_heat(4d_vs_4d).xlsx; PRJEB85881_heat(5d_vs_5d).xlsx; PRJEB85881_heat(6d_vs_6d).xlsx; PRJEB85881_heat(8d_vs_8d).xlsx; PRJNA1029902_heat(heat_vs_contol).xlsx; PRJNA1089146_heat.xlsx; PRJNA1212895_heat.xlsx
Solyc07g064160.3.1	-1.07392	-4.16799	2.49363	3	9	12	GSE151277_heat(12h_vs_0).xlsx; GSE151277_heat(24h_vs_0).xlsx; GSE151277_heat(4h_vs_0).xlsx; GSE174607_heat(48h_vs_0).xlsx; GSE174607_heat(96h_vs_0).xlsx; PRJEB85881_heat(2d_vs_2d).xlsx; PRJEB85881_heat(3d_vs_3d).xlsx; PRJEB85881_heat(4d_vs_4d).xlsx; PRJEB85881_heat(5d_vs_5d).xlsx; PRJEB85881_heat(6d_vs_6d).xlsx; PRJNA1029902_heat(heat_vs_contol).xlsx; PRJNA1212895_heat.xlsx
Solyc07g065860.3.1	-0.99144	-2.76283	0.878605	3	9	12	GSE151277_heat(12h_vs_0).xlsx; GSE151277_heat(24h_vs_0).xlsx; GSE151277_heat(4h_vs_0).xlsx; GSE174607_heat(24h_vs_0).xlsx; PRJEB85881_heat(2d_vs_2d).xlsx; PRJEB85881_heat(3d_vs_3d).xlsx; PRJEB85881_heat(4d_vs_4d).xlsx; PRJEB85881_heat(5d_vs_5d).xlsx; PRJEB85881_heat(6d_vs_6d).xlsx; PRJEB85881_heat(8d_vs_8d).xlsx; PRJNA1089146_heat.xlsx; PRJNA1212895_heat.xlsx
Solyc08g076150.3.1	-1.77003	-5.31287	1.54794	3	9	12	GSE151277_heat(12h_vs_0).xlsx; GSE151277_heat(24h_vs_0).xlsx; GSE174607_heat(48h_vs_0).xlsx; GSE174607_heat(96h_vs_0).xlsx; PRJEB85881_heat(1d_vs_1d).xlsx; PRJEB85881_heat(2d_vs_2d).xlsx; PRJEB85881_heat(3d_vs_3d).xlsx; PRJEB85881_heat(4d_vs_4d).xlsx; PRJEB85881_heat(5d_vs_5d).xlsx; PRJEB85881_heat(6d_vs_6d).xlsx; PRJEB85881_heat(8d_vs_8d).xlsx; PRJNA1212895_heat.xlsx
Solyc01g005120.3.1	-0.512694	-2.46776	3.75334	4	8	12	GSE151277_heat(12h_vs_0).xlsx; GSE151277_heat(24h_vs_0).xlsx; GSE151277_heat(2h_vs_0).xlsx; GSE151277_heat(4h_vs_0).xlsx; GSE174607_heat(48h_vs_0).xlsx; GSE174607_heat(96h_vs_0).xlsx; PRJEB85881_heat(3d_vs_3d).xlsx; PRJEB85881_heat(5d_vs_5d).xlsx; PRJEB85881_heat(8d_vs_8d).xlsx; PRJNA1029902_heat(heat_vs_contol).xlsx; PRJNA1089146_heat.xlsx; PRJNA1212895_heat.xlsx
Solyc04g063245.1.1	-0.771125	-5.19124	3.75574	4	8	12	GSE151277_heat(12h_vs_0).xlsx; GSE151277_heat(24h_vs_0).xlsx; GSE174607_heat(24h_vs_0).xlsx; GSE174607_heat(48h_vs_0).xlsx; GSE174607_heat(96h_vs_0).xlsx; PRJEB85881_heat(1d_vs_1d).xlsx; PRJEB85881_heat(2d_vs_2d).xlsx; PRJEB85881_heat(3d_vs_3d).xlsx; PRJEB85881_heat(4d_vs_4d).xlsx; PRJEB85881_heat(5d_vs_5d).xlsx; PRJEB85881_heat(8d_vs_8d).xlsx; PRJNA1212895_heat.xlsx
Solyc06g069727.1.1	-0.736426	-2.49962	2.06328	4	8	12	GSE151277_heat(12h_vs_0).xlsx; GSE151277_heat(24h_vs_0).xlsx; GSE174607_heat(48h_vs_0).xlsx; GSE174607_heat(96h_vs_0).xlsx; PRJEB85881_heat(1d_vs_1d).xlsx; PRJEB85881_heat(2d_vs_2d).xlsx; PRJEB85881_heat(3d_vs_3d).xlsx; PRJEB85881_heat(4d_vs_4d).xlsx; PRJEB85881_heat(5d_vs_5d).xlsx; PRJEB85881_heat(8d_vs_8d).xlsx; PRJNA1089146_heat.xlsx; PRJNA1212895_heat.xlsx
Solyc07g019670.3.1	-0.508268	-2.6075	1.77786	4	8	12	GSE151277_heat(24h_vs_0).xlsx; GSE151277_heat(2h_vs_0).xlsx; GSE151277_heat(4h_vs_0).xlsx; GSE174607_heat(48h_vs_0).xlsx; GSE174607_heat(96h_vs_0).xlsx; PRJEB85881_heat(3d_vs_3d).xlsx; PRJEB85881_heat(4d_vs_4d).xlsx; PRJEB85881_heat(5d_vs_5d).xlsx; PRJEB85881_heat(8d_vs_8d).xlsx; PRJNA1029902_heat(heat_vs_contol).xlsx; PRJNA1089146_heat.xlsx; PRJNA1212895_heat.xlsx
Solyc07g053640.1.1	-1.05831	-4.49604	2.48712	4	8	12	GSE151277_heat(12h_vs_0).xlsx; GSE151277_heat(24h_vs_0).xlsx; GSE174607_heat(24h_vs_0).xlsx; GSE174607_heat(48h_vs_0).xlsx; GSE174607_heat(96h_vs_0).xlsx; PRJEB85881_heat(1d_vs_1d).xlsx; PRJEB85881_heat(2d_vs_2d).xlsx; PRJEB85881_heat(3d_vs_3d).xlsx; PRJEB85881_heat(5d_vs_5d).xlsx; PRJEB85881_heat(8d_vs_8d).xlsx; PRJNA1089146_heat.xlsx; PRJNA1212895_heat.xlsx
Solyc03g119540.3.1	-0.257783	-3.39985	2.51523	5	7	12	GSE151277_heat(12h_vs_0).xlsx; GSE174607_heat(24h_vs_0).xlsx; GSE174607_heat(48h_vs_0).xlsx; GSE174607_heat(96h_vs_0).xlsx; PRJEB85881_heat(1d_vs_1d).xlsx; PRJEB85881_heat(2d_vs_2d).xlsx; PRJEB85881_heat(3d_vs_3d).xlsx; PRJEB85881_heat(4d_vs_4d).xlsx; PRJEB85881_heat(5d_vs_5d).xlsx; PRJEB85881_heat(8d_vs_8d).xlsx; PRJNA1089146_heat.xlsx; PRJNA1212895_heat.xlsx
Solyc05g007770.3.1	-0.692665	-3.51878	2.6418	5	7	12	GSE151277_heat(12h_vs_0).xlsx; GSE151277_heat(24h_vs_0).xlsx; GSE174607_heat(24h_vs_0).xlsx; GSE174607_heat(48h_vs_0).xlsx; GSE174607_heat(96h_vs_0).xlsx; PRJEB85881_heat(1d_vs_1d).xlsx; PRJEB85881_heat(2d_vs_2d).xlsx; PRJEB85881_heat(3d_vs_3d).xlsx; PRJEB85881_heat(6d_vs_6d).xlsx; PRJEB85881_heat(8d_vs_8d).xlsx; PRJNA1029902_heat(heat_vs_contol).xlsx; PRJNA1089146_heat.xlsx
Solyc12g055970.2.1	-0.558438	-5.7168	3.32019	5	7	12	GSE151277_heat(24h_vs_0).xlsx; GSE174607_heat(24h_vs_0).xlsx; GSE174607_heat(48h_vs_0).xlsx; GSE174607_heat(96h_vs_0).xlsx; PRJEB85881_heat(1d_vs_1d).xlsx; PRJEB85881_heat(2d_vs_2d).xlsx; PRJEB85881_heat(3d_vs_3d).xlsx; PRJEB85881_heat(5d_vs_5d).xlsx; PRJEB85881_heat(8d_vs_8d).xlsx; PRJNA1029902_heat(heat_vs_contol).xlsx; PRJNA1089146_heat.xlsx; PRJNA1212895_heat.xlsx
Solyc01g098630.3.1	0.372917	-1.83056	3.15791	6	6	12	GSE151277_heat(12h_vs_0).xlsx; GSE151277_heat(24h_vs_0).xlsx; GSE151277_heat(2h_vs_0).xlsx; GSE151277_heat(4h_vs_0).xlsx; PRJEB85881_heat(1d_vs_1d).xlsx; PRJEB85881_heat(2d_vs_2d).xlsx; PRJEB85881_heat(3d_vs_3d).xlsx; PRJEB85881_heat(4d_vs_4d).xlsx; PRJEB85881_heat(5d_vs_5d).xlsx; PRJEB85881_heat(6d_vs_6d).xlsx; PRJEB85881_heat(8d_vs_8d).xlsx; PRJNA1212895_heat.xlsx
Solyc01g106000.3.1	0.113699	-2.9323	3.05116	6	6	12	GSE151277_heat(12h_vs_0).xlsx; GSE151277_heat(24h_vs_0).xlsx; GSE151277_heat(4h_vs_0).xlsx; GSE174607_heat(24h_vs_0).xlsx; GSE174607_heat(48h_vs_0).xlsx; GSE174607_heat(96h_vs_0).xlsx; PRJEB85881_heat(1d_vs_1d).xlsx; PRJEB85881_heat(3d_vs_3d).xlsx; PRJEB85881_heat(8d_vs_8d).xlsx; PRJNA1029902_heat(heat_vs_contol).xlsx; PRJNA1089146_heat.xlsx; PRJNA1212895_heat.xlsx
Solyc04g079940.3.1	-0.39038	-2.99761	2.20804	6	6	12	GSE151277_heat(24h_vs_0).xlsx; GSE174607_heat(24h_vs_0).xlsx; GSE174607_heat(48h_vs_0).xlsx; GSE174607_heat(96h_vs_0).xlsx; PRJEB85881_heat(1d_vs_1d).xlsx; PRJEB85881_heat(2d_vs_2d).xlsx; PRJEB85881_heat(3d_vs_3d).xlsx; PRJEB85881_heat(5d_vs_5d).xlsx; PRJEB85881_heat(8d_vs_8d).xlsx; PRJNA1029902_heat(heat_vs_contol).xlsx; PRJNA1089146_heat.xlsx; PRJNA1212895_heat.xlsx
Solyc06g009140.3.1	-0.399994	-4.2331	2.59936	6	6	12	GSE151277_heat(12h_vs_0).xlsx; GSE151277_heat(24h_vs_0).xlsx; GSE174607_heat(24h_vs_0).xlsx; GSE174607_heat(48h_vs_0).xlsx; GSE174607_heat(96h_vs_0).xlsx; PRJEB85881_heat(1d_vs_1d).xlsx; PRJEB85881_heat(2d_vs_2d).xlsx; PRJEB85881_heat(3d_vs_3d).xlsx; PRJEB85881_heat(5d_vs_5d).xlsx; PRJEB85881_heat(6d_vs_6d).xlsx; PRJNA1029902_heat(heat_vs_contol).xlsx; PRJNA1089146_heat.xlsx
Solyc02g088090.1.1	0.212341	-3.84294	2.99578	7	5	12	GSE151277_heat(12h_vs_0).xlsx; GSE151277_heat(2h_vs_0).xlsx; GSE151277_heat(4h_vs_0).xlsx; GSE174607_heat(24h_vs_0).xlsx; GSE174607_heat(48h_vs_0).xlsx; GSE174607_heat(96h_vs_0).xlsx; PRJEB85881_heat(2d_vs_2d).xlsx; PRJEB85881_heat(3d_vs_3d).xlsx; PRJEB85881_heat(5d_vs_5d).xlsx; PRJEB85881_heat(6d_vs_6d).xlsx; PRJNA1029902_heat(heat_vs_contol).xlsx; PRJNA1212895_heat.xlsx
Solyc02g092930.1.1	0.0173279	-1.95731	1.5206	7	5	12	GSE151277_heat(4h_vs_0).xlsx; GSE174607_heat(24h_vs_0).xlsx; GSE174607_heat(48h_vs_0).xlsx; GSE174607_heat(96h_vs_0).xlsx; PRJEB85881_heat(1d_vs_1d).xlsx; PRJEB85881_heat(2d_vs_2d).xlsx; PRJEB85881_heat(3d_vs_3d).xlsx; PRJEB85881_heat(5d_vs_5d).xlsx; PRJEB85881_heat(8d_vs_8d).xlsx; PRJNA1029902_heat(heat_vs_contol).xlsx; PRJNA1089146_heat.xlsx; PRJNA1212895_heat.xlsx
Solyc05g009610.1.1	-0.0269607	-5.45347	3.72257	7	5	12	GSE151277_heat(12h_vs_0).xlsx; GSE151277_heat(24h_vs_0).xlsx; GSE151277_heat(2h_vs_0).xlsx; GSE151277_heat(4h_vs_0).xlsx; GSE174607_heat(24h_vs_0).xlsx; GSE174607_heat(48h_vs_0).xlsx; GSE174607_heat(96h_vs_0).xlsx; PRJEB85881_heat(2d_vs_2d).xlsx; PRJEB85881_heat(3d_vs_3d).xlsx; PRJEB85881_heat(5d_vs_5d).xlsx; PRJEB85881_heat(8d_vs_8d).xlsx; PRJNA1029902_heat(heat_vs_contol).xlsx
Solyc08g076870.1.1	0.335436	-2.84523	2.41406	7	5	12	GSE151277_heat(12h_vs_0).xlsx; GSE151277_heat(24h_vs_0).xlsx; GSE151277_heat(2h_vs_0).xlsx; GSE151277_heat(4h_vs_0).xlsx; GSE174607_heat(24h_vs_0).xlsx; GSE174607_heat(48h_vs_0).xlsx; GSE174607_heat(96h_vs_0).xlsx; PRJEB85881_heat(1d_vs_1d).xlsx; PRJEB85881_heat(3d_vs_3d).xlsx; PRJEB85881_heat(8d_vs_8d).xlsx; PRJNA1089146_heat.xlsx; PRJNA1212895_heat.xlsx
Solyc08g079670.3.1	0.348064	-0.896003	2.01251	7	5	12	GSE151277_heat(24h_vs_0).xlsx; GSE174607_heat(24h_vs_0).xlsx; GSE174607_heat(48h_vs_0).xlsx; GSE174607_heat(96h_vs_0).xlsx; PRJEB85881_heat(1d_vs_1d).xlsx; PRJEB85881_heat(2d_vs_2d).xlsx; PRJEB85881_heat(3d_vs_3d).xlsx; PRJEB85881_heat(5d_vs_5d).xlsx; PRJEB85881_heat(8d_vs_8d).xlsx; PRJNA1029902_heat(heat_vs_contol).xlsx; PRJNA1089146_heat.xlsx; PRJNA1212895_heat.xlsx
Solyc11g005640.2.1	-0.113001	-3.29394	2.34702	7	5	12	GSE151277_heat(24h_vs_0).xlsx; GSE174607_heat(24h_vs_0).xlsx; GSE174607_heat(48h_vs_0).xlsx; GSE174607_heat(96h_vs_0).xlsx; PRJEB85881_heat(1d_vs_1d).xlsx; PRJEB85881_heat(2d_vs_2d).xlsx; PRJEB85881_heat(3d_vs_3d).xlsx; PRJEB85881_heat(4d_vs_4d).xlsx; PRJEB85881_heat(5d_vs_5d).xlsx; PRJEB85881_heat(8d_vs_8d).xlsx; PRJNA1089146_heat.xlsx; PRJNA1212895_heat.xlsx
Solyc12g005340.2.1	-0.170731	-3.50928	1.83071	7	5	12	GSE151277_heat(4h_vs_0).xlsx; GSE174607_heat(24h_vs_0).xlsx; GSE174607_heat(48h_vs_0).xlsx; GSE174607_heat(96h_vs_0).xlsx; PRJEB85881_heat(1d_vs_1d).xlsx; PRJEB85881_heat(2d_vs_2d).xlsx; PRJEB85881_heat(3d_vs_3d).xlsx; PRJEB85881_heat(5d_vs_5d).xlsx; PRJEB85881_heat(8d_vs_8d).xlsx; PRJNA1029902_heat(heat_vs_contol).xlsx; PRJNA1089146_heat.xlsx; PRJNA1212895_heat.xlsx
Solyc03g093540.1.1	0.266017	-3.71687	3.08593	8	4	12	GSE151277_heat(12h_vs_0).xlsx; GSE151277_heat(2h_vs_0).xlsx; GSE151277_heat(4h_vs_0).xlsx; GSE174607_heat(24h_vs_0).xlsx; GSE174607_heat(48h_vs_0).xlsx; GSE174607_heat(96h_vs_0).xlsx; PRJEB85881_heat(1d_vs_1d).xlsx; PRJEB85881_heat(2d_vs_2d).xlsx; PRJEB85881_heat(3d_vs_3d).xlsx; PRJEB85881_heat(5d_vs_5d).xlsx; PRJNA1029902_heat(heat_vs_contol).xlsx; PRJNA1089146_heat.xlsx
Solyc03g093560.1.1	0.622058	-3.89847	3.27754	8	4	12	GSE151277_heat(12h_vs_0).xlsx; GSE151277_heat(2h_vs_0).xlsx; GSE151277_heat(4h_vs_0).xlsx; GSE174607_heat(24h_vs_0).xlsx; GSE174607_heat(48h_vs_0).xlsx; GSE174607_heat(96h_vs_0).xlsx; PRJEB85881_heat(1d_vs_1d).xlsx; PRJEB85881_heat(2d_vs_2d).xlsx; PRJEB85881_heat(3d_vs_3d).xlsx; PRJEB85881_heat(4d_vs_4d).xlsx; PRJEB85881_heat(5d_vs_5d).xlsx; PRJNA1029902_heat(heat_vs_contol).xlsx
Solyc03g119640.3.1	0.389706	-1.72662	1.75184	8	4	12	GSE151277_heat(24h_vs_0).xlsx; GSE174607_heat(24h_vs_0).xlsx; GSE174607_heat(48h_vs_0).xlsx; GSE174607_heat(96h_vs_0).xlsx; PRJEB85881_heat(1d_vs_1d).xlsx; PRJEB85881_heat(2d_vs_2d).xlsx; PRJEB85881_heat(3d_vs_3d).xlsx; PRJEB85881_heat(5d_vs_5d).xlsx; PRJEB85881_heat(6d_vs_6d).xlsx; PRJEB85881_heat(8d_vs_8d).xlsx; PRJNA1089146_heat.xlsx; PRJNA1212895_heat.xlsx
Solyc10g049600.2.1	0.894159	-1.30967	2.98557	8	4	12	GSE151277_heat(12h_vs_0).xlsx; GSE151277_heat(4h_vs_0).xlsx; GSE174607_heat(48h_vs_0).xlsx; GSE174607_heat(96h_vs_0).xlsx; PRJEB85881_heat(1d_vs_1d).xlsx; PRJEB85881_heat(2d_vs_2d).xlsx; PRJEB85881_heat(3d_vs_3d).xlsx; PRJEB85881_heat(4d_vs_4d).xlsx; PRJEB85881_heat(5d_vs_5d).xlsx; PRJEB85881_heat(8d_vs_8d).xlsx; PRJNA1089146_heat.xlsx; PRJNA1212895_heat.xlsx
Solyc10g081040.1.1	0.500996	-3.22039	3.15487	8	4	12	GSE151277_heat(12h_vs_0).xlsx; GSE151277_heat(24h_vs_0).xlsx; GSE151277_heat(2h_vs_0).xlsx; GSE151277_heat(4h_vs_0).xlsx; GSE174607_heat(24h_vs_0).xlsx; GSE174607_heat(48h_vs_0).xlsx; GSE174607_heat(96h_vs_0).xlsx; PRJEB85881_heat(3d_vs_3d).xlsx; PRJEB85881_heat(5d_vs_5d).xlsx; PRJEB85881_heat(6d_vs_6d).xlsx; PRJNA1029902_heat(heat_vs_contol).xlsx; PRJNA1212895_heat.xlsx
Solyc11g010670.1.1	1.2229	-3.28994	4.34523	8	4	12	GSE151277_heat(12h_vs_0).xlsx; GSE174607_heat(24h_vs_0).xlsx; GSE174607_heat(48h_vs_0).xlsx; GSE174607_heat(96h_vs_0).xlsx; PRJEB85881_heat(1d_vs_1d).xlsx; PRJEB85881_heat(2d_vs_2d).xlsx; PRJEB85881_heat(3d_vs_3d).xlsx; PRJEB85881_heat(4d_vs_4d).xlsx; PRJEB85881_heat(5d_vs_5d).xlsx; PRJEB85881_heat(6d_vs_6d).xlsx; PRJNA1029902_heat(heat_vs_contol).xlsx; PRJNA1089146_heat.xlsx
Solyc12g009240.1.1	1.0924	-6.17627	7.64318	8	4	12	GSE151277_heat(12h_vs_0).xlsx; GSE151277_heat(24h_vs_0).xlsx; GSE151277_heat(2h_vs_0).xlsx; GSE151277_heat(4h_vs_0).xlsx; GSE174607_heat(24h_vs_0).xlsx; GSE174607_heat(48h_vs_0).xlsx; GSE174607_heat(96h_vs_0).xlsx; PRJEB85881_heat(2d_vs_2d).xlsx; PRJEB85881_heat(3d_vs_3d).xlsx; PRJEB85881_heat(5d_vs_5d).xlsx; PRJNA1029902_heat(heat_vs_contol).xlsx; PRJNA1212895_heat.xlsx
Solyc12g017230.2.1	0.0995152	-3.08071	2.32934	8	4	12	GSE151277_heat(24h_vs_0).xlsx; GSE151277_heat(2h_vs_0).xlsx; GSE151277_heat(4h_vs_0).xlsx; GSE174607_heat(24h_vs_0).xlsx; GSE174607_heat(48h_vs_0).xlsx; GSE174607_heat(96h_vs_0).xlsx; PRJEB85881_heat(1d_vs_1d).xlsx; PRJEB85881_heat(2d_vs_2d).xlsx; PRJEB85881_heat(3d_vs_3d).xlsx; PRJEB85881_heat(4d_vs_4d).xlsx; PRJEB85881_heat(5d_vs_5d).xlsx; PRJEB85881_heat(8d_vs_8d).xlsx
Solyc01g086670.3.1	1.22115	-2.12912	4.30822	9	3	12	GSE151277_heat(12h_vs_0).xlsx; GSE151277_heat(24h_vs_0).xlsx; GSE151277_heat(4h_vs_0).xlsx; GSE174607_heat(24h_vs_0).xlsx; GSE174607_heat(48h_vs_0).xlsx; GSE174607_heat(96h_vs_0).xlsx; PRJEB85881_heat(1d_vs_1d).xlsx; PRJEB85881_heat(2d_vs_2d).xlsx; PRJEB85881_heat(3d_vs_3d).xlsx; PRJEB85881_heat(5d_vs_5d).xlsx; PRJEB85881_heat(6d_vs_6d).xlsx; PRJNA1212895_heat.xlsx
Solyc01g107090.2.1	0.980108	-4.83761	3.6543	9	3	12	GSE151277_heat(12h_vs_0).xlsx; GSE151277_heat(24h_vs_0).xlsx; GSE151277_heat(2h_vs_0).xlsx; GSE151277_heat(4h_vs_0).xlsx; GSE174607_heat(24h_vs_0).xlsx; GSE174607_heat(48h_vs_0).xlsx; GSE174607_heat(96h_vs_0).xlsx; PRJEB85881_heat(2d_vs_2d).xlsx; PRJEB85881_heat(3d_vs_3d).xlsx; PRJEB85881_heat(5d_vs_5d).xlsx; PRJEB85881_heat(6d_vs_6d).xlsx; PRJNA1212895_heat.xlsx
Solyc05g005260.2.1	0.402897	-2.10133	1.85738	9	3	12	GSE151277_heat(12h_vs_0).xlsx; GSE151277_heat(24h_vs_0).xlsx; GSE151277_heat(2h_vs_0).xlsx; GSE151277_heat(4h_vs_0).xlsx; GSE174607_heat(24h_vs_0).xlsx; GSE174607_heat(48h_vs_0).xlsx; GSE174607_heat(96h_vs_0).xlsx; PRJEB85881_heat(1d_vs_1d).xlsx; PRJEB85881_heat(2d_vs_2d).xlsx; PRJEB85881_heat(3d_vs_3d).xlsx; PRJEB85881_heat(5d_vs_5d).xlsx; PRJNA1212895_heat.xlsx
Solyc06g073050.3.1	0.510847	-1.94909	1.60185	9	3	12	GSE151277_heat(12h_vs_0).xlsx; GSE174607_heat(24h_vs_0).xlsx; GSE174607_heat(48h_vs_0).xlsx; GSE174607_heat(96h_vs_0).xlsx; PRJEB85881_heat(1d_vs_1d).xlsx; PRJEB85881_heat(2d_vs_2d).xlsx; PRJEB85881_heat(3d_vs_3d).xlsx; PRJEB85881_heat(4d_vs_4d).xlsx; PRJEB85881_heat(5d_vs_5d).xlsx; PRJEB85881_heat(6d_vs_6d).xlsx; PRJNA1089146_heat.xlsx; PRJNA1212895_heat.xlsx
Solyc10g086280.2.1	0.800045	-3.1517	3.44999	9	3	12	GSE151277_heat(12h_vs_0).xlsx; GSE151277_heat(4h_vs_0).xlsx; GSE174607_heat(48h_vs_0).xlsx; GSE174607_heat(96h_vs_0).xlsx; PRJEB85881_heat(1d_vs_1d).xlsx; PRJEB85881_heat(2d_vs_2d).xlsx; PRJEB85881_heat(3d_vs_3d).xlsx; PRJEB85881_heat(4d_vs_4d).xlsx; PRJEB85881_heat(5d_vs_5d).xlsx; PRJEB85881_heat(6d_vs_6d).xlsx; PRJNA1029902_heat(heat_vs_contol).xlsx; PRJNA1089146_heat.xlsx
Solyc01g008400.3.1	1.51786	-1.96581	3.9078	10	2	12	GSE151277_heat(12h_vs_0).xlsx; GSE151277_heat(24h_vs_0).xlsx; GSE151277_heat(4h_vs_0).xlsx; GSE174607_heat(96h_vs_0).xlsx; PRJEB85881_heat(1d_vs_1d).xlsx; PRJEB85881_heat(2d_vs_2d).xlsx; PRJEB85881_heat(3d_vs_3d).xlsx; PRJEB85881_heat(4d_vs_4d).xlsx; PRJEB85881_heat(5d_vs_5d).xlsx; PRJEB85881_heat(6d_vs_6d).xlsx; PRJNA1089146_heat.xlsx; PRJNA1212895_heat.xlsx
Solyc02g014860.3.1	1.18792	-1.13873	3.0933	10	2	12	GSE151277_heat(12h_vs_0).xlsx; GSE151277_heat(24h_vs_0).xlsx; GSE151277_heat(4h_vs_0).xlsx; PRJEB85881_heat(1d_vs_1d).xlsx; PRJEB85881_heat(2d_vs_2d).xlsx; PRJEB85881_heat(3d_vs_3d).xlsx; PRJEB85881_heat(4d_vs_4d).xlsx; PRJEB85881_heat(5d_vs_5d).xlsx; PRJEB85881_heat(6d_vs_6d).xlsx; PRJEB85881_heat(8d_vs_8d).xlsx; PRJNA1089146_heat.xlsx; PRJNA1212895_heat.xlsx
Solyc03g111100.1.1	2.99737	-4.27437	6.56409	10	2	12	GSE151277_heat(12h_vs_0).xlsx; GSE151277_heat(24h_vs_0).xlsx; GSE174607_heat(24h_vs_0).xlsx; GSE174607_heat(96h_vs_0).xlsx; PRJEB85881_heat(1d_vs_1d).xlsx; PRJEB85881_heat(2d_vs_2d).xlsx; PRJEB85881_heat(3d_vs_3d).xlsx; PRJEB85881_heat(4d_vs_4d).xlsx; PRJEB85881_heat(5d_vs_5d).xlsx; PRJEB85881_heat(6d_vs_6d).xlsx; PRJNA1029902_heat(heat_vs_contol).xlsx; PRJNA1212895_heat.xlsx
Solyc03g112010.3.1	0.86806	-2.33265	2.37138	10	2	12	GSE151277_heat(12h_vs_0).xlsx; GSE151277_heat(24h_vs_0).xlsx; GSE174607_heat(48h_vs_0).xlsx; GSE174607_heat(96h_vs_0).xlsx; PRJEB85881_heat(2d_vs_2d).xlsx; PRJEB85881_heat(3d_vs_3d).xlsx; PRJEB85881_heat(4d_vs_4d).xlsx; PRJEB85881_heat(5d_vs_5d).xlsx; PRJEB85881_heat(6d_vs_6d).xlsx; PRJEB85881_heat(8d_vs_8d).xlsx; PRJNA1029902_heat(heat_vs_contol).xlsx; PRJNA1212895_heat.xlsx
Solyc04g010250.3.1	1.33349	-1.27562	2.6577	10	2	12	GSE151277_heat(12h_vs_0).xlsx; GSE151277_heat(24h_vs_0).xlsx; GSE174607_heat(96h_vs_0).xlsx; PRJEB85881_heat(1d_vs_1d).xlsx; PRJEB85881_heat(2d_vs_2d).xlsx; PRJEB85881_heat(3d_vs_3d).xlsx; PRJEB85881_heat(4d_vs_4d).xlsx; PRJEB85881_heat(5d_vs_5d).xlsx; PRJEB85881_heat(6d_vs_6d).xlsx; PRJEB85881_heat(8d_vs_8d).xlsx; PRJNA1029902_heat(heat_vs_contol).xlsx; PRJNA1212895_heat.xlsx
Solyc04g072890.3.1	1.37837	-1.82742	3.05354	10	2	12	GSE151277_heat(12h_vs_0).xlsx; GSE151277_heat(24h_vs_0).xlsx; GSE151277_heat(2h_vs_0).xlsx; GSE174607_heat(24h_vs_0).xlsx; GSE174607_heat(96h_vs_0).xlsx; PRJEB85881_heat(1d_vs_1d).xlsx; PRJEB85881_heat(2d_vs_2d).xlsx; PRJEB85881_heat(3d_vs_3d).xlsx; PRJEB85881_heat(5d_vs_5d).xlsx; PRJNA1029902_heat(heat_vs_contol).xlsx; PRJNA1089146_heat.xlsx; PRJNA1212895_heat.xlsx
Solyc05g015390.3.1	2.59751	-1.10247	6.34372	10	2	12	GSE151277_heat(12h_vs_0).xlsx; GSE151277_heat(24h_vs_0).xlsx; GSE151277_heat(2h_vs_0).xlsx; GSE174607_heat(96h_vs_0).xlsx; PRJEB85881_heat(1d_vs_1d).xlsx; PRJEB85881_heat(2d_vs_2d).xlsx; PRJEB85881_heat(3d_vs_3d).xlsx; PRJEB85881_heat(5d_vs_5d).xlsx; PRJEB85881_heat(6d_vs_6d).xlsx; PRJNA1029902_heat(heat_vs_contol).xlsx; PRJNA1089146_heat.xlsx; PRJNA1212895_heat.xlsx
Solyc06g060560.3.1	0.905599	-2.02801	2.57552	10	2	12	GSE151277_heat(12h_vs_0).xlsx; GSE151277_heat(24h_vs_0).xlsx; PRJEB85881_heat(1d_vs_1d).xlsx; PRJEB85881_heat(2d_vs_2d).xlsx; PRJEB85881_heat(3d_vs_3d).xlsx; PRJEB85881_heat(4d_vs_4d).xlsx; PRJEB85881_heat(5d_vs_5d).xlsx; PRJEB85881_heat(6d_vs_6d).xlsx; PRJEB85881_heat(8d_vs_8d).xlsx; PRJNA1029902_heat(heat_vs_contol).xlsx; PRJNA1089146_heat.xlsx; PRJNA1212895_heat.xlsx
Solyc06g082010.3.1	1.39263	-1.13542	3.38947	10	2	12	GSE151277_heat(12h_vs_0).xlsx; GSE151277_heat(24h_vs_0).xlsx; GSE174607_heat(96h_vs_0).xlsx; PRJEB85881_heat(1d_vs_1d).xlsx; PRJEB85881_heat(2d_vs_2d).xlsx; PRJEB85881_heat(3d_vs_3d).xlsx; PRJEB85881_heat(4d_vs_4d).xlsx; PRJEB85881_heat(5d_vs_5d).xlsx; PRJEB85881_heat(8d_vs_8d).xlsx; PRJNA1029902_heat(heat_vs_contol).xlsx; PRJNA1089146_heat.xlsx; PRJNA1212895_heat.xlsx
Solyc07g053830.3.1	0.845836	-1.41177	2.17421	10	2	12	GSE151277_heat(12h_vs_0).xlsx; GSE151277_heat(24h_vs_0).xlsx; GSE174607_heat(96h_vs_0).xlsx; PRJEB85881_heat(1d_vs_1d).xlsx; PRJEB85881_heat(2d_vs_2d).xlsx; PRJEB85881_heat(3d_vs_3d).xlsx; PRJEB85881_heat(4d_vs_4d).xlsx; PRJEB85881_heat(5d_vs_5d).xlsx; PRJEB85881_heat(8d_vs_8d).xlsx; PRJNA1029902_heat(heat_vs_contol).xlsx; PRJNA1089146_heat.xlsx; PRJNA1212895_heat.xlsx
Solyc01g094590.3.1	1.11457	-1.15213	2.1042	11	1	12	GSE151277_heat(12h_vs_0).xlsx; GSE151277_heat(24h_vs_0).xlsx; GSE174607_heat(24h_vs_0).xlsx; GSE174607_heat(48h_vs_0).xlsx; GSE174607_heat(96h_vs_0).xlsx; PRJEB85881_heat(1d_vs_1d).xlsx; PRJEB85881_heat(2d_vs_2d).xlsx; PRJEB85881_heat(3d_vs_3d).xlsx; PRJEB85881_heat(4d_vs_4d).xlsx; PRJEB85881_heat(5d_vs_5d).xlsx; PRJEB85881_heat(6d_vs_6d).xlsx; PRJNA1212895_heat.xlsx
Solyc01g100230.3.1	2.51368	-5.04754	7.14558	11	1	12	GSE151277_heat(12h_vs_0).xlsx; GSE151277_heat(24h_vs_0).xlsx; GSE151277_heat(2h_vs_0).xlsx; GSE151277_heat(4h_vs_0).xlsx; PRJEB85881_heat(1d_vs_1d).xlsx; PRJEB85881_heat(2d_vs_2d).xlsx; PRJEB85881_heat(3d_vs_3d).xlsx; PRJEB85881_heat(5d_vs_5d).xlsx; PRJEB85881_heat(6d_vs_6d).xlsx; PRJNA1029902_heat(heat_vs_contol).xlsx; PRJNA1089146_heat.xlsx; PRJNA1212895_heat.xlsx
Solyc02g022830.3.1	0.987448	-0.885719	2.10336	11	1	12	GSE151277_heat(12h_vs_0).xlsx; GSE151277_heat(24h_vs_0).xlsx; GSE151277_heat(2h_vs_0).xlsx; GSE151277_heat(4h_vs_0).xlsx; PRJEB85881_heat(1d_vs_1d).xlsx; PRJEB85881_heat(2d_vs_2d).xlsx; PRJEB85881_heat(3d_vs_3d).xlsx; PRJEB85881_heat(4d_vs_4d).xlsx; PRJEB85881_heat(5d_vs_5d).xlsx; PRJEB85881_heat(6d_vs_6d).xlsx; PRJNA1029902_heat(heat_vs_contol).xlsx; PRJNA1089146_heat.xlsx
Solyc02g089340.3.1	2.06003	-0.924138	4.7938	11	1	12	GSE151277_heat(12h_vs_0).xlsx; GSE151277_heat(24h_vs_0).xlsx; GSE151277_heat(2h_vs_0).xlsx; GSE151277_heat(4h_vs_0).xlsx; PRJEB85881_heat(1d_vs_1d).xlsx; PRJEB85881_heat(2d_vs_2d).xlsx; PRJEB85881_heat(3d_vs_3d).xlsx; PRJEB85881_heat(4d_vs_4d).xlsx; PRJEB85881_heat(5d_vs_5d).xlsx; PRJEB85881_heat(8d_vs_8d).xlsx; PRJNA1029902_heat(heat_vs_contol).xlsx; PRJNA1212895_heat.xlsx
Solyc03g019840.3.1	1.55958	-0.731461	3.09677	11	1	12	GSE151277_heat(12h_vs_0).xlsx; GSE151277_heat(24h_vs_0).xlsx; GSE151277_heat(2h_vs_0).xlsx; GSE151277_heat(4h_vs_0).xlsx; PRJEB85881_heat(1d_vs_1d).xlsx; PRJEB85881_heat(2d_vs_2d).xlsx; PRJEB85881_heat(3d_vs_3d).xlsx; PRJEB85881_heat(4d_vs_4d).xlsx; PRJEB85881_heat(5d_vs_5d).xlsx; PRJEB85881_heat(6d_vs_6d).xlsx; PRJEB85881_heat(8d_vs_8d).xlsx; PRJNA1212895_heat.xlsx
Solyc03g082920.3.1	1.70666	-0.880782	4.14645	11	1	12	GSE151277_heat(12h_vs_0).xlsx; GSE151277_heat(2h_vs_0).xlsx; GSE151277_heat(4h_vs_0).xlsx; PRJEB85881_heat(1d_vs_1d).xlsx; PRJEB85881_heat(2d_vs_2d).xlsx; PRJEB85881_heat(3d_vs_3d).xlsx; PRJEB85881_heat(4d_vs_4d).xlsx; PRJEB85881_heat(5d_vs_5d).xlsx; PRJEB85881_heat(6d_vs_6d).xlsx; PRJNA1029902_heat(heat_vs_contol).xlsx; PRJNA1089146_heat.xlsx; PRJNA1212895_heat.xlsx
Solyc03g117020.3.1	1.1187	-0.724176	2.43734	11	1	12	GSE151277_heat(12h_vs_0).xlsx; GSE151277_heat(24h_vs_0).xlsx; GSE151277_heat(2h_vs_0).xlsx; GSE151277_heat(4h_vs_0).xlsx; GSE174607_heat(96h_vs_0).xlsx; PRJEB85881_heat(1d_vs_1d).xlsx; PRJEB85881_heat(2d_vs_2d).xlsx; PRJEB85881_heat(3d_vs_3d).xlsx; PRJEB85881_heat(4d_vs_4d).xlsx; PRJEB85881_heat(6d_vs_6d).xlsx; PRJNA1089146_heat.xlsx; PRJNA1212895_heat.xlsx
Solyc04g005770.2.1	2.84003	-1.54514	8.27297	11	1	12	GSE151277_heat(12h_vs_0).xlsx; GSE151277_heat(24h_vs_0).xlsx; GSE151277_heat(4h_vs_0).xlsx; GSE174607_heat(48h_vs_0).xlsx; GSE174607_heat(96h_vs_0).xlsx; PRJEB85881_heat(2d_vs_2d).xlsx; PRJEB85881_heat(3d_vs_3d).xlsx; PRJEB85881_heat(4d_vs_4d).xlsx; PRJEB85881_heat(5d_vs_5d).xlsx; PRJEB85881_heat(6d_vs_6d).xlsx; PRJNA1029902_heat(heat_vs_contol).xlsx; PRJNA1089146_heat.xlsx
Solyc05g010420.2.1	0.772306	-1.07458	1.47012	11	1	12	GSE151277_heat(12h_vs_0).xlsx; GSE151277_heat(24h_vs_0).xlsx; GSE151277_heat(2h_vs_0).xlsx; GSE151277_heat(4h_vs_0).xlsx; PRJEB85881_heat(1d_vs_1d).xlsx; PRJEB85881_heat(2d_vs_2d).xlsx; PRJEB85881_heat(4d_vs_4d).xlsx; PRJEB85881_heat(6d_vs_6d).xlsx; PRJEB85881_heat(8d_vs_8d).xlsx; PRJNA1029902_heat(heat_vs_contol).xlsx; PRJNA1089146_heat.xlsx; PRJNA1212895_heat.xlsx
Solyc06g005940.3.1	1.13719	-0.679546	2.52742	11	1	12	GSE151277_heat(12h_vs_0).xlsx; GSE151277_heat(24h_vs_0).xlsx; GSE151277_heat(2h_vs_0).xlsx; GSE151277_heat(4h_vs_0).xlsx; GSE174607_heat(96h_vs_0).xlsx; PRJEB85881_heat(1d_vs_1d).xlsx; PRJEB85881_heat(2d_vs_2d).xlsx; PRJEB85881_heat(3d_vs_3d).xlsx; PRJEB85881_heat(4d_vs_4d).xlsx; PRJEB85881_heat(6d_vs_6d).xlsx; PRJNA1089146_heat.xlsx; PRJNA1212895_heat.xlsx
Solyc06g053210.3.1	2.03097	-1.26635	5.01007	11	1	12	GSE151277_heat(12h_vs_0).xlsx; GSE151277_heat(24h_vs_0).xlsx; GSE151277_heat(2h_vs_0).xlsx; GSE151277_heat(4h_vs_0).xlsx; PRJEB85881_heat(1d_vs_1d).xlsx; PRJEB85881_heat(2d_vs_2d).xlsx; PRJEB85881_heat(3d_vs_3d).xlsx; PRJEB85881_heat(4d_vs_4d).xlsx; PRJEB85881_heat(5d_vs_5d).xlsx; PRJEB85881_heat(6d_vs_6d).xlsx; PRJNA1089146_heat.xlsx; PRJNA1212895_heat.xlsx
Solyc06g072380.3.1	0.661994	-0.704471	1.11266	11	1	12	GSE151277_heat(12h_vs_0).xlsx; GSE151277_heat(24h_vs_0).xlsx; GSE174607_heat(24h_vs_0).xlsx; GSE174607_heat(48h_vs_0).xlsx; GSE174607_heat(96h_vs_0).xlsx; PRJEB85881_heat(2d_vs_2d).xlsx; PRJEB85881_heat(4d_vs_4d).xlsx; PRJEB85881_heat(5d_vs_5d).xlsx; PRJEB85881_heat(6d_vs_6d).xlsx; PRJEB85881_heat(8d_vs_8d).xlsx; PRJNA1089146_heat.xlsx; PRJNA1212895_heat.xlsx
Solyc07g008760.3.1	1.57852	-0.594523	3.04697	11	1	12	GSE151277_heat(12h_vs_0).xlsx; GSE151277_heat(24h_vs_0).xlsx; GSE151277_heat(2h_vs_0).xlsx; GSE151277_heat(4h_vs_0).xlsx; PRJEB85881_heat(1d_vs_1d).xlsx; PRJEB85881_heat(2d_vs_2d).xlsx; PRJEB85881_heat(3d_vs_3d).xlsx; PRJEB85881_heat(4d_vs_4d).xlsx; PRJEB85881_heat(5d_vs_5d).xlsx; PRJEB85881_heat(8d_vs_8d).xlsx; PRJNA1029902_heat(heat_vs_contol).xlsx; PRJNA1212895_heat.xlsx
Solyc07g055380.2.1	4.33541	-1.84956	10.3706	11	1	12	GSE151277_heat(12h_vs_0).xlsx; GSE151277_heat(24h_vs_0).xlsx; GSE151277_heat(2h_vs_0).xlsx; GSE151277_heat(4h_vs_0).xlsx; PRJEB85881_heat(1d_vs_1d).xlsx; PRJEB85881_heat(2d_vs_2d).xlsx; PRJEB85881_heat(3d_vs_3d).xlsx; PRJEB85881_heat(4d_vs_4d).xlsx; PRJEB85881_heat(5d_vs_5d).xlsx; PRJEB85881_heat(8d_vs_8d).xlsx; PRJNA1089146_heat.xlsx; PRJNA1212895_heat.xlsx
Solyc07g063310.3.1	1.53644	-1.12741	2.65431	11	1	12	GSE151277_heat(12h_vs_0).xlsx; GSE151277_heat(24h_vs_0).xlsx; GSE151277_heat(4h_vs_0).xlsx; PRJEB85881_heat(1d_vs_1d).xlsx; PRJEB85881_heat(2d_vs_2d).xlsx; PRJEB85881_heat(3d_vs_3d).xlsx; PRJEB85881_heat(4d_vs_4d).xlsx; PRJEB85881_heat(5d_vs_5d).xlsx; PRJEB85881_heat(6d_vs_6d).xlsx; PRJNA1029902_heat(heat_vs_contol).xlsx; PRJNA1089146_heat.xlsx; PRJNA1212895_heat.xlsx
Solyc09g007440.3.1	1.63023	-1.02797	3.81872	11	1	12	GSE151277_heat(12h_vs_0).xlsx; GSE151277_heat(24h_vs_0).xlsx; GSE151277_heat(2h_vs_0).xlsx; GSE151277_heat(4h_vs_0).xlsx; PRJEB85881_heat(2d_vs_2d).xlsx; PRJEB85881_heat(3d_vs_3d).xlsx; PRJEB85881_heat(4d_vs_4d).xlsx; PRJEB85881_heat(5d_vs_5d).xlsx; PRJEB85881_heat(6d_vs_6d).xlsx; PRJEB85881_heat(8d_vs_8d).xlsx; PRJNA1029902_heat(heat_vs_contol).xlsx; PRJNA1212895_heat.xlsx
Solyc09g082820.3.1	2.17123	-0.837136	3.93887	11	1	12	GSE151277_heat(24h_vs_0).xlsx; GSE174607_heat(48h_vs_0).xlsx; GSE174607_heat(96h_vs_0).xlsx; PRJEB85881_heat(1d_vs_1d).xlsx; PRJEB85881_heat(2d_vs_2d).xlsx; PRJEB85881_heat(3d_vs_3d).xlsx; PRJEB85881_heat(4d_vs_4d).xlsx; PRJEB85881_heat(5d_vs_5d).xlsx; PRJEB85881_heat(6d_vs_6d).xlsx; PRJNA1029902_heat(heat_vs_contol).xlsx; PRJNA1089146_heat.xlsx; PRJNA1212895_heat.xlsx
Solyc09g083110.2.1	0.857366	-0.942122	1.61231	11	1	12	GSE151277_heat(12h_vs_0).xlsx; GSE151277_heat(24h_vs_0).xlsx; GSE151277_heat(4h_vs_0).xlsx; GSE174607_heat(24h_vs_0).xlsx; PRJEB85881_heat(1d_vs_1d).xlsx; PRJEB85881_heat(2d_vs_2d).xlsx; PRJEB85881_heat(3d_vs_3d).xlsx; PRJEB85881_heat(4d_vs_4d).xlsx; PRJEB85881_heat(5d_vs_5d).xlsx; PRJEB85881_heat(6d_vs_6d).xlsx; PRJNA1029902_heat(heat_vs_contol).xlsx; PRJNA1089146_heat.xlsx
Solyc09g090440.1.1	1.44133	-1.52666	3.46793	11	1	12	GSE151277_heat(12h_vs_0).xlsx; GSE151277_heat(24h_vs_0).xlsx; GSE151277_heat(4h_vs_0).xlsx; GSE174607_heat(48h_vs_0).xlsx; GSE174607_heat(96h_vs_0).xlsx; PRJEB85881_heat(1d_vs_1d).xlsx; PRJEB85881_heat(2d_vs_2d).xlsx; PRJEB85881_heat(3d_vs_3d).xlsx; PRJEB85881_heat(4d_vs_4d).xlsx; PRJEB85881_heat(5d_vs_5d).xlsx; PRJEB85881_heat(6d_vs_6d).xlsx; PRJNA1089146_heat.xlsx
Solyc10g008680.2.1	1.33852	-2.35363	2.44735	11	1	12	GSE151277_heat(24h_vs_0).xlsx; GSE174607_heat(48h_vs_0).xlsx; GSE174607_heat(96h_vs_0).xlsx; PRJEB85881_heat(1d_vs_1d).xlsx; PRJEB85881_heat(2d_vs_2d).xlsx; PRJEB85881_heat(3d_vs_3d).xlsx; PRJEB85881_heat(4d_vs_4d).xlsx; PRJEB85881_heat(5d_vs_5d).xlsx; PRJEB85881_heat(6d_vs_6d).xlsx; PRJEB85881_heat(8d_vs_8d).xlsx; PRJNA1029902_heat(heat_vs_contol).xlsx; PRJNA1212895_heat.xlsx
Solyc10g054480.2.1	1.36654	-1.31227	2.47827	11	1	12	GSE151277_heat(12h_vs_0).xlsx; GSE151277_heat(24h_vs_0).xlsx; GSE174607_heat(48h_vs_0).xlsx; GSE174607_heat(96h_vs_0).xlsx; PRJEB85881_heat(1d_vs_1d).xlsx; PRJEB85881_heat(2d_vs_2d).xlsx; PRJEB85881_heat(3d_vs_3d).xlsx; PRJEB85881_heat(4d_vs_4d).xlsx; PRJEB85881_heat(5d_vs_5d).xlsx; PRJEB85881_heat(6d_vs_6d).xlsx; PRJNA1089146_heat.xlsx; PRJNA1212895_heat.xlsx
Solyc11g021060.2.1	2.00127	-0.993966	3.86686	11	1	12	GSE151277_heat(12h_vs_0).xlsx; GSE151277_heat(24h_vs_0).xlsx; PRJEB85881_heat(0_vs_0).xlsx; PRJEB85881_heat(1d_vs_1d).xlsx; PRJEB85881_heat(2d_vs_2d).xlsx; PRJEB85881_heat(3d_vs_3d).xlsx; PRJEB85881_heat(4d_vs_4d).xlsx; PRJEB85881_heat(6d_vs_6d).xlsx; PRJEB85881_heat(8d_vs_8d).xlsx; PRJNA1029902_heat(heat_vs_contol).xlsx; PRJNA1089146_heat.xlsx; PRJNA1212895_heat.xlsx
Solyc11g022590.1.1	2.41473	-1.97694	4.50616	11	1	12	GSE151277_heat(24h_vs_0).xlsx; GSE174607_heat(24h_vs_0).xlsx; GSE174607_heat(48h_vs_0).xlsx; GSE174607_heat(96h_vs_0).xlsx; PRJEB85881_heat(0_vs_0).xlsx; PRJEB85881_heat(1d_vs_1d).xlsx; PRJEB85881_heat(2d_vs_2d).xlsx; PRJEB85881_heat(4d_vs_4d).xlsx; PRJEB85881_heat(5d_vs_5d).xlsx; PRJEB85881_heat(6d_vs_6d).xlsx; PRJEB85881_heat(8d_vs_8d).xlsx; PRJNA1029902_heat(heat_vs_contol).xlsx
Solyc11g072730.2.1	1.08667	-0.992747	1.9735	11	1	12	GSE151277_heat(12h_vs_0).xlsx; GSE151277_heat(24h_vs_0).xlsx; GSE151277_heat(2h_vs_0).xlsx; GSE151277_heat(4h_vs_0).xlsx; PRJEB85881_heat(1d_vs_1d).xlsx; PRJEB85881_heat(2d_vs_2d).xlsx; PRJEB85881_heat(3d_vs_3d).xlsx; PRJEB85881_heat(4d_vs_4d).xlsx; PRJEB85881_heat(5d_vs_5d).xlsx; PRJEB85881_heat(6d_vs_6d).xlsx; PRJNA1029902_heat(heat_vs_contol).xlsx; PRJNA1089146_heat.xlsx
Solyc01g006660.2.1	2.06624	0.926719	5.05514	12	0	12	GSE151277_heat(12h_vs_0).xlsx; GSE151277_heat(24h_vs_0).xlsx; GSE174607_heat(24h_vs_0).xlsx; GSE174607_heat(48h_vs_0).xlsx; PRJEB85881_heat(1d_vs_1d).xlsx; PRJEB85881_heat(2d_vs_2d).xlsx; PRJEB85881_heat(3d_vs_3d).xlsx; PRJEB85881_heat(4d_vs_4d).xlsx; PRJEB85881_heat(5d_vs_5d).xlsx; PRJEB85881_heat(6d_vs_6d).xlsx; PRJNA1089146_heat.xlsx; PRJNA1212895_heat.xlsx
Solyc01g006920.3.1	2.32818	1.13367	4.31668	12	0	12	GSE151277_heat(12h_vs_0).xlsx; GSE151277_heat(24h_vs_0).xlsx; GSE151277_heat(2h_vs_0).xlsx; GSE151277_heat(4h_vs_0).xlsx; GSE174607_heat(24h_vs_0).xlsx; GSE174607_heat(48h_vs_0).xlsx; GSE174607_heat(96h_vs_0).xlsx; PRJEB85881_heat(1d_vs_1d).xlsx; PRJEB85881_heat(2d_vs_2d).xlsx; PRJEB85881_heat(3d_vs_3d).xlsx; PRJEB85881_heat(4d_vs_4d).xlsx; PRJEB85881_heat(5d_vs_5d).xlsx
Solyc01g010650.3.1	1.87656	0.930006	2.81107	12	0	12	GSE151277_heat(12h_vs_0).xlsx; GSE151277_heat(24h_vs_0).xlsx; GSE151277_heat(2h_vs_0).xlsx; GSE151277_heat(4h_vs_0).xlsx; PRJEB85881_heat(1d_vs_1d).xlsx; PRJEB85881_heat(2d_vs_2d).xlsx; PRJEB85881_heat(3d_vs_3d).xlsx; PRJEB85881_heat(4d_vs_4d).xlsx; PRJEB85881_heat(5d_vs_5d).xlsx; PRJEB85881_heat(6d_vs_6d).xlsx; PRJNA1089146_heat.xlsx; PRJNA1212895_heat.xlsx
Solyc01g011080.3.1	1.77269	0.801594	3.91228	12	0	12	GSE151277_heat(24h_vs_0).xlsx; GSE174607_heat(24h_vs_0).xlsx; GSE174607_heat(48h_vs_0).xlsx; GSE174607_heat(96h_vs_0).xlsx; PRJEB85881_heat(1d_vs_1d).xlsx; PRJEB85881_heat(2d_vs_2d).xlsx; PRJEB85881_heat(3d_vs_3d).xlsx; PRJEB85881_heat(5d_vs_5d).xlsx; PRJEB85881_heat(6d_vs_6d).xlsx; PRJNA1029902_heat(heat_vs_contol).xlsx; PRJNA1089146_heat.xlsx; PRJNA1212895_heat.xlsx
Solyc01g091260.3.1	3.03037	0.784577	7.73228	12	0	12	GSE151277_heat(12h_vs_0).xlsx; GSE151277_heat(24h_vs_0).xlsx; GSE151277_heat(2h_vs_0).xlsx; PRJEB85881_heat(1d_vs_1d).xlsx; PRJEB85881_heat(2d_vs_2d).xlsx; PRJEB85881_heat(3d_vs_3d).xlsx; PRJEB85881_heat(5d_vs_5d).xlsx; PRJEB85881_heat(6d_vs_6d).xlsx; PRJEB85881_heat(8d_vs_8d).xlsx; PRJNA1029902_heat(heat_vs_contol).xlsx; PRJNA1089146_heat.xlsx; PRJNA1212895_heat.xlsx
Solyc01g096700.3.1	1.1163	0.700795	1.8444	12	0	12	GSE151277_heat(12h_vs_0).xlsx; GSE151277_heat(24h_vs_0).xlsx; GSE174607_heat(48h_vs_0).xlsx; GSE174607_heat(96h_vs_0).xlsx; PRJEB85881_heat(1d_vs_1d).xlsx; PRJEB85881_heat(2d_vs_2d).xlsx; PRJEB85881_heat(3d_vs_3d).xlsx; PRJEB85881_heat(4d_vs_4d).xlsx; PRJEB85881_heat(5d_vs_5d).xlsx; PRJEB85881_heat(6d_vs_6d).xlsx; PRJEB85881_heat(8d_vs_8d).xlsx; PRJNA1029902_heat(heat_vs_contol).xlsx
Solyc01g107830.3.1	4.6464	2.55421	8.40756	12	0	12	GSE151277_heat(12h_vs_0).xlsx; GSE151277_heat(24h_vs_0).xlsx; GSE151277_heat(2h_vs_0).xlsx; GSE151277_heat(4h_vs_0).xlsx; PRJEB85881_heat(1d_vs_1d).xlsx; PRJEB85881_heat(2d_vs_2d).xlsx; PRJEB85881_heat(3d_vs_3d).xlsx; PRJEB85881_heat(4d_vs_4d).xlsx; PRJEB85881_heat(5d_vs_5d).xlsx; PRJEB85881_heat(6d_vs_6d).xlsx; PRJNA1089146_heat.xlsx; PRJNA1212895_heat.xlsx
Solyc02g030450.3.1	2.52689	1.31465	4.23841	12	0	12	GSE151277_heat(12h_vs_0).xlsx; GSE151277_heat(24h_vs_0).xlsx; GSE151277_heat(2h_vs_0).xlsx; PRJEB85881_heat(1d_vs_1d).xlsx; PRJEB85881_heat(2d_vs_2d).xlsx; PRJEB85881_heat(3d_vs_3d).xlsx; PRJEB85881_heat(4d_vs_4d).xlsx; PRJEB85881_heat(5d_vs_5d).xlsx; PRJEB85881_heat(6d_vs_6d).xlsx; PRJNA1029902_heat(heat_vs_contol).xlsx; PRJNA1089146_heat.xlsx; PRJNA1212895_heat.xlsx
Solyc02g062300.3.1	1.66708	0.987944	2.66967	12	0	12	GSE151277_heat(12h_vs_0).xlsx; GSE174607_heat(24h_vs_0).xlsx; GSE174607_heat(48h_vs_0).xlsx; GSE174607_heat(96h_vs_0).xlsx; PRJEB85881_heat(1d_vs_1d).xlsx; PRJEB85881_heat(2d_vs_2d).xlsx; PRJEB85881_heat(3d_vs_3d).xlsx; PRJEB85881_heat(4d_vs_4d).xlsx; PRJEB85881_heat(5d_vs_5d).xlsx; PRJNA1029902_heat(heat_vs_contol).xlsx; PRJNA1089146_heat.xlsx; PRJNA1212895_heat.xlsx
Solyc02g068730.3.1	1.51063	0.689943	3.67071	12	0	12	GSE151277_heat(12h_vs_0).xlsx; GSE151277_heat(24h_vs_0).xlsx; GSE151277_heat(2h_vs_0).xlsx; GSE151277_heat(4h_vs_0).xlsx; GSE174607_heat(96h_vs_0).xlsx; PRJEB85881_heat(1d_vs_1d).xlsx; PRJEB85881_heat(2d_vs_2d).xlsx; PRJEB85881_heat(3d_vs_3d).xlsx; PRJEB85881_heat(4d_vs_4d).xlsx; PRJEB85881_heat(5d_vs_5d).xlsx; PRJEB85881_heat(6d_vs_6d).xlsx; PRJNA1212895_heat.xlsx
Solyc03g031830.2.1	1.47747	0.841242	2.25654	12	0	12	GSE151277_heat(12h_vs_0).xlsx; GSE151277_heat(24h_vs_0).xlsx; GSE151277_heat(4h_vs_0).xlsx; GSE174607_heat(48h_vs_0).xlsx; GSE174607_heat(96h_vs_0).xlsx; PRJEB85881_heat(1d_vs_1d).xlsx; PRJEB85881_heat(2d_vs_2d).xlsx; PRJEB85881_heat(3d_vs_3d).xlsx; PRJEB85881_heat(4d_vs_4d).xlsx; PRJEB85881_heat(5d_vs_5d).xlsx; PRJEB85881_heat(6d_vs_6d).xlsx; PRJNA1212895_heat.xlsx
Solyc03g063760.3.1	1.15223	0.703378	1.81579	12	0	12	GSE151277_heat(12h_vs_0).xlsx; GSE151277_heat(24h_vs_0).xlsx; GSE174607_heat(24h_vs_0).xlsx; GSE174607_heat(48h_vs_0).xlsx; GSE174607_heat(96h_vs_0).xlsx; PRJEB85881_heat(1d_vs_1d).xlsx; PRJEB85881_heat(2d_vs_2d).xlsx; PRJEB85881_heat(3d_vs_3d).xlsx; PRJEB85881_heat(4d_vs_4d).xlsx; PRJEB85881_heat(5d_vs_5d).xlsx; PRJEB85881_heat(6d_vs_6d).xlsx; PRJEB85881_heat(8d_vs_8d).xlsx
Solyc03g082410.3.1	6.32152	3.24136	9.3331	12	0	12	GSE151277_heat(12h_vs_0).xlsx; GSE151277_heat(24h_vs_0).xlsx; GSE151277_heat(2h_vs_0).xlsx; GSE151277_heat(4h_vs_0).xlsx; PRJEB85881_heat(1d_vs_1d).xlsx; PRJEB85881_heat(2d_vs_2d).xlsx; PRJEB85881_heat(3d_vs_3d).xlsx; PRJEB85881_heat(4d_vs_4d).xlsx; PRJEB85881_heat(5d_vs_5d).xlsx; PRJEB85881_heat(6d_vs_6d).xlsx; PRJNA1089146_heat.xlsx; PRJNA1212895_heat.xlsx
Solyc03g110930.3.1	2.68263	1.55592	4.14378	12	0	12	GSE151277_heat(12h_vs_0).xlsx; GSE151277_heat(24h_vs_0).xlsx; GSE151277_heat(4h_vs_0).xlsx; GSE174607_heat(48h_vs_0).xlsx; GSE174607_heat(96h_vs_0).xlsx; PRJEB85881_heat(1d_vs_1d).xlsx; PRJEB85881_heat(2d_vs_2d).xlsx; PRJEB85881_heat(3d_vs_3d).xlsx; PRJEB85881_heat(4d_vs_4d).xlsx; PRJEB85881_heat(5d_vs_5d).xlsx; PRJEB85881_heat(6d_vs_6d).xlsx; PRJNA1089146_heat.xlsx
Solyc03g112190.3.1	1.53844	0.934734	2.74046	12	0	12	GSE151277_heat(12h_vs_0).xlsx; GSE151277_heat(24h_vs_0).xlsx; GSE151277_heat(4h_vs_0).xlsx; GSE174607_heat(48h_vs_0).xlsx; GSE174607_heat(96h_vs_0).xlsx; PRJEB85881_heat(1d_vs_1d).xlsx; PRJEB85881_heat(2d_vs_2d).xlsx; PRJEB85881_heat(3d_vs_3d).xlsx; PRJEB85881_heat(4d_vs_4d).xlsx; PRJEB85881_heat(5d_vs_5d).xlsx; PRJEB85881_heat(6d_vs_6d).xlsx; PRJNA1212895_heat.xlsx
Solyc03g121640.3.1	1.78991	0.538992	3.68855	12	0	12	GSE151277_heat(12h_vs_0).xlsx; GSE151277_heat(24h_vs_0).xlsx; GSE151277_heat(2h_vs_0).xlsx; GSE151277_heat(4h_vs_0).xlsx; PRJEB85881_heat(1d_vs_1d).xlsx; PRJEB85881_heat(2d_vs_2d).xlsx; PRJEB85881_heat(3d_vs_3d).xlsx; PRJEB85881_heat(4d_vs_4d).xlsx; PRJEB85881_heat(5d_vs_5d).xlsx; PRJEB85881_heat(6d_vs_6d).xlsx; PRJNA1029902_heat(heat_vs_contol).xlsx; PRJNA1212895_heat.xlsx
Solyc03g123710.3.1	2.32718	0.715717	5.59742	12	0	12	GSE151277_heat(12h_vs_0).xlsx; GSE151277_heat(24h_vs_0).xlsx; GSE151277_heat(2h_vs_0).xlsx; GSE151277_heat(4h_vs_0).xlsx; PRJEB85881_heat(1d_vs_1d).xlsx; PRJEB85881_heat(2d_vs_2d).xlsx; PRJEB85881_heat(3d_vs_3d).xlsx; PRJEB85881_heat(6d_vs_6d).xlsx; PRJEB85881_heat(8d_vs_8d).xlsx; PRJNA1029902_heat(heat_vs_contol).xlsx; PRJNA1089146_heat.xlsx; PRJNA1212895_heat.xlsx
Solyc04g009473.1.1	2.14608	0.989791	3.32227	12	0	12	GSE151277_heat(12h_vs_0).xlsx; GSE151277_heat(24h_vs_0).xlsx; GSE151277_heat(2h_vs_0).xlsx; GSE151277_heat(4h_vs_0).xlsx; PRJEB85881_heat(1d_vs_1d).xlsx; PRJEB85881_heat(2d_vs_2d).xlsx; PRJEB85881_heat(3d_vs_3d).xlsx; PRJEB85881_heat(4d_vs_4d).xlsx; PRJEB85881_heat(5d_vs_5d).xlsx; PRJEB85881_heat(6d_vs_6d).xlsx; PRJNA1029902_heat(heat_vs_contol).xlsx; PRJNA1212895_heat.xlsx
Solyc04g014610.3.1	2.67268	0.96491	6.4013	12	0	12	GSE151277_heat(12h_vs_0).xlsx; GSE151277_heat(24h_vs_0).xlsx; GSE151277_heat(2h_vs_0).xlsx; PRJEB85881_heat(1d_vs_1d).xlsx; PRJEB85881_heat(2d_vs_2d).xlsx; PRJEB85881_heat(3d_vs_3d).xlsx; PRJEB85881_heat(4d_vs_4d).xlsx; PRJEB85881_heat(5d_vs_5d).xlsx; PRJEB85881_heat(6d_vs_6d).xlsx; PRJEB85881_heat(8d_vs_8d).xlsx; PRJNA1089146_heat.xlsx; PRJNA1212895_heat.xlsx
Solyc04g051660.3.1	2.04255	0.78374	4.2938	12	0	12	GSE151277_heat(12h_vs_0).xlsx; GSE151277_heat(24h_vs_0).xlsx; GSE151277_heat(2h_vs_0).xlsx; GSE151277_heat(4h_vs_0).xlsx; PRJEB85881_heat(1d_vs_1d).xlsx; PRJEB85881_heat(2d_vs_2d).xlsx; PRJEB85881_heat(3d_vs_3d).xlsx; PRJEB85881_heat(4d_vs_4d).xlsx; PRJEB85881_heat(5d_vs_5d).xlsx; PRJEB85881_heat(6d_vs_6d).xlsx; PRJNA1029902_heat(heat_vs_contol).xlsx; PRJNA1212895_heat.xlsx
Solyc04g072150.2.1	1.81988	0.832982	5.42179	12	0	12	GSE151277_heat(24h_vs_0).xlsx; GSE151277_heat(2h_vs_0).xlsx; GSE174607_heat(96h_vs_0).xlsx; PRJEB85881_heat(1d_vs_1d).xlsx; PRJEB85881_heat(2d_vs_2d).xlsx; PRJEB85881_heat(3d_vs_3d).xlsx; PRJEB85881_heat(4d_vs_4d).xlsx; PRJEB85881_heat(5d_vs_5d).xlsx; PRJEB85881_heat(6d_vs_6d).xlsx; PRJEB85881_heat(8d_vs_8d).xlsx; PRJNA1089146_heat.xlsx; PRJNA1212895_heat.xlsx
Solyc04g072160.3.1	2.74502	0.63978	7.71743	12	0	12	GSE151277_heat(12h_vs_0).xlsx; GSE151277_heat(24h_vs_0).xlsx; GSE151277_heat(2h_vs_0).xlsx; PRJEB85881_heat(2d_vs_2d).xlsx; PRJEB85881_heat(3d_vs_3d).xlsx; PRJEB85881_heat(4d_vs_4d).xlsx; PRJEB85881_heat(5d_vs_5d).xlsx; PRJEB85881_heat(6d_vs_6d).xlsx; PRJEB85881_heat(8d_vs_8d).xlsx; PRJNA1029902_heat(heat_vs_contol).xlsx; PRJNA1089146_heat.xlsx; PRJNA1212895_heat.xlsx
Solyc05g005630.3.1	1.26574	0.71025	2.58948	12	0	12	GSE151277_heat(12h_vs_0).xlsx; GSE151277_heat(24h_vs_0).xlsx; GSE151277_heat(2h_vs_0).xlsx; GSE151277_heat(4h_vs_0).xlsx; PRJEB85881_heat(1d_vs_1d).xlsx; PRJEB85881_heat(2d_vs_2d).xlsx; PRJEB85881_heat(3d_vs_3d).xlsx; PRJEB85881_heat(4d_vs_4d).xlsx; PRJEB85881_heat(5d_vs_5d).xlsx; PRJEB85881_heat(6d_vs_6d).xlsx; PRJNA1089146_heat.xlsx; PRJNA1212895_heat.xlsx
Solyc05g009350.3.1	2.18153	1.03092	3.19114	12	0	12	GSE151277_heat(12h_vs_0).xlsx; GSE151277_heat(24h_vs_0).xlsx; GSE174607_heat(48h_vs_0).xlsx; GSE174607_heat(96h_vs_0).xlsx; PRJEB85881_heat(1d_vs_1d).xlsx; PRJEB85881_heat(2d_vs_2d).xlsx; PRJEB85881_heat(3d_vs_3d).xlsx; PRJEB85881_heat(4d_vs_4d).xlsx; PRJEB85881_heat(5d_vs_5d).xlsx; PRJEB85881_heat(6d_vs_6d).xlsx; PRJNA1089146_heat.xlsx; PRJNA1212895_heat.xlsx
Solyc05g014280.3.1	5.95876	1.04304	10.0395	12	0	12	GSE151277_heat(12h_vs_0).xlsx; GSE151277_heat(24h_vs_0).xlsx; GSE151277_heat(2h_vs_0).xlsx; GSE151277_heat(4h_vs_0).xlsx; PRJEB85881_heat(2d_vs_2d).xlsx; PRJEB85881_heat(3d_vs_3d).xlsx; PRJEB85881_heat(5d_vs_5d).xlsx; PRJEB85881_heat(6d_vs_6d).xlsx; PRJEB85881_heat(8d_vs_8d).xlsx; PRJNA1029902_heat(heat_vs_contol).xlsx; PRJNA1089146_heat.xlsx; PRJNA1212895_heat.xlsx
Solyc05g043430.3.1	1.83504	0.885371	3.45783	12	0	12	GSE151277_heat(12h_vs_0).xlsx; GSE151277_heat(24h_vs_0).xlsx; GSE151277_heat(2h_vs_0).xlsx; GSE151277_heat(4h_vs_0).xlsx; PRJEB85881_heat(1d_vs_1d).xlsx; PRJEB85881_heat(2d_vs_2d).xlsx; PRJEB85881_heat(3d_vs_3d).xlsx; PRJEB85881_heat(5d_vs_5d).xlsx; PRJEB85881_heat(6d_vs_6d).xlsx; PRJNA1029902_heat(heat_vs_contol).xlsx; PRJNA1089146_heat.xlsx; PRJNA1212895_heat.xlsx
Solyc05g054960.3.1	1.14696	0.485112	2.35879	12	0	12	GSE151277_heat(12h_vs_0).xlsx; GSE151277_heat(24h_vs_0).xlsx; GSE151277_heat(2h_vs_0).xlsx; GSE151277_heat(4h_vs_0).xlsx; PRJEB85881_heat(1d_vs_1d).xlsx; PRJEB85881_heat(2d_vs_2d).xlsx; PRJEB85881_heat(3d_vs_3d).xlsx; PRJEB85881_heat(4d_vs_4d).xlsx; PRJEB85881_heat(5d_vs_5d).xlsx; PRJEB85881_heat(6d_vs_6d).xlsx; PRJNA1089146_heat.xlsx; PRJNA1212895_heat.xlsx
Solyc06g083190.3.1	2.11073	0.792865	6.10732	12	0	12	GSE151277_heat(12h_vs_0).xlsx; GSE151277_heat(24h_vs_0).xlsx; GSE151277_heat(2h_vs_0).xlsx; PRJEB85881_heat(1d_vs_1d).xlsx; PRJEB85881_heat(2d_vs_2d).xlsx; PRJEB85881_heat(3d_vs_3d).xlsx; PRJEB85881_heat(4d_vs_4d).xlsx; PRJEB85881_heat(5d_vs_5d).xlsx; PRJEB85881_heat(6d_vs_6d).xlsx; PRJNA1029902_heat(heat_vs_contol).xlsx; PRJNA1089146_heat.xlsx; PRJNA1212895_heat.xlsx
Solyc07g032390.2.1	3.95963	1.77084	6.39945	12	0	12	GSE151277_heat(12h_vs_0).xlsx; GSE151277_heat(24h_vs_0).xlsx; GSE151277_heat(2h_vs_0).xlsx; GSE151277_heat(4h_vs_0).xlsx; PRJEB85881_heat(1d_vs_1d).xlsx; PRJEB85881_heat(2d_vs_2d).xlsx; PRJEB85881_heat(3d_vs_3d).xlsx; PRJEB85881_heat(4d_vs_4d).xlsx; PRJEB85881_heat(5d_vs_5d).xlsx; PRJEB85881_heat(6d_vs_6d).xlsx; PRJNA1089146_heat.xlsx; PRJNA1212895_heat.xlsx
Solyc07g040660.3.1	1.34373	0.901898	2.50391	12	0	12	GSE151277_heat(12h_vs_0).xlsx; GSE151277_heat(24h_vs_0).xlsx; GSE174607_heat(24h_vs_0).xlsx; GSE174607_heat(48h_vs_0).xlsx; GSE174607_heat(96h_vs_0).xlsx; PRJEB85881_heat(1d_vs_1d).xlsx; PRJEB85881_heat(2d_vs_2d).xlsx; PRJEB85881_heat(3d_vs_3d).xlsx; PRJEB85881_heat(5d_vs_5d).xlsx; PRJEB85881_heat(6d_vs_6d).xlsx; PRJNA1089146_heat.xlsx; PRJNA1212895_heat.xlsx
Solyc07g044760.3.1	1.27425	0.664706	2.54602	12	0	12	GSE151277_heat(12h_vs_0).xlsx; GSE151277_heat(24h_vs_0).xlsx; GSE151277_heat(4h_vs_0).xlsx; GSE174607_heat(96h_vs_0).xlsx; PRJEB85881_heat(1d_vs_1d).xlsx; PRJEB85881_heat(2d_vs_2d).xlsx; PRJEB85881_heat(3d_vs_3d).xlsx; PRJEB85881_heat(4d_vs_4d).xlsx; PRJEB85881_heat(5d_vs_5d).xlsx; PRJEB85881_heat(6d_vs_6d).xlsx; PRJNA1029902_heat(heat_vs_contol).xlsx; PRJNA1212895_heat.xlsx
Solyc07g045370.3.1	1.40132	0.659142	3.06885	12	0	12	GSE151277_heat(12h_vs_0).xlsx; GSE151277_heat(24h_vs_0).xlsx; GSE151277_heat(2h_vs_0).xlsx; GSE151277_heat(4h_vs_0).xlsx; PRJEB85881_heat(1d_vs_1d).xlsx; PRJEB85881_heat(2d_vs_2d).xlsx; PRJEB85881_heat(3d_vs_3d).xlsx; PRJEB85881_heat(4d_vs_4d).xlsx; PRJEB85881_heat(5d_vs_5d).xlsx; PRJEB85881_heat(6d_vs_6d).xlsx; PRJNA1029902_heat(heat_vs_contol).xlsx; PRJNA1212895_heat.xlsx
Solyc07g047790.3.1	2.41708	0.764319	5.73016	12	0	12	GSE151277_heat(12h_vs_0).xlsx; GSE151277_heat(24h_vs_0).xlsx; GSE151277_heat(2h_vs_0).xlsx; GSE151277_heat(4h_vs_0).xlsx; PRJEB85881_heat(2d_vs_2d).xlsx; PRJEB85881_heat(3d_vs_3d).xlsx; PRJEB85881_heat(4d_vs_4d).xlsx; PRJEB85881_heat(5d_vs_5d).xlsx; PRJEB85881_heat(6d_vs_6d).xlsx; PRJNA1029902_heat(heat_vs_contol).xlsx; PRJNA1089146_heat.xlsx; PRJNA1212895_heat.xlsx
Solyc07g049450.3.1	1.27633	0.585938	2.41292	12	0	12	GSE151277_heat(12h_vs_0).xlsx; GSE151277_heat(24h_vs_0).xlsx; GSE151277_heat(2h_vs_0).xlsx; GSE151277_heat(4h_vs_0).xlsx; PRJEB85881_heat(1d_vs_1d).xlsx; PRJEB85881_heat(2d_vs_2d).xlsx; PRJEB85881_heat(3d_vs_3d).xlsx; PRJEB85881_heat(4d_vs_4d).xlsx; PRJEB85881_heat(5d_vs_5d).xlsx; PRJEB85881_heat(6d_vs_6d).xlsx; PRJNA1089146_heat.xlsx; PRJNA1212895_heat.xlsx
Solyc07g052740.3.1	1.87042	0.967177	3.28912	12	0	12	GSE151277_heat(12h_vs_0).xlsx; GSE151277_heat(24h_vs_0).xlsx; GSE151277_heat(4h_vs_0).xlsx; GSE174607_heat(48h_vs_0).xlsx; GSE174607_heat(96h_vs_0).xlsx; PRJEB85881_heat(1d_vs_1d).xlsx; PRJEB85881_heat(2d_vs_2d).xlsx; PRJEB85881_heat(3d_vs_3d).xlsx; PRJEB85881_heat(4d_vs_4d).xlsx; PRJEB85881_heat(5d_vs_5d).xlsx; PRJEB85881_heat(6d_vs_6d).xlsx; PRJNA1089146_heat.xlsx
Solyc07g063160.2.1	1.73617	0.870615	3.83756	12	0	12	GSE151277_heat(12h_vs_0).xlsx; GSE151277_heat(24h_vs_0).xlsx; GSE151277_heat(4h_vs_0).xlsx; PRJEB85881_heat(1d_vs_1d).xlsx; PRJEB85881_heat(2d_vs_2d).xlsx; PRJEB85881_heat(3d_vs_3d).xlsx; PRJEB85881_heat(4d_vs_4d).xlsx; PRJEB85881_heat(5d_vs_5d).xlsx; PRJEB85881_heat(6d_vs_6d).xlsx; PRJNA1029902_heat(heat_vs_contol).xlsx; PRJNA1089146_heat.xlsx; PRJNA1212895_heat.xlsx
Solyc07g063590.3.1	1.12649	0.64922	1.59689	12	0	12	GSE151277_heat(24h_vs_0).xlsx; GSE151277_heat(2h_vs_0).xlsx; GSE174607_heat(24h_vs_0).xlsx; GSE174607_heat(48h_vs_0).xlsx; GSE174607_heat(96h_vs_0).xlsx; PRJEB85881_heat(1d_vs_1d).xlsx; PRJEB85881_heat(2d_vs_2d).xlsx; PRJEB85881_heat(3d_vs_3d).xlsx; PRJEB85881_heat(4d_vs_4d).xlsx; PRJEB85881_heat(5d_vs_5d).xlsx; PRJEB85881_heat(6d_vs_6d).xlsx; PRJEB85881_heat(8d_vs_8d).xlsx
Solyc08g067960.3.1	2.94048	1.04717	5.30188	12	0	12	GSE151277_heat(12h_vs_0).xlsx; GSE151277_heat(24h_vs_0).xlsx; GSE151277_heat(2h_vs_0).xlsx; PRJEB85881_heat(1d_vs_1d).xlsx; PRJEB85881_heat(2d_vs_2d).xlsx; PRJEB85881_heat(3d_vs_3d).xlsx; PRJEB85881_heat(4d_vs_4d).xlsx; PRJEB85881_heat(5d_vs_5d).xlsx; PRJEB85881_heat(6d_vs_6d).xlsx; PRJNA1029902_heat(heat_vs_contol).xlsx; PRJNA1089146_heat.xlsx; PRJNA1212895_heat.xlsx
Solyc08g078870.2.1	2.65496	1.4994	3.98281	12	0	12	GSE151277_heat(12h_vs_0).xlsx; GSE151277_heat(24h_vs_0).xlsx; GSE174607_heat(24h_vs_0).xlsx; GSE174607_heat(96h_vs_0).xlsx; PRJEB85881_heat(1d_vs_1d).xlsx; PRJEB85881_heat(2d_vs_2d).xlsx; PRJEB85881_heat(3d_vs_3d).xlsx; PRJEB85881_heat(4d_vs_4d).xlsx; PRJEB85881_heat(5d_vs_5d).xlsx; PRJEB85881_heat(6d_vs_6d).xlsx; PRJNA1029902_heat(heat_vs_contol).xlsx; PRJNA1212895_heat.xlsx
Solyc08g081453.1.1	2.6132	1.46775	4.36612	12	0	12	GSE151277_heat(12h_vs_0).xlsx; GSE151277_heat(24h_vs_0).xlsx; GSE151277_heat(2h_vs_0).xlsx; GSE151277_heat(4h_vs_0).xlsx; PRJEB85881_heat(1d_vs_1d).xlsx; PRJEB85881_heat(2d_vs_2d).xlsx; PRJEB85881_heat(3d_vs_3d).xlsx; PRJEB85881_heat(5d_vs_5d).xlsx; PRJEB85881_heat(6d_vs_6d).xlsx; PRJNA1029902_heat(heat_vs_contol).xlsx; PRJNA1089146_heat.xlsx; PRJNA1212895_heat.xlsx
Solyc08g081457.1.1	2.63022	1.50669	4.38662	12	0	12	GSE151277_heat(12h_vs_0).xlsx; GSE151277_heat(24h_vs_0).xlsx; GSE151277_heat(2h_vs_0).xlsx; GSE151277_heat(4h_vs_0).xlsx; PRJEB85881_heat(1d_vs_1d).xlsx; PRJEB85881_heat(2d_vs_2d).xlsx; PRJEB85881_heat(3d_vs_3d).xlsx; PRJEB85881_heat(5d_vs_5d).xlsx; PRJEB85881_heat(6d_vs_6d).xlsx; PRJNA1029902_heat(heat_vs_contol).xlsx; PRJNA1089146_heat.xlsx; PRJNA1212895_heat.xlsx
Solyc09g059650.3.1	2.73448	0.958387	6.56474	12	0	12	GSE151277_heat(12h_vs_0).xlsx; GSE151277_heat(24h_vs_0).xlsx; GSE151277_heat(2h_vs_0).xlsx; GSE174607_heat(24h_vs_0).xlsx; PRJEB85881_heat(1d_vs_1d).xlsx; PRJEB85881_heat(2d_vs_2d).xlsx; PRJEB85881_heat(3d_vs_3d).xlsx; PRJEB85881_heat(5d_vs_5d).xlsx; PRJEB85881_heat(6d_vs_6d).xlsx; PRJEB85881_heat(8d_vs_8d).xlsx; PRJNA1089146_heat.xlsx; PRJNA1212895_heat.xlsx
Solyc09g075950.1.1	3.90524	1.2111	10.2726	12	0	12	GSE151277_heat(12h_vs_0).xlsx; GSE151277_heat(24h_vs_0).xlsx; GSE151277_heat(2h_vs_0).xlsx; GSE174607_heat(24h_vs_0).xlsx; GSE174607_heat(48h_vs_0).xlsx; PRJEB85881_heat(1d_vs_1d).xlsx; PRJEB85881_heat(2d_vs_2d).xlsx; PRJEB85881_heat(3d_vs_3d).xlsx; PRJEB85881_heat(5d_vs_5d).xlsx; PRJNA1029902_heat(heat_vs_contol).xlsx; PRJNA1089146_heat.xlsx; PRJNA1212895_heat.xlsx
Solyc09g092530.3.1	1.04426	0.560396	1.71822	12	0	12	GSE151277_heat(12h_vs_0).xlsx; GSE151277_heat(24h_vs_0).xlsx; GSE151277_heat(2h_vs_0).xlsx; GSE151277_heat(4h_vs_0).xlsx; PRJEB85881_heat(1d_vs_1d).xlsx; PRJEB85881_heat(2d_vs_2d).xlsx; PRJEB85881_heat(3d_vs_3d).xlsx; PRJEB85881_heat(4d_vs_4d).xlsx; PRJEB85881_heat(5d_vs_5d).xlsx; PRJEB85881_heat(6d_vs_6d).xlsx; PRJNA1029902_heat(heat_vs_contol).xlsx; PRJNA1212895_heat.xlsx
Solyc09g092690.3.1	3.98915	1.17169	8.91218	12	0	12	GSE151277_heat(12h_vs_0).xlsx; GSE151277_heat(24h_vs_0).xlsx; GSE151277_heat(2h_vs_0).xlsx; PRJEB85881_heat(1d_vs_1d).xlsx; PRJEB85881_heat(2d_vs_2d).xlsx; PRJEB85881_heat(3d_vs_3d).xlsx; PRJEB85881_heat(4d_vs_4d).xlsx; PRJEB85881_heat(5d_vs_5d).xlsx; PRJEB85881_heat(6d_vs_6d).xlsx; PRJNA1029902_heat(heat_vs_contol).xlsx; PRJNA1089146_heat.xlsx; PRJNA1212895_heat.xlsx
Solyc09g097850.1.1	1.58166	0.741581	2.8576	12	0	12	GSE151277_heat(12h_vs_0).xlsx; GSE151277_heat(24h_vs_0).xlsx; GSE174607_heat(96h_vs_0).xlsx; PRJEB85881_heat(2d_vs_2d).xlsx; PRJEB85881_heat(3d_vs_3d).xlsx; PRJEB85881_heat(4d_vs_4d).xlsx; PRJEB85881_heat(5d_vs_5d).xlsx; PRJEB85881_heat(6d_vs_6d).xlsx; PRJEB85881_heat(8d_vs_8d).xlsx; PRJNA1029902_heat(heat_vs_contol).xlsx; PRJNA1089146_heat.xlsx; PRJNA1212895_heat.xlsx
Solyc10g045490.1.1	1.76005	1.31185	3.03612	12	0	12	GSE151277_heat(12h_vs_0).xlsx; GSE151277_heat(24h_vs_0).xlsx; GSE151277_heat(4h_vs_0).xlsx; GSE174607_heat(48h_vs_0).xlsx; GSE174607_heat(96h_vs_0).xlsx; PRJEB85881_heat(1d_vs_1d).xlsx; PRJEB85881_heat(2d_vs_2d).xlsx; PRJEB85881_heat(3d_vs_3d).xlsx; PRJEB85881_heat(4d_vs_4d).xlsx; PRJEB85881_heat(5d_vs_5d).xlsx; PRJEB85881_heat(6d_vs_6d).xlsx; PRJNA1212895_heat.xlsx
Solyc10g045500.2.1	1.76156	1.29897	3.03633	12	0	12	GSE151277_heat(12h_vs_0).xlsx; GSE151277_heat(24h_vs_0).xlsx; GSE151277_heat(4h_vs_0).xlsx; GSE174607_heat(48h_vs_0).xlsx; GSE174607_heat(96h_vs_0).xlsx; PRJEB85881_heat(1d_vs_1d).xlsx; PRJEB85881_heat(2d_vs_2d).xlsx; PRJEB85881_heat(3d_vs_3d).xlsx; PRJEB85881_heat(4d_vs_4d).xlsx; PRJEB85881_heat(5d_vs_5d).xlsx; PRJEB85881_heat(6d_vs_6d).xlsx; PRJNA1212895_heat.xlsx
Solyc10g080190.1.1	1.42909	0.754718	2.06651	12	0	12	GSE151277_heat(12h_vs_0).xlsx; GSE151277_heat(24h_vs_0).xlsx; GSE174607_heat(24h_vs_0).xlsx; GSE174607_heat(48h_vs_0).xlsx; GSE174607_heat(96h_vs_0).xlsx; PRJEB85881_heat(1d_vs_1d).xlsx; PRJEB85881_heat(2d_vs_2d).xlsx; PRJEB85881_heat(3d_vs_3d).xlsx; PRJEB85881_heat(4d_vs_4d).xlsx; PRJEB85881_heat(5d_vs_5d).xlsx; PRJEB85881_heat(6d_vs_6d).xlsx; PRJEB85881_heat(8d_vs_8d).xlsx
Solyc10g085400.2.1	2.47086	1.48184	4.94812	12	0	12	GSE151277_heat(12h_vs_0).xlsx; GSE151277_heat(24h_vs_0).xlsx; GSE151277_heat(2h_vs_0).xlsx; GSE151277_heat(4h_vs_0).xlsx; PRJEB85881_heat(1d_vs_1d).xlsx; PRJEB85881_heat(2d_vs_2d).xlsx; PRJEB85881_heat(3d_vs_3d).xlsx; PRJEB85881_heat(4d_vs_4d).xlsx; PRJEB85881_heat(5d_vs_5d).xlsx; PRJNA1029902_heat(heat_vs_contol).xlsx; PRJNA1089146_heat.xlsx; PRJNA1212895_heat.xlsx
Solyc11g017220.1.1	2.04186	1.17552	3.46003	12	0	12	GSE151277_heat(12h_vs_0).xlsx; GSE151277_heat(24h_vs_0).xlsx; GSE174607_heat(24h_vs_0).xlsx; GSE174607_heat(48h_vs_0).xlsx; GSE174607_heat(96h_vs_0).xlsx; PRJEB85881_heat(1d_vs_1d).xlsx; PRJEB85881_heat(2d_vs_2d).xlsx; PRJEB85881_heat(3d_vs_3d).xlsx; PRJEB85881_heat(4d_vs_4d).xlsx; PRJEB85881_heat(5d_vs_5d).xlsx; PRJNA1089146_heat.xlsx; PRJNA1212895_heat.xlsx
Solyc11g020040.2.1	5.46838	2.10166	9.85405	12	0	12	GSE151277_heat(12h_vs_0).xlsx; GSE151277_heat(24h_vs_0).xlsx; GSE151277_heat(2h_vs_0).xlsx; GSE151277_heat(4h_vs_0).xlsx; PRJEB85881_heat(1d_vs_1d).xlsx; PRJEB85881_heat(2d_vs_2d).xlsx; PRJEB85881_heat(3d_vs_3d).xlsx; PRJEB85881_heat(5d_vs_5d).xlsx; PRJEB85881_heat(6d_vs_6d).xlsx; PRJNA1029902_heat(heat_vs_contol).xlsx; PRJNA1089146_heat.xlsx; PRJNA1212895_heat.xlsx
Solyc11g044860.2.1	6.83733	2.97542	9.7532	12	0	12	GSE151277_heat(12h_vs_0).xlsx; GSE151277_heat(24h_vs_0).xlsx; GSE151277_heat(2h_vs_0).xlsx; GSE174607_heat(96h_vs_0).xlsx; PRJEB85881_heat(1d_vs_1d).xlsx; PRJEB85881_heat(2d_vs_2d).xlsx; PRJEB85881_heat(3d_vs_3d).xlsx; PRJEB85881_heat(4d_vs_4d).xlsx; PRJEB85881_heat(5d_vs_5d).xlsx; PRJEB85881_heat(6d_vs_6d).xlsx; PRJNA1089146_heat.xlsx; PRJNA1212895_heat.xlsx
Solyc11g064957.1.1	2.91833	0.822057	6.60085	12	0	12	GSE151277_heat(12h_vs_0).xlsx; GSE151277_heat(24h_vs_0).xlsx; GSE174607_heat(24h_vs_0).xlsx; GSE174607_heat(48h_vs_0).xlsx; GSE174607_heat(96h_vs_0).xlsx; PRJEB85881_heat(1d_vs_1d).xlsx; PRJEB85881_heat(2d_vs_2d).xlsx; PRJEB85881_heat(3d_vs_3d).xlsx; PRJEB85881_heat(5d_vs_5d).xlsx; PRJNA1029902_heat(heat_vs_contol).xlsx; PRJNA1089146_heat.xlsx; PRJNA1212895_heat.xlsx
Solyc11g069700.2.1	3.93714	1.84608	6.95438	12	0	12	GSE151277_heat(12h_vs_0).xlsx; GSE151277_heat(24h_vs_0).xlsx; GSE151277_heat(2h_vs_0).xlsx; GSE151277_heat(4h_vs_0).xlsx; PRJEB85881_heat(1d_vs_1d).xlsx; PRJEB85881_heat(2d_vs_2d).xlsx; PRJEB85881_heat(3d_vs_3d).xlsx; PRJEB85881_heat(4d_vs_4d).xlsx; PRJEB85881_heat(5d_vs_5d).xlsx; PRJEB85881_heat(6d_vs_6d).xlsx; PRJNA1029902_heat(heat_vs_contol).xlsx; PRJNA1212895_heat.xlsx
Solyc12g056100.2.1	1.58038	0.958017	2.43947	12	0	12	GSE151277_heat(12h_vs_0).xlsx; GSE151277_heat(24h_vs_0).xlsx; GSE174607_heat(48h_vs_0).xlsx; GSE174607_heat(96h_vs_0).xlsx; PRJEB85881_heat(1d_vs_1d).xlsx; PRJEB85881_heat(2d_vs_2d).xlsx; PRJEB85881_heat(3d_vs_3d).xlsx; PRJEB85881_heat(4d_vs_4d).xlsx; PRJEB85881_heat(5d_vs_5d).xlsx; PRJEB85881_heat(6d_vs_6d).xlsx; PRJNA1029902_heat(heat_vs_contol).xlsx; PRJNA1212895_heat.xlsx
Solyc12g056780.2.1	2.15607	0.76385	4.11546	12	0	12	GSE151277_heat(12h_vs_0).xlsx; GSE151277_heat(24h_vs_0).xlsx; GSE151277_heat(2h_vs_0).xlsx; PRJEB85881_heat(1d_vs_1d).xlsx; PRJEB85881_heat(2d_vs_2d).xlsx; PRJEB85881_heat(3d_vs_3d).xlsx; PRJEB85881_heat(4d_vs_4d).xlsx; PRJEB85881_heat(5d_vs_5d).xlsx; PRJEB85881_heat(6d_vs_6d).xlsx; PRJNA1029902_heat(heat_vs_contol).xlsx; PRJNA1089146_heat.xlsx; PRJNA1212895_heat.xlsx
Solyc01g087970.3.1	-2.0191	-5.66641	-0.65768	0	11	11	GSE151277_heat(12h_vs_0).xlsx; GSE151277_heat(24h_vs_0).xlsx; PRJEB85881_heat(1d_vs_1d).xlsx; PRJEB85881_heat(2d_vs_2d).xlsx; PRJEB85881_heat(3d_vs_3d).xlsx; PRJEB85881_heat(4d_vs_4d).xlsx; PRJEB85881_heat(5d_vs_5d).xlsx; PRJEB85881_heat(6d_vs_6d).xlsx; PRJNA1029902_heat(heat_vs_contol).xlsx; PRJNA1089146_heat.xlsx; PRJNA1212895_heat.xlsx
Solyc01g098160.3.1	-0.774367	-1.16917	-0.555954	0	11	11	GSE151277_heat(12h_vs_0).xlsx; GSE151277_heat(24h_vs_0).xlsx; PRJEB85881_heat(1d_vs_1d).xlsx; PRJEB85881_heat(2d_vs_2d).xlsx; PRJEB85881_heat(3d_vs_3d).xlsx; PRJEB85881_heat(4d_vs_4d).xlsx; PRJEB85881_heat(5d_vs_5d).xlsx; PRJEB85881_heat(6d_vs_6d).xlsx; PRJEB85881_heat(8d_vs_8d).xlsx; PRJNA1089146_heat.xlsx; PRJNA1212895_heat.xlsx
Solyc01g101100.3.1	-1.83853	-3.73952	-1.05375	0	11	11	GSE151277_heat(12h_vs_0).xlsx; GSE151277_heat(24h_vs_0).xlsx; GSE151277_heat(2h_vs_0).xlsx; GSE151277_heat(4h_vs_0).xlsx; PRJEB85881_heat(1d_vs_1d).xlsx; PRJEB85881_heat(2d_vs_2d).xlsx; PRJEB85881_heat(3d_vs_3d).xlsx; PRJEB85881_heat(5d_vs_5d).xlsx; PRJEB85881_heat(6d_vs_6d).xlsx; PRJNA1029902_heat(heat_vs_contol).xlsx; PRJNA1212895_heat.xlsx
Solyc01g104710.3.1	-1.18911	-1.91602	-0.761223	0	11	11	GSE151277_heat(12h_vs_0).xlsx; GSE151277_heat(24h_vs_0).xlsx; GSE151277_heat(2h_vs_0).xlsx; GSE151277_heat(4h_vs_0).xlsx; PRJEB85881_heat(2d_vs_2d).xlsx; PRJEB85881_heat(3d_vs_3d).xlsx; PRJEB85881_heat(4d_vs_4d).xlsx; PRJEB85881_heat(5d_vs_5d).xlsx; PRJEB85881_heat(6d_vs_6d).xlsx; PRJNA1029902_heat(heat_vs_contol).xlsx; PRJNA1212895_heat.xlsx
Solyc02g076870.3.1	-0.956727	-1.23352	-0.593929	0	11	11	GSE151277_heat(12h_vs_0).xlsx; GSE174607_heat(48h_vs_0).xlsx; GSE174607_heat(96h_vs_0).xlsx; PRJEB85881_heat(2d_vs_2d).xlsx; PRJEB85881_heat(3d_vs_3d).xlsx; PRJEB85881_heat(4d_vs_4d).xlsx; PRJEB85881_heat(5d_vs_5d).xlsx; PRJEB85881_heat(6d_vs_6d).xlsx; PRJEB85881_heat(8d_vs_8d).xlsx; PRJNA1029902_heat(heat_vs_contol).xlsx; PRJNA1212895_heat.xlsx
Solyc02g077920.3.1	-2.50878	-6.1833	-0.931742	0	11	11	GSE151277_heat(12h_vs_0).xlsx; GSE151277_heat(24h_vs_0).xlsx; GSE151277_heat(2h_vs_0).xlsx; GSE151277_heat(4h_vs_0).xlsx; GSE174607_heat(96h_vs_0).xlsx; PRJEB85881_heat(2d_vs_2d).xlsx; PRJEB85881_heat(3d_vs_3d).xlsx; PRJEB85881_heat(6d_vs_6d).xlsx; PRJEB85881_heat(8d_vs_8d).xlsx; PRJNA1029902_heat(heat_vs_contol).xlsx; PRJNA1212895_heat.xlsx
Solyc02g080570.3.1	-1.33266	-2.2298	-0.618257	0	11	11	GSE151277_heat(12h_vs_0).xlsx; GSE151277_heat(24h_vs_0).xlsx; GSE151277_heat(4h_vs_0).xlsx; PRJEB85881_heat(1d_vs_1d).xlsx; PRJEB85881_heat(2d_vs_2d).xlsx; PRJEB85881_heat(3d_vs_3d).xlsx; PRJEB85881_heat(4d_vs_4d).xlsx; PRJEB85881_heat(5d_vs_5d).xlsx; PRJEB85881_heat(6d_vs_6d).xlsx; PRJNA1029902_heat(heat_vs_contol).xlsx; PRJNA1212895_heat.xlsx
Solyc02g088345.1.1	-1.6557	-2.98965	-0.803173	0	11	11	GSE151277_heat(12h_vs_0).xlsx; GSE151277_heat(24h_vs_0).xlsx; GSE151277_heat(2h_vs_0).xlsx; GSE174607_heat(24h_vs_0).xlsx; GSE174607_heat(48h_vs_0).xlsx; GSE174607_heat(96h_vs_0).xlsx; PRJEB85881_heat(5d_vs_5d).xlsx; PRJEB85881_heat(6d_vs_6d).xlsx; PRJEB85881_heat(8d_vs_8d).xlsx; PRJNA1029902_heat(heat_vs_contol).xlsx; PRJNA1089146_heat.xlsx
Solyc02g092670.2.1	-2.07173	-4.58967	-0.690624	0	11	11	GSE151277_heat(12h_vs_0).xlsx; GSE151277_heat(24h_vs_0).xlsx; PRJEB85881_heat(1d_vs_1d).xlsx; PRJEB85881_heat(2d_vs_2d).xlsx; PRJEB85881_heat(3d_vs_3d).xlsx; PRJEB85881_heat(4d_vs_4d).xlsx; PRJEB85881_heat(5d_vs_5d).xlsx; PRJEB85881_heat(6d_vs_6d).xlsx; PRJNA1029902_heat(heat_vs_contol).xlsx; PRJNA1089146_heat.xlsx; PRJNA1212895_heat.xlsx
Solyc02g093870.3.1	-1.99222	-4.15522	-1.2298	0	11	11	GSE151277_heat(24h_vs_0).xlsx; GSE151277_heat(2h_vs_0).xlsx; GSE174607_heat(24h_vs_0).xlsx; GSE174607_heat(48h_vs_0).xlsx; GSE174607_heat(96h_vs_0).xlsx; PRJEB85881_heat(1d_vs_1d).xlsx; PRJEB85881_heat(2d_vs_2d).xlsx; PRJEB85881_heat(6d_vs_6d).xlsx; PRJEB85881_heat(8d_vs_8d).xlsx; PRJNA1089146_heat.xlsx; PRJNA1212895_heat.xlsx
Solyc03g005000.3.1	-1.23527	-2.0341	-0.618838	0	11	11	GSE151277_heat(12h_vs_0).xlsx; GSE151277_heat(24h_vs_0).xlsx; GSE151277_heat(4h_vs_0).xlsx; PRJEB85881_heat(1d_vs_1d).xlsx; PRJEB85881_heat(2d_vs_2d).xlsx; PRJEB85881_heat(3d_vs_3d).xlsx; PRJEB85881_heat(4d_vs_4d).xlsx; PRJEB85881_heat(5d_vs_5d).xlsx; PRJEB85881_heat(6d_vs_6d).xlsx; PRJNA1029902_heat(heat_vs_contol).xlsx; PRJNA1212895_heat.xlsx
Solyc03g005775.1.1	-3.7604	-7.1262	-1.49022	0	11	11	GSE151277_heat(12h_vs_0).xlsx; GSE151277_heat(24h_vs_0).xlsx; PRJEB85881_heat(1d_vs_1d).xlsx; PRJEB85881_heat(2d_vs_2d).xlsx; PRJEB85881_heat(3d_vs_3d).xlsx; PRJEB85881_heat(4d_vs_4d).xlsx; PRJEB85881_heat(5d_vs_5d).xlsx; PRJEB85881_heat(6d_vs_6d).xlsx; PRJNA1029902_heat(heat_vs_contol).xlsx; PRJNA1089146_heat.xlsx; PRJNA1212895_heat.xlsx
Solyc03g006610.3.1	-1.81285	-3.45953	-0.722144	0	11	11	GSE174607_heat(24h_vs_0).xlsx; GSE174607_heat(48h_vs_0).xlsx; GSE174607_heat(96h_vs_0).xlsx; PRJEB85881_heat(1d_vs_1d).xlsx; PRJEB85881_heat(2d_vs_2d).xlsx; PRJEB85881_heat(3d_vs_3d).xlsx; PRJEB85881_heat(4d_vs_4d).xlsx; PRJEB85881_heat(5d_vs_5d).xlsx; PRJEB85881_heat(6d_vs_6d).xlsx; PRJEB85881_heat(8d_vs_8d).xlsx; PRJNA1212895_heat.xlsx
Solyc03g025795.1.1	-1.54105	-3.37586	-0.636302	0	11	11	GSE151277_heat(12h_vs_0).xlsx; GSE151277_heat(24h_vs_0).xlsx; PRJEB85881_heat(1d_vs_1d).xlsx; PRJEB85881_heat(2d_vs_2d).xlsx; PRJEB85881_heat(3d_vs_3d).xlsx; PRJEB85881_heat(4d_vs_4d).xlsx; PRJEB85881_heat(5d_vs_5d).xlsx; PRJEB85881_heat(6d_vs_6d).xlsx; PRJNA1029902_heat(heat_vs_contol).xlsx; PRJNA1089146_heat.xlsx; PRJNA1212895_heat.xlsx
Solyc03g097585.1.1	-1.20374	-2.33523	-0.569571	0	11	11	GSE151277_heat(12h_vs_0).xlsx; GSE151277_heat(24h_vs_0).xlsx; PRJEB85881_heat(1d_vs_1d).xlsx; PRJEB85881_heat(2d_vs_2d).xlsx; PRJEB85881_heat(3d_vs_3d).xlsx; PRJEB85881_heat(4d_vs_4d).xlsx; PRJEB85881_heat(5d_vs_5d).xlsx; PRJEB85881_heat(6d_vs_6d).xlsx; PRJNA1029902_heat(heat_vs_contol).xlsx; PRJNA1089146_heat.xlsx; PRJNA1212895_heat.xlsx
Solyc03g111620.1.1	-1.59165	-3.78544	-0.672282	0	11	11	GSE151277_heat(12h_vs_0).xlsx; GSE151277_heat(24h_vs_0).xlsx; GSE151277_heat(2h_vs_0).xlsx; GSE151277_heat(4h_vs_0).xlsx; PRJEB85881_heat(1d_vs_1d).xlsx; PRJEB85881_heat(2d_vs_2d).xlsx; PRJEB85881_heat(3d_vs_3d).xlsx; PRJEB85881_heat(4d_vs_4d).xlsx; PRJEB85881_heat(5d_vs_5d).xlsx; PRJEB85881_heat(6d_vs_6d).xlsx; PRJNA1089146_heat.xlsx
Solyc04g007290.3.1	-1.16467	-1.65696	-0.806082	0	11	11	GSE151277_heat(12h_vs_0).xlsx; GSE151277_heat(24h_vs_0).xlsx; GSE151277_heat(4h_vs_0).xlsx; PRJEB85881_heat(1d_vs_1d).xlsx; PRJEB85881_heat(2d_vs_2d).xlsx; PRJEB85881_heat(3d_vs_3d).xlsx; PRJEB85881_heat(4d_vs_4d).xlsx; PRJEB85881_heat(5d_vs_5d).xlsx; PRJEB85881_heat(6d_vs_6d).xlsx; PRJNA1029902_heat(heat_vs_contol).xlsx; PRJNA1212895_heat.xlsx
Solyc04g015450.3.1	-1.47506	-2.13467	-0.885881	0	11	11	GSE151277_heat(12h_vs_0).xlsx; GSE151277_heat(24h_vs_0).xlsx; GSE151277_heat(4h_vs_0).xlsx; PRJEB85881_heat(1d_vs_1d).xlsx; PRJEB85881_heat(2d_vs_2d).xlsx; PRJEB85881_heat(3d_vs_3d).xlsx; PRJEB85881_heat(4d_vs_4d).xlsx; PRJEB85881_heat(5d_vs_5d).xlsx; PRJEB85881_heat(6d_vs_6d).xlsx; PRJNA1029902_heat(heat_vs_contol).xlsx; PRJNA1212895_heat.xlsx
Solyc04g079040.3.1	-2.75024	-5.34244	-1.22115	0	11	11	GSE151277_heat(12h_vs_0).xlsx; GSE151277_heat(24h_vs_0).xlsx; GSE174607_heat(48h_vs_0).xlsx; PRJEB85881_heat(1d_vs_1d).xlsx; PRJEB85881_heat(2d_vs_2d).xlsx; PRJEB85881_heat(3d_vs_3d).xlsx; PRJEB85881_heat(4d_vs_4d).xlsx; PRJEB85881_heat(5d_vs_5d).xlsx; PRJEB85881_heat(6d_vs_6d).xlsx; PRJNA1029902_heat(heat_vs_contol).xlsx; PRJNA1212895_heat.xlsx
Solyc04g080430.3.1	-1.41835	-2.38341	-0.74285	0	11	11	GSE151277_heat(12h_vs_0).xlsx; GSE151277_heat(24h_vs_0).xlsx; GSE151277_heat(4h_vs_0).xlsx; PRJEB85881_heat(1d_vs_1d).xlsx; PRJEB85881_heat(2d_vs_2d).xlsx; PRJEB85881_heat(3d_vs_3d).xlsx; PRJEB85881_heat(4d_vs_4d).xlsx; PRJEB85881_heat(5d_vs_5d).xlsx; PRJEB85881_heat(6d_vs_6d).xlsx; PRJNA1029902_heat(heat_vs_contol).xlsx; PRJNA1212895_heat.xlsx
Solyc05g014190.3.1	-1.60777	-2.30092	-0.589441	0	11	11	GSE151277_heat(12h_vs_0).xlsx; GSE151277_heat(24h_vs_0).xlsx; GSE151277_heat(4h_vs_0).xlsx; PRJEB85881_heat(1d_vs_1d).xlsx; PRJEB85881_heat(2d_vs_2d).xlsx; PRJEB85881_heat(3d_vs_3d).xlsx; PRJEB85881_heat(4d_vs_4d).xlsx; PRJEB85881_heat(5d_vs_5d).xlsx; PRJEB85881_heat(6d_vs_6d).xlsx; PRJNA1029902_heat(heat_vs_contol).xlsx; PRJNA1212895_heat.xlsx
Solyc05g018300.3.1	-1.04003	-2.40507	-0.591704	0	11	11	GSE151277_heat(12h_vs_0).xlsx; GSE151277_heat(24h_vs_0).xlsx; GSE151277_heat(2h_vs_0).xlsx; GSE151277_heat(4h_vs_0).xlsx; PRJEB85881_heat(1d_vs_1d).xlsx; PRJEB85881_heat(2d_vs_2d).xlsx; PRJEB85881_heat(3d_vs_3d).xlsx; PRJEB85881_heat(4d_vs_4d).xlsx; PRJEB85881_heat(5d_vs_5d).xlsx; PRJEB85881_heat(6d_vs_6d).xlsx; PRJNA1212895_heat.xlsx
Solyc05g056320.3.1	-1.34789	-1.90548	-1.05658	0	11	11	GSE151277_heat(12h_vs_0).xlsx; GSE151277_heat(24h_vs_0).xlsx; GSE151277_heat(2h_vs_0).xlsx; GSE151277_heat(4h_vs_0).xlsx; PRJEB85881_heat(1d_vs_1d).xlsx; PRJEB85881_heat(2d_vs_2d).xlsx; PRJEB85881_heat(3d_vs_3d).xlsx; PRJEB85881_heat(4d_vs_4d).xlsx; PRJEB85881_heat(5d_vs_5d).xlsx; PRJEB85881_heat(6d_vs_6d).xlsx; PRJNA1212895_heat.xlsx
Solyc06g005310.3.1	-2.91858	-6.85681	-1.13887	0	11	11	GSE151277_heat(12h_vs_0).xlsx; GSE151277_heat(24h_vs_0).xlsx; GSE151277_heat(2h_vs_0).xlsx; GSE151277_heat(4h_vs_0).xlsx; PRJEB85881_heat(1d_vs_1d).xlsx; PRJEB85881_heat(2d_vs_2d).xlsx; PRJEB85881_heat(3d_vs_3d).xlsx; PRJEB85881_heat(4d_vs_4d).xlsx; PRJEB85881_heat(5d_vs_5d).xlsx; PRJEB85881_heat(6d_vs_6d).xlsx; PRJNA1029902_heat(heat_vs_contol).xlsx
Solyc06g060090.3.1	-0.958281	-1.43517	-0.60781	0	11	11	GSE151277_heat(12h_vs_0).xlsx; GSE151277_heat(24h_vs_0).xlsx; GSE174607_heat(24h_vs_0).xlsx; GSE174607_heat(48h_vs_0).xlsx; GSE174607_heat(96h_vs_0).xlsx; PRJEB85881_heat(1d_vs_1d).xlsx; PRJEB85881_heat(2d_vs_2d).xlsx; PRJEB85881_heat(3d_vs_3d).xlsx; PRJEB85881_heat(5d_vs_5d).xlsx; PRJEB85881_heat(6d_vs_6d).xlsx; PRJNA1212895_heat.xlsx
Solyc06g061180.1.1	-1.1887	-2.3963	-0.61283	0	11	11	GSE151277_heat(24h_vs_0).xlsx; GSE174607_heat(48h_vs_0).xlsx; GSE174607_heat(96h_vs_0).xlsx; PRJEB85881_heat(1d_vs_1d).xlsx; PRJEB85881_heat(2d_vs_2d).xlsx; PRJEB85881_heat(3d_vs_3d).xlsx; PRJEB85881_heat(4d_vs_4d).xlsx; PRJEB85881_heat(5d_vs_5d).xlsx; PRJEB85881_heat(6d_vs_6d).xlsx; PRJNA1089146_heat.xlsx; PRJNA1212895_heat.xlsx
Solyc06g065990.1.1	-2.0761	-4.1247	-0.805563	0	11	11	GSE151277_heat(12h_vs_0).xlsx; GSE151277_heat(24h_vs_0).xlsx; GSE151277_heat(4h_vs_0).xlsx; PRJEB85881_heat(1d_vs_1d).xlsx; PRJEB85881_heat(2d_vs_2d).xlsx; PRJEB85881_heat(3d_vs_3d).xlsx; PRJEB85881_heat(4d_vs_4d).xlsx; PRJEB85881_heat(5d_vs_5d).xlsx; PRJEB85881_heat(6d_vs_6d).xlsx; PRJNA1029902_heat(heat_vs_contol).xlsx; PRJNA1212895_heat.xlsx
Solyc06g075090.3.1	-2.83817	-4.91198	-1.02422	0	11	11	GSE151277_heat(12h_vs_0).xlsx; GSE151277_heat(24h_vs_0).xlsx; GSE151277_heat(2h_vs_0).xlsx; GSE151277_heat(4h_vs_0).xlsx; PRJEB85881_heat(2d_vs_2d).xlsx; PRJEB85881_heat(3d_vs_3d).xlsx; PRJEB85881_heat(4d_vs_4d).xlsx; PRJEB85881_heat(5d_vs_5d).xlsx; PRJEB85881_heat(6d_vs_6d).xlsx; PRJNA1029902_heat(heat_vs_contol).xlsx; PRJNA1212895_heat.xlsx
Solyc06g076100.3.1	-1.06548	-1.45298	-0.647645	0	11	11	GSE151277_heat(24h_vs_0).xlsx; GSE174607_heat(24h_vs_0).xlsx; GSE174607_heat(48h_vs_0).xlsx; GSE174607_heat(96h_vs_0).xlsx; PRJEB85881_heat(1d_vs_1d).xlsx; PRJEB85881_heat(2d_vs_2d).xlsx; PRJEB85881_heat(3d_vs_3d).xlsx; PRJEB85881_heat(4d_vs_4d).xlsx; PRJEB85881_heat(5d_vs_5d).xlsx; PRJEB85881_heat(6d_vs_6d).xlsx; PRJEB85881_heat(8d_vs_8d).xlsx
Solyc06g082970.3.1	-1.47655	-3.07329	-0.85567	0	11	11	GSE151277_heat(12h_vs_0).xlsx; GSE151277_heat(24h_vs_0).xlsx; GSE151277_heat(4h_vs_0).xlsx; PRJEB85881_heat(1d_vs_1d).xlsx; PRJEB85881_heat(2d_vs_2d).xlsx; PRJEB85881_heat(3d_vs_3d).xlsx; PRJEB85881_heat(4d_vs_4d).xlsx; PRJEB85881_heat(5d_vs_5d).xlsx; PRJEB85881_heat(6d_vs_6d).xlsx; PRJNA1029902_heat(heat_vs_contol).xlsx; PRJNA1212895_heat.xlsx
Solyc07g053270.3.1	-1.95079	-3.29879	-0.877567	0	11	11	GSE174607_heat(24h_vs_0).xlsx; GSE174607_heat(48h_vs_0).xlsx; GSE174607_heat(96h_vs_0).xlsx; PRJEB85881_heat(1d_vs_1d).xlsx; PRJEB85881_heat(2d_vs_2d).xlsx; PRJEB85881_heat(3d_vs_3d).xlsx; PRJEB85881_heat(4d_vs_4d).xlsx; PRJEB85881_heat(5d_vs_5d).xlsx; PRJEB85881_heat(6d_vs_6d).xlsx; PRJNA1029902_heat(heat_vs_contol).xlsx; PRJNA1212895_heat.xlsx
Solyc07g056140.3.1	-1.21071	-2.83512	-0.571997	0	11	11	GSE151277_heat(12h_vs_0).xlsx; GSE151277_heat(24h_vs_0).xlsx; GSE174607_heat(48h_vs_0).xlsx; GSE174607_heat(96h_vs_0).xlsx; PRJEB85881_heat(2d_vs_2d).xlsx; PRJEB85881_heat(3d_vs_3d).xlsx; PRJEB85881_heat(4d_vs_4d).xlsx; PRJEB85881_heat(5d_vs_5d).xlsx; PRJEB85881_heat(6d_vs_6d).xlsx; PRJNA1029902_heat(heat_vs_contol).xlsx; PRJNA1212895_heat.xlsx
Solyc08g007070.2.1	-1.82192	-2.48198	-0.998556	0	11	11	GSE151277_heat(12h_vs_0).xlsx; GSE151277_heat(24h_vs_0).xlsx; GSE174607_heat(48h_vs_0).xlsx; GSE174607_heat(96h_vs_0).xlsx; PRJEB85881_heat(1d_vs_1d).xlsx; PRJEB85881_heat(2d_vs_2d).xlsx; PRJEB85881_heat(3d_vs_3d).xlsx; PRJEB85881_heat(4d_vs_4d).xlsx; PRJEB85881_heat(5d_vs_5d).xlsx; PRJEB85881_heat(6d_vs_6d).xlsx; PRJNA1029902_heat(heat_vs_contol).xlsx
Solyc08g007790.3.1	-2.14527	-3.69585	-0.831395	0	11	11	GSE151277_heat(24h_vs_0).xlsx; GSE174607_heat(48h_vs_0).xlsx; GSE174607_heat(96h_vs_0).xlsx; PRJEB85881_heat(1d_vs_1d).xlsx; PRJEB85881_heat(2d_vs_2d).xlsx; PRJEB85881_heat(3d_vs_3d).xlsx; PRJEB85881_heat(4d_vs_4d).xlsx; PRJEB85881_heat(5d_vs_5d).xlsx; PRJEB85881_heat(6d_vs_6d).xlsx; PRJNA1089146_heat.xlsx; PRJNA1212895_heat.xlsx
Solyc08g014450.3.1	-1.11668	-2.18368	-0.569638	0	11	11	GSE151277_heat(12h_vs_0).xlsx; GSE151277_heat(24h_vs_0).xlsx; GSE151277_heat(2h_vs_0).xlsx; PRJEB85881_heat(1d_vs_1d).xlsx; PRJEB85881_heat(2d_vs_2d).xlsx; PRJEB85881_heat(3d_vs_3d).xlsx; PRJEB85881_heat(4d_vs_4d).xlsx; PRJEB85881_heat(5d_vs_5d).xlsx; PRJEB85881_heat(6d_vs_6d).xlsx; PRJEB85881_heat(8d_vs_8d).xlsx; PRJNA1212895_heat.xlsx
Solyc08g016270.2.1	-4.59759	-6.5754	-1.22663	0	11	11	GSE174607_heat(24h_vs_0).xlsx; GSE174607_heat(48h_vs_0).xlsx; GSE174607_heat(96h_vs_0).xlsx; PRJEB85881_heat(1d_vs_1d).xlsx; PRJEB85881_heat(2d_vs_2d).xlsx; PRJEB85881_heat(3d_vs_3d).xlsx; PRJEB85881_heat(4d_vs_4d).xlsx; PRJEB85881_heat(5d_vs_5d).xlsx; PRJEB85881_heat(6d_vs_6d).xlsx; PRJEB85881_heat(8d_vs_8d).xlsx; PRJNA1089146_heat.xlsx
Solyc08g022030.3.1	-1.2033	-2.82066	-0.680079	0	11	11	GSE151277_heat(12h_vs_0).xlsx; GSE151277_heat(24h_vs_0).xlsx; GSE151277_heat(2h_vs_0).xlsx; GSE151277_heat(4h_vs_0).xlsx; PRJEB85881_heat(2d_vs_2d).xlsx; PRJEB85881_heat(3d_vs_3d).xlsx; PRJEB85881_heat(4d_vs_4d).xlsx; PRJEB85881_heat(5d_vs_5d).xlsx; PRJEB85881_heat(6d_vs_6d).xlsx; PRJNA1089146_heat.xlsx; PRJNA1212895_heat.xlsx
Solyc08g067505.1.1	-3.65076	-6.35122	-1.5883	0	11	11	GSE174607_heat(24h_vs_0).xlsx; GSE174607_heat(48h_vs_0).xlsx; GSE174607_heat(96h_vs_0).xlsx; PRJEB85881_heat(1d_vs_1d).xlsx; PRJEB85881_heat(2d_vs_2d).xlsx; PRJEB85881_heat(3d_vs_3d).xlsx; PRJEB85881_heat(4d_vs_4d).xlsx; PRJEB85881_heat(5d_vs_5d).xlsx; PRJEB85881_heat(6d_vs_6d).xlsx; PRJEB85881_heat(8d_vs_8d).xlsx; PRJNA1089146_heat.xlsx
Solyc08g074970.1.1	-1.46378	-2.1745	-0.968844	0	11	11	GSE151277_heat(24h_vs_0).xlsx; GSE174607_heat(48h_vs_0).xlsx; GSE174607_heat(96h_vs_0).xlsx; PRJEB85881_heat(1d_vs_1d).xlsx; PRJEB85881_heat(2d_vs_2d).xlsx; PRJEB85881_heat(3d_vs_3d).xlsx; PRJEB85881_heat(4d_vs_4d).xlsx; PRJEB85881_heat(5d_vs_5d).xlsx; PRJEB85881_heat(6d_vs_6d).xlsx; PRJNA1089146_heat.xlsx; PRJNA1212895_heat.xlsx
Solyc08g079900.2.1	-2.14228	-4.2447	-0.868662	0	11	11	GSE151277_heat(24h_vs_0).xlsx; GSE174607_heat(96h_vs_0).xlsx; PRJEB85881_heat(1d_vs_1d).xlsx; PRJEB85881_heat(2d_vs_2d).xlsx; PRJEB85881_heat(3d_vs_3d).xlsx; PRJEB85881_heat(4d_vs_4d).xlsx; PRJEB85881_heat(5d_vs_5d).xlsx; PRJEB85881_heat(6d_vs_6d).xlsx; PRJNA1029902_heat(heat_vs_contol).xlsx; PRJNA1089146_heat.xlsx; PRJNA1212895_heat.xlsx
Solyc08g080200.3.1	-1.30554	-2.61018	-0.572628	0	11	11	GSE151277_heat(12h_vs_0).xlsx; GSE151277_heat(24h_vs_0).xlsx; GSE151277_heat(2h_vs_0).xlsx; GSE151277_heat(4h_vs_0).xlsx; PRJEB85881_heat(1d_vs_1d).xlsx; PRJEB85881_heat(2d_vs_2d).xlsx; PRJEB85881_heat(3d_vs_3d).xlsx; PRJEB85881_heat(4d_vs_4d).xlsx; PRJEB85881_heat(5d_vs_5d).xlsx; PRJEB85881_heat(6d_vs_6d).xlsx; PRJNA1212895_heat.xlsx
Solyc08g082010.3.1	-1.41776	-2.41745	-0.869839	0	11	11	GSE151277_heat(12h_vs_0).xlsx; GSE151277_heat(24h_vs_0).xlsx; GSE151277_heat(2h_vs_0).xlsx; GSE151277_heat(4h_vs_0).xlsx; PRJEB85881_heat(1d_vs_1d).xlsx; PRJEB85881_heat(2d_vs_2d).xlsx; PRJEB85881_heat(3d_vs_3d).xlsx; PRJEB85881_heat(4d_vs_4d).xlsx; PRJEB85881_heat(5d_vs_5d).xlsx; PRJEB85881_heat(6d_vs_6d).xlsx; PRJNA1212895_heat.xlsx
Solyc08g082280.3.1	-0.90916	-1.31766	-0.600072	0	11	11	GSE151277_heat(12h_vs_0).xlsx; GSE151277_heat(24h_vs_0).xlsx; GSE174607_heat(48h_vs_0).xlsx; GSE174607_heat(96h_vs_0).xlsx; PRJEB85881_heat(1d_vs_1d).xlsx; PRJEB85881_heat(2d_vs_2d).xlsx; PRJEB85881_heat(4d_vs_4d).xlsx; PRJEB85881_heat(5d_vs_5d).xlsx; PRJEB85881_heat(6d_vs_6d).xlsx; PRJEB85881_heat(8d_vs_8d).xlsx; PRJNA1212895_heat.xlsx
Solyc09g010220.3.1	-3.42498	-5.4404	-1.00687	0	11	11	GSE151277_heat(12h_vs_0).xlsx; GSE151277_heat(24h_vs_0).xlsx; PRJEB85881_heat(1d_vs_1d).xlsx; PRJEB85881_heat(2d_vs_2d).xlsx; PRJEB85881_heat(3d_vs_3d).xlsx; PRJEB85881_heat(4d_vs_4d).xlsx; PRJEB85881_heat(5d_vs_5d).xlsx; PRJEB85881_heat(6d_vs_6d).xlsx; PRJEB85881_heat(8d_vs_8d).xlsx; PRJNA1029902_heat(heat_vs_contol).xlsx; PRJNA1089146_heat.xlsx
Solyc09g014380.3.1	-2.01575	-5.39176	-0.615216	0	11	11	GSE151277_heat(12h_vs_0).xlsx; GSE151277_heat(24h_vs_0).xlsx; PRJEB85881_heat(1d_vs_1d).xlsx; PRJEB85881_heat(2d_vs_2d).xlsx; PRJEB85881_heat(3d_vs_3d).xlsx; PRJEB85881_heat(4d_vs_4d).xlsx; PRJEB85881_heat(5d_vs_5d).xlsx; PRJEB85881_heat(6d_vs_6d).xlsx; PRJNA1029902_heat(heat_vs_contol).xlsx; PRJNA1089146_heat.xlsx; PRJNA1212895_heat.xlsx
Solyc09g014860.3.1	-1.60408	-2.13167	-0.916015	0	11	11	GSE151277_heat(24h_vs_0).xlsx; GSE151277_heat(2h_vs_0).xlsx; GSE174607_heat(96h_vs_0).xlsx; PRJEB85881_heat(1d_vs_1d).xlsx; PRJEB85881_heat(2d_vs_2d).xlsx; PRJEB85881_heat(4d_vs_4d).xlsx; PRJEB85881_heat(5d_vs_5d).xlsx; PRJEB85881_heat(6d_vs_6d).xlsx; PRJEB85881_heat(8d_vs_8d).xlsx; PRJNA1029902_heat(heat_vs_contol).xlsx; PRJNA1089146_heat.xlsx
Solyc09g020110.3.1	-1.10956	-1.52651	-0.587658	0	11	11	GSE151277_heat(12h_vs_0).xlsx; GSE151277_heat(24h_vs_0).xlsx; GSE151277_heat(2h_vs_0).xlsx; GSE151277_heat(4h_vs_0).xlsx; PRJEB85881_heat(1d_vs_1d).xlsx; PRJEB85881_heat(2d_vs_2d).xlsx; PRJEB85881_heat(3d_vs_3d).xlsx; PRJEB85881_heat(4d_vs_4d).xlsx; PRJEB85881_heat(5d_vs_5d).xlsx; PRJNA1089146_heat.xlsx; PRJNA1212895_heat.xlsx
Solyc09g056385.1.1	-2.57479	-3.85499	-1.16565	0	11	11	GSE151277_heat(24h_vs_0).xlsx; GSE174607_heat(24h_vs_0).xlsx; GSE174607_heat(48h_vs_0).xlsx; GSE174607_heat(96h_vs_0).xlsx; PRJEB85881_heat(1d_vs_1d).xlsx; PRJEB85881_heat(2d_vs_2d).xlsx; PRJEB85881_heat(3d_vs_3d).xlsx; PRJEB85881_heat(4d_vs_4d).xlsx; PRJEB85881_heat(5d_vs_5d).xlsx; PRJEB85881_heat(6d_vs_6d).xlsx; PRJNA1089146_heat.xlsx
Solyc09g056390.1.1	-2.57423	-4.0369	-1.24481	0	11	11	GSE151277_heat(24h_vs_0).xlsx; GSE174607_heat(24h_vs_0).xlsx; GSE174607_heat(48h_vs_0).xlsx; GSE174607_heat(96h_vs_0).xlsx; PRJEB85881_heat(1d_vs_1d).xlsx; PRJEB85881_heat(2d_vs_2d).xlsx; PRJEB85881_heat(3d_vs_3d).xlsx; PRJEB85881_heat(4d_vs_4d).xlsx; PRJEB85881_heat(5d_vs_5d).xlsx; PRJEB85881_heat(6d_vs_6d).xlsx; PRJNA1089146_heat.xlsx
Solyc09g098180.3.1	-1.72856	-2.79738	-0.751505	0	11	11	GSE151277_heat(24h_vs_0).xlsx; GSE174607_heat(48h_vs_0).xlsx; GSE174607_heat(96h_vs_0).xlsx; PRJEB85881_heat(2d_vs_2d).xlsx; PRJEB85881_heat(3d_vs_3d).xlsx; PRJEB85881_heat(4d_vs_4d).xlsx; PRJEB85881_heat(5d_vs_5d).xlsx; PRJEB85881_heat(6d_vs_6d).xlsx; PRJEB85881_heat(8d_vs_8d).xlsx; PRJNA1029902_heat(heat_vs_contol).xlsx; PRJNA1212895_heat.xlsx
Solyc10g005100.3.1	-2.53565	-3.91645	-1.36303	0	11	11	GSE151277_heat(12h_vs_0).xlsx; GSE151277_heat(24h_vs_0).xlsx; GSE151277_heat(2h_vs_0).xlsx; GSE174607_heat(48h_vs_0).xlsx; PRJEB85881_heat(1d_vs_1d).xlsx; PRJEB85881_heat(2d_vs_2d).xlsx; PRJEB85881_heat(3d_vs_3d).xlsx; PRJEB85881_heat(4d_vs_4d).xlsx; PRJEB85881_heat(5d_vs_5d).xlsx; PRJEB85881_heat(6d_vs_6d).xlsx; PRJNA1029902_heat(heat_vs_contol).xlsx
Solyc10g005400.3.1	-3.99797	-7.46953	-1.22186	0	11	11	GSE151277_heat(12h_vs_0).xlsx; GSE151277_heat(24h_vs_0).xlsx; GSE174607_heat(48h_vs_0).xlsx; GSE174607_heat(96h_vs_0).xlsx; PRJEB85881_heat(1d_vs_1d).xlsx; PRJEB85881_heat(2d_vs_2d).xlsx; PRJEB85881_heat(3d_vs_3d).xlsx; PRJEB85881_heat(4d_vs_4d).xlsx; PRJEB85881_heat(5d_vs_5d).xlsx; PRJEB85881_heat(6d_vs_6d).xlsx; PRJNA1212895_heat.xlsx
Solyc10g052470.1.1	-4.36243	-9.46499	-1.70328	0	11	11	GSE151277_heat(12h_vs_0).xlsx; GSE151277_heat(24h_vs_0).xlsx; GSE174607_heat(96h_vs_0).xlsx; PRJEB85881_heat(1d_vs_1d).xlsx; PRJEB85881_heat(2d_vs_2d).xlsx; PRJEB85881_heat(3d_vs_3d).xlsx; PRJEB85881_heat(4d_vs_4d).xlsx; PRJEB85881_heat(5d_vs_5d).xlsx; PRJEB85881_heat(6d_vs_6d).xlsx; PRJNA1089146_heat.xlsx; PRJNA1212895_heat.xlsx
Solyc10g084950.2.1	-1.77718	-2.6358	-0.836755	0	11	11	GSE151277_heat(12h_vs_0).xlsx; GSE151277_heat(24h_vs_0).xlsx; PRJEB85881_heat(1d_vs_1d).xlsx; PRJEB85881_heat(2d_vs_2d).xlsx; PRJEB85881_heat(3d_vs_3d).xlsx; PRJEB85881_heat(4d_vs_4d).xlsx; PRJEB85881_heat(5d_vs_5d).xlsx; PRJEB85881_heat(6d_vs_6d).xlsx; PRJNA1029902_heat(heat_vs_contol).xlsx; PRJNA1089146_heat.xlsx; PRJNA1212895_heat.xlsx
Solyc11g032100.2.1	-1.24737	-2.90539	-0.83512	0	11	11	GSE151277_heat(12h_vs_0).xlsx; GSE151277_heat(24h_vs_0).xlsx; GSE174607_heat(96h_vs_0).xlsx; PRJEB85881_heat(2d_vs_2d).xlsx; PRJEB85881_heat(3d_vs_3d).xlsx; PRJEB85881_heat(4d_vs_4d).xlsx; PRJEB85881_heat(5d_vs_5d).xlsx; PRJEB85881_heat(6d_vs_6d).xlsx; PRJEB85881_heat(8d_vs_8d).xlsx; PRJNA1029902_heat(heat_vs_contol).xlsx; PRJNA1212895_heat.xlsx
Solyc11g062410.2.1	-0.745691	-1.38895	-0.487896	0	11	11	GSE151277_heat(12h_vs_0).xlsx; GSE151277_heat(24h_vs_0).xlsx; PRJEB85881_heat(1d_vs_1d).xlsx; PRJEB85881_heat(2d_vs_2d).xlsx; PRJEB85881_heat(3d_vs_3d).xlsx; PRJEB85881_heat(4d_vs_4d).xlsx; PRJEB85881_heat(5d_vs_5d).xlsx; PRJEB85881_heat(6d_vs_6d).xlsx; PRJNA1029902_heat(heat_vs_contol).xlsx; PRJNA1089146_heat.xlsx; PRJNA1212895_heat.xlsx
Solyc11g065090.2.1	-0.898968	-1.70883	-0.546236	0	11	11	GSE151277_heat(12h_vs_0).xlsx; GSE151277_heat(24h_vs_0).xlsx; GSE151277_heat(2h_vs_0).xlsx; GSE151277_heat(4h_vs_0).xlsx; PRJEB85881_heat(2d_vs_2d).xlsx; PRJEB85881_heat(3d_vs_3d).xlsx; PRJEB85881_heat(4d_vs_4d).xlsx; PRJEB85881_heat(5d_vs_5d).xlsx; PRJEB85881_heat(6d_vs_6d).xlsx; PRJNA1029902_heat(heat_vs_contol).xlsx; PRJNA1212895_heat.xlsx
Solyc11g066720.2.1	-1.69169	-4.63813	-0.631571	0	11	11	GSE151277_heat(12h_vs_0).xlsx; GSE151277_heat(24h_vs_0).xlsx; GSE174607_heat(96h_vs_0).xlsx; PRJEB85881_heat(1d_vs_1d).xlsx; PRJEB85881_heat(2d_vs_2d).xlsx; PRJEB85881_heat(3d_vs_3d).xlsx; PRJEB85881_heat(4d_vs_4d).xlsx; PRJEB85881_heat(5d_vs_5d).xlsx; PRJEB85881_heat(6d_vs_6d).xlsx; PRJNA1089146_heat.xlsx; PRJNA1212895_heat.xlsx
Solyc12g006930.2.1	-1.12474	-1.59742	-0.565538	0	11	11	GSE151277_heat(12h_vs_0).xlsx; GSE151277_heat(24h_vs_0).xlsx; GSE174607_heat(48h_vs_0).xlsx; GSE174607_heat(96h_vs_0).xlsx; PRJEB85881_heat(1d_vs_1d).xlsx; PRJEB85881_heat(2d_vs_2d).xlsx; PRJEB85881_heat(3d_vs_3d).xlsx; PRJEB85881_heat(4d_vs_4d).xlsx; PRJEB85881_heat(5d_vs_5d).xlsx; PRJEB85881_heat(6d_vs_6d).xlsx; PRJNA1029902_heat(heat_vs_contol).xlsx
Solyc12g007110.2.1	-1.03416	-2.20323	-0.511898	0	11	11	GSE151277_heat(12h_vs_0).xlsx; GSE151277_heat(24h_vs_0).xlsx; GSE174607_heat(24h_vs_0).xlsx; GSE174607_heat(48h_vs_0).xlsx; GSE174607_heat(96h_vs_0).xlsx; PRJEB85881_heat(1d_vs_1d).xlsx; PRJEB85881_heat(2d_vs_2d).xlsx; PRJEB85881_heat(3d_vs_3d).xlsx; PRJEB85881_heat(4d_vs_4d).xlsx; PRJEB85881_heat(5d_vs_5d).xlsx; PRJEB85881_heat(6d_vs_6d).xlsx
Solyc12g049550.2.1	-2.70453	-4.55132	-1.29342	0	11	11	GSE151277_heat(12h_vs_0).xlsx; GSE151277_heat(24h_vs_0).xlsx; GSE174607_heat(48h_vs_0).xlsx; GSE174607_heat(96h_vs_0).xlsx; PRJEB85881_heat(1d_vs_1d).xlsx; PRJEB85881_heat(2d_vs_2d).xlsx; PRJEB85881_heat(3d_vs_3d).xlsx; PRJEB85881_heat(4d_vs_4d).xlsx; PRJEB85881_heat(5d_vs_5d).xlsx; PRJEB85881_heat(6d_vs_6d).xlsx; PRJNA1212895_heat.xlsx
Solyc12g056960.2.1	-1.68513	-2.32367	-1.14436	0	11	11	GSE151277_heat(24h_vs_0).xlsx; GSE174607_heat(48h_vs_0).xlsx; GSE174607_heat(96h_vs_0).xlsx; PRJEB85881_heat(1d_vs_1d).xlsx; PRJEB85881_heat(2d_vs_2d).xlsx; PRJEB85881_heat(3d_vs_3d).xlsx; PRJEB85881_heat(4d_vs_4d).xlsx; PRJEB85881_heat(5d_vs_5d).xlsx; PRJEB85881_heat(6d_vs_6d).xlsx; PRJNA1089146_heat.xlsx; PRJNA1212895_heat.xlsx
Solyc12g100035.1.1	-3.60016	-6.64978	-1.59087	0	11	11	GSE151277_heat(24h_vs_0).xlsx; GSE174607_heat(24h_vs_0).xlsx; GSE174607_heat(48h_vs_0).xlsx; GSE174607_heat(96h_vs_0).xlsx; PRJEB85881_heat(2d_vs_2d).xlsx; PRJEB85881_heat(3d_vs_3d).xlsx; PRJEB85881_heat(4d_vs_4d).xlsx; PRJEB85881_heat(5d_vs_5d).xlsx; PRJEB85881_heat(6d_vs_6d).xlsx; PRJNA1089146_heat.xlsx; PRJNA1212895_heat.xlsx
Solyc01g005520.3.1	-1.24587	-2.7014	1.07437	1	10	11	GSE151277_heat(12h_vs_0).xlsx; GSE151277_heat(24h_vs_0).xlsx; PRJEB85881_heat(1d_vs_1d).xlsx; PRJEB85881_heat(2d_vs_2d).xlsx; PRJEB85881_heat(3d_vs_3d).xlsx; PRJEB85881_heat(4d_vs_4d).xlsx; PRJEB85881_heat(5d_vs_5d).xlsx; PRJEB85881_heat(6d_vs_6d).xlsx; PRJEB85881_heat(8d_vs_8d).xlsx; PRJNA1029902_heat(heat_vs_contol).xlsx; PRJNA1212895_heat.xlsx
Solyc01g080830.3.1	-0.760927	-1.69673	0.567131	1	10	11	GSE151277_heat(12h_vs_0).xlsx; GSE151277_heat(4h_vs_0).xlsx; PRJEB85881_heat(1d_vs_1d).xlsx; PRJEB85881_heat(2d_vs_2d).xlsx; PRJEB85881_heat(3d_vs_3d).xlsx; PRJEB85881_heat(4d_vs_4d).xlsx; PRJEB85881_heat(5d_vs_5d).xlsx; PRJEB85881_heat(6d_vs_6d).xlsx; PRJEB85881_heat(8d_vs_8d).xlsx; PRJNA1029902_heat(heat_vs_contol).xlsx; PRJNA1212895_heat.xlsx
Solyc01g087270.3.1	-1.70559	-3.5319	1.16362	1	10	11	GSE151277_heat(12h_vs_0).xlsx; GSE151277_heat(4h_vs_0).xlsx; PRJEB85881_heat(1d_vs_1d).xlsx; PRJEB85881_heat(2d_vs_2d).xlsx; PRJEB85881_heat(3d_vs_3d).xlsx; PRJEB85881_heat(4d_vs_4d).xlsx; PRJEB85881_heat(5d_vs_5d).xlsx; PRJEB85881_heat(6d_vs_6d).xlsx; PRJEB85881_heat(8d_vs_8d).xlsx; PRJNA1029902_heat(heat_vs_contol).xlsx; PRJNA1212895_heat.xlsx
Solyc01g097340.3.1	-1.86186	-3.30345	1.63578	1	10	11	GSE151277_heat(12h_vs_0).xlsx; GSE151277_heat(24h_vs_0).xlsx; GSE151277_heat(2h_vs_0).xlsx; GSE151277_heat(4h_vs_0).xlsx; PRJEB85881_heat(1d_vs_1d).xlsx; PRJEB85881_heat(2d_vs_2d).xlsx; PRJEB85881_heat(3d_vs_3d).xlsx; PRJEB85881_heat(5d_vs_5d).xlsx; PRJEB85881_heat(8d_vs_8d).xlsx; PRJNA1089146_heat.xlsx; PRJNA1212895_heat.xlsx
Solyc01g100110.3.1	-0.82309	-1.88592	1.86536	1	10	11	GSE151277_heat(12h_vs_0).xlsx; GSE151277_heat(24h_vs_0).xlsx; GSE151277_heat(2h_vs_0).xlsx; GSE151277_heat(4h_vs_0).xlsx; PRJEB85881_heat(1d_vs_1d).xlsx; PRJEB85881_heat(2d_vs_2d).xlsx; PRJEB85881_heat(3d_vs_3d).xlsx; PRJEB85881_heat(4d_vs_4d).xlsx; PRJEB85881_heat(5d_vs_5d).xlsx; PRJNA1029902_heat(heat_vs_contol).xlsx; PRJNA1089146_heat.xlsx
Solyc01g105020.3.1	-1.0833	-2.05997	0.766219	1	10	11	GSE151277_heat(12h_vs_0).xlsx; GSE151277_heat(24h_vs_0).xlsx; PRJEB85881_heat(1d_vs_1d).xlsx; PRJEB85881_heat(2d_vs_2d).xlsx; PRJEB85881_heat(3d_vs_3d).xlsx; PRJEB85881_heat(4d_vs_4d).xlsx; PRJEB85881_heat(5d_vs_5d).xlsx; PRJEB85881_heat(6d_vs_6d).xlsx; PRJEB85881_heat(8d_vs_8d).xlsx; PRJNA1029902_heat(heat_vs_contol).xlsx; PRJNA1212895_heat.xlsx
Solyc01g105920.3.1	-1.84204	-4.07565	1.36342	1	10	11	GSE151277_heat(12h_vs_0).xlsx; GSE151277_heat(24h_vs_0).xlsx; GSE174607_heat(48h_vs_0).xlsx; GSE174607_heat(96h_vs_0).xlsx; PRJEB85881_heat(1d_vs_1d).xlsx; PRJEB85881_heat(2d_vs_2d).xlsx; PRJEB85881_heat(3d_vs_3d).xlsx; PRJEB85881_heat(4d_vs_4d).xlsx; PRJEB85881_heat(5d_vs_5d).xlsx; PRJEB85881_heat(8d_vs_8d).xlsx; PRJNA1212895_heat.xlsx
Solyc01g109690.1.1	-3.631	-7.65359	1.42735	1	10	11	GSE151277_heat(12h_vs_0).xlsx; GSE151277_heat(24h_vs_0).xlsx; PRJEB85881_heat(1d_vs_1d).xlsx; PRJEB85881_heat(2d_vs_2d).xlsx; PRJEB85881_heat(3d_vs_3d).xlsx; PRJEB85881_heat(4d_vs_4d).xlsx; PRJEB85881_heat(5d_vs_5d).xlsx; PRJEB85881_heat(6d_vs_6d).xlsx; PRJEB85881_heat(8d_vs_8d).xlsx; PRJNA1029902_heat(heat_vs_contol).xlsx; PRJNA1212895_heat.xlsx
Solyc01g110290.3.1	-1.20009	-2.35873	0.735576	1	10	11	GSE151277_heat(12h_vs_0).xlsx; GSE151277_heat(24h_vs_0).xlsx; GSE174607_heat(96h_vs_0).xlsx; PRJEB85881_heat(1d_vs_1d).xlsx; PRJEB85881_heat(2d_vs_2d).xlsx; PRJEB85881_heat(3d_vs_3d).xlsx; PRJEB85881_heat(4d_vs_4d).xlsx; PRJEB85881_heat(5d_vs_5d).xlsx; PRJEB85881_heat(6d_vs_6d).xlsx; PRJNA1089146_heat.xlsx; PRJNA1212895_heat.xlsx
Solyc02g064800.3.1	-1.64055	-3.17793	0.868649	1	10	11	GSE151277_heat(12h_vs_0).xlsx; GSE151277_heat(24h_vs_0).xlsx; GSE174607_heat(96h_vs_0).xlsx; PRJEB85881_heat(1d_vs_1d).xlsx; PRJEB85881_heat(2d_vs_2d).xlsx; PRJEB85881_heat(3d_vs_3d).xlsx; PRJEB85881_heat(4d_vs_4d).xlsx; PRJEB85881_heat(5d_vs_5d).xlsx; PRJNA1029902_heat(heat_vs_contol).xlsx; PRJNA1089146_heat.xlsx; PRJNA1212895_heat.xlsx
Solyc02g064802.1.1	-1.58347	-3.05369	0.877186	1	10	11	GSE151277_heat(12h_vs_0).xlsx; GSE151277_heat(24h_vs_0).xlsx; GSE174607_heat(96h_vs_0).xlsx; PRJEB85881_heat(1d_vs_1d).xlsx; PRJEB85881_heat(2d_vs_2d).xlsx; PRJEB85881_heat(3d_vs_3d).xlsx; PRJEB85881_heat(4d_vs_4d).xlsx; PRJEB85881_heat(5d_vs_5d).xlsx; PRJNA1029902_heat(heat_vs_contol).xlsx; PRJNA1089146_heat.xlsx; PRJNA1212895_heat.xlsx
Solyc02g065000.1.1	-1.4982	-3.04063	0.799749	1	10	11	GSE151277_heat(12h_vs_0).xlsx; GSE151277_heat(24h_vs_0).xlsx; PRJEB85881_heat(1d_vs_1d).xlsx; PRJEB85881_heat(2d_vs_2d).xlsx; PRJEB85881_heat(3d_vs_3d).xlsx; PRJEB85881_heat(4d_vs_4d).xlsx; PRJEB85881_heat(5d_vs_5d).xlsx; PRJEB85881_heat(6d_vs_6d).xlsx; PRJNA1029902_heat(heat_vs_contol).xlsx; PRJNA1089146_heat.xlsx; PRJNA1212895_heat.xlsx
Solyc02g080780.3.1	-1.2089	-1.9448	0.685397	1	10	11	GSE151277_heat(12h_vs_0).xlsx; GSE151277_heat(24h_vs_0).xlsx; PRJEB85881_heat(1d_vs_1d).xlsx; PRJEB85881_heat(2d_vs_2d).xlsx; PRJEB85881_heat(3d_vs_3d).xlsx; PRJEB85881_heat(4d_vs_4d).xlsx; PRJEB85881_heat(5d_vs_5d).xlsx; PRJEB85881_heat(6d_vs_6d).xlsx; PRJEB85881_heat(8d_vs_8d).xlsx; PRJNA1029902_heat(heat_vs_contol).xlsx; PRJNA1212895_heat.xlsx
Solyc02g081150.1.1	-1.52133	-3.0754	1.23571	1	10	11	GSE151277_heat(12h_vs_0).xlsx; GSE151277_heat(24h_vs_0).xlsx; GSE174607_heat(96h_vs_0).xlsx; PRJEB85881_heat(1d_vs_1d).xlsx; PRJEB85881_heat(2d_vs_2d).xlsx; PRJEB85881_heat(3d_vs_3d).xlsx; PRJEB85881_heat(4d_vs_4d).xlsx; PRJEB85881_heat(5d_vs_5d).xlsx; PRJEB85881_heat(6d_vs_6d).xlsx; PRJNA1089146_heat.xlsx; PRJNA1212895_heat.xlsx
Solyc02g083810.3.1	-1.36103	-2.86308	0.954166	1	10	11	GSE151277_heat(12h_vs_0).xlsx; GSE151277_heat(24h_vs_0).xlsx; GSE151277_heat(4h_vs_0).xlsx; PRJEB85881_heat(1d_vs_1d).xlsx; PRJEB85881_heat(2d_vs_2d).xlsx; PRJEB85881_heat(3d_vs_3d).xlsx; PRJEB85881_heat(4d_vs_4d).xlsx; PRJEB85881_heat(5d_vs_5d).xlsx; PRJEB85881_heat(6d_vs_6d).xlsx; PRJEB85881_heat(8d_vs_8d).xlsx; PRJNA1029902_heat(heat_vs_contol).xlsx
Solyc02g083820.1.1	-0.92936	-1.6837	0.897351	1	10	11	GSE174607_heat(24h_vs_0).xlsx; GSE174607_heat(48h_vs_0).xlsx; GSE174607_heat(96h_vs_0).xlsx; PRJEB85881_heat(1d_vs_1d).xlsx; PRJEB85881_heat(2d_vs_2d).xlsx; PRJEB85881_heat(4d_vs_4d).xlsx; PRJEB85881_heat(5d_vs_5d).xlsx; PRJEB85881_heat(6d_vs_6d).xlsx; PRJNA1029902_heat(heat_vs_contol).xlsx; PRJNA1089146_heat.xlsx; PRJNA1212895_heat.xlsx
Solyc02g092580.3.1	-2.55567	-4.78565	1.04845	1	10	11	GSE151277_heat(12h_vs_0).xlsx; GSE151277_heat(24h_vs_0).xlsx; GSE151277_heat(2h_vs_0).xlsx; GSE174607_heat(96h_vs_0).xlsx; PRJEB85881_heat(1d_vs_1d).xlsx; PRJEB85881_heat(3d_vs_3d).xlsx; PRJEB85881_heat(4d_vs_4d).xlsx; PRJEB85881_heat(5d_vs_5d).xlsx; PRJEB85881_heat(6d_vs_6d).xlsx; PRJEB85881_heat(8d_vs_8d).xlsx; PRJNA1089146_heat.xlsx
Solyc03g031990.3.1	-1.39777	-2.38582	2.74886	1	10	11	GSE151277_heat(24h_vs_0).xlsx; GSE174607_heat(48h_vs_0).xlsx; PRJEB85881_heat(2d_vs_2d).xlsx; PRJEB85881_heat(3d_vs_3d).xlsx; PRJEB85881_heat(4d_vs_4d).xlsx; PRJEB85881_heat(5d_vs_5d).xlsx; PRJEB85881_heat(6d_vs_6d).xlsx; PRJEB85881_heat(8d_vs_8d).xlsx; PRJNA1029902_heat(heat_vs_contol).xlsx; PRJNA1089146_heat.xlsx; PRJNA1212895_heat.xlsx
Solyc03g034170.3.1	-1.17403	-1.98708	1.24312	1	10	11	GSE151277_heat(12h_vs_0).xlsx; GSE151277_heat(4h_vs_0).xlsx; PRJEB85881_heat(1d_vs_1d).xlsx; PRJEB85881_heat(2d_vs_2d).xlsx; PRJEB85881_heat(3d_vs_3d).xlsx; PRJEB85881_heat(4d_vs_4d).xlsx; PRJEB85881_heat(5d_vs_5d).xlsx; PRJEB85881_heat(6d_vs_6d).xlsx; PRJEB85881_heat(8d_vs_8d).xlsx; PRJNA1029902_heat(heat_vs_contol).xlsx; PRJNA1212895_heat.xlsx
Solyc03g059180.3.1	-1.35348	-3.02772	1.11798	1	10	11	GSE151277_heat(12h_vs_0).xlsx; GSE151277_heat(4h_vs_0).xlsx; PRJEB85881_heat(1d_vs_1d).xlsx; PRJEB85881_heat(2d_vs_2d).xlsx; PRJEB85881_heat(3d_vs_3d).xlsx; PRJEB85881_heat(4d_vs_4d).xlsx; PRJEB85881_heat(5d_vs_5d).xlsx; PRJEB85881_heat(6d_vs_6d).xlsx; PRJEB85881_heat(8d_vs_8d).xlsx; PRJNA1029902_heat(heat_vs_contol).xlsx; PRJNA1212895_heat.xlsx
Solyc03g083090.3.1	-1.34261	-2.19996	1.43682	1	10	11	GSE151277_heat(4h_vs_0).xlsx; GSE174607_heat(48h_vs_0).xlsx; GSE174607_heat(96h_vs_0).xlsx; PRJEB85881_heat(1d_vs_1d).xlsx; PRJEB85881_heat(2d_vs_2d).xlsx; PRJEB85881_heat(3d_vs_3d).xlsx; PRJEB85881_heat(4d_vs_4d).xlsx; PRJEB85881_heat(5d_vs_5d).xlsx; PRJEB85881_heat(6d_vs_6d).xlsx; PRJEB85881_heat(8d_vs_8d).xlsx; PRJNA1029902_heat(heat_vs_contol).xlsx
Solyc03g120920.1.1	-1.41163	-4.49518	5.96372	1	10	11	GSE151277_heat(12h_vs_0).xlsx; GSE151277_heat(24h_vs_0).xlsx; GSE174607_heat(48h_vs_0).xlsx; PRJEB85881_heat(1d_vs_1d).xlsx; PRJEB85881_heat(2d_vs_2d).xlsx; PRJEB85881_heat(3d_vs_3d).xlsx; PRJEB85881_heat(4d_vs_4d).xlsx; PRJEB85881_heat(5d_vs_5d).xlsx; PRJEB85881_heat(6d_vs_6d).xlsx; PRJNA1089146_heat.xlsx; PRJNA1212895_heat.xlsx
Solyc03g121070.3.1	-0.966004	-2.40864	0.84419	1	10	11	GSE151277_heat(24h_vs_0).xlsx; GSE174607_heat(48h_vs_0).xlsx; GSE174607_heat(96h_vs_0).xlsx; PRJEB85881_heat(2d_vs_2d).xlsx; PRJEB85881_heat(3d_vs_3d).xlsx; PRJEB85881_heat(4d_vs_4d).xlsx; PRJEB85881_heat(5d_vs_5d).xlsx; PRJEB85881_heat(6d_vs_6d).xlsx; PRJEB85881_heat(8d_vs_8d).xlsx; PRJNA1089146_heat.xlsx; PRJNA1212895_heat.xlsx
Solyc03g121890.1.1	-1.43968	-2.87776	1.83614	1	10	11	GSE174607_heat(24h_vs_0).xlsx; GSE174607_heat(48h_vs_0).xlsx; GSE174607_heat(96h_vs_0).xlsx; PRJEB85881_heat(1d_vs_1d).xlsx; PRJEB85881_heat(2d_vs_2d).xlsx; PRJEB85881_heat(3d_vs_3d).xlsx; PRJEB85881_heat(4d_vs_4d).xlsx; PRJEB85881_heat(5d_vs_5d).xlsx; PRJEB85881_heat(6d_vs_6d).xlsx; PRJNA1089146_heat.xlsx; PRJNA1212895_heat.xlsx
Solyc03g123580.3.1	-0.870106	-1.49061	0.73502	1	10	11	GSE151277_heat(12h_vs_0).xlsx; GSE151277_heat(24h_vs_0).xlsx; GSE151277_heat(4h_vs_0).xlsx; GSE174607_heat(48h_vs_0).xlsx; PRJEB85881_heat(2d_vs_2d).xlsx; PRJEB85881_heat(3d_vs_3d).xlsx; PRJEB85881_heat(4d_vs_4d).xlsx; PRJEB85881_heat(5d_vs_5d).xlsx; PRJEB85881_heat(6d_vs_6d).xlsx; PRJNA1089146_heat.xlsx; PRJNA1212895_heat.xlsx
Solyc04g005820.3.1	-0.334272	-1.7823	4.85161	1	10	11	GSE151277_heat(12h_vs_0).xlsx; GSE151277_heat(24h_vs_0).xlsx; GSE174607_heat(96h_vs_0).xlsx; PRJEB85881_heat(2d_vs_2d).xlsx; PRJEB85881_heat(3d_vs_3d).xlsx; PRJEB85881_heat(4d_vs_4d).xlsx; PRJEB85881_heat(5d_vs_5d).xlsx; PRJEB85881_heat(6d_vs_6d).xlsx; PRJEB85881_heat(8d_vs_8d).xlsx; PRJNA1029902_heat(heat_vs_contol).xlsx; PRJNA1089146_heat.xlsx
Solyc04g009030.3.1	-1.54514	-3.46901	1.81462	1	10	11	GSE151277_heat(12h_vs_0).xlsx; GSE151277_heat(24h_vs_0).xlsx; GSE151277_heat(4h_vs_0).xlsx; PRJEB85881_heat(1d_vs_1d).xlsx; PRJEB85881_heat(2d_vs_2d).xlsx; PRJEB85881_heat(3d_vs_3d).xlsx; PRJEB85881_heat(4d_vs_4d).xlsx; PRJEB85881_heat(5d_vs_5d).xlsx; PRJEB85881_heat(6d_vs_6d).xlsx; PRJEB85881_heat(8d_vs_8d).xlsx; PRJNA1029902_heat(heat_vs_contol).xlsx
Solyc04g011500.3.1	-1.26792	-2.18405	1.03127	1	10	11	GSE151277_heat(12h_vs_0).xlsx; GSE151277_heat(24h_vs_0).xlsx; GSE151277_heat(4h_vs_0).xlsx; PRJEB85881_heat(1d_vs_1d).xlsx; PRJEB85881_heat(2d_vs_2d).xlsx; PRJEB85881_heat(3d_vs_3d).xlsx; PRJEB85881_heat(4d_vs_4d).xlsx; PRJEB85881_heat(5d_vs_5d).xlsx; PRJEB85881_heat(8d_vs_8d).xlsx; PRJNA1029902_heat(heat_vs_contol).xlsx; PRJNA1212895_heat.xlsx
Solyc04g025650.3.1	-2.01299	-5.0394	2.31213	1	10	11	GSE151277_heat(12h_vs_0).xlsx; GSE151277_heat(24h_vs_0).xlsx; GSE151277_heat(2h_vs_0).xlsx; GSE174607_heat(24h_vs_0).xlsx; GSE174607_heat(48h_vs_0).xlsx; GSE174607_heat(96h_vs_0).xlsx; PRJEB85881_heat(1d_vs_1d).xlsx; PRJEB85881_heat(2d_vs_2d).xlsx; PRJEB85881_heat(6d_vs_6d).xlsx; PRJEB85881_heat(8d_vs_8d).xlsx; PRJNA1089146_heat.xlsx
Solyc04g051820.3.1	-0.861642	-2.07952	1.9797	1	10	11	GSE151277_heat(12h_vs_0).xlsx; GSE151277_heat(24h_vs_0).xlsx; GSE174607_heat(24h_vs_0).xlsx; GSE174607_heat(48h_vs_0).xlsx; GSE174607_heat(96h_vs_0).xlsx; PRJEB85881_heat(1d_vs_1d).xlsx; PRJEB85881_heat(2d_vs_2d).xlsx; PRJEB85881_heat(3d_vs_3d).xlsx; PRJEB85881_heat(4d_vs_4d).xlsx; PRJEB85881_heat(5d_vs_5d).xlsx; PRJNA1089146_heat.xlsx
Solyc04g063240.3.1	-1.57999	-3.23113	1.38666	1	10	11	GSE151277_heat(12h_vs_0).xlsx; GSE151277_heat(24h_vs_0).xlsx; GSE151277_heat(4h_vs_0).xlsx; PRJEB85881_heat(1d_vs_1d).xlsx; PRJEB85881_heat(2d_vs_2d).xlsx; PRJEB85881_heat(3d_vs_3d).xlsx; PRJEB85881_heat(4d_vs_4d).xlsx; PRJEB85881_heat(5d_vs_5d).xlsx; PRJEB85881_heat(6d_vs_6d).xlsx; PRJEB85881_heat(8d_vs_8d).xlsx; PRJNA1212895_heat.xlsx
Solyc04g074050.3.1	-1.82021	-2.73098	0.605631	1	10	11	GSE151277_heat(12h_vs_0).xlsx; GSE151277_heat(24h_vs_0).xlsx; GSE151277_heat(2h_vs_0).xlsx; GSE174607_heat(96h_vs_0).xlsx; PRJEB85881_heat(1d_vs_1d).xlsx; PRJEB85881_heat(2d_vs_2d).xlsx; PRJEB85881_heat(3d_vs_3d).xlsx; PRJEB85881_heat(6d_vs_6d).xlsx; PRJEB85881_heat(8d_vs_8d).xlsx; PRJNA1029902_heat(heat_vs_contol).xlsx; PRJNA1212895_heat.xlsx
Solyc04g074080.3.1	-1.36812	-2.87118	1.07327	1	10	11	GSE151277_heat(12h_vs_0).xlsx; GSE151277_heat(24h_vs_0).xlsx; GSE151277_heat(2h_vs_0).xlsx; GSE151277_heat(4h_vs_0).xlsx; PRJEB85881_heat(2d_vs_2d).xlsx; PRJEB85881_heat(3d_vs_3d).xlsx; PRJEB85881_heat(5d_vs_5d).xlsx; PRJEB85881_heat(6d_vs_6d).xlsx; PRJNA1029902_heat(heat_vs_contol).xlsx; PRJNA1089146_heat.xlsx; PRJNA1212895_heat.xlsx
Solyc04g074090.3.1	-1.032	-2.28995	0.832177	1	10	11	GSE151277_heat(12h_vs_0).xlsx; GSE151277_heat(24h_vs_0).xlsx; GSE151277_heat(2h_vs_0).xlsx; GSE151277_heat(4h_vs_0).xlsx; PRJEB85881_heat(1d_vs_1d).xlsx; PRJEB85881_heat(2d_vs_2d).xlsx; PRJEB85881_heat(3d_vs_3d).xlsx; PRJEB85881_heat(6d_vs_6d).xlsx; PRJNA1029902_heat(heat_vs_contol).xlsx; PRJNA1089146_heat.xlsx; PRJNA1212895_heat.xlsx
Solyc04g077860.3.1	-1.48242	-2.83241	0.774078	1	10	11	GSE151277_heat(12h_vs_0).xlsx; GSE151277_heat(24h_vs_0).xlsx; GSE151277_heat(4h_vs_0).xlsx; PRJEB85881_heat(1d_vs_1d).xlsx; PRJEB85881_heat(2d_vs_2d).xlsx; PRJEB85881_heat(3d_vs_3d).xlsx; PRJEB85881_heat(4d_vs_4d).xlsx; PRJEB85881_heat(5d_vs_5d).xlsx; PRJNA1029902_heat(heat_vs_contol).xlsx; PRJNA1089146_heat.xlsx; PRJNA1212895_heat.xlsx
Solyc04g081320.3.1	-1.06998	-2.35275	0.966544	1	10	11	GSE151277_heat(12h_vs_0).xlsx; GSE151277_heat(4h_vs_0).xlsx; PRJEB85881_heat(1d_vs_1d).xlsx; PRJEB85881_heat(2d_vs_2d).xlsx; PRJEB85881_heat(3d_vs_3d).xlsx; PRJEB85881_heat(4d_vs_4d).xlsx; PRJEB85881_heat(5d_vs_5d).xlsx; PRJEB85881_heat(6d_vs_6d).xlsx; PRJEB85881_heat(8d_vs_8d).xlsx; PRJNA1029902_heat(heat_vs_contol).xlsx; PRJNA1212895_heat.xlsx
Solyc04g081590.3.1	-1.48587	-2.49811	0.720793	1	10	11	GSE151277_heat(12h_vs_0).xlsx; GSE151277_heat(24h_vs_0).xlsx; PRJEB85881_heat(1d_vs_1d).xlsx; PRJEB85881_heat(2d_vs_2d).xlsx; PRJEB85881_heat(3d_vs_3d).xlsx; PRJEB85881_heat(4d_vs_4d).xlsx; PRJEB85881_heat(5d_vs_5d).xlsx; PRJEB85881_heat(6d_vs_6d).xlsx; PRJEB85881_heat(8d_vs_8d).xlsx; PRJNA1089146_heat.xlsx; PRJNA1212895_heat.xlsx
Solyc05g006050.3.1	-1.12737	-2.93948	0.688103	1	10	11	GSE151277_heat(12h_vs_0).xlsx; GSE151277_heat(24h_vs_0).xlsx; GSE174607_heat(96h_vs_0).xlsx; PRJEB85881_heat(1d_vs_1d).xlsx; PRJEB85881_heat(2d_vs_2d).xlsx; PRJEB85881_heat(3d_vs_3d).xlsx; PRJEB85881_heat(4d_vs_4d).xlsx; PRJEB85881_heat(5d_vs_5d).xlsx; PRJEB85881_heat(6d_vs_6d).xlsx; PRJNA1089146_heat.xlsx; PRJNA1212895_heat.xlsx
Solyc05g013480.3.1	-1.0197	-1.96452	0.856041	1	10	11	GSE151277_heat(24h_vs_0).xlsx; GSE174607_heat(48h_vs_0).xlsx; GSE174607_heat(96h_vs_0).xlsx; PRJEB85881_heat(1d_vs_1d).xlsx; PRJEB85881_heat(2d_vs_2d).xlsx; PRJEB85881_heat(3d_vs_3d).xlsx; PRJEB85881_heat(4d_vs_4d).xlsx; PRJEB85881_heat(5d_vs_5d).xlsx; PRJEB85881_heat(6d_vs_6d).xlsx; PRJEB85881_heat(8d_vs_8d).xlsx; PRJNA1029902_heat(heat_vs_contol).xlsx
Solyc05g014310.3.1	-1.306	-2.51428	1.02957	1	10	11	GSE151277_heat(12h_vs_0).xlsx; GSE151277_heat(24h_vs_0).xlsx; GSE151277_heat(4h_vs_0).xlsx; PRJEB85881_heat(1d_vs_1d).xlsx; PRJEB85881_heat(2d_vs_2d).xlsx; PRJEB85881_heat(3d_vs_3d).xlsx; PRJEB85881_heat(4d_vs_4d).xlsx; PRJEB85881_heat(5d_vs_5d).xlsx; PRJEB85881_heat(8d_vs_8d).xlsx; PRJNA1029902_heat(heat_vs_contol).xlsx; PRJNA1212895_heat.xlsx
Solyc05g052600.3.1	-1.37302	-2.63675	1.18933	1	10	11	GSE151277_heat(12h_vs_0).xlsx; GSE151277_heat(24h_vs_0).xlsx; GSE151277_heat(4h_vs_0).xlsx; PRJEB85881_heat(1d_vs_1d).xlsx; PRJEB85881_heat(2d_vs_2d).xlsx; PRJEB85881_heat(3d_vs_3d).xlsx; PRJEB85881_heat(4d_vs_4d).xlsx; PRJEB85881_heat(5d_vs_5d).xlsx; PRJEB85881_heat(8d_vs_8d).xlsx; PRJNA1029902_heat(heat_vs_contol).xlsx; PRJNA1212895_heat.xlsx
Solyc05g053300.3.1	-1.24167	-2.31934	1.23604	1	10	11	GSE151277_heat(12h_vs_0).xlsx; GSE151277_heat(24h_vs_0).xlsx; GSE151277_heat(4h_vs_0).xlsx; PRJEB85881_heat(1d_vs_1d).xlsx; PRJEB85881_heat(2d_vs_2d).xlsx; PRJEB85881_heat(3d_vs_3d).xlsx; PRJEB85881_heat(4d_vs_4d).xlsx; PRJEB85881_heat(5d_vs_5d).xlsx; PRJEB85881_heat(6d_vs_6d).xlsx; PRJEB85881_heat(8d_vs_8d).xlsx; PRJNA1212895_heat.xlsx
Solyc05g055750.3.1	-2.69259	-5.76458	2.04789	1	10	11	GSE151277_heat(12h_vs_0).xlsx; GSE151277_heat(24h_vs_0).xlsx; GSE151277_heat(4h_vs_0).xlsx; GSE174607_heat(96h_vs_0).xlsx; PRJEB85881_heat(1d_vs_1d).xlsx; PRJEB85881_heat(2d_vs_2d).xlsx; PRJEB85881_heat(3d_vs_3d).xlsx; PRJEB85881_heat(4d_vs_4d).xlsx; PRJEB85881_heat(5d_vs_5d).xlsx; PRJEB85881_heat(6d_vs_6d).xlsx; PRJNA1212895_heat.xlsx
Solyc06g068960.1.1	-1.86406	-4.51971	1.57486	1	10	11	GSE151277_heat(24h_vs_0).xlsx; GSE174607_heat(96h_vs_0).xlsx; PRJEB85881_heat(1d_vs_1d).xlsx; PRJEB85881_heat(2d_vs_2d).xlsx; PRJEB85881_heat(3d_vs_3d).xlsx; PRJEB85881_heat(4d_vs_4d).xlsx; PRJEB85881_heat(5d_vs_5d).xlsx; PRJEB85881_heat(6d_vs_6d).xlsx; PRJEB85881_heat(8d_vs_8d).xlsx; PRJNA1029902_heat(heat_vs_contol).xlsx; PRJNA1212895_heat.xlsx
Solyc06g069880.1.1	-2.46177	-6.1393	1.57813	1	10	11	GSE151277_heat(12h_vs_0).xlsx; GSE151277_heat(24h_vs_0).xlsx; GSE174607_heat(96h_vs_0).xlsx; PRJEB85881_heat(1d_vs_1d).xlsx; PRJEB85881_heat(2d_vs_2d).xlsx; PRJEB85881_heat(3d_vs_3d).xlsx; PRJEB85881_heat(4d_vs_4d).xlsx; PRJEB85881_heat(5d_vs_5d).xlsx; PRJEB85881_heat(6d_vs_6d).xlsx; PRJNA1089146_heat.xlsx; PRJNA1212895_heat.xlsx
Solyc06g074670.3.1	-1.48901	-3.4676	1.5138	1	10	11	GSE151277_heat(12h_vs_0).xlsx; GSE151277_heat(24h_vs_0).xlsx; GSE151277_heat(2h_vs_0).xlsx; GSE174607_heat(24h_vs_0).xlsx; GSE174607_heat(48h_vs_0).xlsx; GSE174607_heat(96h_vs_0).xlsx; PRJEB85881_heat(1d_vs_1d).xlsx; PRJEB85881_heat(2d_vs_2d).xlsx; PRJEB85881_heat(3d_vs_3d).xlsx; PRJNA1089146_heat.xlsx; PRJNA1212895_heat.xlsx
Solyc06g083230.3.1	-1.28758	-2.48213	0.759695	1	10	11	GSE151277_heat(12h_vs_0).xlsx; GSE151277_heat(24h_vs_0).xlsx; GSE151277_heat(4h_vs_0).xlsx; PRJEB85881_heat(1d_vs_1d).xlsx; PRJEB85881_heat(2d_vs_2d).xlsx; PRJEB85881_heat(3d_vs_3d).xlsx; PRJEB85881_heat(4d_vs_4d).xlsx; PRJEB85881_heat(5d_vs_5d).xlsx; PRJEB85881_heat(6d_vs_6d).xlsx; PRJEB85881_heat(8d_vs_8d).xlsx; PRJNA1212895_heat.xlsx
Solyc07g007120.3.1	-0.639194	-1.42649	0.503255	1	10	11	GSE174607_heat(24h_vs_0).xlsx; GSE174607_heat(48h_vs_0).xlsx; GSE174607_heat(96h_vs_0).xlsx; PRJEB85881_heat(2d_vs_2d).xlsx; PRJEB85881_heat(3d_vs_3d).xlsx; PRJEB85881_heat(4d_vs_4d).xlsx; PRJEB85881_heat(5d_vs_5d).xlsx; PRJEB85881_heat(6d_vs_6d).xlsx; PRJEB85881_heat(8d_vs_8d).xlsx; PRJNA1029902_heat(heat_vs_contol).xlsx; PRJNA1089146_heat.xlsx
Solyc07g016170.3.1	-1.01618	-2.18991	1.2059	1	10	11	GSE151277_heat(12h_vs_0).xlsx; GSE151277_heat(24h_vs_0).xlsx; GSE151277_heat(4h_vs_0).xlsx; GSE174607_heat(96h_vs_0).xlsx; PRJEB85881_heat(1d_vs_1d).xlsx; PRJEB85881_heat(2d_vs_2d).xlsx; PRJEB85881_heat(3d_vs_3d).xlsx; PRJEB85881_heat(5d_vs_5d).xlsx; PRJEB85881_heat(6d_vs_6d).xlsx; PRJNA1089146_heat.xlsx; PRJNA1212895_heat.xlsx
Solyc07g025520.3.1	-1.03886	-2.14619	0.970523	1	10	11	GSE151277_heat(12h_vs_0).xlsx; GSE151277_heat(24h_vs_0).xlsx; GSE151277_heat(4h_vs_0).xlsx; PRJEB85881_heat(1d_vs_1d).xlsx; PRJEB85881_heat(2d_vs_2d).xlsx; PRJEB85881_heat(3d_vs_3d).xlsx; PRJEB85881_heat(4d_vs_4d).xlsx; PRJEB85881_heat(5d_vs_5d).xlsx; PRJEB85881_heat(8d_vs_8d).xlsx; PRJNA1029902_heat(heat_vs_contol).xlsx; PRJNA1212895_heat.xlsx
Solyc07g032640.2.1	-1.40432	-3.13479	0.953716	1	10	11	GSE151277_heat(12h_vs_0).xlsx; GSE151277_heat(24h_vs_0).xlsx; PRJEB85881_heat(1d_vs_1d).xlsx; PRJEB85881_heat(2d_vs_2d).xlsx; PRJEB85881_heat(3d_vs_3d).xlsx; PRJEB85881_heat(4d_vs_4d).xlsx; PRJEB85881_heat(5d_vs_5d).xlsx; PRJEB85881_heat(6d_vs_6d).xlsx; PRJEB85881_heat(8d_vs_8d).xlsx; PRJNA1089146_heat.xlsx; PRJNA1212895_heat.xlsx
Solyc07g043320.3.1	-1.3624	-3.53367	0.623286	1	10	11	GSE151277_heat(12h_vs_0).xlsx; GSE151277_heat(24h_vs_0).xlsx; PRJEB85881_heat(1d_vs_1d).xlsx; PRJEB85881_heat(2d_vs_2d).xlsx; PRJEB85881_heat(3d_vs_3d).xlsx; PRJEB85881_heat(4d_vs_4d).xlsx; PRJEB85881_heat(5d_vs_5d).xlsx; PRJEB85881_heat(6d_vs_6d).xlsx; PRJNA1029902_heat(heat_vs_contol).xlsx; PRJNA1089146_heat.xlsx; PRJNA1212895_heat.xlsx
Solyc07g053720.3.1	-1.01808	-1.82915	0.556292	1	10	11	GSE151277_heat(12h_vs_0).xlsx; GSE151277_heat(24h_vs_0).xlsx; PRJEB85881_heat(2d_vs_2d).xlsx; PRJEB85881_heat(3d_vs_3d).xlsx; PRJEB85881_heat(4d_vs_4d).xlsx; PRJEB85881_heat(5d_vs_5d).xlsx; PRJEB85881_heat(6d_vs_6d).xlsx; PRJEB85881_heat(8d_vs_8d).xlsx; PRJNA1029902_heat(heat_vs_contol).xlsx; PRJNA1089146_heat.xlsx; PRJNA1212895_heat.xlsx
Solyc07g054580.3.1	-2.28477	-4.29534	1.22096	1	10	11	GSE151277_heat(12h_vs_0).xlsx; GSE151277_heat(24h_vs_0).xlsx; GSE151277_heat(4h_vs_0).xlsx; PRJEB85881_heat(1d_vs_1d).xlsx; PRJEB85881_heat(2d_vs_2d).xlsx; PRJEB85881_heat(3d_vs_3d).xlsx; PRJEB85881_heat(4d_vs_4d).xlsx; PRJEB85881_heat(5d_vs_5d).xlsx; PRJEB85881_heat(6d_vs_6d).xlsx; PRJEB85881_heat(8d_vs_8d).xlsx; PRJNA1212895_heat.xlsx
Solyc07g063475.1.1	-0.917956	-1.5883	1.81429	1	10	11	GSE151277_heat(12h_vs_0).xlsx; GSE151277_heat(24h_vs_0).xlsx; GSE151277_heat(2h_vs_0).xlsx; GSE174607_heat(24h_vs_0).xlsx; GSE174607_heat(48h_vs_0).xlsx; GSE174607_heat(96h_vs_0).xlsx; PRJEB85881_heat(1d_vs_1d).xlsx; PRJEB85881_heat(2d_vs_2d).xlsx; PRJEB85881_heat(3d_vs_3d).xlsx; PRJNA1029902_heat(heat_vs_contol).xlsx; PRJNA1089146_heat.xlsx
Solyc07g065270.1.1	-1.13882	-2.55145	0.893589	1	10	11	GSE151277_heat(24h_vs_0).xlsx; GSE151277_heat(4h_vs_0).xlsx; GSE174607_heat(24h_vs_0).xlsx; GSE174607_heat(48h_vs_0).xlsx; GSE174607_heat(96h_vs_0).xlsx; PRJEB85881_heat(4d_vs_4d).xlsx; PRJEB85881_heat(5d_vs_5d).xlsx; PRJEB85881_heat(6d_vs_6d).xlsx; PRJEB85881_heat(8d_vs_8d).xlsx; PRJNA1029902_heat(heat_vs_contol).xlsx; PRJNA1089146_heat.xlsx
Solyc07g066610.3.1	-1.17891	-2.36874	0.980939	1	10	11	GSE151277_heat(12h_vs_0).xlsx; GSE151277_heat(24h_vs_0).xlsx; GSE151277_heat(4h_vs_0).xlsx; PRJEB85881_heat(1d_vs_1d).xlsx; PRJEB85881_heat(2d_vs_2d).xlsx; PRJEB85881_heat(3d_vs_3d).xlsx; PRJEB85881_heat(4d_vs_4d).xlsx; PRJEB85881_heat(5d_vs_5d).xlsx; PRJEB85881_heat(6d_vs_6d).xlsx; PRJEB85881_heat(8d_vs_8d).xlsx; PRJNA1029902_heat(heat_vs_contol).xlsx
Solyc08g067160.3.1	-1.67318	-2.60165	1.37355	1	10	11	GSE151277_heat(12h_vs_0).xlsx; GSE151277_heat(24h_vs_0).xlsx; GSE151277_heat(2h_vs_0).xlsx; GSE174607_heat(48h_vs_0).xlsx; GSE174607_heat(96h_vs_0).xlsx; PRJEB85881_heat(2d_vs_2d).xlsx; PRJEB85881_heat(3d_vs_3d).xlsx; PRJEB85881_heat(4d_vs_4d).xlsx; PRJEB85881_heat(5d_vs_5d).xlsx; PRJEB85881_heat(6d_vs_6d).xlsx; PRJNA1029902_heat(heat_vs_contol).xlsx
Solyc08g075880.3.1	-2.03062	-4.7002	2.08011	1	10	11	GSE151277_heat(12h_vs_0).xlsx; GSE151277_heat(24h_vs_0).xlsx; GSE174607_heat(96h_vs_0).xlsx; PRJEB85881_heat(1d_vs_1d).xlsx; PRJEB85881_heat(2d_vs_2d).xlsx; PRJEB85881_heat(3d_vs_3d).xlsx; PRJEB85881_heat(5d_vs_5d).xlsx; PRJEB85881_heat(6d_vs_6d).xlsx; PRJNA1029902_heat(heat_vs_contol).xlsx; PRJNA1089146_heat.xlsx; PRJNA1212895_heat.xlsx
Solyc09g011010.3.1	-1.50918	-2.79929	0.95264	1	10	11	GSE151277_heat(12h_vs_0).xlsx; GSE151277_heat(24h_vs_0).xlsx; GSE151277_heat(4h_vs_0).xlsx; PRJEB85881_heat(1d_vs_1d).xlsx; PRJEB85881_heat(2d_vs_2d).xlsx; PRJEB85881_heat(3d_vs_3d).xlsx; PRJEB85881_heat(4d_vs_4d).xlsx; PRJEB85881_heat(5d_vs_5d).xlsx; PRJEB85881_heat(8d_vs_8d).xlsx; PRJNA1029902_heat(heat_vs_contol).xlsx; PRJNA1212895_heat.xlsx
Solyc09g011020.3.1	-1.32263	-2.33013	0.846508	1	10	11	GSE151277_heat(12h_vs_0).xlsx; GSE151277_heat(24h_vs_0).xlsx; GSE151277_heat(4h_vs_0).xlsx; PRJEB85881_heat(1d_vs_1d).xlsx; PRJEB85881_heat(2d_vs_2d).xlsx; PRJEB85881_heat(3d_vs_3d).xlsx; PRJEB85881_heat(4d_vs_4d).xlsx; PRJEB85881_heat(5d_vs_5d).xlsx; PRJEB85881_heat(8d_vs_8d).xlsx; PRJNA1029902_heat(heat_vs_contol).xlsx; PRJNA1212895_heat.xlsx
Solyc09g011480.3.1	-1.34583	-2.57903	1.15481	1	10	11	GSE151277_heat(12h_vs_0).xlsx; GSE151277_heat(24h_vs_0).xlsx; GSE174607_heat(96h_vs_0).xlsx; PRJEB85881_heat(1d_vs_1d).xlsx; PRJEB85881_heat(2d_vs_2d).xlsx; PRJEB85881_heat(3d_vs_3d).xlsx; PRJEB85881_heat(4d_vs_4d).xlsx; PRJEB85881_heat(5d_vs_5d).xlsx; PRJNA1029902_heat(heat_vs_contol).xlsx; PRJNA1089146_heat.xlsx; PRJNA1212895_heat.xlsx
Solyc09g011820.3.1	-1.42436	-2.60279	1.31247	1	10	11	GSE151277_heat(12h_vs_0).xlsx; GSE151277_heat(24h_vs_0).xlsx; PRJEB85881_heat(1d_vs_1d).xlsx; PRJEB85881_heat(2d_vs_2d).xlsx; PRJEB85881_heat(3d_vs_3d).xlsx; PRJEB85881_heat(4d_vs_4d).xlsx; PRJEB85881_heat(5d_vs_5d).xlsx; PRJEB85881_heat(6d_vs_6d).xlsx; PRJEB85881_heat(8d_vs_8d).xlsx; PRJNA1029902_heat(heat_vs_contol).xlsx; PRJNA1212895_heat.xlsx
Solyc09g061420.3.1	-1.02903	-2.94706	1.19118	1	10	11	GSE151277_heat(12h_vs_0).xlsx; GSE151277_heat(24h_vs_0).xlsx; GSE151277_heat(2h_vs_0).xlsx; GSE151277_heat(4h_vs_0).xlsx; PRJEB85881_heat(1d_vs_1d).xlsx; PRJEB85881_heat(2d_vs_2d).xlsx; PRJEB85881_heat(3d_vs_3d).xlsx; PRJEB85881_heat(5d_vs_5d).xlsx; PRJEB85881_heat(8d_vs_8d).xlsx; PRJNA1029902_heat(heat_vs_contol).xlsx; PRJNA1212895_heat.xlsx
Solyc10g006530.3.1	-1.63363	-3.84624	1.3923	1	10	11	GSE151277_heat(12h_vs_0).xlsx; GSE151277_heat(24h_vs_0).xlsx; PRJEB85881_heat(1d_vs_1d).xlsx; PRJEB85881_heat(2d_vs_2d).xlsx; PRJEB85881_heat(3d_vs_3d).xlsx; PRJEB85881_heat(4d_vs_4d).xlsx; PRJEB85881_heat(5d_vs_5d).xlsx; PRJEB85881_heat(6d_vs_6d).xlsx; PRJEB85881_heat(8d_vs_8d).xlsx; PRJNA1029902_heat(heat_vs_contol).xlsx; PRJNA1212895_heat.xlsx
Solyc10g054870.2.1	-1.6687	-4.78162	2.76825	1	10	11	GSE151277_heat(12h_vs_0).xlsx; GSE151277_heat(24h_vs_0).xlsx; GSE151277_heat(4h_vs_0).xlsx; PRJEB85881_heat(1d_vs_1d).xlsx; PRJEB85881_heat(2d_vs_2d).xlsx; PRJEB85881_heat(3d_vs_3d).xlsx; PRJEB85881_heat(4d_vs_4d).xlsx; PRJEB85881_heat(5d_vs_5d).xlsx; PRJEB85881_heat(8d_vs_8d).xlsx; PRJNA1029902_heat(heat_vs_contol).xlsx; PRJNA1212895_heat.xlsx
Solyc10g080970.2.1	-0.717408	-1.31759	0.800108	1	10	11	GSE151277_heat(24h_vs_0).xlsx; GSE151277_heat(4h_vs_0).xlsx; GSE174607_heat(48h_vs_0).xlsx; GSE174607_heat(96h_vs_0).xlsx; PRJEB85881_heat(1d_vs_1d).xlsx; PRJEB85881_heat(2d_vs_2d).xlsx; PRJEB85881_heat(3d_vs_3d).xlsx; PRJEB85881_heat(4d_vs_4d).xlsx; PRJEB85881_heat(5d_vs_5d).xlsx; PRJEB85881_heat(6d_vs_6d).xlsx; PRJNA1089146_heat.xlsx
Solyc10g083795.1.1	-1.14948	-2.48522	1.04534	1	10	11	GSE151277_heat(12h_vs_0).xlsx; GSE151277_heat(24h_vs_0).xlsx; GSE151277_heat(4h_vs_0).xlsx; PRJEB85881_heat(1d_vs_1d).xlsx; PRJEB85881_heat(2d_vs_2d).xlsx; PRJEB85881_heat(3d_vs_3d).xlsx; PRJEB85881_heat(4d_vs_4d).xlsx; PRJEB85881_heat(5d_vs_5d).xlsx; PRJEB85881_heat(8d_vs_8d).xlsx; PRJNA1029902_heat(heat_vs_contol).xlsx; PRJNA1212895_heat.xlsx
Solyc10g084050.2.1	-0.822617	-1.72653	1.56721	1	10	11	GSE151277_heat(12h_vs_0).xlsx; GSE151277_heat(4h_vs_0).xlsx; GSE174607_heat(48h_vs_0).xlsx; GSE174607_heat(96h_vs_0).xlsx; PRJEB85881_heat(1d_vs_1d).xlsx; PRJEB85881_heat(2d_vs_2d).xlsx; PRJEB85881_heat(4d_vs_4d).xlsx; PRJEB85881_heat(5d_vs_5d).xlsx; PRJEB85881_heat(6d_vs_6d).xlsx; PRJEB85881_heat(8d_vs_8d).xlsx; PRJNA1212895_heat.xlsx
Solyc11g009020.2.1	-1.44119	-3.51633	1.88214	1	10	11	GSE151277_heat(12h_vs_0).xlsx; GSE151277_heat(24h_vs_0).xlsx; GSE151277_heat(4h_vs_0).xlsx; PRJEB85881_heat(1d_vs_1d).xlsx; PRJEB85881_heat(2d_vs_2d).xlsx; PRJEB85881_heat(3d_vs_3d).xlsx; PRJEB85881_heat(4d_vs_4d).xlsx; PRJEB85881_heat(5d_vs_5d).xlsx; PRJEB85881_heat(8d_vs_8d).xlsx; PRJNA1029902_heat(heat_vs_contol).xlsx; PRJNA1212895_heat.xlsx
Solyc12g009650.2.1	-2.48304	-5.44891	1.26085	1	10	11	GSE151277_heat(12h_vs_0).xlsx; GSE151277_heat(24h_vs_0).xlsx; GSE151277_heat(4h_vs_0).xlsx; PRJEB85881_heat(1d_vs_1d).xlsx; PRJEB85881_heat(2d_vs_2d).xlsx; PRJEB85881_heat(3d_vs_3d).xlsx; PRJEB85881_heat(5d_vs_5d).xlsx; PRJEB85881_heat(8d_vs_8d).xlsx; PRJNA1029902_heat(heat_vs_contol).xlsx; PRJNA1089146_heat.xlsx; PRJNA1212895_heat.xlsx
Solyc12g040790.2.1	-3.9185	-7.10656	1.29645	1	10	11	GSE151277_heat(12h_vs_0).xlsx; GSE151277_heat(24h_vs_0).xlsx; PRJEB85881_heat(1d_vs_1d).xlsx; PRJEB85881_heat(2d_vs_2d).xlsx; PRJEB85881_heat(3d_vs_3d).xlsx; PRJEB85881_heat(4d_vs_4d).xlsx; PRJEB85881_heat(5d_vs_5d).xlsx; PRJEB85881_heat(6d_vs_6d).xlsx; PRJNA1029902_heat(heat_vs_contol).xlsx; PRJNA1089146_heat.xlsx; PRJNA1212895_heat.xlsx
Solyc12g042890.2.1	-2.45262	-5.51073	1.47833	1	10	11	GSE174607_heat(24h_vs_0).xlsx; GSE174607_heat(48h_vs_0).xlsx; GSE174607_heat(96h_vs_0).xlsx; PRJEB85881_heat(1d_vs_1d).xlsx; PRJEB85881_heat(3d_vs_3d).xlsx; PRJEB85881_heat(5d_vs_5d).xlsx; PRJEB85881_heat(6d_vs_6d).xlsx; PRJEB85881_heat(8d_vs_8d).xlsx; PRJNA1029902_heat(heat_vs_contol).xlsx; PRJNA1089146_heat.xlsx; PRJNA1212895_heat.xlsx
Solyc12g055840.2.1	-1.75249	-4.63065	1.04386	1	10	11	GSE151277_heat(12h_vs_0).xlsx; GSE151277_heat(24h_vs_0).xlsx; PRJEB85881_heat(1d_vs_1d).xlsx; PRJEB85881_heat(2d_vs_2d).xlsx; PRJEB85881_heat(3d_vs_3d).xlsx; PRJEB85881_heat(4d_vs_4d).xlsx; PRJEB85881_heat(5d_vs_5d).xlsx; PRJEB85881_heat(8d_vs_8d).xlsx; PRJNA1029902_heat(heat_vs_contol).xlsx; PRJNA1089146_heat.xlsx; PRJNA1212895_heat.xlsx
Solyc12g094720.2.1	-1.32131	-3.41637	1.87822	1	10	11	GSE151277_heat(12h_vs_0).xlsx; GSE151277_heat(24h_vs_0).xlsx; GSE151277_heat(4h_vs_0).xlsx; PRJEB85881_heat(1d_vs_1d).xlsx; PRJEB85881_heat(2d_vs_2d).xlsx; PRJEB85881_heat(3d_vs_3d).xlsx; PRJEB85881_heat(4d_vs_4d).xlsx; PRJEB85881_heat(5d_vs_5d).xlsx; PRJEB85881_heat(8d_vs_8d).xlsx; PRJNA1029902_heat(heat_vs_contol).xlsx; PRJNA1212895_heat.xlsx
Solyc12g098660.2.1	-0.966979	-1.57004	0.582809	1	10	11	GSE151277_heat(12h_vs_0).xlsx; GSE151277_heat(4h_vs_0).xlsx; GSE174607_heat(48h_vs_0).xlsx; PRJEB85881_heat(2d_vs_2d).xlsx; PRJEB85881_heat(3d_vs_3d).xlsx; PRJEB85881_heat(4d_vs_4d).xlsx; PRJEB85881_heat(5d_vs_5d).xlsx; PRJEB85881_heat(6d_vs_6d).xlsx; PRJEB85881_heat(8d_vs_8d).xlsx; PRJNA1029902_heat(heat_vs_contol).xlsx; PRJNA1212895_heat.xlsx
Solyc01g009080.3.1	-1.14023	-2.86473	1.23103	2	9	11	GSE151277_heat(12h_vs_0).xlsx; GSE151277_heat(24h_vs_0).xlsx; GSE151277_heat(4h_vs_0).xlsx; PRJEB85881_heat(1d_vs_1d).xlsx; PRJEB85881_heat(2d_vs_2d).xlsx; PRJEB85881_heat(3d_vs_3d).xlsx; PRJEB85881_heat(4d_vs_4d).xlsx; PRJEB85881_heat(5d_vs_5d).xlsx; PRJEB85881_heat(8d_vs_8d).xlsx; PRJNA1089146_heat.xlsx; PRJNA1212895_heat.xlsx
Solyc01g067890.3.1	-1.27432	-2.53397	1.22205	2	9	11	GSE151277_heat(12h_vs_0).xlsx; GSE151277_heat(24h_vs_0).xlsx; GSE174607_heat(96h_vs_0).xlsx; PRJEB85881_heat(1d_vs_1d).xlsx; PRJEB85881_heat(2d_vs_2d).xlsx; PRJEB85881_heat(3d_vs_3d).xlsx; PRJEB85881_heat(4d_vs_4d).xlsx; PRJEB85881_heat(5d_vs_5d).xlsx; PRJEB85881_heat(6d_vs_6d).xlsx; PRJEB85881_heat(8d_vs_8d).xlsx; PRJNA1212895_heat.xlsx
Solyc01g068540.3.1	-1.02719	-3.35374	1.33899	2	9	11	GSE151277_heat(12h_vs_0).xlsx; GSE151277_heat(24h_vs_0).xlsx; PRJEB85881_heat(1d_vs_1d).xlsx; PRJEB85881_heat(2d_vs_2d).xlsx; PRJEB85881_heat(3d_vs_3d).xlsx; PRJEB85881_heat(4d_vs_4d).xlsx; PRJEB85881_heat(5d_vs_5d).xlsx; PRJEB85881_heat(6d_vs_6d).xlsx; PRJEB85881_heat(8d_vs_8d).xlsx; PRJNA1089146_heat.xlsx; PRJNA1212895_heat.xlsx
Solyc01g110280.3.1	-0.716846	-1.45066	0.922314	2	9	11	GSE151277_heat(12h_vs_0).xlsx; GSE151277_heat(4h_vs_0).xlsx; PRJEB85881_heat(1d_vs_1d).xlsx; PRJEB85881_heat(2d_vs_2d).xlsx; PRJEB85881_heat(3d_vs_3d).xlsx; PRJEB85881_heat(4d_vs_4d).xlsx; PRJEB85881_heat(5d_vs_5d).xlsx; PRJEB85881_heat(6d_vs_6d).xlsx; PRJEB85881_heat(8d_vs_8d).xlsx; PRJNA1089146_heat.xlsx; PRJNA1212895_heat.xlsx
Solyc01g110370.3.1	-1.27163	-4.25278	1.26387	2	9	11	GSE151277_heat(12h_vs_0).xlsx; GSE151277_heat(24h_vs_0).xlsx; GSE151277_heat(4h_vs_0).xlsx; PRJEB85881_heat(1d_vs_1d).xlsx; PRJEB85881_heat(2d_vs_2d).xlsx; PRJEB85881_heat(3d_vs_3d).xlsx; PRJEB85881_heat(4d_vs_4d).xlsx; PRJEB85881_heat(5d_vs_5d).xlsx; PRJEB85881_heat(8d_vs_8d).xlsx; PRJNA1029902_heat(heat_vs_contol).xlsx; PRJNA1212895_heat.xlsx
Solyc02g083860.3.1	-1.43621	-4.85377	0.780248	2	9	11	GSE151277_heat(12h_vs_0).xlsx; GSE174607_heat(24h_vs_0).xlsx; GSE174607_heat(48h_vs_0).xlsx; GSE174607_heat(96h_vs_0).xlsx; PRJEB85881_heat(1d_vs_1d).xlsx; PRJEB85881_heat(2d_vs_2d).xlsx; PRJEB85881_heat(3d_vs_3d).xlsx; PRJEB85881_heat(4d_vs_4d).xlsx; PRJEB85881_heat(8d_vs_8d).xlsx; PRJNA1029902_heat(heat_vs_contol).xlsx; PRJNA1212895_heat.xlsx
Solyc02g087870.3.1	-1.31515	-2.77515	1.02499	2	9	11	GSE151277_heat(12h_vs_0).xlsx; GSE151277_heat(24h_vs_0).xlsx; GSE174607_heat(96h_vs_0).xlsx; PRJEB85881_heat(1d_vs_1d).xlsx; PRJEB85881_heat(2d_vs_2d).xlsx; PRJEB85881_heat(3d_vs_3d).xlsx; PRJEB85881_heat(5d_vs_5d).xlsx; PRJEB85881_heat(8d_vs_8d).xlsx; PRJNA1029902_heat(heat_vs_contol).xlsx; PRJNA1089146_heat.xlsx; PRJNA1212895_heat.xlsx
Solyc02g088240.3.1	-1.78408	-3.75761	2.77646	2	9	11	GSE151277_heat(12h_vs_0).xlsx; GSE151277_heat(24h_vs_0).xlsx; GSE174607_heat(24h_vs_0).xlsx; GSE174607_heat(48h_vs_0).xlsx; GSE174607_heat(96h_vs_0).xlsx; PRJEB85881_heat(0_vs_0).xlsx; PRJEB85881_heat(1d_vs_1d).xlsx; PRJEB85881_heat(2d_vs_2d).xlsx; PRJEB85881_heat(6d_vs_6d).xlsx; PRJNA1089146_heat.xlsx; PRJNA1212895_heat.xlsx
Solyc02g092110.3.1	-1.24182	-2.53853	1.43408	2	9	11	GSE151277_heat(24h_vs_0).xlsx; GSE151277_heat(4h_vs_0).xlsx; PRJEB85881_heat(1d_vs_1d).xlsx; PRJEB85881_heat(2d_vs_2d).xlsx; PRJEB85881_heat(3d_vs_3d).xlsx; PRJEB85881_heat(4d_vs_4d).xlsx; PRJEB85881_heat(5d_vs_5d).xlsx; PRJEB85881_heat(8d_vs_8d).xlsx; PRJNA1029902_heat(heat_vs_contol).xlsx; PRJNA1089146_heat.xlsx; PRJNA1212895_heat.xlsx
Solyc02g093720.3.1	-1.48023	-4.75964	0.746036	2	9	11	GSE151277_heat(12h_vs_0).xlsx; GSE151277_heat(4h_vs_0).xlsx; PRJEB85881_heat(1d_vs_1d).xlsx; PRJEB85881_heat(2d_vs_2d).xlsx; PRJEB85881_heat(3d_vs_3d).xlsx; PRJEB85881_heat(4d_vs_4d).xlsx; PRJEB85881_heat(5d_vs_5d).xlsx; PRJEB85881_heat(6d_vs_6d).xlsx; PRJEB85881_heat(8d_vs_8d).xlsx; PRJNA1029902_heat(heat_vs_contol).xlsx; PRJNA1212895_heat.xlsx
Solyc03g019650.3.1	-0.455371	-1.1626	2.70319	2	9	11	GSE151277_heat(24h_vs_0).xlsx; GSE151277_heat(4h_vs_0).xlsx; GSE174607_heat(24h_vs_0).xlsx; GSE174607_heat(48h_vs_0).xlsx; GSE174607_heat(96h_vs_0).xlsx; PRJEB85881_heat(5d_vs_5d).xlsx; PRJEB85881_heat(6d_vs_6d).xlsx; PRJEB85881_heat(8d_vs_8d).xlsx; PRJNA1029902_heat(heat_vs_contol).xlsx; PRJNA1089146_heat.xlsx; PRJNA1212895_heat.xlsx
Solyc03g026260.3.1	-0.716564	-1.63577	1.30848	2	9	11	GSE174607_heat(48h_vs_0).xlsx; GSE174607_heat(96h_vs_0).xlsx; PRJEB85881_heat(1d_vs_1d).xlsx; PRJEB85881_heat(2d_vs_2d).xlsx; PRJEB85881_heat(3d_vs_3d).xlsx; PRJEB85881_heat(4d_vs_4d).xlsx; PRJEB85881_heat(5d_vs_5d).xlsx; PRJEB85881_heat(6d_vs_6d).xlsx; PRJEB85881_heat(8d_vs_8d).xlsx; PRJNA1029902_heat(heat_vs_contol).xlsx; PRJNA1089146_heat.xlsx
Solyc03g110940.3.1	-0.885895	-3.38972	0.785927	2	9	11	GSE151277_heat(12h_vs_0).xlsx; GSE151277_heat(24h_vs_0).xlsx; GSE151277_heat(4h_vs_0).xlsx; PRJEB85881_heat(1d_vs_1d).xlsx; PRJEB85881_heat(2d_vs_2d).xlsx; PRJEB85881_heat(3d_vs_3d).xlsx; PRJEB85881_heat(4d_vs_4d).xlsx; PRJEB85881_heat(8d_vs_8d).xlsx; PRJNA1029902_heat(heat_vs_contol).xlsx; PRJNA1089146_heat.xlsx; PRJNA1212895_heat.xlsx
Solyc03g113280.3.1	-1.26994	-2.68529	0.779719	2	9	11	GSE151277_heat(12h_vs_0).xlsx; GSE151277_heat(24h_vs_0).xlsx; PRJEB85881_heat(1d_vs_1d).xlsx; PRJEB85881_heat(2d_vs_2d).xlsx; PRJEB85881_heat(3d_vs_3d).xlsx; PRJEB85881_heat(4d_vs_4d).xlsx; PRJEB85881_heat(5d_vs_5d).xlsx; PRJEB85881_heat(6d_vs_6d).xlsx; PRJEB85881_heat(8d_vs_8d).xlsx; PRJNA1029902_heat(heat_vs_contol).xlsx; PRJNA1089146_heat.xlsx
Solyc03g113990.3.1	-0.454822	-1.36365	3.1279	2	9	11	GSE151277_heat(12h_vs_0).xlsx; GSE151277_heat(24h_vs_0).xlsx; GSE174607_heat(24h_vs_0).xlsx; GSE174607_heat(48h_vs_0).xlsx; GSE174607_heat(96h_vs_0).xlsx; PRJEB85881_heat(1d_vs_1d).xlsx; PRJEB85881_heat(2d_vs_2d).xlsx; PRJEB85881_heat(4d_vs_4d).xlsx; PRJEB85881_heat(5d_vs_5d).xlsx; PRJNA1089146_heat.xlsx; PRJNA1212895_heat.xlsx
Solyc03g117280.3.1	-1.08567	-2.57874	1.24501	2	9	11	GSE151277_heat(12h_vs_0).xlsx; GSE151277_heat(24h_vs_0).xlsx; GSE151277_heat(2h_vs_0).xlsx; GSE151277_heat(4h_vs_0).xlsx; GSE174607_heat(24h_vs_0).xlsx; GSE174607_heat(48h_vs_0).xlsx; PRJEB85881_heat(1d_vs_1d).xlsx; PRJEB85881_heat(3d_vs_3d).xlsx; PRJEB85881_heat(5d_vs_5d).xlsx; PRJEB85881_heat(8d_vs_8d).xlsx; PRJNA1212895_heat.xlsx
Solyc04g009630.3.1	-0.86331	-2.66134	0.859806	2	9	11	GSE151277_heat(24h_vs_0).xlsx; GSE174607_heat(96h_vs_0).xlsx; PRJEB85881_heat(1d_vs_1d).xlsx; PRJEB85881_heat(2d_vs_2d).xlsx; PRJEB85881_heat(3d_vs_3d).xlsx; PRJEB85881_heat(4d_vs_4d).xlsx; PRJEB85881_heat(5d_vs_5d).xlsx; PRJEB85881_heat(6d_vs_6d).xlsx; PRJNA1029902_heat(heat_vs_contol).xlsx; PRJNA1089146_heat.xlsx; PRJNA1212895_heat.xlsx
Solyc04g014510.3.1	-1.74278	-6.3083	2.12101	2	9	11	GSE151277_heat(12h_vs_0).xlsx; GSE151277_heat(24h_vs_0).xlsx; GSE174607_heat(96h_vs_0).xlsx; PRJEB85881_heat(1d_vs_1d).xlsx; PRJEB85881_heat(2d_vs_2d).xlsx; PRJEB85881_heat(3d_vs_3d).xlsx; PRJEB85881_heat(4d_vs_4d).xlsx; PRJEB85881_heat(5d_vs_5d).xlsx; PRJEB85881_heat(8d_vs_8d).xlsx; PRJNA1029902_heat(heat_vs_contol).xlsx; PRJNA1212895_heat.xlsx
Solyc04g077140.3.1	-1.26154	-3.99622	2.63116	2	9	11	GSE151277_heat(12h_vs_0).xlsx; GSE151277_heat(24h_vs_0).xlsx; GSE151277_heat(4h_vs_0).xlsx; PRJEB85881_heat(1d_vs_1d).xlsx; PRJEB85881_heat(2d_vs_2d).xlsx; PRJEB85881_heat(3d_vs_3d).xlsx; PRJEB85881_heat(5d_vs_5d).xlsx; PRJEB85881_heat(8d_vs_8d).xlsx; PRJNA1029902_heat(heat_vs_contol).xlsx; PRJNA1089146_heat.xlsx; PRJNA1212895_heat.xlsx
Solyc05g007480.1.1	-1.59215	-3.62537	0.710912	2	9	11	GSE151277_heat(12h_vs_0).xlsx; GSE151277_heat(24h_vs_0).xlsx; GSE174607_heat(48h_vs_0).xlsx; GSE174607_heat(96h_vs_0).xlsx; PRJEB85881_heat(1d_vs_1d).xlsx; PRJEB85881_heat(2d_vs_2d).xlsx; PRJEB85881_heat(3d_vs_3d).xlsx; PRJEB85881_heat(5d_vs_5d).xlsx; PRJEB85881_heat(6d_vs_6d).xlsx; PRJNA1089146_heat.xlsx; PRJNA1212895_heat.xlsx
Solyc05g009930.3.1	-0.919434	-3.0717	0.861486	2	9	11	GSE151277_heat(12h_vs_0).xlsx; GSE151277_heat(2h_vs_0).xlsx; GSE151277_heat(4h_vs_0).xlsx; PRJEB85881_heat(1d_vs_1d).xlsx; PRJEB85881_heat(2d_vs_2d).xlsx; PRJEB85881_heat(3d_vs_3d).xlsx; PRJEB85881_heat(4d_vs_4d).xlsx; PRJEB85881_heat(5d_vs_5d).xlsx; PRJEB85881_heat(8d_vs_8d).xlsx; PRJNA1089146_heat.xlsx; PRJNA1212895_heat.xlsx
Solyc05g050110.3.1	-1.0976	-2.46727	0.862914	2	9	11	GSE151277_heat(12h_vs_0).xlsx; GSE151277_heat(24h_vs_0).xlsx; PRJEB85881_heat(1d_vs_1d).xlsx; PRJEB85881_heat(2d_vs_2d).xlsx; PRJEB85881_heat(3d_vs_3d).xlsx; PRJEB85881_heat(4d_vs_4d).xlsx; PRJEB85881_heat(5d_vs_5d).xlsx; PRJEB85881_heat(6d_vs_6d).xlsx; PRJEB85881_heat(8d_vs_8d).xlsx; PRJNA1089146_heat.xlsx; PRJNA1212895_heat.xlsx
Solyc05g052790.3.1	-0.630043	-1.68412	0.873346	2	9	11	GSE174607_heat(24h_vs_0).xlsx; GSE174607_heat(48h_vs_0).xlsx; GSE174607_heat(96h_vs_0).xlsx; PRJEB85881_heat(1d_vs_1d).xlsx; PRJEB85881_heat(2d_vs_2d).xlsx; PRJEB85881_heat(3d_vs_3d).xlsx; PRJEB85881_heat(4d_vs_4d).xlsx; PRJEB85881_heat(5d_vs_5d).xlsx; PRJEB85881_heat(6d_vs_6d).xlsx; PRJNA1089146_heat.xlsx; PRJNA1212895_heat.xlsx
Solyc05g055745.1.1	-2.41343	-5.79588	2.04434	2	9	11	GSE151277_heat(12h_vs_0).xlsx; GSE151277_heat(24h_vs_0).xlsx; GSE174607_heat(96h_vs_0).xlsx; PRJEB85881_heat(1d_vs_1d).xlsx; PRJEB85881_heat(2d_vs_2d).xlsx; PRJEB85881_heat(3d_vs_3d).xlsx; PRJEB85881_heat(4d_vs_4d).xlsx; PRJEB85881_heat(5d_vs_5d).xlsx; PRJEB85881_heat(6d_vs_6d).xlsx; PRJEB85881_heat(8d_vs_8d).xlsx; PRJNA1212895_heat.xlsx
Solyc06g050980.3.1	-0.922962	-2.13221	1.13137	2	9	11	GSE174607_heat(24h_vs_0).xlsx; GSE174607_heat(96h_vs_0).xlsx; PRJEB85881_heat(1d_vs_1d).xlsx; PRJEB85881_heat(2d_vs_2d).xlsx; PRJEB85881_heat(3d_vs_3d).xlsx; PRJEB85881_heat(4d_vs_4d).xlsx; PRJEB85881_heat(5d_vs_5d).xlsx; PRJEB85881_heat(6d_vs_6d).xlsx; PRJEB85881_heat(8d_vs_8d).xlsx; PRJNA1029902_heat(heat_vs_contol).xlsx; PRJNA1212895_heat.xlsx
Solyc06g060880.3.1	-1.10374	-2.99563	1.19364	2	9	11	GSE151277_heat(12h_vs_0).xlsx; GSE151277_heat(4h_vs_0).xlsx; PRJEB85881_heat(1d_vs_1d).xlsx; PRJEB85881_heat(2d_vs_2d).xlsx; PRJEB85881_heat(3d_vs_3d).xlsx; PRJEB85881_heat(4d_vs_4d).xlsx; PRJEB85881_heat(5d_vs_5d).xlsx; PRJEB85881_heat(6d_vs_6d).xlsx; PRJEB85881_heat(8d_vs_8d).xlsx; PRJNA1089146_heat.xlsx; PRJNA1212895_heat.xlsx
Solyc06g068690.3.1	-0.988867	-2.1645	1.21504	2	9	11	GSE151277_heat(12h_vs_0).xlsx; GSE151277_heat(24h_vs_0).xlsx; GSE174607_heat(96h_vs_0).xlsx; PRJEB85881_heat(1d_vs_1d).xlsx; PRJEB85881_heat(2d_vs_2d).xlsx; PRJEB85881_heat(3d_vs_3d).xlsx; PRJEB85881_heat(4d_vs_4d).xlsx; PRJEB85881_heat(5d_vs_5d).xlsx; PRJEB85881_heat(6d_vs_6d).xlsx; PRJEB85881_heat(8d_vs_8d).xlsx; PRJNA1212895_heat.xlsx
Solyc06g073290.1.1	-1.41713	-3.29028	1.53443	2	9	11	GSE151277_heat(12h_vs_0).xlsx; GSE151277_heat(24h_vs_0).xlsx; GSE174607_heat(96h_vs_0).xlsx; PRJEB85881_heat(1d_vs_1d).xlsx; PRJEB85881_heat(2d_vs_2d).xlsx; PRJEB85881_heat(3d_vs_3d).xlsx; PRJEB85881_heat(4d_vs_4d).xlsx; PRJEB85881_heat(5d_vs_5d).xlsx; PRJEB85881_heat(6d_vs_6d).xlsx; PRJNA1029902_heat(heat_vs_contol).xlsx; PRJNA1212895_heat.xlsx
Solyc07g005510.3.1	-1.18809	-3.68283	1.97239	2	9	11	GSE151277_heat(12h_vs_0).xlsx; GSE151277_heat(24h_vs_0).xlsx; GSE151277_heat(4h_vs_0).xlsx; PRJEB85881_heat(1d_vs_1d).xlsx; PRJEB85881_heat(2d_vs_2d).xlsx; PRJEB85881_heat(3d_vs_3d).xlsx; PRJEB85881_heat(4d_vs_4d).xlsx; PRJEB85881_heat(5d_vs_5d).xlsx; PRJEB85881_heat(8d_vs_8d).xlsx; PRJNA1089146_heat.xlsx; PRJNA1212895_heat.xlsx
Solyc08g066420.1.1	-1.80787	-3.77899	1.46638	2	9	11	GSE151277_heat(12h_vs_0).xlsx; GSE151277_heat(24h_vs_0).xlsx; GSE174607_heat(48h_vs_0).xlsx; GSE174607_heat(96h_vs_0).xlsx; PRJEB85881_heat(1d_vs_1d).xlsx; PRJEB85881_heat(2d_vs_2d).xlsx; PRJEB85881_heat(3d_vs_3d).xlsx; PRJEB85881_heat(4d_vs_4d).xlsx; PRJEB85881_heat(5d_vs_5d).xlsx; PRJEB85881_heat(6d_vs_6d).xlsx; PRJNA1212895_heat.xlsx
Solyc08g069065.1.1	-0.90543	-2.01462	2.05536	2	9	11	GSE151277_heat(12h_vs_0).xlsx; GSE174607_heat(24h_vs_0).xlsx; GSE174607_heat(48h_vs_0).xlsx; GSE174607_heat(96h_vs_0).xlsx; PRJEB85881_heat(1d_vs_1d).xlsx; PRJEB85881_heat(4d_vs_4d).xlsx; PRJEB85881_heat(5d_vs_5d).xlsx; PRJEB85881_heat(6d_vs_6d).xlsx; PRJEB85881_heat(8d_vs_8d).xlsx; PRJNA1089146_heat.xlsx; PRJNA1212895_heat.xlsx
Solyc08g076140.3.1	-1.34059	-3.15238	0.788482	2	9	11	GSE151277_heat(12h_vs_0).xlsx; GSE151277_heat(24h_vs_0).xlsx; GSE174607_heat(96h_vs_0).xlsx; PRJEB85881_heat(1d_vs_1d).xlsx; PRJEB85881_heat(2d_vs_2d).xlsx; PRJEB85881_heat(3d_vs_3d).xlsx; PRJEB85881_heat(4d_vs_4d).xlsx; PRJEB85881_heat(5d_vs_5d).xlsx; PRJEB85881_heat(6d_vs_6d).xlsx; PRJEB85881_heat(8d_vs_8d).xlsx; PRJNA1212895_heat.xlsx
Solyc09g075460.3.1	-0.790665	-1.49393	1.01696	2	9	11	GSE151277_heat(12h_vs_0).xlsx; GSE151277_heat(24h_vs_0).xlsx; GSE151277_heat(4h_vs_0).xlsx; GSE174607_heat(96h_vs_0).xlsx; PRJEB85881_heat(1d_vs_1d).xlsx; PRJEB85881_heat(2d_vs_2d).xlsx; PRJEB85881_heat(3d_vs_3d).xlsx; PRJEB85881_heat(4d_vs_4d).xlsx; PRJEB85881_heat(5d_vs_5d).xlsx; PRJNA1029902_heat(heat_vs_contol).xlsx; PRJNA1089146_heat.xlsx
Solyc09g083120.3.1	-1.09387	-2.04098	0.932757	2	9	11	GSE151277_heat(12h_vs_0).xlsx; GSE151277_heat(24h_vs_0).xlsx; GSE174607_heat(96h_vs_0).xlsx; PRJEB85881_heat(1d_vs_1d).xlsx; PRJEB85881_heat(2d_vs_2d).xlsx; PRJEB85881_heat(3d_vs_3d).xlsx; PRJEB85881_heat(4d_vs_4d).xlsx; PRJEB85881_heat(5d_vs_5d).xlsx; PRJEB85881_heat(6d_vs_6d).xlsx; PRJEB85881_heat(8d_vs_8d).xlsx; PRJNA1212895_heat.xlsx
Solyc09g097910.3.1	-1.25702	-2.92803	0.955358	2	9	11	GSE151277_heat(12h_vs_0).xlsx; GSE151277_heat(4h_vs_0).xlsx; PRJEB85881_heat(2d_vs_2d).xlsx; PRJEB85881_heat(3d_vs_3d).xlsx; PRJEB85881_heat(4d_vs_4d).xlsx; PRJEB85881_heat(5d_vs_5d).xlsx; PRJEB85881_heat(6d_vs_6d).xlsx; PRJEB85881_heat(8d_vs_8d).xlsx; PRJNA1029902_heat(heat_vs_contol).xlsx; PRJNA1089146_heat.xlsx; PRJNA1212895_heat.xlsx
Solyc10g006870.1.1	-1.35391	-4.41203	0.987937	2	9	11	GSE151277_heat(12h_vs_0).xlsx; GSE151277_heat(24h_vs_0).xlsx; GSE151277_heat(2h_vs_0).xlsx; GSE151277_heat(4h_vs_0).xlsx; PRJEB85881_heat(1d_vs_1d).xlsx; PRJEB85881_heat(2d_vs_2d).xlsx; PRJEB85881_heat(3d_vs_3d).xlsx; PRJEB85881_heat(8d_vs_8d).xlsx; PRJNA1029902_heat(heat_vs_contol).xlsx; PRJNA1089146_heat.xlsx; PRJNA1212895_heat.xlsx
Solyc10g081170.2.1	-0.915324	-1.83708	1.38757	2	9	11	GSE151277_heat(24h_vs_0).xlsx; GSE174607_heat(96h_vs_0).xlsx; PRJEB85881_heat(1d_vs_1d).xlsx; PRJEB85881_heat(2d_vs_2d).xlsx; PRJEB85881_heat(3d_vs_3d).xlsx; PRJEB85881_heat(4d_vs_4d).xlsx; PRJEB85881_heat(5d_vs_5d).xlsx; PRJEB85881_heat(6d_vs_6d).xlsx; PRJEB85881_heat(8d_vs_8d).xlsx; PRJNA1029902_heat(heat_vs_contol).xlsx; PRJNA1212895_heat.xlsx
Solyc10g084325.1.1	-1.17795	-4.52073	1.60361	2	9	11	GSE151277_heat(24h_vs_0).xlsx; GSE174607_heat(96h_vs_0).xlsx; PRJEB85881_heat(1d_vs_1d).xlsx; PRJEB85881_heat(2d_vs_2d).xlsx; PRJEB85881_heat(3d_vs_3d).xlsx; PRJEB85881_heat(4d_vs_4d).xlsx; PRJEB85881_heat(5d_vs_5d).xlsx; PRJEB85881_heat(6d_vs_6d).xlsx; PRJNA1029902_heat(heat_vs_contol).xlsx; PRJNA1089146_heat.xlsx; PRJNA1212895_heat.xlsx
Solyc10g086170.1.1	-1.19794	-2.64314	1.00821	2	9	11	GSE151277_heat(12h_vs_0).xlsx; GSE151277_heat(24h_vs_0).xlsx; GSE174607_heat(96h_vs_0).xlsx; PRJEB85881_heat(1d_vs_1d).xlsx; PRJEB85881_heat(2d_vs_2d).xlsx; PRJEB85881_heat(3d_vs_3d).xlsx; PRJEB85881_heat(4d_vs_4d).xlsx; PRJEB85881_heat(5d_vs_5d).xlsx; PRJEB85881_heat(6d_vs_6d).xlsx; PRJEB85881_heat(8d_vs_8d).xlsx; PRJNA1212895_heat.xlsx
Solyc11g012860.2.1	-1.34208	-3.45951	1.08417	2	9	11	GSE151277_heat(12h_vs_0).xlsx; GSE151277_heat(24h_vs_0).xlsx; GSE174607_heat(96h_vs_0).xlsx; PRJEB85881_heat(1d_vs_1d).xlsx; PRJEB85881_heat(2d_vs_2d).xlsx; PRJEB85881_heat(3d_vs_3d).xlsx; PRJEB85881_heat(5d_vs_5d).xlsx; PRJEB85881_heat(8d_vs_8d).xlsx; PRJNA1029902_heat(heat_vs_contol).xlsx; PRJNA1089146_heat.xlsx; PRJNA1212895_heat.xlsx
Solyc11g068520.2.1	-1.02683	-2.30033	0.870153	2	9	11	GSE151277_heat(12h_vs_0).xlsx; GSE151277_heat(24h_vs_0).xlsx; PRJEB85881_heat(1d_vs_1d).xlsx; PRJEB85881_heat(2d_vs_2d).xlsx; PRJEB85881_heat(3d_vs_3d).xlsx; PRJEB85881_heat(4d_vs_4d).xlsx; PRJEB85881_heat(5d_vs_5d).xlsx; PRJEB85881_heat(6d_vs_6d).xlsx; PRJEB85881_heat(8d_vs_8d).xlsx; PRJNA1089146_heat.xlsx; PRJNA1212895_heat.xlsx
Solyc11g068530.1.1	-1.13821	-2.64095	1.88409	2	9	11	GSE151277_heat(12h_vs_0).xlsx; GSE151277_heat(24h_vs_0).xlsx; PRJEB85881_heat(1d_vs_1d).xlsx; PRJEB85881_heat(2d_vs_2d).xlsx; PRJEB85881_heat(3d_vs_3d).xlsx; PRJEB85881_heat(4d_vs_4d).xlsx; PRJEB85881_heat(5d_vs_5d).xlsx; PRJEB85881_heat(6d_vs_6d).xlsx; PRJEB85881_heat(8d_vs_8d).xlsx; PRJNA1089146_heat.xlsx; PRJNA1212895_heat.xlsx
Solyc12g057077.1.1	-0.777637	-2.7979	1.84522	2	9	11	GSE151277_heat(12h_vs_0).xlsx; GSE151277_heat(24h_vs_0).xlsx; GSE174607_heat(24h_vs_0).xlsx; GSE174607_heat(96h_vs_0).xlsx; PRJEB85881_heat(1d_vs_1d).xlsx; PRJEB85881_heat(2d_vs_2d).xlsx; PRJEB85881_heat(3d_vs_3d).xlsx; PRJEB85881_heat(5d_vs_5d).xlsx; PRJNA1029902_heat(heat_vs_contol).xlsx; PRJNA1089146_heat.xlsx; PRJNA1212895_heat.xlsx
Solyc12g057100.2.1	-0.78309	-2.82754	1.90851	2	9	11	GSE151277_heat(12h_vs_0).xlsx; GSE151277_heat(24h_vs_0).xlsx; GSE174607_heat(24h_vs_0).xlsx; GSE174607_heat(96h_vs_0).xlsx; PRJEB85881_heat(1d_vs_1d).xlsx; PRJEB85881_heat(2d_vs_2d).xlsx; PRJEB85881_heat(3d_vs_3d).xlsx; PRJEB85881_heat(5d_vs_5d).xlsx; PRJNA1029902_heat(heat_vs_contol).xlsx; PRJNA1089146_heat.xlsx; PRJNA1212895_heat.xlsx
Solyc12g096510.2.1	-1.12521	-2.3532	1.38283	2	9	11	GSE151277_heat(12h_vs_0).xlsx; GSE151277_heat(24h_vs_0).xlsx; PRJEB85881_heat(1d_vs_1d).xlsx; PRJEB85881_heat(2d_vs_2d).xlsx; PRJEB85881_heat(3d_vs_3d).xlsx; PRJEB85881_heat(4d_vs_4d).xlsx; PRJEB85881_heat(5d_vs_5d).xlsx; PRJEB85881_heat(6d_vs_6d).xlsx; PRJEB85881_heat(8d_vs_8d).xlsx; PRJNA1089146_heat.xlsx; PRJNA1212895_heat.xlsx
Solyc12g099160.2.1	-1.07307	-3.13884	1.38587	2	9	11	GSE151277_heat(12h_vs_0).xlsx; GSE151277_heat(24h_vs_0).xlsx; GSE174607_heat(96h_vs_0).xlsx; PRJEB85881_heat(2d_vs_2d).xlsx; PRJEB85881_heat(3d_vs_3d).xlsx; PRJEB85881_heat(5d_vs_5d).xlsx; PRJEB85881_heat(6d_vs_6d).xlsx; PRJEB85881_heat(8d_vs_8d).xlsx; PRJNA1029902_heat(heat_vs_contol).xlsx; PRJNA1089146_heat.xlsx; PRJNA1212895_heat.xlsx
Solyc01g065700.3.1	-1.65483	-4.73353	2.99887	3	8	11	GSE151277_heat(12h_vs_0).xlsx; GSE151277_heat(24h_vs_0).xlsx; GSE174607_heat(48h_vs_0).xlsx; GSE174607_heat(96h_vs_0).xlsx; PRJEB85881_heat(1d_vs_1d).xlsx; PRJEB85881_heat(2d_vs_2d).xlsx; PRJEB85881_heat(3d_vs_3d).xlsx; PRJEB85881_heat(4d_vs_4d).xlsx; PRJEB85881_heat(5d_vs_5d).xlsx; PRJEB85881_heat(8d_vs_8d).xlsx; PRJNA1212895_heat.xlsx
Solyc03g063030.3.1	-0.813412	-2.5524	2.46827	3	8	11	GSE151277_heat(12h_vs_0).xlsx; GSE151277_heat(24h_vs_0).xlsx; GSE174607_heat(96h_vs_0).xlsx; PRJEB85881_heat(1d_vs_1d).xlsx; PRJEB85881_heat(2d_vs_2d).xlsx; PRJEB85881_heat(3d_vs_3d).xlsx; PRJEB85881_heat(4d_vs_4d).xlsx; PRJEB85881_heat(5d_vs_5d).xlsx; PRJEB85881_heat(8d_vs_8d).xlsx; PRJNA1089146_heat.xlsx; PRJNA1212895_heat.xlsx
Solyc03g063040.3.1	-0.829359	-2.21629	2.09045	3	8	11	GSE151277_heat(12h_vs_0).xlsx; GSE151277_heat(24h_vs_0).xlsx; GSE174607_heat(96h_vs_0).xlsx; PRJEB85881_heat(1d_vs_1d).xlsx; PRJEB85881_heat(2d_vs_2d).xlsx; PRJEB85881_heat(3d_vs_3d).xlsx; PRJEB85881_heat(4d_vs_4d).xlsx; PRJEB85881_heat(5d_vs_5d).xlsx; PRJEB85881_heat(8d_vs_8d).xlsx; PRJNA1089146_heat.xlsx; PRJNA1212895_heat.xlsx
Solyc06g069723.1.1	-0.844834	-2.41773	2.10758	3	8	11	GSE151277_heat(12h_vs_0).xlsx; GSE151277_heat(24h_vs_0).xlsx; GSE174607_heat(48h_vs_0).xlsx; GSE174607_heat(96h_vs_0).xlsx; PRJEB85881_heat(1d_vs_1d).xlsx; PRJEB85881_heat(2d_vs_2d).xlsx; PRJEB85881_heat(3d_vs_3d).xlsx; PRJEB85881_heat(4d_vs_4d).xlsx; PRJEB85881_heat(5d_vs_5d).xlsx; PRJEB85881_heat(8d_vs_8d).xlsx; PRJNA1212895_heat.xlsx
Solyc08g016080.3.1	-0.861561	-2.34105	1.27587	3	8	11	GSE151277_heat(12h_vs_0).xlsx; GSE151277_heat(24h_vs_0).xlsx; GSE151277_heat(4h_vs_0).xlsx; PRJEB85881_heat(1d_vs_1d).xlsx; PRJEB85881_heat(2d_vs_2d).xlsx; PRJEB85881_heat(3d_vs_3d).xlsx; PRJEB85881_heat(4d_vs_4d).xlsx; PRJEB85881_heat(5d_vs_5d).xlsx; PRJEB85881_heat(8d_vs_8d).xlsx; PRJNA1089146_heat.xlsx; PRJNA1212895_heat.xlsx
Solyc08g079180.3.1	-0.731792	-3.61221	1.82485	3	8	11	GSE151277_heat(12h_vs_0).xlsx; GSE151277_heat(24h_vs_0).xlsx; GSE151277_heat(2h_vs_0).xlsx; GSE151277_heat(4h_vs_0).xlsx; PRJEB85881_heat(1d_vs_1d).xlsx; PRJEB85881_heat(2d_vs_2d).xlsx; PRJEB85881_heat(3d_vs_3d).xlsx; PRJEB85881_heat(6d_vs_6d).xlsx; PRJEB85881_heat(8d_vs_8d).xlsx; PRJNA1089146_heat.xlsx; PRJNA1212895_heat.xlsx
Solyc09g014350.3.1	-1.61408	-5.48486	1.39097	3	8	11	GSE151277_heat(24h_vs_0).xlsx; GSE174607_heat(24h_vs_0).xlsx; GSE174607_heat(48h_vs_0).xlsx; GSE174607_heat(96h_vs_0).xlsx; PRJEB85881_heat(1d_vs_1d).xlsx; PRJEB85881_heat(2d_vs_2d).xlsx; PRJEB85881_heat(3d_vs_3d).xlsx; PRJEB85881_heat(5d_vs_5d).xlsx; PRJEB85881_heat(6d_vs_6d).xlsx; PRJNA1089146_heat.xlsx; PRJNA1212895_heat.xlsx
Solyc09g089870.3.1	-0.513765	-1.42911	1.221	3	8	11	GSE151277_heat(24h_vs_0).xlsx; GSE174607_heat(24h_vs_0).xlsx; GSE174607_heat(96h_vs_0).xlsx; PRJEB85881_heat(1d_vs_1d).xlsx; PRJEB85881_heat(2d_vs_2d).xlsx; PRJEB85881_heat(3d_vs_3d).xlsx; PRJEB85881_heat(4d_vs_4d).xlsx; PRJEB85881_heat(5d_vs_5d).xlsx; PRJEB85881_heat(8d_vs_8d).xlsx; PRJNA1029902_heat(heat_vs_contol).xlsx; PRJNA1089146_heat.xlsx
Solyc11g006300.2.1	-1.13252	-4.50679	2.51962	3	8	11	GSE151277_heat(12h_vs_0).xlsx; GSE151277_heat(24h_vs_0).xlsx; GSE151277_heat(4h_vs_0).xlsx; PRJEB85881_heat(1d_vs_1d).xlsx; PRJEB85881_heat(2d_vs_2d).xlsx; PRJEB85881_heat(3d_vs_3d).xlsx; PRJEB85881_heat(4d_vs_4d).xlsx; PRJEB85881_heat(5d_vs_5d).xlsx; PRJEB85881_heat(8d_vs_8d).xlsx; PRJNA1089146_heat.xlsx; PRJNA1212895_heat.xlsx
Solyc11g007340.2.1	-0.35481	-1.5614	1.8963	3	8	11	GSE151277_heat(12h_vs_0).xlsx; GSE151277_heat(4h_vs_0).xlsx; GSE174607_heat(24h_vs_0).xlsx; GSE174607_heat(48h_vs_0).xlsx; GSE174607_heat(96h_vs_0).xlsx; PRJEB85881_heat(1d_vs_1d).xlsx; PRJEB85881_heat(2d_vs_2d).xlsx; PRJEB85881_heat(3d_vs_3d).xlsx; PRJEB85881_heat(4d_vs_4d).xlsx; PRJEB85881_heat(5d_vs_5d).xlsx; PRJNA1212895_heat.xlsx
Solyc11g007540.2.1	-0.856356	-3.52196	1.6569	3	8	11	GSE151277_heat(12h_vs_0).xlsx; GSE151277_heat(24h_vs_0).xlsx; GSE174607_heat(24h_vs_0).xlsx; GSE174607_heat(48h_vs_0).xlsx; GSE174607_heat(96h_vs_0).xlsx; PRJEB85881_heat(1d_vs_1d).xlsx; PRJEB85881_heat(2d_vs_2d).xlsx; PRJEB85881_heat(3d_vs_3d).xlsx; PRJEB85881_heat(4d_vs_4d).xlsx; PRJEB85881_heat(5d_vs_5d).xlsx; PRJNA1212895_heat.xlsx
Solyc12g013700.2.1	-1.84079	-5.874	2.34018	3	8	11	GSE151277_heat(12h_vs_0).xlsx; GSE151277_heat(24h_vs_0).xlsx; GSE151277_heat(2h_vs_0).xlsx; PRJEB85881_heat(1d_vs_1d).xlsx; PRJEB85881_heat(2d_vs_2d).xlsx; PRJEB85881_heat(3d_vs_3d).xlsx; PRJEB85881_heat(4d_vs_4d).xlsx; PRJEB85881_heat(5d_vs_5d).xlsx; PRJEB85881_heat(6d_vs_6d).xlsx; PRJEB85881_heat(8d_vs_8d).xlsx; PRJNA1212895_heat.xlsx
ENSRNA050030051-T1	-0.453991	-2.57	3.05346	4	7	11	GSE151277_heat(12h_vs_0).xlsx; GSE174607_heat(24h_vs_0).xlsx; GSE174607_heat(48h_vs_0).xlsx; GSE174607_heat(96h_vs_0).xlsx; PRJEB85881_heat(1d_vs_1d).xlsx; PRJEB85881_heat(2d_vs_2d).xlsx; PRJEB85881_heat(3d_vs_3d).xlsx; PRJEB85881_heat(4d_vs_4d).xlsx; PRJEB85881_heat(5d_vs_5d).xlsx; PRJEB85881_heat(8d_vs_8d).xlsx; PRJNA1212895_heat.xlsx
Solyc01g110590.3.1	-0.478494	-2.95137	2.68358	4	7	11	GSE151277_heat(12h_vs_0).xlsx; GSE151277_heat(24h_vs_0).xlsx; GSE174607_heat(24h_vs_0).xlsx; GSE174607_heat(96h_vs_0).xlsx; PRJEB85881_heat(1d_vs_1d).xlsx; PRJEB85881_heat(2d_vs_2d).xlsx; PRJEB85881_heat(3d_vs_3d).xlsx; PRJEB85881_heat(6d_vs_6d).xlsx; PRJEB85881_heat(8d_vs_8d).xlsx; PRJNA1029902_heat(heat_vs_contol).xlsx; PRJNA1212895_heat.xlsx
Solyc02g068830.2.1	-0.508112	-2.0532	1.17826	4	7	11	GSE174607_heat(24h_vs_0).xlsx; GSE174607_heat(48h_vs_0).xlsx; GSE174607_heat(96h_vs_0).xlsx; PRJEB85881_heat(1d_vs_1d).xlsx; PRJEB85881_heat(2d_vs_2d).xlsx; PRJEB85881_heat(4d_vs_4d).xlsx; PRJEB85881_heat(5d_vs_5d).xlsx; PRJEB85881_heat(6d_vs_6d).xlsx; PRJEB85881_heat(8d_vs_8d).xlsx; PRJNA1029902_heat(heat_vs_contol).xlsx; PRJNA1089146_heat.xlsx
Solyc02g072260.3.1	-0.807104	-2.22221	1.62725	4	7	11	GSE151277_heat(12h_vs_0).xlsx; GSE151277_heat(24h_vs_0).xlsx; GSE174607_heat(96h_vs_0).xlsx; PRJEB85881_heat(1d_vs_1d).xlsx; PRJEB85881_heat(2d_vs_2d).xlsx; PRJEB85881_heat(3d_vs_3d).xlsx; PRJEB85881_heat(4d_vs_4d).xlsx; PRJEB85881_heat(5d_vs_5d).xlsx; PRJEB85881_heat(8d_vs_8d).xlsx; PRJNA1089146_heat.xlsx; PRJNA1212895_heat.xlsx
Solyc02g077420.3.1	-0.879088	-3.78711	2.5923	4	7	11	GSE151277_heat(12h_vs_0).xlsx; GSE151277_heat(2h_vs_0).xlsx; GSE151277_heat(4h_vs_0).xlsx; GSE174607_heat(24h_vs_0).xlsx; GSE174607_heat(48h_vs_0).xlsx; GSE174607_heat(96h_vs_0).xlsx; PRJEB85881_heat(2d_vs_2d).xlsx; PRJEB85881_heat(3d_vs_3d).xlsx; PRJEB85881_heat(4d_vs_4d).xlsx; PRJEB85881_heat(5d_vs_5d).xlsx; PRJNA1029902_heat(heat_vs_contol).xlsx
Solyc03g025320.3.1	-0.66492	-2.55914	1.26172	4	7	11	GSE151277_heat(12h_vs_0).xlsx; GSE151277_heat(24h_vs_0).xlsx; GSE174607_heat(24h_vs_0).xlsx; GSE174607_heat(48h_vs_0).xlsx; PRJEB85881_heat(1d_vs_1d).xlsx; PRJEB85881_heat(2d_vs_2d).xlsx; PRJEB85881_heat(3d_vs_3d).xlsx; PRJEB85881_heat(8d_vs_8d).xlsx; PRJNA1029902_heat(heat_vs_contol).xlsx; PRJNA1089146_heat.xlsx; PRJNA1212895_heat.xlsx
Solyc03g114130.1.1	-0.397791	-3.14764	2.85863	4	7	11	GSE151277_heat(12h_vs_0).xlsx; GSE151277_heat(24h_vs_0).xlsx; GSE174607_heat(24h_vs_0).xlsx; GSE174607_heat(48h_vs_0).xlsx; GSE174607_heat(96h_vs_0).xlsx; PRJEB85881_heat(2d_vs_2d).xlsx; PRJEB85881_heat(3d_vs_3d).xlsx; PRJEB85881_heat(4d_vs_4d).xlsx; PRJEB85881_heat(5d_vs_5d).xlsx; PRJEB85881_heat(8d_vs_8d).xlsx; PRJNA1212895_heat.xlsx
Solyc04g077270.3.1	-0.734997	-4.14369	2.20854	4	7	11	GSE151277_heat(24h_vs_0).xlsx; GSE174607_heat(24h_vs_0).xlsx; GSE174607_heat(48h_vs_0).xlsx; GSE174607_heat(96h_vs_0).xlsx; PRJEB85881_heat(2d_vs_2d).xlsx; PRJEB85881_heat(3d_vs_3d).xlsx; PRJEB85881_heat(5d_vs_5d).xlsx; PRJEB85881_heat(8d_vs_8d).xlsx; PRJNA1029902_heat(heat_vs_contol).xlsx; PRJNA1089146_heat.xlsx; PRJNA1212895_heat.xlsx
Solyc05g005150.1.1	-0.386551	-2.34069	3.11618	4	7	11	GSE151277_heat(2h_vs_0).xlsx; GSE151277_heat(4h_vs_0).xlsx; GSE174607_heat(24h_vs_0).xlsx; GSE174607_heat(48h_vs_0).xlsx; GSE174607_heat(96h_vs_0).xlsx; PRJEB85881_heat(1d_vs_1d).xlsx; PRJEB85881_heat(2d_vs_2d).xlsx; PRJEB85881_heat(3d_vs_3d).xlsx; PRJEB85881_heat(5d_vs_5d).xlsx; PRJEB85881_heat(8d_vs_8d).xlsx; PRJNA1212895_heat.xlsx
Solyc05g052240.3.1	-0.712032	-2.87212	1.25171	4	7	11	GSE151277_heat(12h_vs_0).xlsx; GSE151277_heat(4h_vs_0).xlsx; GSE174607_heat(96h_vs_0).xlsx; PRJEB85881_heat(1d_vs_1d).xlsx; PRJEB85881_heat(2d_vs_2d).xlsx; PRJEB85881_heat(3d_vs_3d).xlsx; PRJEB85881_heat(4d_vs_4d).xlsx; PRJEB85881_heat(5d_vs_5d).xlsx; PRJEB85881_heat(6d_vs_6d).xlsx; PRJNA1089146_heat.xlsx; PRJNA1212895_heat.xlsx
Solyc06g066530.1.1	-0.277159	-3.3176	5.68007	4	7	11	GSE151277_heat(12h_vs_0).xlsx; GSE151277_heat(24h_vs_0).xlsx; GSE174607_heat(24h_vs_0).xlsx; GSE174607_heat(48h_vs_0).xlsx; GSE174607_heat(96h_vs_0).xlsx; PRJEB85881_heat(2d_vs_2d).xlsx; PRJEB85881_heat(3d_vs_3d).xlsx; PRJEB85881_heat(4d_vs_4d).xlsx; PRJEB85881_heat(5d_vs_5d).xlsx; PRJNA1089146_heat.xlsx; PRJNA1212895_heat.xlsx
Solyc07g054210.3.1	-0.406325	-1.86513	1.9087	4	7	11	GSE151277_heat(24h_vs_0).xlsx; GSE151277_heat(2h_vs_0).xlsx; PRJEB85881_heat(1d_vs_1d).xlsx; PRJEB85881_heat(2d_vs_2d).xlsx; PRJEB85881_heat(3d_vs_3d).xlsx; PRJEB85881_heat(4d_vs_4d).xlsx; PRJEB85881_heat(5d_vs_5d).xlsx; PRJEB85881_heat(6d_vs_6d).xlsx; PRJEB85881_heat(8d_vs_8d).xlsx; PRJNA1029902_heat(heat_vs_contol).xlsx; PRJNA1089146_heat.xlsx
Solyc09g064820.1.1	0.0275046	-3.87636	6.88577	4	7	11	GSE151277_heat(12h_vs_0).xlsx; GSE151277_heat(24h_vs_0).xlsx; GSE174607_heat(24h_vs_0).xlsx; GSE174607_heat(48h_vs_0).xlsx; GSE174607_heat(96h_vs_0).xlsx; PRJEB85881_heat(1d_vs_1d).xlsx; PRJEB85881_heat(4d_vs_4d).xlsx; PRJEB85881_heat(5d_vs_5d).xlsx; PRJEB85881_heat(6d_vs_6d).xlsx; PRJEB85881_heat(8d_vs_8d).xlsx; PRJNA1212895_heat.xlsx
Solyc10g083940.1.1	-1.66697	-5.70826	1.95644	4	7	11	GSE151277_heat(12h_vs_0).xlsx; GSE151277_heat(24h_vs_0).xlsx; GSE174607_heat(24h_vs_0).xlsx; GSE174607_heat(48h_vs_0).xlsx; GSE174607_heat(96h_vs_0).xlsx; PRJEB85881_heat(1d_vs_1d).xlsx; PRJEB85881_heat(2d_vs_2d).xlsx; PRJEB85881_heat(3d_vs_3d).xlsx; PRJEB85881_heat(5d_vs_5d).xlsx; PRJEB85881_heat(8d_vs_8d).xlsx; PRJNA1212895_heat.xlsx
Solyc12g088930.1.1	-1.016	-6.21982	4.74277	4	7	11	GSE151277_heat(12h_vs_0).xlsx; GSE151277_heat(24h_vs_0).xlsx; GSE174607_heat(24h_vs_0).xlsx; GSE174607_heat(48h_vs_0).xlsx; GSE174607_heat(96h_vs_0).xlsx; PRJEB85881_heat(1d_vs_1d).xlsx; PRJEB85881_heat(2d_vs_2d).xlsx; PRJEB85881_heat(3d_vs_3d).xlsx; PRJEB85881_heat(8d_vs_8d).xlsx; PRJNA1089146_heat.xlsx; PRJNA1212895_heat.xlsx
Solyc01g096880.3.1	0.158025	-2.25323	2.76912	5	6	11	GSE174607_heat(24h_vs_0).xlsx; GSE174607_heat(48h_vs_0).xlsx; GSE174607_heat(96h_vs_0).xlsx; PRJEB85881_heat(1d_vs_1d).xlsx; PRJEB85881_heat(2d_vs_2d).xlsx; PRJEB85881_heat(3d_vs_3d).xlsx; PRJEB85881_heat(4d_vs_4d).xlsx; PRJEB85881_heat(5d_vs_5d).xlsx; PRJEB85881_heat(8d_vs_8d).xlsx; PRJNA1029902_heat(heat_vs_contol).xlsx; PRJNA1089146_heat.xlsx
Solyc03g006030.3.1	-0.399231	-4.79912	1.08363	5	6	11	GSE151277_heat(24h_vs_0).xlsx; GSE174607_heat(24h_vs_0).xlsx; GSE174607_heat(96h_vs_0).xlsx; PRJEB85881_heat(1d_vs_1d).xlsx; PRJEB85881_heat(2d_vs_2d).xlsx; PRJEB85881_heat(3d_vs_3d).xlsx; PRJEB85881_heat(4d_vs_4d).xlsx; PRJEB85881_heat(5d_vs_5d).xlsx; PRJEB85881_heat(8d_vs_8d).xlsx; PRJNA1089146_heat.xlsx; PRJNA1212895_heat.xlsx
Solyc04g050620.3.1	0.738546	-2.47719	5.40894	5	6	11	GSE151277_heat(12h_vs_0).xlsx; GSE151277_heat(24h_vs_0).xlsx; GSE151277_heat(2h_vs_0).xlsx; GSE151277_heat(4h_vs_0).xlsx; GSE174607_heat(24h_vs_0).xlsx; GSE174607_heat(48h_vs_0).xlsx; GSE174607_heat(96h_vs_0).xlsx; PRJEB85881_heat(5d_vs_5d).xlsx; PRJEB85881_heat(6d_vs_6d).xlsx; PRJNA1089146_heat.xlsx; PRJNA1212895_heat.xlsx
Solyc05g008920.3.1	-0.0687809	-1.54024	1.79866	5	6	11	GSE151277_heat(24h_vs_0).xlsx; GSE174607_heat(96h_vs_0).xlsx; PRJEB85881_heat(1d_vs_1d).xlsx; PRJEB85881_heat(2d_vs_2d).xlsx; PRJEB85881_heat(3d_vs_3d).xlsx; PRJEB85881_heat(4d_vs_4d).xlsx; PRJEB85881_heat(5d_vs_5d).xlsx; PRJEB85881_heat(8d_vs_8d).xlsx; PRJNA1029902_heat(heat_vs_contol).xlsx; PRJNA1089146_heat.xlsx; PRJNA1212895_heat.xlsx
Solyc07g008210.3.1	-0.432777	-5.87764	5.27265	5	6	11	GSE151277_heat(12h_vs_0).xlsx; GSE151277_heat(24h_vs_0).xlsx; GSE174607_heat(96h_vs_0).xlsx; PRJEB85881_heat(1d_vs_1d).xlsx; PRJEB85881_heat(2d_vs_2d).xlsx; PRJEB85881_heat(3d_vs_3d).xlsx; PRJEB85881_heat(4d_vs_4d).xlsx; PRJEB85881_heat(5d_vs_5d).xlsx; PRJEB85881_heat(8d_vs_8d).xlsx; PRJNA1029902_heat(heat_vs_contol).xlsx; PRJNA1212895_heat.xlsx
Solyc08g007570.3.1	-0.182002	-3.34857	2.54242	5	6	11	GSE151277_heat(12h_vs_0).xlsx; GSE151277_heat(24h_vs_0).xlsx; GSE174607_heat(24h_vs_0).xlsx; GSE174607_heat(48h_vs_0).xlsx; GSE174607_heat(96h_vs_0).xlsx; PRJEB85881_heat(1d_vs_1d).xlsx; PRJEB85881_heat(2d_vs_2d).xlsx; PRJEB85881_heat(3d_vs_3d).xlsx; PRJEB85881_heat(6d_vs_6d).xlsx; PRJEB85881_heat(8d_vs_8d).xlsx; PRJNA1212895_heat.xlsx
Solyc09g009130.3.1	0.230631	-1.25946	1.92431	5	6	11	GSE151277_heat(12h_vs_0).xlsx; GSE151277_heat(24h_vs_0).xlsx; GSE151277_heat(2h_vs_0).xlsx; GSE151277_heat(4h_vs_0).xlsx; PRJEB85881_heat(1d_vs_1d).xlsx; PRJEB85881_heat(2d_vs_2d).xlsx; PRJEB85881_heat(3d_vs_3d).xlsx; PRJEB85881_heat(4d_vs_4d).xlsx; PRJEB85881_heat(5d_vs_5d).xlsx; PRJNA1029902_heat(heat_vs_contol).xlsx; PRJNA1212895_heat.xlsx
Solyc09g011570.3.1	-0.491366	-2.47565	1.83115	5	6	11	GSE151277_heat(12h_vs_0).xlsx; GSE151277_heat(24h_vs_0).xlsx; GSE174607_heat(48h_vs_0).xlsx; GSE174607_heat(96h_vs_0).xlsx; PRJEB85881_heat(1d_vs_1d).xlsx; PRJEB85881_heat(2d_vs_2d).xlsx; PRJEB85881_heat(3d_vs_3d).xlsx; PRJEB85881_heat(6d_vs_6d).xlsx; PRJEB85881_heat(8d_vs_8d).xlsx; PRJNA1029902_heat(heat_vs_contol).xlsx; PRJNA1089146_heat.xlsx
Solyc10g012080.3.1	-0.697506	-3.18601	1.72333	5	6	11	GSE151277_heat(24h_vs_0).xlsx; GSE174607_heat(24h_vs_0).xlsx; GSE174607_heat(48h_vs_0).xlsx; GSE174607_heat(96h_vs_0).xlsx; PRJEB85881_heat(2d_vs_2d).xlsx; PRJEB85881_heat(3d_vs_3d).xlsx; PRJEB85881_heat(5d_vs_5d).xlsx; PRJEB85881_heat(6d_vs_6d).xlsx; PRJEB85881_heat(8d_vs_8d).xlsx; PRJNA1089146_heat.xlsx; PRJNA1212895_heat.xlsx
Solyc12g010540.1.1	-0.227209	-1.96465	2.05585	5	6	11	GSE151277_heat(24h_vs_0).xlsx; GSE151277_heat(2h_vs_0).xlsx; GSE151277_heat(4h_vs_0).xlsx; GSE174607_heat(24h_vs_0).xlsx; GSE174607_heat(48h_vs_0).xlsx; GSE174607_heat(96h_vs_0).xlsx; PRJEB85881_heat(1d_vs_1d).xlsx; PRJEB85881_heat(3d_vs_3d).xlsx; PRJEB85881_heat(6d_vs_6d).xlsx; PRJEB85881_heat(8d_vs_8d).xlsx; PRJNA1029902_heat(heat_vs_contol).xlsx
Solyc12g056410.2.1	-0.300784	-3.0878	2.73964	5	6	11	GSE151277_heat(24h_vs_0).xlsx; GSE174607_heat(24h_vs_0).xlsx; GSE174607_heat(48h_vs_0).xlsx; GSE174607_heat(96h_vs_0).xlsx; PRJEB85881_heat(1d_vs_1d).xlsx; PRJEB85881_heat(2d_vs_2d).xlsx; PRJEB85881_heat(3d_vs_3d).xlsx; PRJEB85881_heat(8d_vs_8d).xlsx; PRJNA1029902_heat(heat_vs_contol).xlsx; PRJNA1089146_heat.xlsx; PRJNA1212895_heat.xlsx
Solyc02g089630.3.1	0.771568	-5.14565	6.44929	6	5	11	GSE151277_heat(24h_vs_0).xlsx; GSE174607_heat(24h_vs_0).xlsx; GSE174607_heat(48h_vs_0).xlsx; GSE174607_heat(96h_vs_0).xlsx; PRJEB85881_heat(1d_vs_1d).xlsx; PRJEB85881_heat(2d_vs_2d).xlsx; PRJEB85881_heat(3d_vs_3d).xlsx; PRJEB85881_heat(4d_vs_4d).xlsx; PRJEB85881_heat(5d_vs_5d).xlsx; PRJEB85881_heat(8d_vs_8d).xlsx; PRJNA1029902_heat(heat_vs_contol).xlsx
Solyc04g079760.3.1	-0.0706733	-6.47914	5.11664	6	5	11	GSE174607_heat(24h_vs_0).xlsx; GSE174607_heat(48h_vs_0).xlsx; GSE174607_heat(96h_vs_0).xlsx; PRJEB85881_heat(1d_vs_1d).xlsx; PRJEB85881_heat(2d_vs_2d).xlsx; PRJEB85881_heat(3d_vs_3d).xlsx; PRJEB85881_heat(4d_vs_4d).xlsx; PRJEB85881_heat(5d_vs_5d).xlsx; PRJEB85881_heat(6d_vs_6d).xlsx; PRJEB85881_heat(8d_vs_8d).xlsx; PRJNA1029902_heat(heat_vs_contol).xlsx
Solyc06g009110.3.1	0.0890173	-3.30178	2.69974	6	5	11	GSE151277_heat(24h_vs_0).xlsx; GSE174607_heat(24h_vs_0).xlsx; GSE174607_heat(48h_vs_0).xlsx; GSE174607_heat(96h_vs_0).xlsx; PRJEB85881_heat(1d_vs_1d).xlsx; PRJEB85881_heat(2d_vs_2d).xlsx; PRJEB85881_heat(3d_vs_3d).xlsx; PRJEB85881_heat(5d_vs_5d).xlsx; PRJEB85881_heat(8d_vs_8d).xlsx; PRJNA1089146_heat.xlsx; PRJNA1212895_heat.xlsx
Solyc06g066800.2.1	0.0329238	-2.27805	2.01106	6	5	11	GSE151277_heat(12h_vs_0).xlsx; GSE151277_heat(24h_vs_0).xlsx; PRJEB85881_heat(1d_vs_1d).xlsx; PRJEB85881_heat(2d_vs_2d).xlsx; PRJEB85881_heat(3d_vs_3d).xlsx; PRJEB85881_heat(4d_vs_4d).xlsx; PRJEB85881_heat(5d_vs_5d).xlsx; PRJEB85881_heat(6d_vs_6d).xlsx; PRJNA1029902_heat(heat_vs_contol).xlsx; PRJNA1089146_heat.xlsx; PRJNA1212895_heat.xlsx
Solyc06g068540.3.1	0.149821	-2.39027	2.17724	6	5	11	GSE151277_heat(12h_vs_0).xlsx; GSE151277_heat(24h_vs_0).xlsx; GSE174607_heat(48h_vs_0).xlsx; GSE174607_heat(96h_vs_0).xlsx; PRJEB85881_heat(1d_vs_1d).xlsx; PRJEB85881_heat(2d_vs_2d).xlsx; PRJEB85881_heat(3d_vs_3d).xlsx; PRJEB85881_heat(8d_vs_8d).xlsx; PRJNA1029902_heat(heat_vs_contol).xlsx; PRJNA1089146_heat.xlsx; PRJNA1212895_heat.xlsx
Solyc08g062360.3.1	0.244412	-2.06879	2.5677	6	5	11	GSE151277_heat(12h_vs_0).xlsx; GSE151277_heat(4h_vs_0).xlsx; GSE174607_heat(24h_vs_0).xlsx; GSE174607_heat(48h_vs_0).xlsx; GSE174607_heat(96h_vs_0).xlsx; PRJEB85881_heat(2d_vs_2d).xlsx; PRJEB85881_heat(3d_vs_3d).xlsx; PRJEB85881_heat(5d_vs_5d).xlsx; PRJNA1029902_heat(heat_vs_contol).xlsx; PRJNA1089146_heat.xlsx; PRJNA1212895_heat.xlsx
Solyc08g081230.1.1	0.0979821	-2.9735	4.13206	6	5	11	GSE151277_heat(12h_vs_0).xlsx; GSE151277_heat(24h_vs_0).xlsx; GSE151277_heat(4h_vs_0).xlsx; GSE174607_heat(24h_vs_0).xlsx; GSE174607_heat(48h_vs_0).xlsx; GSE174607_heat(96h_vs_0).xlsx; PRJEB85881_heat(2d_vs_2d).xlsx; PRJEB85881_heat(3d_vs_3d).xlsx; PRJEB85881_heat(5d_vs_5d).xlsx; PRJNA1029902_heat(heat_vs_contol).xlsx; PRJNA1089146_heat.xlsx
Solyc11g068710.2.1	-0.280732	-4.89811	4.64948	6	5	11	GSE151277_heat(12h_vs_0).xlsx; GSE151277_heat(24h_vs_0).xlsx; GSE151277_heat(2h_vs_0).xlsx; GSE151277_heat(4h_vs_0).xlsx; GSE174607_heat(24h_vs_0).xlsx; GSE174607_heat(48h_vs_0).xlsx; GSE174607_heat(96h_vs_0).xlsx; PRJEB85881_heat(8d_vs_8d).xlsx; PRJNA1029902_heat(heat_vs_contol).xlsx; PRJNA1089146_heat.xlsx; PRJNA1212895_heat.xlsx
Solyc01g095530.2.1	0.22166	-1.99772	1.74173	7	4	11	GSE151277_heat(12h_vs_0).xlsx; GSE151277_heat(24h_vs_0).xlsx; GSE174607_heat(48h_vs_0).xlsx; GSE174607_heat(96h_vs_0).xlsx; PRJEB85881_heat(2d_vs_2d).xlsx; PRJEB85881_heat(3d_vs_3d).xlsx; PRJEB85881_heat(6d_vs_6d).xlsx; PRJEB85881_heat(8d_vs_8d).xlsx; PRJNA1029902_heat(heat_vs_contol).xlsx; PRJNA1089146_heat.xlsx; PRJNA1212895_heat.xlsx
Solyc01g096740.3.1	0.125107	-1.64199	1.25246	7	4	11	GSE151277_heat(24h_vs_0).xlsx; GSE174607_heat(48h_vs_0).xlsx; GSE174607_heat(96h_vs_0).xlsx; PRJEB85881_heat(1d_vs_1d).xlsx; PRJEB85881_heat(2d_vs_2d).xlsx; PRJEB85881_heat(3d_vs_3d).xlsx; PRJEB85881_heat(4d_vs_4d).xlsx; PRJEB85881_heat(5d_vs_5d).xlsx; PRJNA1029902_heat(heat_vs_contol).xlsx; PRJNA1089146_heat.xlsx; PRJNA1212895_heat.xlsx
Solyc01g098590.3.1	0.280989	-2.41445	2.66964	7	4	11	GSE151277_heat(24h_vs_0).xlsx; GSE151277_heat(4h_vs_0).xlsx; GSE174607_heat(48h_vs_0).xlsx; GSE174607_heat(96h_vs_0).xlsx; PRJEB85881_heat(1d_vs_1d).xlsx; PRJEB85881_heat(2d_vs_2d).xlsx; PRJEB85881_heat(3d_vs_3d).xlsx; PRJEB85881_heat(4d_vs_4d).xlsx; PRJEB85881_heat(5d_vs_5d).xlsx; PRJEB85881_heat(8d_vs_8d).xlsx; PRJNA1029902_heat(heat_vs_contol).xlsx
Solyc01g100010.3.1	0.61547	-3.03685	2.865	7	4	11	GSE151277_heat(12h_vs_0).xlsx; GSE151277_heat(4h_vs_0).xlsx; GSE174607_heat(24h_vs_0).xlsx; GSE174607_heat(48h_vs_0).xlsx; GSE174607_heat(96h_vs_0).xlsx; PRJEB85881_heat(1d_vs_1d).xlsx; PRJEB85881_heat(2d_vs_2d).xlsx; PRJEB85881_heat(3d_vs_3d).xlsx; PRJEB85881_heat(5d_vs_5d).xlsx; PRJEB85881_heat(6d_vs_6d).xlsx; PRJNA1029902_heat(heat_vs_contol).xlsx
Solyc01g110380.3.1	0.2987	-1.17976	1.76921	7	4	11	GSE151277_heat(24h_vs_0).xlsx; GSE174607_heat(24h_vs_0).xlsx; GSE174607_heat(96h_vs_0).xlsx; PRJEB85881_heat(1d_vs_1d).xlsx; PRJEB85881_heat(2d_vs_2d).xlsx; PRJEB85881_heat(3d_vs_3d).xlsx; PRJEB85881_heat(4d_vs_4d).xlsx; PRJEB85881_heat(5d_vs_5d).xlsx; PRJNA1029902_heat(heat_vs_contol).xlsx; PRJNA1089146_heat.xlsx; PRJNA1212895_heat.xlsx
Solyc02g081170.3.1	1.23492	-1.53057	4.73591	7	4	11	GSE151277_heat(12h_vs_0).xlsx; GSE151277_heat(24h_vs_0).xlsx; GSE151277_heat(2h_vs_0).xlsx; GSE174607_heat(24h_vs_0).xlsx; GSE174607_heat(48h_vs_0).xlsx; GSE174607_heat(96h_vs_0).xlsx; PRJEB85881_heat(3d_vs_3d).xlsx; PRJEB85881_heat(4d_vs_4d).xlsx; PRJNA1029902_heat(heat_vs_contol).xlsx; PRJNA1089146_heat.xlsx; PRJNA1212895_heat.xlsx
Solyc03g112340.1.1	0.164282	-3.07657	2.77292	7	4	11	GSE151277_heat(12h_vs_0).xlsx; GSE151277_heat(2h_vs_0).xlsx; GSE151277_heat(4h_vs_0).xlsx; GSE174607_heat(24h_vs_0).xlsx; GSE174607_heat(48h_vs_0).xlsx; GSE174607_heat(96h_vs_0).xlsx; PRJEB85881_heat(3d_vs_3d).xlsx; PRJEB85881_heat(5d_vs_5d).xlsx; PRJNA1029902_heat(heat_vs_contol).xlsx; PRJNA1089146_heat.xlsx; PRJNA1212895_heat.xlsx
Solyc03g116340.3.1	0.293429	-1.9943	2.15031	7	4	11	GSE151277_heat(24h_vs_0).xlsx; GSE174607_heat(24h_vs_0).xlsx; GSE174607_heat(48h_vs_0).xlsx; GSE174607_heat(96h_vs_0).xlsx; PRJEB85881_heat(1d_vs_1d).xlsx; PRJEB85881_heat(3d_vs_3d).xlsx; PRJEB85881_heat(4d_vs_4d).xlsx; PRJEB85881_heat(5d_vs_5d).xlsx; PRJEB85881_heat(6d_vs_6d).xlsx; PRJNA1029902_heat(heat_vs_contol).xlsx; PRJNA1212895_heat.xlsx
Solyc04g076340.3.1	0.90337	-2.27842	3.85131	7	4	11	GSE151277_heat(12h_vs_0).xlsx; GSE151277_heat(24h_vs_0).xlsx; GSE151277_heat(2h_vs_0).xlsx; GSE174607_heat(48h_vs_0).xlsx; GSE174607_heat(96h_vs_0).xlsx; PRJEB85881_heat(1d_vs_1d).xlsx; PRJEB85881_heat(2d_vs_2d).xlsx; PRJEB85881_heat(3d_vs_3d).xlsx; PRJEB85881_heat(6d_vs_6d).xlsx; PRJNA1029902_heat(heat_vs_contol).xlsx; PRJNA1089146_heat.xlsx
Solyc07g041900.3.1	1.02392	-2.2597	4.56675	7	4	11	GSE151277_heat(12h_vs_0).xlsx; GSE151277_heat(24h_vs_0).xlsx; GSE151277_heat(4h_vs_0).xlsx; GSE174607_heat(96h_vs_0).xlsx; PRJEB85881_heat(1d_vs_1d).xlsx; PRJEB85881_heat(2d_vs_2d).xlsx; PRJEB85881_heat(3d_vs_3d).xlsx; PRJEB85881_heat(8d_vs_8d).xlsx; PRJNA1029902_heat(heat_vs_contol).xlsx; PRJNA1089146_heat.xlsx; PRJNA1212895_heat.xlsx
Solyc07g053050.1.1	0.0893441	-3.07301	2.01081	7	4	11	GSE151277_heat(12h_vs_0).xlsx; GSE151277_heat(2h_vs_0).xlsx; GSE151277_heat(4h_vs_0).xlsx; GSE174607_heat(24h_vs_0).xlsx; GSE174607_heat(48h_vs_0).xlsx; GSE174607_heat(96h_vs_0).xlsx; PRJEB85881_heat(2d_vs_2d).xlsx; PRJEB85881_heat(3d_vs_3d).xlsx; PRJEB85881_heat(5d_vs_5d).xlsx; PRJNA1029902_heat(heat_vs_contol).xlsx; PRJNA1089146_heat.xlsx
Solyc07g053230.3.1	0.31942	-7.19085	5.4666	7	4	11	GSE151277_heat(12h_vs_0).xlsx; GSE151277_heat(24h_vs_0).xlsx; GSE151277_heat(2h_vs_0).xlsx; GSE151277_heat(4h_vs_0).xlsx; GSE174607_heat(24h_vs_0).xlsx; GSE174607_heat(48h_vs_0).xlsx; GSE174607_heat(96h_vs_0).xlsx; PRJEB85881_heat(3d_vs_3d).xlsx; PRJEB85881_heat(5d_vs_5d).xlsx; PRJEB85881_heat(8d_vs_8d).xlsx; PRJNA1089146_heat.xlsx
Solyc08g016440.3.1	0.469311	-3.20862	3.70467	7	4	11	GSE151277_heat(24h_vs_0).xlsx; GSE174607_heat(24h_vs_0).xlsx; GSE174607_heat(48h_vs_0).xlsx; GSE174607_heat(96h_vs_0).xlsx; PRJEB85881_heat(1d_vs_1d).xlsx; PRJEB85881_heat(2d_vs_2d).xlsx; PRJEB85881_heat(3d_vs_3d).xlsx; PRJEB85881_heat(8d_vs_8d).xlsx; PRJNA1029902_heat(heat_vs_contol).xlsx; PRJNA1089146_heat.xlsx; PRJNA1212895_heat.xlsx
Solyc10g079420.1.1	0.680531	-1.78981	3.15663	7	4	11	GSE151277_heat(12h_vs_0).xlsx; GSE151277_heat(4h_vs_0).xlsx; GSE174607_heat(48h_vs_0).xlsx; GSE174607_heat(96h_vs_0).xlsx; PRJEB85881_heat(1d_vs_1d).xlsx; PRJEB85881_heat(2d_vs_2d).xlsx; PRJEB85881_heat(3d_vs_3d).xlsx; PRJEB85881_heat(5d_vs_5d).xlsx; PRJEB85881_heat(6d_vs_6d).xlsx; PRJEB85881_heat(8d_vs_8d).xlsx; PRJNA1029902_heat(heat_vs_contol).xlsx
Solyc11g012130.2.1	0.227678	-3.58535	3.19296	7	4	11	GSE151277_heat(12h_vs_0).xlsx; GSE151277_heat(24h_vs_0).xlsx; GSE174607_heat(96h_vs_0).xlsx; PRJEB85881_heat(1d_vs_1d).xlsx; PRJEB85881_heat(2d_vs_2d).xlsx; PRJEB85881_heat(3d_vs_3d).xlsx; PRJEB85881_heat(4d_vs_4d).xlsx; PRJEB85881_heat(5d_vs_5d).xlsx; PRJEB85881_heat(6d_vs_6d).xlsx; PRJNA1029902_heat(heat_vs_contol).xlsx; PRJNA1212895_heat.xlsx
Solyc12g013620.2.1	0.825878	-1.98659	4.13262	7	4	11	GSE151277_heat(12h_vs_0).xlsx; GSE151277_heat(24h_vs_0).xlsx; GSE174607_heat(24h_vs_0).xlsx; GSE174607_heat(48h_vs_0).xlsx; GSE174607_heat(96h_vs_0).xlsx; PRJEB85881_heat(1d_vs_1d).xlsx; PRJEB85881_heat(2d_vs_2d).xlsx; PRJEB85881_heat(3d_vs_3d).xlsx; PRJEB85881_heat(5d_vs_5d).xlsx; PRJEB85881_heat(8d_vs_8d).xlsx; PRJNA1029902_heat(heat_vs_contol).xlsx
Solyc01g066340.3.1	0.950388	-1.01925	2.26249	8	3	11	GSE151277_heat(24h_vs_0).xlsx; GSE174607_heat(24h_vs_0).xlsx; GSE174607_heat(48h_vs_0).xlsx; GSE174607_heat(96h_vs_0).xlsx; PRJEB85881_heat(1d_vs_1d).xlsx; PRJEB85881_heat(2d_vs_2d).xlsx; PRJEB85881_heat(3d_vs_3d).xlsx; PRJEB85881_heat(5d_vs_5d).xlsx; PRJEB85881_heat(6d_vs_6d).xlsx; PRJNA1089146_heat.xlsx; PRJNA1212895_heat.xlsx
Solyc02g087540.2.1	0.0593388	-6.67465	4.00441	8	3	11	GSE151277_heat(12h_vs_0).xlsx; GSE151277_heat(24h_vs_0).xlsx; GSE151277_heat(4h_vs_0).xlsx; GSE174607_heat(24h_vs_0).xlsx; GSE174607_heat(48h_vs_0).xlsx; GSE174607_heat(96h_vs_0).xlsx; PRJEB85881_heat(3d_vs_3d).xlsx; PRJEB85881_heat(4d_vs_4d).xlsx; PRJEB85881_heat(5d_vs_5d).xlsx; PRJEB85881_heat(6d_vs_6d).xlsx; PRJNA1089146_heat.xlsx
Solyc02g089660.2.1	0.841291	-1.87832	2.36493	8	3	11	GSE151277_heat(12h_vs_0).xlsx; GSE151277_heat(24h_vs_0).xlsx; GSE174607_heat(48h_vs_0).xlsx; GSE174607_heat(96h_vs_0).xlsx; PRJEB85881_heat(1d_vs_1d).xlsx; PRJEB85881_heat(2d_vs_2d).xlsx; PRJEB85881_heat(3d_vs_3d).xlsx; PRJEB85881_heat(4d_vs_4d).xlsx; PRJEB85881_heat(5d_vs_5d).xlsx; PRJEB85881_heat(6d_vs_6d).xlsx; PRJNA1089146_heat.xlsx
Solyc02g094010.2.1	0.834388	-5.59384	4.91948	8	3	11	GSE151277_heat(12h_vs_0).xlsx; GSE151277_heat(4h_vs_0).xlsx; GSE174607_heat(24h_vs_0).xlsx; GSE174607_heat(48h_vs_0).xlsx; GSE174607_heat(96h_vs_0).xlsx; PRJEB85881_heat(2d_vs_2d).xlsx; PRJEB85881_heat(3d_vs_3d).xlsx; PRJEB85881_heat(4d_vs_4d).xlsx; PRJEB85881_heat(5d_vs_5d).xlsx; PRJEB85881_heat(6d_vs_6d).xlsx; PRJNA1089146_heat.xlsx
Solyc04g007580.1.1	0.357429	-6.18846	4.58442	8	3	11	GSE151277_heat(12h_vs_0).xlsx; GSE151277_heat(24h_vs_0).xlsx; GSE151277_heat(2h_vs_0).xlsx; GSE151277_heat(4h_vs_0).xlsx; GSE174607_heat(24h_vs_0).xlsx; GSE174607_heat(48h_vs_0).xlsx; GSE174607_heat(96h_vs_0).xlsx; PRJEB85881_heat(2d_vs_2d).xlsx; PRJEB85881_heat(3d_vs_3d).xlsx; PRJEB85881_heat(5d_vs_5d).xlsx; PRJNA1212895_heat.xlsx
Solyc04g080705.1.1	1.20793	-1.04167	3.80539	8	3	11	GSE151277_heat(12h_vs_0).xlsx; GSE151277_heat(24h_vs_0).xlsx; GSE151277_heat(2h_vs_0).xlsx; GSE151277_heat(4h_vs_0).xlsx; PRJEB85881_heat(1d_vs_1d).xlsx; PRJEB85881_heat(2d_vs_2d).xlsx; PRJEB85881_heat(3d_vs_3d).xlsx; PRJEB85881_heat(8d_vs_8d).xlsx; PRJNA1029902_heat(heat_vs_contol).xlsx; PRJNA1089146_heat.xlsx; PRJNA1212895_heat.xlsx
Solyc05g012210.3.1	0.886499	-1.28947	3.34243	8	3	11	GSE151277_heat(24h_vs_0).xlsx; GSE174607_heat(24h_vs_0).xlsx; GSE174607_heat(96h_vs_0).xlsx; PRJEB85881_heat(1d_vs_1d).xlsx; PRJEB85881_heat(2d_vs_2d).xlsx; PRJEB85881_heat(3d_vs_3d).xlsx; PRJEB85881_heat(4d_vs_4d).xlsx; PRJEB85881_heat(5d_vs_5d).xlsx; PRJEB85881_heat(8d_vs_8d).xlsx; PRJNA1029902_heat(heat_vs_contol).xlsx; PRJNA1089146_heat.xlsx
Solyc08g078440.3.1	0.582729	-1.15003	2.35632	8	3	11	GSE151277_heat(12h_vs_0).xlsx; GSE151277_heat(24h_vs_0).xlsx; GSE174607_heat(24h_vs_0).xlsx; GSE174607_heat(96h_vs_0).xlsx; PRJEB85881_heat(2d_vs_2d).xlsx; PRJEB85881_heat(3d_vs_3d).xlsx; PRJEB85881_heat(5d_vs_5d).xlsx; PRJEB85881_heat(8d_vs_8d).xlsx; PRJNA1029902_heat(heat_vs_contol).xlsx; PRJNA1089146_heat.xlsx; PRJNA1212895_heat.xlsx
Solyc09g082230.1.1	1.20213	-2.62685	3.63354	8	3	11	GSE151277_heat(12h_vs_0).xlsx; GSE174607_heat(24h_vs_0).xlsx; GSE174607_heat(48h_vs_0).xlsx; GSE174607_heat(96h_vs_0).xlsx; PRJEB85881_heat(1d_vs_1d).xlsx; PRJEB85881_heat(2d_vs_2d).xlsx; PRJEB85881_heat(3d_vs_3d).xlsx; PRJEB85881_heat(4d_vs_4d).xlsx; PRJEB85881_heat(5d_vs_5d).xlsx; PRJEB85881_heat(6d_vs_6d).xlsx; PRJNA1089146_heat.xlsx
Solyc10g075110.2.1	1.88363	-2.91698	7.20128	8	3	11	GSE151277_heat(12h_vs_0).xlsx; GSE151277_heat(24h_vs_0).xlsx; GSE151277_heat(4h_vs_0).xlsx; PRJEB85881_heat(1d_vs_1d).xlsx; PRJEB85881_heat(2d_vs_2d).xlsx; PRJEB85881_heat(3d_vs_3d).xlsx; PRJEB85881_heat(6d_vs_6d).xlsx; PRJEB85881_heat(8d_vs_8d).xlsx; PRJNA1029902_heat(heat_vs_contol).xlsx; PRJNA1089146_heat.xlsx; PRJNA1212895_heat.xlsx
Solyc10g084880.3.1	0.752228	-4.15887	3.21922	8	3	11	GSE151277_heat(12h_vs_0).xlsx; GSE151277_heat(24h_vs_0).xlsx; GSE151277_heat(2h_vs_0).xlsx; GSE151277_heat(4h_vs_0).xlsx; GSE174607_heat(24h_vs_0).xlsx; GSE174607_heat(48h_vs_0).xlsx; GSE174607_heat(96h_vs_0).xlsx; PRJEB85881_heat(2d_vs_2d).xlsx; PRJEB85881_heat(3d_vs_3d).xlsx; PRJEB85881_heat(5d_vs_5d).xlsx; PRJNA1089146_heat.xlsx
Solyc12g009000.1.1	0.899848	-5.47585	4.52776	8	3	11	GSE151277_heat(12h_vs_0).xlsx; GSE151277_heat(2h_vs_0).xlsx; GSE151277_heat(4h_vs_0).xlsx; GSE174607_heat(24h_vs_0).xlsx; GSE174607_heat(48h_vs_0).xlsx; GSE174607_heat(96h_vs_0).xlsx; PRJEB85881_heat(2d_vs_2d).xlsx; PRJEB85881_heat(3d_vs_3d).xlsx; PRJEB85881_heat(5d_vs_5d).xlsx; PRJEB85881_heat(6d_vs_6d).xlsx; PRJNA1089146_heat.xlsx
Solyc03g006080.3.1	1.00373	-1.22593	2.42302	9	2	11	GSE151277_heat(12h_vs_0).xlsx; GSE151277_heat(24h_vs_0).xlsx; GSE151277_heat(4h_vs_0).xlsx; GSE174607_heat(96h_vs_0).xlsx; PRJEB85881_heat(1d_vs_1d).xlsx; PRJEB85881_heat(2d_vs_2d).xlsx; PRJEB85881_heat(3d_vs_3d).xlsx; PRJEB85881_heat(4d_vs_4d).xlsx; PRJEB85881_heat(5d_vs_5d).xlsx; PRJEB85881_heat(8d_vs_8d).xlsx; PRJNA1089146_heat.xlsx
Solyc05g005280.3.1	2.16308	-2.16461	6.0675	9	2	11	GSE151277_heat(12h_vs_0).xlsx; GSE151277_heat(24h_vs_0).xlsx; GSE151277_heat(2h_vs_0).xlsx; GSE151277_heat(4h_vs_0).xlsx; GSE174607_heat(96h_vs_0).xlsx; PRJEB85881_heat(1d_vs_1d).xlsx; PRJEB85881_heat(2d_vs_2d).xlsx; PRJEB85881_heat(3d_vs_3d).xlsx; PRJEB85881_heat(5d_vs_5d).xlsx; PRJNA1029902_heat(heat_vs_contol).xlsx; PRJNA1212895_heat.xlsx
Solyc05g008120.3.1	2.76451	-1.33143	7.10238	9	2	11	GSE151277_heat(12h_vs_0).xlsx; GSE151277_heat(24h_vs_0).xlsx; PRJEB85881_heat(1d_vs_1d).xlsx; PRJEB85881_heat(2d_vs_2d).xlsx; PRJEB85881_heat(3d_vs_3d).xlsx; PRJEB85881_heat(5d_vs_5d).xlsx; PRJEB85881_heat(6d_vs_6d).xlsx; PRJEB85881_heat(8d_vs_8d).xlsx; PRJNA1029902_heat(heat_vs_contol).xlsx; PRJNA1089146_heat.xlsx; PRJNA1212895_heat.xlsx
Solyc05g050710.3.1	0.77125	-1.61585	1.65052	9	2	11	GSE151277_heat(24h_vs_0).xlsx; GSE174607_heat(24h_vs_0).xlsx; GSE174607_heat(48h_vs_0).xlsx; GSE174607_heat(96h_vs_0).xlsx; PRJEB85881_heat(2d_vs_2d).xlsx; PRJEB85881_heat(4d_vs_4d).xlsx; PRJEB85881_heat(5d_vs_5d).xlsx; PRJEB85881_heat(6d_vs_6d).xlsx; PRJEB85881_heat(8d_vs_8d).xlsx; PRJNA1089146_heat.xlsx; PRJNA1212895_heat.xlsx
Solyc06g005960.3.1	0.638906	-2.46224	1.5098	9	2	11	GSE151277_heat(12h_vs_0).xlsx; GSE151277_heat(24h_vs_0).xlsx; GSE151277_heat(2h_vs_0).xlsx; GSE151277_heat(4h_vs_0).xlsx; GSE174607_heat(48h_vs_0).xlsx; GSE174607_heat(96h_vs_0).xlsx; PRJEB85881_heat(1d_vs_1d).xlsx; PRJEB85881_heat(2d_vs_2d).xlsx; PRJEB85881_heat(3d_vs_3d).xlsx; PRJEB85881_heat(4d_vs_4d).xlsx; PRJNA1212895_heat.xlsx
Solyc06g005990.3.1	0.900214	-0.884698	2.29946	9	2	11	GSE151277_heat(12h_vs_0).xlsx; GSE151277_heat(24h_vs_0).xlsx; PRJEB85881_heat(1d_vs_1d).xlsx; PRJEB85881_heat(2d_vs_2d).xlsx; PRJEB85881_heat(3d_vs_3d).xlsx; PRJEB85881_heat(4d_vs_4d).xlsx; PRJEB85881_heat(5d_vs_5d).xlsx; PRJEB85881_heat(6d_vs_6d).xlsx; PRJEB85881_heat(8d_vs_8d).xlsx; PRJNA1089146_heat.xlsx; PRJNA1212895_heat.xlsx
Solyc06g076020.3.1	2.77902	-3.20717	7.27724	9	2	11	GSE151277_heat(12h_vs_0).xlsx; GSE151277_heat(24h_vs_0).xlsx; GSE151277_heat(2h_vs_0).xlsx; GSE151277_heat(4h_vs_0).xlsx; GSE174607_heat(96h_vs_0).xlsx; PRJEB85881_heat(2d_vs_2d).xlsx; PRJEB85881_heat(3d_vs_3d).xlsx; PRJEB85881_heat(5d_vs_5d).xlsx; PRJNA1029902_heat(heat_vs_contol).xlsx; PRJNA1089146_heat.xlsx; PRJNA1212895_heat.xlsx
Solyc08g079700.2.1	1.22081	-3.47127	5.05147	9	2	11	GSE151277_heat(12h_vs_0).xlsx; GSE151277_heat(2h_vs_0).xlsx; GSE151277_heat(4h_vs_0).xlsx; GSE174607_heat(96h_vs_0).xlsx; PRJEB85881_heat(2d_vs_2d).xlsx; PRJEB85881_heat(3d_vs_3d).xlsx; PRJEB85881_heat(5d_vs_5d).xlsx; PRJEB85881_heat(6d_vs_6d).xlsx; PRJNA1029902_heat(heat_vs_contol).xlsx; PRJNA1089146_heat.xlsx; PRJNA1212895_heat.xlsx
Solyc08g082610.3.1	0.928349	-2.11864	2.66016	9	2	11	GSE151277_heat(12h_vs_0).xlsx; GSE151277_heat(24h_vs_0).xlsx; GSE174607_heat(48h_vs_0).xlsx; GSE174607_heat(96h_vs_0).xlsx; PRJEB85881_heat(1d_vs_1d).xlsx; PRJEB85881_heat(2d_vs_2d).xlsx; PRJEB85881_heat(3d_vs_3d).xlsx; PRJEB85881_heat(4d_vs_4d).xlsx; PRJEB85881_heat(5d_vs_5d).xlsx; PRJNA1089146_heat.xlsx; PRJNA1212895_heat.xlsx
Solyc09g074270.3.1	1.90244	-3.34902	5.10762	9	2	11	GSE151277_heat(12h_vs_0).xlsx; GSE151277_heat(24h_vs_0).xlsx; GSE174607_heat(48h_vs_0).xlsx; GSE174607_heat(96h_vs_0).xlsx; PRJEB85881_heat(1d_vs_1d).xlsx; PRJEB85881_heat(2d_vs_2d).xlsx; PRJEB85881_heat(3d_vs_3d).xlsx; PRJEB85881_heat(4d_vs_4d).xlsx; PRJEB85881_heat(5d_vs_5d).xlsx; PRJEB85881_heat(6d_vs_6d).xlsx; PRJNA1212895_heat.xlsx
Solyc09g075060.3.1	0.542821	-1.61064	1.45398	9	2	11	GSE151277_heat(12h_vs_0).xlsx; GSE151277_heat(24h_vs_0).xlsx; GSE174607_heat(48h_vs_0).xlsx; GSE174607_heat(96h_vs_0).xlsx; PRJEB85881_heat(1d_vs_1d).xlsx; PRJEB85881_heat(2d_vs_2d).xlsx; PRJEB85881_heat(3d_vs_3d).xlsx; PRJEB85881_heat(6d_vs_6d).xlsx; PRJEB85881_heat(8d_vs_8d).xlsx; PRJNA1089146_heat.xlsx; PRJNA1212895_heat.xlsx
Solyc10g084430.2.1	1.10982	-3.46491	3.38422	9	2	11	GSE151277_heat(12h_vs_0).xlsx; GSE151277_heat(24h_vs_0).xlsx; GSE151277_heat(2h_vs_0).xlsx; GSE174607_heat(24h_vs_0).xlsx; GSE174607_heat(48h_vs_0).xlsx; GSE174607_heat(96h_vs_0).xlsx; PRJEB85881_heat(6d_vs_6d).xlsx; PRJEB85881_heat(8d_vs_8d).xlsx; PRJNA1029902_heat(heat_vs_contol).xlsx; PRJNA1089146_heat.xlsx; PRJNA1212895_heat.xlsx
Solyc12g006240.2.1	1.77297	-1.43377	5.02168	9	2	11	GSE151277_heat(12h_vs_0).xlsx; GSE151277_heat(24h_vs_0).xlsx; PRJEB85881_heat(1d_vs_1d).xlsx; PRJEB85881_heat(2d_vs_2d).xlsx; PRJEB85881_heat(3d_vs_3d).xlsx; PRJEB85881_heat(4d_vs_4d).xlsx; PRJEB85881_heat(5d_vs_5d).xlsx; PRJEB85881_heat(6d_vs_6d).xlsx; PRJEB85881_heat(8d_vs_8d).xlsx; PRJNA1089146_heat.xlsx; PRJNA1212895_heat.xlsx
Solyc01g060130.3.1	1.69612	-1.08991	3.22491	10	1	11	GSE151277_heat(12h_vs_0).xlsx; GSE151277_heat(24h_vs_0).xlsx; GSE151277_heat(2h_vs_0).xlsx; GSE151277_heat(4h_vs_0).xlsx; GSE174607_heat(96h_vs_0).xlsx; PRJEB85881_heat(1d_vs_1d).xlsx; PRJEB85881_heat(2d_vs_2d).xlsx; PRJEB85881_heat(3d_vs_3d).xlsx; PRJEB85881_heat(6d_vs_6d).xlsx; PRJNA1089146_heat.xlsx; PRJNA1212895_heat.xlsx
Solyc01g079610.3.1	1.39835	-1.62369	2.78766	10	1	11	GSE151277_heat(12h_vs_0).xlsx; GSE151277_heat(24h_vs_0).xlsx; GSE151277_heat(2h_vs_0).xlsx; GSE151277_heat(4h_vs_0).xlsx; GSE174607_heat(96h_vs_0).xlsx; PRJEB85881_heat(1d_vs_1d).xlsx; PRJEB85881_heat(2d_vs_2d).xlsx; PRJEB85881_heat(3d_vs_3d).xlsx; PRJEB85881_heat(4d_vs_4d).xlsx; PRJNA1089146_heat.xlsx; PRJNA1212895_heat.xlsx
Solyc01g088660.3.1	1.49071	-1.04086	2.29741	10	1	11	GSE174607_heat(24h_vs_0).xlsx; GSE174607_heat(48h_vs_0).xlsx; GSE174607_heat(96h_vs_0).xlsx; PRJEB85881_heat(1d_vs_1d).xlsx; PRJEB85881_heat(2d_vs_2d).xlsx; PRJEB85881_heat(3d_vs_3d).xlsx; PRJEB85881_heat(4d_vs_4d).xlsx; PRJEB85881_heat(5d_vs_5d).xlsx; PRJEB85881_heat(6d_vs_6d).xlsx; PRJNA1029902_heat(heat_vs_contol).xlsx; PRJNA1212895_heat.xlsx
Solyc01g104750.3.1	3.24584	-0.69598	8.41499	10	1	11	GSE151277_heat(12h_vs_0).xlsx; GSE151277_heat(24h_vs_0).xlsx; GSE151277_heat(2h_vs_0).xlsx; PRJEB85881_heat(1d_vs_1d).xlsx; PRJEB85881_heat(2d_vs_2d).xlsx; PRJEB85881_heat(3d_vs_3d).xlsx; PRJEB85881_heat(5d_vs_5d).xlsx; PRJEB85881_heat(6d_vs_6d).xlsx; PRJNA1029902_heat(heat_vs_contol).xlsx; PRJNA1089146_heat.xlsx; PRJNA1212895_heat.xlsx
Solyc02g079730.3.1	0.792045	-1.33307	1.59924	10	1	11	GSE151277_heat(12h_vs_0).xlsx; GSE151277_heat(24h_vs_0).xlsx; GSE174607_heat(48h_vs_0).xlsx; GSE174607_heat(96h_vs_0).xlsx; PRJEB85881_heat(1d_vs_1d).xlsx; PRJEB85881_heat(2d_vs_2d).xlsx; PRJEB85881_heat(4d_vs_4d).xlsx; PRJEB85881_heat(5d_vs_5d).xlsx; PRJEB85881_heat(6d_vs_6d).xlsx; PRJEB85881_heat(8d_vs_8d).xlsx; PRJNA1212895_heat.xlsx
Solyc02g083500.3.1	1.52642	-1.18463	2.58565	10	1	11	GSE151277_heat(12h_vs_0).xlsx; GSE151277_heat(24h_vs_0).xlsx; GSE151277_heat(2h_vs_0).xlsx; GSE151277_heat(4h_vs_0).xlsx; GSE174607_heat(24h_vs_0).xlsx; GSE174607_heat(48h_vs_0).xlsx; GSE174607_heat(96h_vs_0).xlsx; PRJEB85881_heat(3d_vs_3d).xlsx; PRJEB85881_heat(6d_vs_6d).xlsx; PRJEB85881_heat(8d_vs_8d).xlsx; PRJNA1029902_heat(heat_vs_contol).xlsx
Solyc02g083510.3.1	1.53519	-1.16666	2.63272	10	1	11	GSE151277_heat(12h_vs_0).xlsx; GSE151277_heat(24h_vs_0).xlsx; GSE151277_heat(2h_vs_0).xlsx; GSE151277_heat(4h_vs_0).xlsx; GSE174607_heat(24h_vs_0).xlsx; GSE174607_heat(48h_vs_0).xlsx; GSE174607_heat(96h_vs_0).xlsx; PRJEB85881_heat(3d_vs_3d).xlsx; PRJEB85881_heat(6d_vs_6d).xlsx; PRJEB85881_heat(8d_vs_8d).xlsx; PRJNA1029902_heat(heat_vs_contol).xlsx
Solyc03g096780.1.1	1.66342	-2.93979	3.26923	10	1	11	GSE151277_heat(12h_vs_0).xlsx; GSE151277_heat(24h_vs_0).xlsx; GSE151277_heat(2h_vs_0).xlsx; GSE151277_heat(4h_vs_0).xlsx; PRJEB85881_heat(2d_vs_2d).xlsx; PRJEB85881_heat(3d_vs_3d).xlsx; PRJEB85881_heat(5d_vs_5d).xlsx; PRJEB85881_heat(6d_vs_6d).xlsx; PRJEB85881_heat(8d_vs_8d).xlsx; PRJNA1029902_heat(heat_vs_contol).xlsx; PRJNA1089146_heat.xlsx
Solyc03g115920.3.1	2.57179	-1.99373	5.15218	10	1	11	GSE151277_heat(12h_vs_0).xlsx; GSE151277_heat(24h_vs_0).xlsx; GSE174607_heat(96h_vs_0).xlsx; PRJEB85881_heat(1d_vs_1d).xlsx; PRJEB85881_heat(2d_vs_2d).xlsx; PRJEB85881_heat(3d_vs_3d).xlsx; PRJEB85881_heat(4d_vs_4d).xlsx; PRJEB85881_heat(5d_vs_5d).xlsx; PRJEB85881_heat(6d_vs_6d).xlsx; PRJNA1089146_heat.xlsx; PRJNA1212895_heat.xlsx
Solyc03g120260.3.1	1.91011	-1.24061	3.77708	10	1	11	GSE151277_heat(12h_vs_0).xlsx; GSE151277_heat(24h_vs_0).xlsx; GSE151277_heat(2h_vs_0).xlsx; PRJEB85881_heat(1d_vs_1d).xlsx; PRJEB85881_heat(2d_vs_2d).xlsx; PRJEB85881_heat(3d_vs_3d).xlsx; PRJEB85881_heat(4d_vs_4d).xlsx; PRJEB85881_heat(5d_vs_5d).xlsx; PRJEB85881_heat(8d_vs_8d).xlsx; PRJNA1029902_heat(heat_vs_contol).xlsx; PRJNA1212895_heat.xlsx
Solyc05g052210.3.1	1.40869	-0.864629	3.1061	10	1	11	GSE151277_heat(12h_vs_0).xlsx; GSE151277_heat(24h_vs_0).xlsx; GSE151277_heat(4h_vs_0).xlsx; GSE174607_heat(96h_vs_0).xlsx; PRJEB85881_heat(1d_vs_1d).xlsx; PRJEB85881_heat(2d_vs_2d).xlsx; PRJEB85881_heat(3d_vs_3d).xlsx; PRJEB85881_heat(4d_vs_4d).xlsx; PRJEB85881_heat(5d_vs_5d).xlsx; PRJEB85881_heat(6d_vs_6d).xlsx; PRJNA1029902_heat(heat_vs_contol).xlsx
Solyc06g073055.1.1	1.00112	-1.46249	1.87892	10	1	11	GSE151277_heat(12h_vs_0).xlsx; GSE151277_heat(24h_vs_0).xlsx; GSE151277_heat(4h_vs_0).xlsx; GSE174607_heat(96h_vs_0).xlsx; PRJEB85881_heat(1d_vs_1d).xlsx; PRJEB85881_heat(3d_vs_3d).xlsx; PRJEB85881_heat(4d_vs_4d).xlsx; PRJEB85881_heat(5d_vs_5d).xlsx; PRJEB85881_heat(6d_vs_6d).xlsx; PRJNA1029902_heat(heat_vs_contol).xlsx; PRJNA1212895_heat.xlsx
Solyc07g005930.3.1	1.99115	-0.715044	4.65901	10	1	11	GSE151277_heat(12h_vs_0).xlsx; GSE151277_heat(24h_vs_0).xlsx; GSE151277_heat(2h_vs_0).xlsx; GSE151277_heat(4h_vs_0).xlsx; PRJEB85881_heat(1d_vs_1d).xlsx; PRJEB85881_heat(2d_vs_2d).xlsx; PRJEB85881_heat(3d_vs_3d).xlsx; PRJEB85881_heat(4d_vs_4d).xlsx; PRJEB85881_heat(5d_vs_5d).xlsx; PRJEB85881_heat(8d_vs_8d).xlsx; PRJNA1212895_heat.xlsx
Solyc07g042250.3.1	1.80669	-0.659882	3.14983	10	1	11	GSE151277_heat(12h_vs_0).xlsx; GSE151277_heat(24h_vs_0).xlsx; GSE151277_heat(2h_vs_0).xlsx; GSE151277_heat(4h_vs_0).xlsx; PRJEB85881_heat(1d_vs_1d).xlsx; PRJEB85881_heat(5d_vs_5d).xlsx; PRJEB85881_heat(6d_vs_6d).xlsx; PRJEB85881_heat(8d_vs_8d).xlsx; PRJNA1029902_heat(heat_vs_contol).xlsx; PRJNA1089146_heat.xlsx; PRJNA1212895_heat.xlsx
Solyc07g048040.1.1	1.07684	-0.681991	1.90395	10	1	11	GSE151277_heat(12h_vs_0).xlsx; GSE151277_heat(24h_vs_0).xlsx; GSE151277_heat(4h_vs_0).xlsx; PRJEB85881_heat(1d_vs_1d).xlsx; PRJEB85881_heat(2d_vs_2d).xlsx; PRJEB85881_heat(3d_vs_3d).xlsx; PRJEB85881_heat(4d_vs_4d).xlsx; PRJEB85881_heat(5d_vs_5d).xlsx; PRJEB85881_heat(8d_vs_8d).xlsx; PRJNA1089146_heat.xlsx; PRJNA1212895_heat.xlsx
Solyc07g054810.1.1	1.73969	-1.51681	3.19167	10	1	11	GSE174607_heat(24h_vs_0).xlsx; GSE174607_heat(48h_vs_0).xlsx; GSE174607_heat(96h_vs_0).xlsx; PRJEB85881_heat(1d_vs_1d).xlsx; PRJEB85881_heat(2d_vs_2d).xlsx; PRJEB85881_heat(3d_vs_3d).xlsx; PRJEB85881_heat(4d_vs_4d).xlsx; PRJEB85881_heat(5d_vs_5d).xlsx; PRJEB85881_heat(6d_vs_6d).xlsx; PRJEB85881_heat(8d_vs_8d).xlsx; PRJNA1089146_heat.xlsx
Solyc07g064560.3.1	1.31592	-0.854637	2.81317	10	1	11	GSE151277_heat(12h_vs_0).xlsx; GSE151277_heat(24h_vs_0).xlsx; PRJEB85881_heat(1d_vs_1d).xlsx; PRJEB85881_heat(2d_vs_2d).xlsx; PRJEB85881_heat(3d_vs_3d).xlsx; PRJEB85881_heat(4d_vs_4d).xlsx; PRJEB85881_heat(5d_vs_5d).xlsx; PRJEB85881_heat(8d_vs_8d).xlsx; PRJNA1029902_heat(heat_vs_contol).xlsx; PRJNA1089146_heat.xlsx; PRJNA1212895_heat.xlsx
Solyc08g014100.1.1	1.3798	-1.42642	3.19867	10	1	11	GSE151277_heat(12h_vs_0).xlsx; GSE151277_heat(24h_vs_0).xlsx; GSE151277_heat(2h_vs_0).xlsx; GSE151277_heat(4h_vs_0).xlsx; PRJEB85881_heat(1d_vs_1d).xlsx; PRJEB85881_heat(2d_vs_2d).xlsx; PRJEB85881_heat(3d_vs_3d).xlsx; PRJEB85881_heat(4d_vs_4d).xlsx; PRJEB85881_heat(5d_vs_5d).xlsx; PRJEB85881_heat(6d_vs_6d).xlsx; PRJNA1089146_heat.xlsx
Solyc08g062960.3.1	3.89317	-2.163	10.9388	10	1	11	GSE151277_heat(12h_vs_0).xlsx; GSE151277_heat(24h_vs_0).xlsx; GSE151277_heat(2h_vs_0).xlsx; GSE174607_heat(96h_vs_0).xlsx; PRJEB85881_heat(1d_vs_1d).xlsx; PRJEB85881_heat(2d_vs_2d).xlsx; PRJEB85881_heat(3d_vs_3d).xlsx; PRJEB85881_heat(5d_vs_5d).xlsx; PRJNA1029902_heat(heat_vs_contol).xlsx; PRJNA1089146_heat.xlsx; PRJNA1212895_heat.xlsx
Solyc08g067970.3.1	1.25394	-0.960754	2.41109	10	1	11	GSE151277_heat(24h_vs_0).xlsx; GSE174607_heat(24h_vs_0).xlsx; GSE174607_heat(48h_vs_0).xlsx; GSE174607_heat(96h_vs_0).xlsx; PRJEB85881_heat(1d_vs_1d).xlsx; PRJEB85881_heat(3d_vs_3d).xlsx; PRJEB85881_heat(4d_vs_4d).xlsx; PRJEB85881_heat(6d_vs_6d).xlsx; PRJEB85881_heat(8d_vs_8d).xlsx; PRJNA1029902_heat(heat_vs_contol).xlsx; PRJNA1089146_heat.xlsx
Solyc08g082480.3.1	1.2251	-2.07866	2.1721	10	1	11	GSE151277_heat(12h_vs_0).xlsx; GSE151277_heat(24h_vs_0).xlsx; PRJEB85881_heat(1d_vs_1d).xlsx; PRJEB85881_heat(2d_vs_2d).xlsx; PRJEB85881_heat(3d_vs_3d).xlsx; PRJEB85881_heat(4d_vs_4d).xlsx; PRJEB85881_heat(5d_vs_5d).xlsx; PRJEB85881_heat(6d_vs_6d).xlsx; PRJEB85881_heat(8d_vs_8d).xlsx; PRJNA1089146_heat.xlsx; PRJNA1212895_heat.xlsx
Solyc09g005120.3.1	2.61626	-2.30816	5.99899	10	1	11	GSE151277_heat(12h_vs_0).xlsx; GSE151277_heat(24h_vs_0).xlsx; GSE151277_heat(2h_vs_0).xlsx; GSE151277_heat(4h_vs_0).xlsx; PRJEB85881_heat(1d_vs_1d).xlsx; PRJEB85881_heat(2d_vs_2d).xlsx; PRJEB85881_heat(3d_vs_3d).xlsx; PRJEB85881_heat(5d_vs_5d).xlsx; PRJNA1029902_heat(heat_vs_contol).xlsx; PRJNA1089146_heat.xlsx; PRJNA1212895_heat.xlsx
Solyc09g007630.3.1	1.49919	-0.891138	2.73476	10	1	11	GSE151277_heat(12h_vs_0).xlsx; GSE151277_heat(24h_vs_0).xlsx; GSE151277_heat(2h_vs_0).xlsx; GSE151277_heat(4h_vs_0).xlsx; GSE174607_heat(96h_vs_0).xlsx; PRJEB85881_heat(1d_vs_1d).xlsx; PRJEB85881_heat(2d_vs_2d).xlsx; PRJEB85881_heat(3d_vs_3d).xlsx; PRJEB85881_heat(4d_vs_4d).xlsx; PRJNA1089146_heat.xlsx; PRJNA1212895_heat.xlsx
Solyc09g014450.3.1	1.86471	-1.01424	3.64357	10	1	11	GSE151277_heat(12h_vs_0).xlsx; GSE151277_heat(24h_vs_0).xlsx; GSE151277_heat(4h_vs_0).xlsx; PRJEB85881_heat(1d_vs_1d).xlsx; PRJEB85881_heat(2d_vs_2d).xlsx; PRJEB85881_heat(3d_vs_3d).xlsx; PRJEB85881_heat(4d_vs_4d).xlsx; PRJEB85881_heat(5d_vs_5d).xlsx; PRJEB85881_heat(6d_vs_6d).xlsx; PRJEB85881_heat(8d_vs_8d).xlsx; PRJNA1212895_heat.xlsx
Solyc09g066290.3.1	1.31762	-0.671896	2.7629	10	1	11	GSE151277_heat(12h_vs_0).xlsx; GSE151277_heat(24h_vs_0).xlsx; GSE151277_heat(4h_vs_0).xlsx; PRJEB85881_heat(2d_vs_2d).xlsx; PRJEB85881_heat(3d_vs_3d).xlsx; PRJEB85881_heat(4d_vs_4d).xlsx; PRJEB85881_heat(5d_vs_5d).xlsx; PRJEB85881_heat(6d_vs_6d).xlsx; PRJEB85881_heat(8d_vs_8d).xlsx; PRJNA1029902_heat(heat_vs_contol).xlsx; PRJNA1212895_heat.xlsx
Solyc09g091600.3.1	1.52751	-1.84166	3.31032	10	1	11	GSE151277_heat(12h_vs_0).xlsx; GSE151277_heat(24h_vs_0).xlsx; GSE151277_heat(4h_vs_0).xlsx; PRJEB85881_heat(2d_vs_2d).xlsx; PRJEB85881_heat(3d_vs_3d).xlsx; PRJEB85881_heat(4d_vs_4d).xlsx; PRJEB85881_heat(5d_vs_5d).xlsx; PRJEB85881_heat(6d_vs_6d).xlsx; PRJEB85881_heat(8d_vs_8d).xlsx; PRJNA1029902_heat(heat_vs_contol).xlsx; PRJNA1089146_heat.xlsx
Solyc10g049970.2.1	1.10867	-1.29769	1.77171	10	1	11	GSE151277_heat(12h_vs_0).xlsx; GSE151277_heat(24h_vs_0).xlsx; GSE174607_heat(48h_vs_0).xlsx; GSE174607_heat(96h_vs_0).xlsx; PRJEB85881_heat(1d_vs_1d).xlsx; PRJEB85881_heat(2d_vs_2d).xlsx; PRJEB85881_heat(3d_vs_3d).xlsx; PRJEB85881_heat(4d_vs_4d).xlsx; PRJEB85881_heat(5d_vs_5d).xlsx; PRJEB85881_heat(6d_vs_6d).xlsx; PRJNA1089146_heat.xlsx
Solyc10g078930.2.1	1.83812	-0.947966	5.06276	10	1	11	GSE151277_heat(12h_vs_0).xlsx; GSE151277_heat(24h_vs_0).xlsx; GSE151277_heat(2h_vs_0).xlsx; PRJEB85881_heat(1d_vs_1d).xlsx; PRJEB85881_heat(2d_vs_2d).xlsx; PRJEB85881_heat(3d_vs_3d).xlsx; PRJEB85881_heat(5d_vs_5d).xlsx; PRJEB85881_heat(6d_vs_6d).xlsx; PRJNA1029902_heat(heat_vs_contol).xlsx; PRJNA1089146_heat.xlsx; PRJNA1212895_heat.xlsx
Solyc10g084540.2.1	2.04575	-1.03704	4.98195	10	1	11	GSE151277_heat(12h_vs_0).xlsx; GSE151277_heat(24h_vs_0).xlsx; GSE151277_heat(2h_vs_0).xlsx; GSE151277_heat(4h_vs_0).xlsx; PRJEB85881_heat(1d_vs_1d).xlsx; PRJEB85881_heat(2d_vs_2d).xlsx; PRJEB85881_heat(3d_vs_3d).xlsx; PRJEB85881_heat(4d_vs_4d).xlsx; PRJEB85881_heat(5d_vs_5d).xlsx; PRJEB85881_heat(6d_vs_6d).xlsx; PRJNA1089146_heat.xlsx
Solyc10g085870.1.1	1.64718	-4.3472	4.7545	10	1	11	GSE151277_heat(24h_vs_0).xlsx; GSE151277_heat(2h_vs_0).xlsx; GSE151277_heat(4h_vs_0).xlsx; PRJEB85881_heat(1d_vs_1d).xlsx; PRJEB85881_heat(2d_vs_2d).xlsx; PRJEB85881_heat(3d_vs_3d).xlsx; PRJEB85881_heat(5d_vs_5d).xlsx; PRJEB85881_heat(6d_vs_6d).xlsx; PRJEB85881_heat(8d_vs_8d).xlsx; PRJNA1089146_heat.xlsx; PRJNA1212895_heat.xlsx
Solyc11g006200.2.1	1.80333	-0.91193	4.68853	10	1	11	GSE151277_heat(12h_vs_0).xlsx; GSE151277_heat(24h_vs_0).xlsx; GSE151277_heat(2h_vs_0).xlsx; GSE151277_heat(4h_vs_0).xlsx; PRJEB85881_heat(1d_vs_1d).xlsx; PRJEB85881_heat(2d_vs_2d).xlsx; PRJEB85881_heat(3d_vs_3d).xlsx; PRJEB85881_heat(4d_vs_4d).xlsx; PRJEB85881_heat(5d_vs_5d).xlsx; PRJEB85881_heat(8d_vs_8d).xlsx; PRJNA1212895_heat.xlsx
Solyc12g006320.2.1	1.26994	-0.734772	2.18666	10	1	11	GSE151277_heat(12h_vs_0).xlsx; GSE151277_heat(24h_vs_0).xlsx; GSE174607_heat(96h_vs_0).xlsx; PRJEB85881_heat(1d_vs_1d).xlsx; PRJEB85881_heat(2d_vs_2d).xlsx; PRJEB85881_heat(3d_vs_3d).xlsx; PRJEB85881_heat(4d_vs_4d).xlsx; PRJEB85881_heat(5d_vs_5d).xlsx; PRJEB85881_heat(6d_vs_6d).xlsx; PRJEB85881_heat(8d_vs_8d).xlsx; PRJNA1029902_heat(heat_vs_contol).xlsx
Solyc12g008660.1.1	1.21843	-1.99497	2.61874	10	1	11	GSE174607_heat(48h_vs_0).xlsx; GSE174607_heat(96h_vs_0).xlsx; PRJEB85881_heat(1d_vs_1d).xlsx; PRJEB85881_heat(2d_vs_2d).xlsx; PRJEB85881_heat(3d_vs_3d).xlsx; PRJEB85881_heat(4d_vs_4d).xlsx; PRJEB85881_heat(5d_vs_5d).xlsx; PRJEB85881_heat(6d_vs_6d).xlsx; PRJNA1029902_heat(heat_vs_contol).xlsx; PRJNA1089146_heat.xlsx; PRJNA1212895_heat.xlsx
Solyc12g010025.1.1	2.29249	-2.05917	4.25164	10	1	11	GSE151277_heat(12h_vs_0).xlsx; GSE151277_heat(24h_vs_0).xlsx; GSE174607_heat(96h_vs_0).xlsx; PRJEB85881_heat(1d_vs_1d).xlsx; PRJEB85881_heat(2d_vs_2d).xlsx; PRJEB85881_heat(3d_vs_3d).xlsx; PRJEB85881_heat(4d_vs_4d).xlsx; PRJEB85881_heat(5d_vs_5d).xlsx; PRJEB85881_heat(8d_vs_8d).xlsx; PRJNA1029902_heat(heat_vs_contol).xlsx; PRJNA1212895_heat.xlsx
Solyc12g015640.2.1	1.37282	-1.28371	4.51507	10	1	11	GSE151277_heat(12h_vs_0).xlsx; GSE151277_heat(24h_vs_0).xlsx; GSE174607_heat(48h_vs_0).xlsx; GSE174607_heat(96h_vs_0).xlsx; PRJEB85881_heat(2d_vs_2d).xlsx; PRJEB85881_heat(3d_vs_3d).xlsx; PRJEB85881_heat(5d_vs_5d).xlsx; PRJEB85881_heat(6d_vs_6d).xlsx; PRJEB85881_heat(8d_vs_8d).xlsx; PRJNA1029902_heat(heat_vs_contol).xlsx; PRJNA1212895_heat.xlsx
Solyc12g056340.2.1	0.997571	-0.702011	1.94368	10	1	11	GSE151277_heat(12h_vs_0).xlsx; GSE151277_heat(24h_vs_0).xlsx; GSE151277_heat(4h_vs_0).xlsx; PRJEB85881_heat(2d_vs_2d).xlsx; PRJEB85881_heat(3d_vs_3d).xlsx; PRJEB85881_heat(4d_vs_4d).xlsx; PRJEB85881_heat(5d_vs_5d).xlsx; PRJEB85881_heat(8d_vs_8d).xlsx; PRJNA1029902_heat(heat_vs_contol).xlsx; PRJNA1089146_heat.xlsx; PRJNA1212895_heat.xlsx
Solyc12g096660.2.1	1.58736	-2.13744	3.64409	10	1	11	GSE151277_heat(12h_vs_0).xlsx; GSE151277_heat(24h_vs_0).xlsx; GSE151277_heat(4h_vs_0).xlsx; GSE174607_heat(48h_vs_0).xlsx; GSE174607_heat(96h_vs_0).xlsx; PRJEB85881_heat(2d_vs_2d).xlsx; PRJEB85881_heat(3d_vs_3d).xlsx; PRJEB85881_heat(4d_vs_4d).xlsx; PRJEB85881_heat(5d_vs_5d).xlsx; PRJEB85881_heat(6d_vs_6d).xlsx; PRJNA1089146_heat.xlsx
ENSRNA050029626-T1	2.72154	1.88015	4.03645	11	0	11	GSE151277_heat(12h_vs_0).xlsx; GSE151277_heat(24h_vs_0).xlsx; GSE174607_heat(24h_vs_0).xlsx; GSE174607_heat(48h_vs_0).xlsx; GSE174607_heat(96h_vs_0).xlsx; PRJEB85881_heat(1d_vs_1d).xlsx; PRJEB85881_heat(2d_vs_2d).xlsx; PRJEB85881_heat(3d_vs_3d).xlsx; PRJEB85881_heat(5d_vs_5d).xlsx; PRJEB85881_heat(6d_vs_6d).xlsx; PRJNA1212895_heat.xlsx
Solyc01g057473.1.1	1.20297	0.852713	1.77579	11	0	11	GSE151277_heat(24h_vs_0).xlsx; GSE174607_heat(24h_vs_0).xlsx; GSE174607_heat(48h_vs_0).xlsx; GSE174607_heat(96h_vs_0).xlsx; PRJEB85881_heat(1d_vs_1d).xlsx; PRJEB85881_heat(2d_vs_2d).xlsx; PRJEB85881_heat(3d_vs_3d).xlsx; PRJEB85881_heat(4d_vs_4d).xlsx; PRJEB85881_heat(5d_vs_5d).xlsx; PRJEB85881_heat(6d_vs_6d).xlsx; PRJNA1089146_heat.xlsx
Solyc01g067830.3.1	1.87169	0.65734	3.83331	11	0	11	GSE151277_heat(12h_vs_0).xlsx; GSE151277_heat(24h_vs_0).xlsx; GSE151277_heat(2h_vs_0).xlsx; GSE151277_heat(4h_vs_0).xlsx; PRJEB85881_heat(1d_vs_1d).xlsx; PRJEB85881_heat(2d_vs_2d).xlsx; PRJEB85881_heat(3d_vs_3d).xlsx; PRJEB85881_heat(5d_vs_5d).xlsx; PRJEB85881_heat(6d_vs_6d).xlsx; PRJNA1089146_heat.xlsx; PRJNA1212895_heat.xlsx
Solyc01g079290.1.1	3.60784	1.55456	6.15978	11	0	11	GSE151277_heat(12h_vs_0).xlsx; GSE151277_heat(24h_vs_0).xlsx; GSE174607_heat(48h_vs_0).xlsx; GSE174607_heat(96h_vs_0).xlsx; PRJEB85881_heat(1d_vs_1d).xlsx; PRJEB85881_heat(2d_vs_2d).xlsx; PRJEB85881_heat(3d_vs_3d).xlsx; PRJEB85881_heat(5d_vs_5d).xlsx; PRJEB85881_heat(6d_vs_6d).xlsx; PRJNA1089146_heat.xlsx; PRJNA1212895_heat.xlsx
Solyc01g079710.3.1	1.51643	0.727884	3.42847	11	0	11	GSE151277_heat(12h_vs_0).xlsx; GSE151277_heat(24h_vs_0).xlsx; GSE151277_heat(4h_vs_0).xlsx; GSE174607_heat(96h_vs_0).xlsx; PRJEB85881_heat(2d_vs_2d).xlsx; PRJEB85881_heat(3d_vs_3d).xlsx; PRJEB85881_heat(4d_vs_4d).xlsx; PRJEB85881_heat(5d_vs_5d).xlsx; PRJEB85881_heat(6d_vs_6d).xlsx; PRJNA1029902_heat(heat_vs_contol).xlsx; PRJNA1212895_heat.xlsx
Solyc01g090050.3.1	1.99493	1.2835	3.07692	11	0	11	GSE151277_heat(12h_vs_0).xlsx; GSE151277_heat(24h_vs_0).xlsx; GSE151277_heat(2h_vs_0).xlsx; GSE151277_heat(4h_vs_0).xlsx; GSE174607_heat(48h_vs_0).xlsx; PRJEB85881_heat(1d_vs_1d).xlsx; PRJEB85881_heat(2d_vs_2d).xlsx; PRJEB85881_heat(3d_vs_3d).xlsx; PRJEB85881_heat(4d_vs_4d).xlsx; PRJEB85881_heat(5d_vs_5d).xlsx; PRJEB85881_heat(6d_vs_6d).xlsx
Solyc01g091715.1.1	1.0882	0.639702	2.10702	11	0	11	GSE151277_heat(12h_vs_0).xlsx; GSE151277_heat(24h_vs_0).xlsx; GSE151277_heat(2h_vs_0).xlsx; PRJEB85881_heat(1d_vs_1d).xlsx; PRJEB85881_heat(2d_vs_2d).xlsx; PRJEB85881_heat(3d_vs_3d).xlsx; PRJEB85881_heat(4d_vs_4d).xlsx; PRJEB85881_heat(5d_vs_5d).xlsx; PRJEB85881_heat(6d_vs_6d).xlsx; PRJNA1089146_heat.xlsx; PRJNA1212895_heat.xlsx
Solyc01g098150.3.1	1.20083	0.560636	2.20664	11	0	11	GSE151277_heat(12h_vs_0).xlsx; GSE151277_heat(24h_vs_0).xlsx; GSE174607_heat(48h_vs_0).xlsx; GSE174607_heat(96h_vs_0).xlsx; PRJEB85881_heat(1d_vs_1d).xlsx; PRJEB85881_heat(2d_vs_2d).xlsx; PRJEB85881_heat(4d_vs_4d).xlsx; PRJEB85881_heat(5d_vs_5d).xlsx; PRJEB85881_heat(6d_vs_6d).xlsx; PRJEB85881_heat(8d_vs_8d).xlsx; PRJNA1089146_heat.xlsx
Solyc01g098690.2.1	2.07479	1.14055	6.02083	11	0	11	GSE151277_heat(12h_vs_0).xlsx; GSE151277_heat(24h_vs_0).xlsx; GSE151277_heat(4h_vs_0).xlsx; PRJEB85881_heat(1d_vs_1d).xlsx; PRJEB85881_heat(2d_vs_2d).xlsx; PRJEB85881_heat(3d_vs_3d).xlsx; PRJEB85881_heat(4d_vs_4d).xlsx; PRJEB85881_heat(5d_vs_5d).xlsx; PRJEB85881_heat(6d_vs_6d).xlsx; PRJNA1029902_heat(heat_vs_contol).xlsx; PRJNA1089146_heat.xlsx
Solyc01g099660.3.1	3.39756	2.22929	4.90176	11	0	11	GSE151277_heat(12h_vs_0).xlsx; GSE151277_heat(24h_vs_0).xlsx; GSE151277_heat(2h_vs_0).xlsx; GSE151277_heat(4h_vs_0).xlsx; PRJEB85881_heat(1d_vs_1d).xlsx; PRJEB85881_heat(2d_vs_2d).xlsx; PRJEB85881_heat(3d_vs_3d).xlsx; PRJEB85881_heat(4d_vs_4d).xlsx; PRJEB85881_heat(5d_vs_5d).xlsx; PRJEB85881_heat(6d_vs_6d).xlsx; PRJNA1089146_heat.xlsx
Solyc01g099770.3.1	1.25786	0.80578	2.34439	11	0	11	GSE151277_heat(12h_vs_0).xlsx; GSE151277_heat(24h_vs_0).xlsx; GSE174607_heat(96h_vs_0).xlsx; PRJEB85881_heat(1d_vs_1d).xlsx; PRJEB85881_heat(2d_vs_2d).xlsx; PRJEB85881_heat(3d_vs_3d).xlsx; PRJEB85881_heat(4d_vs_4d).xlsx; PRJEB85881_heat(5d_vs_5d).xlsx; PRJEB85881_heat(6d_vs_6d).xlsx; PRJNA1089146_heat.xlsx; PRJNA1212895_heat.xlsx
Solyc01g103970.3.1	1.43519	0.96105	2.64637	11	0	11	GSE151277_heat(12h_vs_0).xlsx; GSE151277_heat(24h_vs_0).xlsx; GSE151277_heat(2h_vs_0).xlsx; GSE151277_heat(4h_vs_0).xlsx; PRJEB85881_heat(1d_vs_1d).xlsx; PRJEB85881_heat(2d_vs_2d).xlsx; PRJEB85881_heat(3d_vs_3d).xlsx; PRJEB85881_heat(4d_vs_4d).xlsx; PRJEB85881_heat(5d_vs_5d).xlsx; PRJEB85881_heat(6d_vs_6d).xlsx; PRJNA1212895_heat.xlsx
Solyc01g104150.3.1	2.87539	1.60378	4.53666	11	0	11	GSE151277_heat(12h_vs_0).xlsx; GSE151277_heat(24h_vs_0).xlsx; GSE174607_heat(24h_vs_0).xlsx; GSE174607_heat(48h_vs_0).xlsx; GSE174607_heat(96h_vs_0).xlsx; PRJEB85881_heat(1d_vs_1d).xlsx; PRJEB85881_heat(2d_vs_2d).xlsx; PRJEB85881_heat(3d_vs_3d).xlsx; PRJEB85881_heat(5d_vs_5d).xlsx; PRJEB85881_heat(6d_vs_6d).xlsx; PRJNA1212895_heat.xlsx
Solyc01g104640.3.1	1.44137	0.703702	2.99922	11	0	11	GSE151277_heat(12h_vs_0).xlsx; GSE151277_heat(24h_vs_0).xlsx; GSE151277_heat(2h_vs_0).xlsx; GSE151277_heat(4h_vs_0).xlsx; PRJEB85881_heat(2d_vs_2d).xlsx; PRJEB85881_heat(3d_vs_3d).xlsx; PRJEB85881_heat(4d_vs_4d).xlsx; PRJEB85881_heat(5d_vs_5d).xlsx; PRJEB85881_heat(6d_vs_6d).xlsx; PRJNA1029902_heat(heat_vs_contol).xlsx; PRJNA1212895_heat.xlsx
Solyc01g105140.3.1	1.62469	0.853364	3.03105	11	0	11	GSE151277_heat(12h_vs_0).xlsx; GSE151277_heat(24h_vs_0).xlsx; GSE151277_heat(2h_vs_0).xlsx; PRJEB85881_heat(1d_vs_1d).xlsx; PRJEB85881_heat(2d_vs_2d).xlsx; PRJEB85881_heat(3d_vs_3d).xlsx; PRJEB85881_heat(4d_vs_4d).xlsx; PRJEB85881_heat(5d_vs_5d).xlsx; PRJEB85881_heat(6d_vs_6d).xlsx; PRJNA1089146_heat.xlsx; PRJNA1212895_heat.xlsx
Solyc02g014360.3.1	2.36243	1.05174	4.54102	11	0	11	GSE151277_heat(12h_vs_0).xlsx; GSE151277_heat(24h_vs_0).xlsx; GSE151277_heat(2h_vs_0).xlsx; GSE151277_heat(4h_vs_0).xlsx; PRJEB85881_heat(1d_vs_1d).xlsx; PRJEB85881_heat(2d_vs_2d).xlsx; PRJEB85881_heat(3d_vs_3d).xlsx; PRJEB85881_heat(4d_vs_4d).xlsx; PRJEB85881_heat(5d_vs_5d).xlsx; PRJEB85881_heat(6d_vs_6d).xlsx; PRJNA1212895_heat.xlsx
Solyc02g070240.3.1	1.28363	0.615558	2.4514	11	0	11	GSE151277_heat(12h_vs_0).xlsx; GSE151277_heat(24h_vs_0).xlsx; GSE151277_heat(2h_vs_0).xlsx; GSE151277_heat(4h_vs_0).xlsx; GSE174607_heat(96h_vs_0).xlsx; PRJEB85881_heat(1d_vs_1d).xlsx; PRJEB85881_heat(2d_vs_2d).xlsx; PRJEB85881_heat(3d_vs_3d).xlsx; PRJEB85881_heat(5d_vs_5d).xlsx; PRJNA1029902_heat(heat_vs_contol).xlsx; PRJNA1212895_heat.xlsx
Solyc02g070397.1.1	1.52219	0.905521	3.26407	11	0	11	GSE151277_heat(12h_vs_0).xlsx; GSE151277_heat(24h_vs_0).xlsx; GSE151277_heat(2h_vs_0).xlsx; GSE151277_heat(4h_vs_0).xlsx; GSE174607_heat(96h_vs_0).xlsx; PRJEB85881_heat(2d_vs_2d).xlsx; PRJEB85881_heat(4d_vs_4d).xlsx; PRJEB85881_heat(5d_vs_5d).xlsx; PRJEB85881_heat(6d_vs_6d).xlsx; PRJEB85881_heat(8d_vs_8d).xlsx; PRJNA1212895_heat.xlsx
Solyc02g072120.3.1	1.6474	0.950633	2.53437	11	0	11	GSE151277_heat(12h_vs_0).xlsx; GSE151277_heat(24h_vs_0).xlsx; GSE151277_heat(2h_vs_0).xlsx; GSE151277_heat(4h_vs_0).xlsx; PRJEB85881_heat(1d_vs_1d).xlsx; PRJEB85881_heat(2d_vs_2d).xlsx; PRJEB85881_heat(3d_vs_3d).xlsx; PRJEB85881_heat(5d_vs_5d).xlsx; PRJEB85881_heat(6d_vs_6d).xlsx; PRJNA1089146_heat.xlsx; PRJNA1212895_heat.xlsx
Solyc02g076710.3.1	2.59189	1.57149	4.65423	11	0	11	GSE151277_heat(12h_vs_0).xlsx; GSE151277_heat(24h_vs_0).xlsx; GSE151277_heat(2h_vs_0).xlsx; GSE151277_heat(4h_vs_0).xlsx; PRJEB85881_heat(1d_vs_1d).xlsx; PRJEB85881_heat(2d_vs_2d).xlsx; PRJEB85881_heat(3d_vs_3d).xlsx; PRJEB85881_heat(4d_vs_4d).xlsx; PRJEB85881_heat(5d_vs_5d).xlsx; PRJEB85881_heat(6d_vs_6d).xlsx; PRJNA1212895_heat.xlsx
Solyc02g081920.3.1	1.44846	0.565061	2.87571	11	0	11	GSE151277_heat(12h_vs_0).xlsx; GSE151277_heat(24h_vs_0).xlsx; GSE151277_heat(2h_vs_0).xlsx; GSE151277_heat(4h_vs_0).xlsx; PRJEB85881_heat(1d_vs_1d).xlsx; PRJEB85881_heat(2d_vs_2d).xlsx; PRJEB85881_heat(3d_vs_3d).xlsx; PRJEB85881_heat(4d_vs_4d).xlsx; PRJEB85881_heat(5d_vs_5d).xlsx; PRJEB85881_heat(6d_vs_6d).xlsx; PRJEB85881_heat(8d_vs_8d).xlsx
Solyc03g006990.1.1	2.2898	1.15024	4.52144	11	0	11	GSE151277_heat(12h_vs_0).xlsx; GSE151277_heat(24h_vs_0).xlsx; GSE174607_heat(48h_vs_0).xlsx; GSE174607_heat(96h_vs_0).xlsx; PRJEB85881_heat(2d_vs_2d).xlsx; PRJEB85881_heat(3d_vs_3d).xlsx; PRJEB85881_heat(4d_vs_4d).xlsx; PRJEB85881_heat(5d_vs_5d).xlsx; PRJEB85881_heat(6d_vs_6d).xlsx; PRJNA1089146_heat.xlsx; PRJNA1212895_heat.xlsx
Solyc03g007170.3.1	1.48856	0.790175	3.25369	11	0	11	GSE151277_heat(12h_vs_0).xlsx; GSE151277_heat(24h_vs_0).xlsx; GSE151277_heat(2h_vs_0).xlsx; GSE151277_heat(4h_vs_0).xlsx; PRJEB85881_heat(2d_vs_2d).xlsx; PRJEB85881_heat(3d_vs_3d).xlsx; PRJEB85881_heat(4d_vs_4d).xlsx; PRJEB85881_heat(5d_vs_5d).xlsx; PRJEB85881_heat(6d_vs_6d).xlsx; PRJNA1029902_heat(heat_vs_contol).xlsx; PRJNA1089146_heat.xlsx
Solyc03g007940.3.1	1.43118	0.700449	2.33987	11	0	11	GSE151277_heat(12h_vs_0).xlsx; GSE151277_heat(24h_vs_0).xlsx; GSE151277_heat(4h_vs_0).xlsx; PRJEB85881_heat(1d_vs_1d).xlsx; PRJEB85881_heat(2d_vs_2d).xlsx; PRJEB85881_heat(3d_vs_3d).xlsx; PRJEB85881_heat(4d_vs_4d).xlsx; PRJEB85881_heat(5d_vs_5d).xlsx; PRJEB85881_heat(6d_vs_6d).xlsx; PRJNA1029902_heat(heat_vs_contol).xlsx; PRJNA1089146_heat.xlsx
Solyc03g043940.3.1	1.91952	1.02663	3.87897	11	0	11	GSE151277_heat(12h_vs_0).xlsx; GSE151277_heat(24h_vs_0).xlsx; GSE151277_heat(2h_vs_0).xlsx; GSE151277_heat(4h_vs_0).xlsx; GSE174607_heat(96h_vs_0).xlsx; PRJEB85881_heat(1d_vs_1d).xlsx; PRJEB85881_heat(2d_vs_2d).xlsx; PRJEB85881_heat(3d_vs_3d).xlsx; PRJEB85881_heat(5d_vs_5d).xlsx; PRJNA1089146_heat.xlsx; PRJNA1212895_heat.xlsx
Solyc03g093880.3.1	1.63306	0.849863	3.01337	11	0	11	GSE151277_heat(12h_vs_0).xlsx; GSE151277_heat(24h_vs_0).xlsx; GSE151277_heat(4h_vs_0).xlsx; PRJEB85881_heat(1d_vs_1d).xlsx; PRJEB85881_heat(2d_vs_2d).xlsx; PRJEB85881_heat(3d_vs_3d).xlsx; PRJEB85881_heat(4d_vs_4d).xlsx; PRJEB85881_heat(5d_vs_5d).xlsx; PRJEB85881_heat(6d_vs_6d).xlsx; PRJNA1089146_heat.xlsx; PRJNA1212895_heat.xlsx
Solyc03g095700.1.1	3.40122	2.63337	4.91309	11	0	11	GSE151277_heat(12h_vs_0).xlsx; GSE151277_heat(24h_vs_0).xlsx; GSE151277_heat(2h_vs_0).xlsx; PRJEB85881_heat(1d_vs_1d).xlsx; PRJEB85881_heat(2d_vs_2d).xlsx; PRJEB85881_heat(3d_vs_3d).xlsx; PRJEB85881_heat(4d_vs_4d).xlsx; PRJEB85881_heat(5d_vs_5d).xlsx; PRJEB85881_heat(6d_vs_6d).xlsx; PRJNA1089146_heat.xlsx; PRJNA1212895_heat.xlsx
Solyc03g098640.3.1	1.99526	0.761991	3.82976	11	0	11	GSE151277_heat(12h_vs_0).xlsx; GSE151277_heat(24h_vs_0).xlsx; GSE151277_heat(4h_vs_0).xlsx; PRJEB85881_heat(1d_vs_1d).xlsx; PRJEB85881_heat(2d_vs_2d).xlsx; PRJEB85881_heat(3d_vs_3d).xlsx; PRJEB85881_heat(4d_vs_4d).xlsx; PRJEB85881_heat(5d_vs_5d).xlsx; PRJEB85881_heat(6d_vs_6d).xlsx; PRJNA1029902_heat(heat_vs_contol).xlsx; PRJNA1212895_heat.xlsx
Solyc03g115230.3.1	3.4145	0.892922	9.669	11	0	11	GSE151277_heat(12h_vs_0).xlsx; GSE151277_heat(24h_vs_0).xlsx; GSE151277_heat(2h_vs_0).xlsx; PRJEB85881_heat(1d_vs_1d).xlsx; PRJEB85881_heat(2d_vs_2d).xlsx; PRJEB85881_heat(3d_vs_3d).xlsx; PRJEB85881_heat(5d_vs_5d).xlsx; PRJEB85881_heat(8d_vs_8d).xlsx; PRJNA1029902_heat(heat_vs_contol).xlsx; PRJNA1089146_heat.xlsx; PRJNA1212895_heat.xlsx
Solyc03g116560.1.1	1.22692	0.736913	2.4774	11	0	11	GSE151277_heat(12h_vs_0).xlsx; GSE151277_heat(24h_vs_0).xlsx; GSE151277_heat(2h_vs_0).xlsx; GSE151277_heat(4h_vs_0).xlsx; GSE174607_heat(48h_vs_0).xlsx; GSE174607_heat(96h_vs_0).xlsx; PRJEB85881_heat(1d_vs_1d).xlsx; PRJEB85881_heat(2d_vs_2d).xlsx; PRJEB85881_heat(3d_vs_3d).xlsx; PRJEB85881_heat(4d_vs_4d).xlsx; PRJEB85881_heat(5d_vs_5d).xlsx
Solyc03g117080.3.1	2.12999	1.05887	4.59673	11	0	11	GSE151277_heat(12h_vs_0).xlsx; GSE151277_heat(24h_vs_0).xlsx; GSE151277_heat(2h_vs_0).xlsx; GSE151277_heat(4h_vs_0).xlsx; PRJEB85881_heat(2d_vs_2d).xlsx; PRJEB85881_heat(3d_vs_3d).xlsx; PRJEB85881_heat(4d_vs_4d).xlsx; PRJEB85881_heat(5d_vs_5d).xlsx; PRJEB85881_heat(6d_vs_6d).xlsx; PRJNA1089146_heat.xlsx; PRJNA1212895_heat.xlsx
Solyc03g120880.3.1	1.13825	0.663736	2.28878	11	0	11	GSE151277_heat(12h_vs_0).xlsx; GSE151277_heat(24h_vs_0).xlsx; GSE151277_heat(4h_vs_0).xlsx; GSE174607_heat(48h_vs_0).xlsx; GSE174607_heat(96h_vs_0).xlsx; PRJEB85881_heat(2d_vs_2d).xlsx; PRJEB85881_heat(3d_vs_3d).xlsx; PRJEB85881_heat(4d_vs_4d).xlsx; PRJEB85881_heat(5d_vs_5d).xlsx; PRJEB85881_heat(6d_vs_6d).xlsx; PRJNA1212895_heat.xlsx
Solyc03g121040.3.1	2.16443	1.00756	2.75516	11	0	11	GSE151277_heat(12h_vs_0).xlsx; GSE151277_heat(24h_vs_0).xlsx; GSE151277_heat(4h_vs_0).xlsx; PRJEB85881_heat(1d_vs_1d).xlsx; PRJEB85881_heat(2d_vs_2d).xlsx; PRJEB85881_heat(3d_vs_3d).xlsx; PRJEB85881_heat(4d_vs_4d).xlsx; PRJEB85881_heat(5d_vs_5d).xlsx; PRJEB85881_heat(6d_vs_6d).xlsx; PRJEB85881_heat(8d_vs_8d).xlsx; PRJNA1212895_heat.xlsx
Solyc04g007260.3.1	1.29105	0.798136	3.36483	11	0	11	GSE151277_heat(24h_vs_0).xlsx; GSE151277_heat(2h_vs_0).xlsx; GSE151277_heat(4h_vs_0).xlsx; PRJEB85881_heat(1d_vs_1d).xlsx; PRJEB85881_heat(2d_vs_2d).xlsx; PRJEB85881_heat(3d_vs_3d).xlsx; PRJEB85881_heat(4d_vs_4d).xlsx; PRJEB85881_heat(5d_vs_5d).xlsx; PRJNA1029902_heat(heat_vs_contol).xlsx; PRJNA1089146_heat.xlsx; PRJNA1212895_heat.xlsx
Solyc04g008230.3.1	2.89787	1.58493	4.95192	11	0	11	GSE151277_heat(24h_vs_0).xlsx; GSE174607_heat(48h_vs_0).xlsx; GSE174607_heat(96h_vs_0).xlsx; PRJEB85881_heat(1d_vs_1d).xlsx; PRJEB85881_heat(2d_vs_2d).xlsx; PRJEB85881_heat(3d_vs_3d).xlsx; PRJEB85881_heat(4d_vs_4d).xlsx; PRJEB85881_heat(5d_vs_5d).xlsx; PRJEB85881_heat(6d_vs_6d).xlsx; PRJNA1029902_heat(heat_vs_contol).xlsx; PRJNA1089146_heat.xlsx
Solyc04g063380.3.1	1.54545	0.675267	3.90763	11	0	11	GSE151277_heat(12h_vs_0).xlsx; GSE151277_heat(24h_vs_0).xlsx; GSE151277_heat(2h_vs_0).xlsx; PRJEB85881_heat(1d_vs_1d).xlsx; PRJEB85881_heat(2d_vs_2d).xlsx; PRJEB85881_heat(3d_vs_3d).xlsx; PRJEB85881_heat(5d_vs_5d).xlsx; PRJEB85881_heat(6d_vs_6d).xlsx; PRJEB85881_heat(8d_vs_8d).xlsx; PRJNA1089146_heat.xlsx; PRJNA1212895_heat.xlsx
Solyc04g073990.3.1	1.77347	0.792288	3.72248	11	0	11	GSE151277_heat(12h_vs_0).xlsx; GSE151277_heat(24h_vs_0).xlsx; GSE151277_heat(2h_vs_0).xlsx; PRJEB85881_heat(1d_vs_1d).xlsx; PRJEB85881_heat(2d_vs_2d).xlsx; PRJEB85881_heat(3d_vs_3d).xlsx; PRJEB85881_heat(4d_vs_4d).xlsx; PRJEB85881_heat(5d_vs_5d).xlsx; PRJEB85881_heat(6d_vs_6d).xlsx; PRJEB85881_heat(8d_vs_8d).xlsx; PRJNA1029902_heat(heat_vs_contol).xlsx
Solyc04g079740.3.1	1.16613	0.621772	2.16999	11	0	11	GSE151277_heat(12h_vs_0).xlsx; GSE151277_heat(24h_vs_0).xlsx; GSE151277_heat(2h_vs_0).xlsx; GSE151277_heat(4h_vs_0).xlsx; PRJEB85881_heat(2d_vs_2d).xlsx; PRJEB85881_heat(3d_vs_3d).xlsx; PRJEB85881_heat(4d_vs_4d).xlsx; PRJEB85881_heat(5d_vs_5d).xlsx; PRJEB85881_heat(6d_vs_6d).xlsx; PRJNA1029902_heat(heat_vs_contol).xlsx; PRJNA1212895_heat.xlsx
Solyc05g010470.3.1	1.35744	0.712245	2.43731	11	0	11	GSE151277_heat(12h_vs_0).xlsx; GSE151277_heat(24h_vs_0).xlsx; GSE151277_heat(4h_vs_0).xlsx; PRJEB85881_heat(1d_vs_1d).xlsx; PRJEB85881_heat(2d_vs_2d).xlsx; PRJEB85881_heat(3d_vs_3d).xlsx; PRJEB85881_heat(4d_vs_4d).xlsx; PRJEB85881_heat(5d_vs_5d).xlsx; PRJEB85881_heat(6d_vs_6d).xlsx; PRJNA1089146_heat.xlsx; PRJNA1212895_heat.xlsx
Solyc05g010475.1.1	1.9049	0.987534	3.19574	11	0	11	GSE151277_heat(12h_vs_0).xlsx; GSE151277_heat(24h_vs_0).xlsx; GSE151277_heat(4h_vs_0).xlsx; PRJEB85881_heat(1d_vs_1d).xlsx; PRJEB85881_heat(2d_vs_2d).xlsx; PRJEB85881_heat(3d_vs_3d).xlsx; PRJEB85881_heat(4d_vs_4d).xlsx; PRJEB85881_heat(5d_vs_5d).xlsx; PRJEB85881_heat(6d_vs_6d).xlsx; PRJNA1089146_heat.xlsx; PRJNA1212895_heat.xlsx
Solyc05g010660.3.1	1.64036	0.607822	3.56837	11	0	11	GSE151277_heat(12h_vs_0).xlsx; GSE151277_heat(24h_vs_0).xlsx; GSE151277_heat(2h_vs_0).xlsx; GSE151277_heat(4h_vs_0).xlsx; PRJEB85881_heat(3d_vs_3d).xlsx; PRJEB85881_heat(5d_vs_5d).xlsx; PRJEB85881_heat(6d_vs_6d).xlsx; PRJEB85881_heat(8d_vs_8d).xlsx; PRJNA1029902_heat(heat_vs_contol).xlsx; PRJNA1089146_heat.xlsx; PRJNA1212895_heat.xlsx
Solyc05g014630.2.1	1.96582	1.26048	3.88729	11	0	11	GSE151277_heat(12h_vs_0).xlsx; GSE151277_heat(24h_vs_0).xlsx; PRJEB85881_heat(1d_vs_1d).xlsx; PRJEB85881_heat(2d_vs_2d).xlsx; PRJEB85881_heat(3d_vs_3d).xlsx; PRJEB85881_heat(4d_vs_4d).xlsx; PRJEB85881_heat(5d_vs_5d).xlsx; PRJEB85881_heat(6d_vs_6d).xlsx; PRJNA1029902_heat(heat_vs_contol).xlsx; PRJNA1089146_heat.xlsx; PRJNA1212895_heat.xlsx
Solyc05g015500.3.1	0.932495	0.526846	1.7837	11	0	11	GSE151277_heat(12h_vs_0).xlsx; GSE151277_heat(24h_vs_0).xlsx; GSE174607_heat(96h_vs_0).xlsx; PRJEB85881_heat(1d_vs_1d).xlsx; PRJEB85881_heat(2d_vs_2d).xlsx; PRJEB85881_heat(3d_vs_3d).xlsx; PRJEB85881_heat(4d_vs_4d).xlsx; PRJEB85881_heat(5d_vs_5d).xlsx; PRJEB85881_heat(6d_vs_6d).xlsx; PRJNA1029902_heat(heat_vs_contol).xlsx; PRJNA1212895_heat.xlsx
Solyc05g018600.3.1	1.1722	0.600792	2.43864	11	0	11	GSE151277_heat(12h_vs_0).xlsx; GSE151277_heat(24h_vs_0).xlsx; GSE151277_heat(2h_vs_0).xlsx; GSE151277_heat(4h_vs_0).xlsx; PRJEB85881_heat(1d_vs_1d).xlsx; PRJEB85881_heat(2d_vs_2d).xlsx; PRJEB85881_heat(3d_vs_3d).xlsx; PRJEB85881_heat(4d_vs_4d).xlsx; PRJEB85881_heat(5d_vs_5d).xlsx; PRJNA1089146_heat.xlsx; PRJNA1212895_heat.xlsx
Solyc05g026420.1.1	1.89451	0.998345	2.94785	11	0	11	GSE151277_heat(12h_vs_0).xlsx; GSE151277_heat(24h_vs_0).xlsx; GSE174607_heat(48h_vs_0).xlsx; GSE174607_heat(96h_vs_0).xlsx; PRJEB85881_heat(1d_vs_1d).xlsx; PRJEB85881_heat(2d_vs_2d).xlsx; PRJEB85881_heat(3d_vs_3d).xlsx; PRJEB85881_heat(4d_vs_4d).xlsx; PRJEB85881_heat(5d_vs_5d).xlsx; PRJEB85881_heat(6d_vs_6d).xlsx; PRJNA1212895_heat.xlsx
Solyc05g050700.1.1	1.56755	0.889559	2.58425	11	0	11	GSE151277_heat(12h_vs_0).xlsx; GSE151277_heat(24h_vs_0).xlsx; GSE174607_heat(24h_vs_0).xlsx; GSE174607_heat(48h_vs_0).xlsx; GSE174607_heat(96h_vs_0).xlsx; PRJEB85881_heat(1d_vs_1d).xlsx; PRJEB85881_heat(2d_vs_2d).xlsx; PRJEB85881_heat(3d_vs_3d).xlsx; PRJEB85881_heat(4d_vs_4d).xlsx; PRJEB85881_heat(5d_vs_5d).xlsx; PRJEB85881_heat(6d_vs_6d).xlsx
Solyc05g054140.3.1	1.51731	0.758707	3.16252	11	0	11	GSE151277_heat(12h_vs_0).xlsx; GSE151277_heat(24h_vs_0).xlsx; GSE151277_heat(2h_vs_0).xlsx; GSE151277_heat(4h_vs_0).xlsx; PRJEB85881_heat(1d_vs_1d).xlsx; PRJEB85881_heat(2d_vs_2d).xlsx; PRJEB85881_heat(3d_vs_3d).xlsx; PRJEB85881_heat(4d_vs_4d).xlsx; PRJEB85881_heat(5d_vs_5d).xlsx; PRJEB85881_heat(6d_vs_6d).xlsx; PRJNA1029902_heat(heat_vs_contol).xlsx
Solyc05g055010.3.1	3.77812	1.22422	9.30241	11	0	11	GSE151277_heat(12h_vs_0).xlsx; GSE151277_heat(24h_vs_0).xlsx; GSE151277_heat(2h_vs_0).xlsx; PRJEB85881_heat(1d_vs_1d).xlsx; PRJEB85881_heat(2d_vs_2d).xlsx; PRJEB85881_heat(3d_vs_3d).xlsx; PRJEB85881_heat(5d_vs_5d).xlsx; PRJEB85881_heat(6d_vs_6d).xlsx; PRJNA1029902_heat(heat_vs_contol).xlsx; PRJNA1089146_heat.xlsx; PRJNA1212895_heat.xlsx
Solyc05g056270.3.1	1.54268	0.839134	2.52645	11	0	11	GSE151277_heat(12h_vs_0).xlsx; GSE151277_heat(24h_vs_0).xlsx; GSE151277_heat(2h_vs_0).xlsx; GSE151277_heat(4h_vs_0).xlsx; PRJEB85881_heat(1d_vs_1d).xlsx; PRJEB85881_heat(2d_vs_2d).xlsx; PRJEB85881_heat(3d_vs_3d).xlsx; PRJEB85881_heat(5d_vs_5d).xlsx; PRJEB85881_heat(6d_vs_6d).xlsx; PRJNA1029902_heat(heat_vs_contol).xlsx; PRJNA1089146_heat.xlsx
Solyc06g024310.1.1	3.94435	2.40369	5.59592	11	0	11	GSE174607_heat(24h_vs_0).xlsx; GSE174607_heat(48h_vs_0).xlsx; GSE174607_heat(96h_vs_0).xlsx; PRJEB85881_heat(1d_vs_1d).xlsx; PRJEB85881_heat(2d_vs_2d).xlsx; PRJEB85881_heat(3d_vs_3d).xlsx; PRJEB85881_heat(4d_vs_4d).xlsx; PRJEB85881_heat(5d_vs_5d).xlsx; PRJEB85881_heat(6d_vs_6d).xlsx; PRJEB85881_heat(8d_vs_8d).xlsx; PRJNA1212895_heat.xlsx
Solyc06g033850.3.1	2.01789	0.98791	4.53748	11	0	11	GSE151277_heat(12h_vs_0).xlsx; GSE151277_heat(24h_vs_0).xlsx; GSE174607_heat(96h_vs_0).xlsx; PRJEB85881_heat(2d_vs_2d).xlsx; PRJEB85881_heat(3d_vs_3d).xlsx; PRJEB85881_heat(4d_vs_4d).xlsx; PRJEB85881_heat(5d_vs_5d).xlsx; PRJEB85881_heat(6d_vs_6d).xlsx; PRJEB85881_heat(8d_vs_8d).xlsx; PRJNA1089146_heat.xlsx; PRJNA1212895_heat.xlsx
Solyc06g048637.1.1	3.73183	1.4501	6.80264	11	0	11	GSE151277_heat(12h_vs_0).xlsx; GSE151277_heat(24h_vs_0).xlsx; GSE151277_heat(2h_vs_0).xlsx; GSE151277_heat(4h_vs_0).xlsx; PRJEB85881_heat(1d_vs_1d).xlsx; PRJEB85881_heat(2d_vs_2d).xlsx; PRJEB85881_heat(3d_vs_3d).xlsx; PRJEB85881_heat(5d_vs_5d).xlsx; PRJNA1029902_heat(heat_vs_contol).xlsx; PRJNA1089146_heat.xlsx; PRJNA1212895_heat.xlsx
Solyc06g051560.3.1	3.43028	1.38469	6.80159	11	0	11	GSE151277_heat(12h_vs_0).xlsx; GSE151277_heat(24h_vs_0).xlsx; GSE151277_heat(2h_vs_0).xlsx; GSE151277_heat(4h_vs_0).xlsx; PRJEB85881_heat(2d_vs_2d).xlsx; PRJEB85881_heat(3d_vs_3d).xlsx; PRJEB85881_heat(4d_vs_4d).xlsx; PRJEB85881_heat(5d_vs_5d).xlsx; PRJEB85881_heat(6d_vs_6d).xlsx; PRJNA1089146_heat.xlsx; PRJNA1212895_heat.xlsx
Solyc06g064900.3.1	4.351	1.43336	8.08793	11	0	11	GSE151277_heat(12h_vs_0).xlsx; GSE151277_heat(24h_vs_0).xlsx; GSE151277_heat(2h_vs_0).xlsx; PRJEB85881_heat(1d_vs_1d).xlsx; PRJEB85881_heat(2d_vs_2d).xlsx; PRJEB85881_heat(3d_vs_3d).xlsx; PRJEB85881_heat(4d_vs_4d).xlsx; PRJEB85881_heat(5d_vs_5d).xlsx; PRJEB85881_heat(6d_vs_6d).xlsx; PRJNA1089146_heat.xlsx; PRJNA1212895_heat.xlsx
Solyc06g068860.3.1	1.02926	0.733354	1.69423	11	0	11	GSE151277_heat(12h_vs_0).xlsx; GSE151277_heat(24h_vs_0).xlsx; GSE151277_heat(2h_vs_0).xlsx; GSE151277_heat(4h_vs_0).xlsx; PRJEB85881_heat(1d_vs_1d).xlsx; PRJEB85881_heat(2d_vs_2d).xlsx; PRJEB85881_heat(3d_vs_3d).xlsx; PRJEB85881_heat(4d_vs_4d).xlsx; PRJEB85881_heat(5d_vs_5d).xlsx; PRJEB85881_heat(6d_vs_6d).xlsx; PRJNA1029902_heat(heat_vs_contol).xlsx
Solyc06g069120.3.1	2.13485	1.16509	2.99613	11	0	11	GSE151277_heat(12h_vs_0).xlsx; GSE151277_heat(24h_vs_0).xlsx; GSE174607_heat(48h_vs_0).xlsx; GSE174607_heat(96h_vs_0).xlsx; PRJEB85881_heat(1d_vs_1d).xlsx; PRJEB85881_heat(2d_vs_2d).xlsx; PRJEB85881_heat(3d_vs_3d).xlsx; PRJEB85881_heat(4d_vs_4d).xlsx; PRJEB85881_heat(5d_vs_5d).xlsx; PRJEB85881_heat(6d_vs_6d).xlsx; PRJNA1212895_heat.xlsx
Solyc06g072330.3.1	3.88803	1.84752	6.57562	11	0	11	GSE151277_heat(12h_vs_0).xlsx; GSE151277_heat(24h_vs_0).xlsx; GSE151277_heat(2h_vs_0).xlsx; PRJEB85881_heat(1d_vs_1d).xlsx; PRJEB85881_heat(2d_vs_2d).xlsx; PRJEB85881_heat(3d_vs_3d).xlsx; PRJEB85881_heat(5d_vs_5d).xlsx; PRJEB85881_heat(6d_vs_6d).xlsx; PRJNA1029902_heat(heat_vs_contol).xlsx; PRJNA1089146_heat.xlsx; PRJNA1212895_heat.xlsx
Solyc06g074210.3.1	1.08326	0.556376	1.90315	11	0	11	GSE151277_heat(12h_vs_0).xlsx; GSE151277_heat(24h_vs_0).xlsx; GSE174607_heat(96h_vs_0).xlsx; PRJEB85881_heat(1d_vs_1d).xlsx; PRJEB85881_heat(2d_vs_2d).xlsx; PRJEB85881_heat(3d_vs_3d).xlsx; PRJEB85881_heat(4d_vs_4d).xlsx; PRJEB85881_heat(5d_vs_5d).xlsx; PRJEB85881_heat(6d_vs_6d).xlsx; PRJNA1089146_heat.xlsx; PRJNA1212895_heat.xlsx
Solyc07g008540.3.1	1.28157	0.571071	3.1203	11	0	11	GSE151277_heat(12h_vs_0).xlsx; GSE151277_heat(24h_vs_0).xlsx; GSE151277_heat(2h_vs_0).xlsx; GSE151277_heat(4h_vs_0).xlsx; GSE174607_heat(96h_vs_0).xlsx; PRJEB85881_heat(1d_vs_1d).xlsx; PRJEB85881_heat(2d_vs_2d).xlsx; PRJEB85881_heat(4d_vs_4d).xlsx; PRJEB85881_heat(5d_vs_5d).xlsx; PRJEB85881_heat(6d_vs_6d).xlsx; PRJNA1029902_heat(heat_vs_contol).xlsx
Solyc07g009350.3.1	1.51195	0.685458	3.21268	11	0	11	GSE151277_heat(12h_vs_0).xlsx; GSE151277_heat(24h_vs_0).xlsx; GSE151277_heat(2h_vs_0).xlsx; GSE151277_heat(4h_vs_0).xlsx; PRJEB85881_heat(1d_vs_1d).xlsx; PRJEB85881_heat(2d_vs_2d).xlsx; PRJEB85881_heat(3d_vs_3d).xlsx; PRJEB85881_heat(4d_vs_4d).xlsx; PRJEB85881_heat(5d_vs_5d).xlsx; PRJEB85881_heat(6d_vs_6d).xlsx; PRJNA1029902_heat(heat_vs_contol).xlsx
Solyc07g041920.3.1	2.63116	1.46608	4.11492	11	0	11	GSE151277_heat(12h_vs_0).xlsx; GSE151277_heat(24h_vs_0).xlsx; PRJEB85881_heat(0_vs_0).xlsx; PRJEB85881_heat(1d_vs_1d).xlsx; PRJEB85881_heat(2d_vs_2d).xlsx; PRJEB85881_heat(3d_vs_3d).xlsx; PRJEB85881_heat(4d_vs_4d).xlsx; PRJEB85881_heat(5d_vs_5d).xlsx; PRJEB85881_heat(6d_vs_6d).xlsx; PRJEB85881_heat(8d_vs_8d).xlsx; PRJNA1029902_heat(heat_vs_contol).xlsx
Solyc07g042550.3.1	1.81279	0.894613	2.85385	11	0	11	GSE151277_heat(12h_vs_0).xlsx; GSE151277_heat(24h_vs_0).xlsx; GSE151277_heat(2h_vs_0).xlsx; PRJEB85881_heat(1d_vs_1d).xlsx; PRJEB85881_heat(2d_vs_2d).xlsx; PRJEB85881_heat(3d_vs_3d).xlsx; PRJEB85881_heat(4d_vs_4d).xlsx; PRJEB85881_heat(5d_vs_5d).xlsx; PRJEB85881_heat(6d_vs_6d).xlsx; PRJNA1029902_heat(heat_vs_contol).xlsx; PRJNA1212895_heat.xlsx
Solyc07g052560.2.1	2.17819	1.22969	3.33165	11	0	11	GSE151277_heat(24h_vs_0).xlsx; GSE174607_heat(24h_vs_0).xlsx; GSE174607_heat(48h_vs_0).xlsx; GSE174607_heat(96h_vs_0).xlsx; PRJEB85881_heat(1d_vs_1d).xlsx; PRJEB85881_heat(2d_vs_2d).xlsx; PRJEB85881_heat(3d_vs_3d).xlsx; PRJEB85881_heat(5d_vs_5d).xlsx; PRJEB85881_heat(6d_vs_6d).xlsx; PRJNA1089146_heat.xlsx; PRJNA1212895_heat.xlsx
Solyc07g053660.3.1	0.955274	0.583448	1.82581	11	0	11	GSE151277_heat(12h_vs_0).xlsx; GSE151277_heat(24h_vs_0).xlsx; GSE151277_heat(2h_vs_0).xlsx; GSE151277_heat(4h_vs_0).xlsx; PRJEB85881_heat(2d_vs_2d).xlsx; PRJEB85881_heat(3d_vs_3d).xlsx; PRJEB85881_heat(4d_vs_4d).xlsx; PRJEB85881_heat(5d_vs_5d).xlsx; PRJEB85881_heat(6d_vs_6d).xlsx; PRJNA1029902_heat(heat_vs_contol).xlsx; PRJNA1212895_heat.xlsx
Solyc07g054270.3.1	1.45368	0.713668	1.92655	11	0	11	GSE151277_heat(12h_vs_0).xlsx; GSE151277_heat(24h_vs_0).xlsx; GSE174607_heat(96h_vs_0).xlsx; PRJEB85881_heat(2d_vs_2d).xlsx; PRJEB85881_heat(3d_vs_3d).xlsx; PRJEB85881_heat(4d_vs_4d).xlsx; PRJEB85881_heat(5d_vs_5d).xlsx; PRJEB85881_heat(6d_vs_6d).xlsx; PRJEB85881_heat(8d_vs_8d).xlsx; PRJNA1029902_heat(heat_vs_contol).xlsx; PRJNA1212895_heat.xlsx
Solyc07g054770.1.1	3.03181	1.81875	4.70299	11	0	11	GSE151277_heat(12h_vs_0).xlsx; GSE151277_heat(24h_vs_0).xlsx; GSE151277_heat(2h_vs_0).xlsx; PRJEB85881_heat(1d_vs_1d).xlsx; PRJEB85881_heat(2d_vs_2d).xlsx; PRJEB85881_heat(3d_vs_3d).xlsx; PRJEB85881_heat(4d_vs_4d).xlsx; PRJEB85881_heat(5d_vs_5d).xlsx; PRJEB85881_heat(6d_vs_6d).xlsx; PRJNA1089146_heat.xlsx; PRJNA1212895_heat.xlsx
Solyc07g063900.3.1	1.77359	0.988179	3.69039	11	0	11	GSE151277_heat(12h_vs_0).xlsx; GSE151277_heat(24h_vs_0).xlsx; GSE151277_heat(2h_vs_0).xlsx; GSE151277_heat(4h_vs_0).xlsx; PRJEB85881_heat(2d_vs_2d).xlsx; PRJEB85881_heat(3d_vs_3d).xlsx; PRJEB85881_heat(5d_vs_5d).xlsx; PRJEB85881_heat(6d_vs_6d).xlsx; PRJNA1029902_heat(heat_vs_contol).xlsx; PRJNA1089146_heat.xlsx; PRJNA1212895_heat.xlsx
Solyc08g008310.3.1	1.49645	0.668565	2.88681	11	0	11	GSE151277_heat(12h_vs_0).xlsx; GSE151277_heat(24h_vs_0).xlsx; GSE151277_heat(2h_vs_0).xlsx; GSE151277_heat(4h_vs_0).xlsx; PRJEB85881_heat(2d_vs_2d).xlsx; PRJEB85881_heat(3d_vs_3d).xlsx; PRJEB85881_heat(4d_vs_4d).xlsx; PRJEB85881_heat(5d_vs_5d).xlsx; PRJNA1029902_heat(heat_vs_contol).xlsx; PRJNA1089146_heat.xlsx; PRJNA1212895_heat.xlsx
Solyc08g016670.3.1	2.81139	0.792423	5.36784	11	0	11	GSE151277_heat(12h_vs_0).xlsx; GSE151277_heat(24h_vs_0).xlsx; GSE151277_heat(2h_vs_0).xlsx; PRJEB85881_heat(1d_vs_1d).xlsx; PRJEB85881_heat(2d_vs_2d).xlsx; PRJEB85881_heat(3d_vs_3d).xlsx; PRJEB85881_heat(5d_vs_5d).xlsx; PRJEB85881_heat(6d_vs_6d).xlsx; PRJNA1029902_heat(heat_vs_contol).xlsx; PRJNA1089146_heat.xlsx; PRJNA1212895_heat.xlsx
Solyc08g066730.3.1	1.03305	0.633204	2.14806	11	0	11	GSE151277_heat(12h_vs_0).xlsx; GSE151277_heat(24h_vs_0).xlsx; GSE174607_heat(96h_vs_0).xlsx; PRJEB85881_heat(1d_vs_1d).xlsx; PRJEB85881_heat(2d_vs_2d).xlsx; PRJEB85881_heat(3d_vs_3d).xlsx; PRJEB85881_heat(4d_vs_4d).xlsx; PRJEB85881_heat(5d_vs_5d).xlsx; PRJEB85881_heat(6d_vs_6d).xlsx; PRJNA1089146_heat.xlsx; PRJNA1212895_heat.xlsx
Solyc08g075780.3.1	2.08184	0.885404	4.00798	11	0	11	GSE151277_heat(12h_vs_0).xlsx; GSE151277_heat(24h_vs_0).xlsx; GSE151277_heat(2h_vs_0).xlsx; GSE151277_heat(4h_vs_0).xlsx; PRJEB85881_heat(1d_vs_1d).xlsx; PRJEB85881_heat(2d_vs_2d).xlsx; PRJEB85881_heat(3d_vs_3d).xlsx; PRJEB85881_heat(4d_vs_4d).xlsx; PRJEB85881_heat(6d_vs_6d).xlsx; PRJNA1089146_heat.xlsx; PRJNA1212895_heat.xlsx
Solyc08g075800.2.1	1.08593	0.732688	1.65364	11	0	11	GSE151277_heat(12h_vs_0).xlsx; GSE151277_heat(24h_vs_0).xlsx; GSE174607_heat(24h_vs_0).xlsx; GSE174607_heat(48h_vs_0).xlsx; GSE174607_heat(96h_vs_0).xlsx; PRJEB85881_heat(1d_vs_1d).xlsx; PRJEB85881_heat(2d_vs_2d).xlsx; PRJEB85881_heat(3d_vs_3d).xlsx; PRJEB85881_heat(4d_vs_4d).xlsx; PRJEB85881_heat(5d_vs_5d).xlsx; PRJEB85881_heat(6d_vs_6d).xlsx
Solyc08g077980.3.1	2.02021	0.944029	4.90949	11	0	11	GSE151277_heat(12h_vs_0).xlsx; GSE151277_heat(24h_vs_0).xlsx; GSE151277_heat(2h_vs_0).xlsx; GSE151277_heat(4h_vs_0).xlsx; PRJEB85881_heat(1d_vs_1d).xlsx; PRJEB85881_heat(2d_vs_2d).xlsx; PRJEB85881_heat(3d_vs_3d).xlsx; PRJEB85881_heat(5d_vs_5d).xlsx; PRJEB85881_heat(6d_vs_6d).xlsx; PRJNA1089146_heat.xlsx; PRJNA1212895_heat.xlsx
Solyc08g079310.3.1	1.82835	0.791992	3.04885	11	0	11	GSE151277_heat(24h_vs_0).xlsx; GSE174607_heat(48h_vs_0).xlsx; GSE174607_heat(96h_vs_0).xlsx; PRJEB85881_heat(1d_vs_1d).xlsx; PRJEB85881_heat(2d_vs_2d).xlsx; PRJEB85881_heat(3d_vs_3d).xlsx; PRJEB85881_heat(4d_vs_4d).xlsx; PRJEB85881_heat(5d_vs_5d).xlsx; PRJEB85881_heat(6d_vs_6d).xlsx; PRJEB85881_heat(8d_vs_8d).xlsx; PRJNA1089146_heat.xlsx
Solyc08g081040.3.1	1.855	0.912635	3.38526	11	0	11	GSE151277_heat(12h_vs_0).xlsx; GSE151277_heat(24h_vs_0).xlsx; GSE174607_heat(24h_vs_0).xlsx; GSE174607_heat(48h_vs_0).xlsx; GSE174607_heat(96h_vs_0).xlsx; PRJEB85881_heat(2d_vs_2d).xlsx; PRJEB85881_heat(3d_vs_3d).xlsx; PRJEB85881_heat(4d_vs_4d).xlsx; PRJEB85881_heat(5d_vs_5d).xlsx; PRJEB85881_heat(6d_vs_6d).xlsx; PRJNA1089146_heat.xlsx
Solyc08g081760.2.1	1.5839	0.730785	2.33736	11	0	11	GSE151277_heat(12h_vs_0).xlsx; GSE151277_heat(24h_vs_0).xlsx; GSE151277_heat(2h_vs_0).xlsx; PRJEB85881_heat(1d_vs_1d).xlsx; PRJEB85881_heat(2d_vs_2d).xlsx; PRJEB85881_heat(3d_vs_3d).xlsx; PRJEB85881_heat(4d_vs_4d).xlsx; PRJEB85881_heat(5d_vs_5d).xlsx; PRJEB85881_heat(6d_vs_6d).xlsx; PRJNA1089146_heat.xlsx; PRJNA1212895_heat.xlsx
Solyc09g061340.1.1	1.48293	0.907561	2.40304	11	0	11	GSE151277_heat(12h_vs_0).xlsx; GSE151277_heat(24h_vs_0).xlsx; GSE151277_heat(2h_vs_0).xlsx; GSE151277_heat(4h_vs_0).xlsx; GSE174607_heat(96h_vs_0).xlsx; PRJEB85881_heat(1d_vs_1d).xlsx; PRJEB85881_heat(2d_vs_2d).xlsx; PRJEB85881_heat(4d_vs_4d).xlsx; PRJEB85881_heat(5d_vs_5d).xlsx; PRJEB85881_heat(6d_vs_6d).xlsx; PRJNA1029902_heat(heat_vs_contol).xlsx
Solyc09g084465.1.1	2.80534	1.78157	3.93907	11	0	11	GSE151277_heat(12h_vs_0).xlsx; GSE151277_heat(24h_vs_0).xlsx; PRJEB85881_heat(0_vs_0).xlsx; PRJEB85881_heat(1d_vs_1d).xlsx; PRJEB85881_heat(2d_vs_2d).xlsx; PRJEB85881_heat(4d_vs_4d).xlsx; PRJEB85881_heat(5d_vs_5d).xlsx; PRJEB85881_heat(6d_vs_6d).xlsx; PRJEB85881_heat(8d_vs_8d).xlsx; PRJNA1029902_heat(heat_vs_contol).xlsx; PRJNA1212895_heat.xlsx
Solyc09g090690.3.1	2.00425	0.927682	4.05792	11	0	11	GSE151277_heat(12h_vs_0).xlsx; GSE151277_heat(24h_vs_0).xlsx; GSE151277_heat(4h_vs_0).xlsx; PRJEB85881_heat(1d_vs_1d).xlsx; PRJEB85881_heat(2d_vs_2d).xlsx; PRJEB85881_heat(3d_vs_3d).xlsx; PRJEB85881_heat(4d_vs_4d).xlsx; PRJEB85881_heat(5d_vs_5d).xlsx; PRJEB85881_heat(6d_vs_6d).xlsx; PRJNA1089146_heat.xlsx; PRJNA1212895_heat.xlsx
Solyc10g045310.2.1	1.48552	0.536263	2.62353	11	0	11	GSE151277_heat(12h_vs_0).xlsx; GSE151277_heat(24h_vs_0).xlsx; GSE151277_heat(2h_vs_0).xlsx; GSE151277_heat(4h_vs_0).xlsx; GSE174607_heat(48h_vs_0).xlsx; GSE174607_heat(96h_vs_0).xlsx; PRJEB85881_heat(2d_vs_2d).xlsx; PRJEB85881_heat(4d_vs_4d).xlsx; PRJEB85881_heat(5d_vs_5d).xlsx; PRJEB85881_heat(6d_vs_6d).xlsx; PRJEB85881_heat(8d_vs_8d).xlsx
Solyc10g076930.2.1	0.992634	0.615246	2.23941	11	0	11	GSE151277_heat(12h_vs_0).xlsx; GSE151277_heat(24h_vs_0).xlsx; GSE174607_heat(48h_vs_0).xlsx; GSE174607_heat(96h_vs_0).xlsx; PRJEB85881_heat(2d_vs_2d).xlsx; PRJEB85881_heat(3d_vs_3d).xlsx; PRJEB85881_heat(4d_vs_4d).xlsx; PRJEB85881_heat(5d_vs_5d).xlsx; PRJEB85881_heat(6d_vs_6d).xlsx; PRJNA1089146_heat.xlsx; PRJNA1212895_heat.xlsx
Solyc10g080020.2.1	2.60967	1.26497	5.516	11	0	11	GSE151277_heat(12h_vs_0).xlsx; GSE151277_heat(24h_vs_0).xlsx; GSE151277_heat(2h_vs_0).xlsx; PRJEB85881_heat(1d_vs_1d).xlsx; PRJEB85881_heat(2d_vs_2d).xlsx; PRJEB85881_heat(3d_vs_3d).xlsx; PRJEB85881_heat(4d_vs_4d).xlsx; PRJEB85881_heat(5d_vs_5d).xlsx; PRJEB85881_heat(6d_vs_6d).xlsx; PRJNA1089146_heat.xlsx; PRJNA1212895_heat.xlsx
Solyc10g085900.2.1	1.58714	0.819154	2.93011	11	0	11	GSE151277_heat(12h_vs_0).xlsx; GSE151277_heat(24h_vs_0).xlsx; GSE151277_heat(2h_vs_0).xlsx; GSE151277_heat(4h_vs_0).xlsx; GSE174607_heat(96h_vs_0).xlsx; PRJEB85881_heat(2d_vs_2d).xlsx; PRJEB85881_heat(4d_vs_4d).xlsx; PRJEB85881_heat(5d_vs_5d).xlsx; PRJEB85881_heat(6d_vs_6d).xlsx; PRJEB85881_heat(8d_vs_8d).xlsx; PRJNA1212895_heat.xlsx
Solyc11g007800.2.1	1.3268	0.666605	2.83292	11	0	11	GSE151277_heat(12h_vs_0).xlsx; GSE151277_heat(24h_vs_0).xlsx; GSE151277_heat(2h_vs_0).xlsx; GSE151277_heat(4h_vs_0).xlsx; GSE174607_heat(96h_vs_0).xlsx; PRJEB85881_heat(1d_vs_1d).xlsx; PRJEB85881_heat(2d_vs_2d).xlsx; PRJEB85881_heat(3d_vs_3d).xlsx; PRJEB85881_heat(4d_vs_4d).xlsx; PRJEB85881_heat(5d_vs_5d).xlsx; PRJEB85881_heat(6d_vs_6d).xlsx
Solyc11g013083.1.1	2.04121	1.23288	3.15242	11	0	11	GSE151277_heat(12h_vs_0).xlsx; GSE151277_heat(24h_vs_0).xlsx; GSE174607_heat(24h_vs_0).xlsx; GSE174607_heat(48h_vs_0).xlsx; GSE174607_heat(96h_vs_0).xlsx; PRJEB85881_heat(1d_vs_1d).xlsx; PRJEB85881_heat(2d_vs_2d).xlsx; PRJEB85881_heat(3d_vs_3d).xlsx; PRJEB85881_heat(4d_vs_4d).xlsx; PRJEB85881_heat(5d_vs_5d).xlsx; PRJNA1089146_heat.xlsx
Solyc11g017210.2.1	2.09068	1.14879	3.11353	11	0	11	GSE151277_heat(12h_vs_0).xlsx; GSE151277_heat(24h_vs_0).xlsx; GSE174607_heat(24h_vs_0).xlsx; GSE174607_heat(48h_vs_0).xlsx; GSE174607_heat(96h_vs_0).xlsx; PRJEB85881_heat(1d_vs_1d).xlsx; PRJEB85881_heat(2d_vs_2d).xlsx; PRJEB85881_heat(3d_vs_3d).xlsx; PRJEB85881_heat(5d_vs_5d).xlsx; PRJNA1089146_heat.xlsx; PRJNA1212895_heat.xlsx
Solyc11g066860.2.1	1.67392	0.61475	3.89149	11	0	11	GSE151277_heat(12h_vs_0).xlsx; GSE151277_heat(24h_vs_0).xlsx; GSE174607_heat(24h_vs_0).xlsx; GSE174607_heat(48h_vs_0).xlsx; GSE174607_heat(96h_vs_0).xlsx; PRJEB85881_heat(1d_vs_1d).xlsx; PRJEB85881_heat(2d_vs_2d).xlsx; PRJEB85881_heat(3d_vs_3d).xlsx; PRJEB85881_heat(5d_vs_5d).xlsx; PRJNA1089146_heat.xlsx; PRJNA1212895_heat.xlsx
Solyc11g071820.2.1	3.06328	0.81968	8.80573	11	0	11	GSE151277_heat(12h_vs_0).xlsx; GSE151277_heat(24h_vs_0).xlsx; GSE151277_heat(2h_vs_0).xlsx; PRJEB85881_heat(1d_vs_1d).xlsx; PRJEB85881_heat(2d_vs_2d).xlsx; PRJEB85881_heat(3d_vs_3d).xlsx; PRJEB85881_heat(5d_vs_5d).xlsx; PRJEB85881_heat(6d_vs_6d).xlsx; PRJEB85881_heat(8d_vs_8d).xlsx; PRJNA1089146_heat.xlsx; PRJNA1212895_heat.xlsx
Solyc12g007300.1.1	2.13071	0.973865	4.31017	11	0	11	GSE151277_heat(12h_vs_0).xlsx; GSE151277_heat(24h_vs_0).xlsx; GSE151277_heat(2h_vs_0).xlsx; GSE174607_heat(24h_vs_0).xlsx; PRJEB85881_heat(1d_vs_1d).xlsx; PRJEB85881_heat(2d_vs_2d).xlsx; PRJEB85881_heat(3d_vs_3d).xlsx; PRJEB85881_heat(5d_vs_5d).xlsx; PRJEB85881_heat(6d_vs_6d).xlsx; PRJNA1089146_heat.xlsx; PRJNA1212895_heat.xlsx
Solyc12g010030.2.1	4.28858	2.10745	7.21292	11	0	11	GSE151277_heat(12h_vs_0).xlsx; GSE151277_heat(24h_vs_0).xlsx; GSE151277_heat(2h_vs_0).xlsx; GSE151277_heat(4h_vs_0).xlsx; PRJEB85881_heat(1d_vs_1d).xlsx; PRJEB85881_heat(3d_vs_3d).xlsx; PRJEB85881_heat(4d_vs_4d).xlsx; PRJEB85881_heat(5d_vs_5d).xlsx; PRJEB85881_heat(8d_vs_8d).xlsx; PRJNA1029902_heat(heat_vs_contol).xlsx; PRJNA1212895_heat.xlsx
Solyc12g042830.2.1	4.97629	2.22339	9.97691	11	0	11	GSE151277_heat(12h_vs_0).xlsx; GSE151277_heat(24h_vs_0).xlsx; GSE151277_heat(2h_vs_0).xlsx; GSE174607_heat(24h_vs_0).xlsx; GSE174607_heat(48h_vs_0).xlsx; PRJEB85881_heat(2d_vs_2d).xlsx; PRJEB85881_heat(3d_vs_3d).xlsx; PRJEB85881_heat(5d_vs_5d).xlsx; PRJEB85881_heat(6d_vs_6d).xlsx; PRJNA1089146_heat.xlsx; PRJNA1212895_heat.xlsx
Solyc12g089000.2.1	1.31237	0.651702	2.13042	11	0	11	GSE151277_heat(12h_vs_0).xlsx; GSE151277_heat(24h_vs_0).xlsx; GSE151277_heat(2h_vs_0).xlsx; GSE151277_heat(4h_vs_0).xlsx; PRJEB85881_heat(1d_vs_1d).xlsx; PRJEB85881_heat(2d_vs_2d).xlsx; PRJEB85881_heat(3d_vs_3d).xlsx; PRJEB85881_heat(4d_vs_4d).xlsx; PRJEB85881_heat(5d_vs_5d).xlsx; PRJNA1089146_heat.xlsx; PRJNA1212895_heat.xlsx
Solyc12g099360.2.1	2.53062	0.940343	4.48055	11	0	11	GSE151277_heat(12h_vs_0).xlsx; GSE151277_heat(24h_vs_0).xlsx; GSE174607_heat(48h_vs_0).xlsx; GSE174607_heat(96h_vs_0).xlsx; PRJEB85881_heat(1d_vs_1d).xlsx; PRJEB85881_heat(2d_vs_2d).xlsx; PRJEB85881_heat(3d_vs_3d).xlsx; PRJEB85881_heat(4d_vs_4d).xlsx; PRJEB85881_heat(5d_vs_5d).xlsx; PRJEB85881_heat(6d_vs_6d).xlsx; PRJEB85881_heat(8d_vs_8d).xlsx
ENSRNA050029722-T1	-1.06129	-1.92911	-0.640903	0	10	10	GSE151277_heat(24h_vs_0).xlsx; GSE174607_heat(24h_vs_0).xlsx; GSE174607_heat(48h_vs_0).xlsx; GSE174607_heat(96h_vs_0).xlsx; PRJEB85881_heat(2d_vs_2d).xlsx; PRJEB85881_heat(3d_vs_3d).xlsx; PRJEB85881_heat(4d_vs_4d).xlsx; PRJEB85881_heat(5d_vs_5d).xlsx; PRJEB85881_heat(6d_vs_6d).xlsx; PRJNA1029902_heat(heat_vs_contol).xlsx
Solyc01g006380.2.1	-2.55302	-5.4944	-1.35527	0	10	10	GSE151277_heat(12h_vs_0).xlsx; GSE151277_heat(24h_vs_0).xlsx; GSE174607_heat(48h_vs_0).xlsx; GSE174607_heat(96h_vs_0).xlsx; PRJEB85881_heat(2d_vs_2d).xlsx; PRJEB85881_heat(3d_vs_3d).xlsx; PRJEB85881_heat(6d_vs_6d).xlsx; PRJEB85881_heat(8d_vs_8d).xlsx; PRJNA1029902_heat(heat_vs_contol).xlsx; PRJNA1212895_heat.xlsx
Solyc01g010000.3.1	-1.07791	-1.8191	-0.630389	0	10	10	GSE151277_heat(12h_vs_0).xlsx; GSE151277_heat(24h_vs_0).xlsx; GSE151277_heat(2h_vs_0).xlsx; GSE151277_heat(4h_vs_0).xlsx; PRJEB85881_heat(1d_vs_1d).xlsx; PRJEB85881_heat(2d_vs_2d).xlsx; PRJEB85881_heat(3d_vs_3d).xlsx; PRJEB85881_heat(4d_vs_4d).xlsx; PRJEB85881_heat(5d_vs_5d).xlsx; PRJNA1212895_heat.xlsx
Solyc01g014320.3.1	-3.76134	-6.99486	-0.880544	0	10	10	GSE151277_heat(12h_vs_0).xlsx; GSE151277_heat(24h_vs_0).xlsx; PRJEB85881_heat(1d_vs_1d).xlsx; PRJEB85881_heat(2d_vs_2d).xlsx; PRJEB85881_heat(3d_vs_3d).xlsx; PRJEB85881_heat(4d_vs_4d).xlsx; PRJEB85881_heat(5d_vs_5d).xlsx; PRJEB85881_heat(6d_vs_6d).xlsx; PRJEB85881_heat(8d_vs_8d).xlsx; PRJNA1212895_heat.xlsx
Solyc01g088505.1.1	-1.19691	-2.04521	-0.718258	0	10	10	GSE151277_heat(12h_vs_0).xlsx; GSE151277_heat(24h_vs_0).xlsx; GSE151277_heat(2h_vs_0).xlsx; GSE151277_heat(4h_vs_0).xlsx; PRJEB85881_heat(1d_vs_1d).xlsx; PRJEB85881_heat(2d_vs_2d).xlsx; PRJEB85881_heat(3d_vs_3d).xlsx; PRJEB85881_heat(5d_vs_5d).xlsx; PRJEB85881_heat(6d_vs_6d).xlsx; PRJNA1212895_heat.xlsx
Solyc01g094020.3.1	-1.69263	-3.51062	-0.846285	0	10	10	GSE151277_heat(12h_vs_0).xlsx; GSE151277_heat(24h_vs_0).xlsx; PRJEB85881_heat(2d_vs_2d).xlsx; PRJEB85881_heat(3d_vs_3d).xlsx; PRJEB85881_heat(4d_vs_4d).xlsx; PRJEB85881_heat(5d_vs_5d).xlsx; PRJEB85881_heat(6d_vs_6d).xlsx; PRJNA1029902_heat(heat_vs_contol).xlsx; PRJNA1089146_heat.xlsx; PRJNA1212895_heat.xlsx
Solyc01g096240.3.1	-1.80348	-3.8776	-0.812194	0	10	10	GSE151277_heat(12h_vs_0).xlsx; GSE151277_heat(24h_vs_0).xlsx; GSE151277_heat(4h_vs_0).xlsx; PRJEB85881_heat(1d_vs_1d).xlsx; PRJEB85881_heat(2d_vs_2d).xlsx; PRJEB85881_heat(3d_vs_3d).xlsx; PRJEB85881_heat(4d_vs_4d).xlsx; PRJEB85881_heat(5d_vs_5d).xlsx; PRJEB85881_heat(6d_vs_6d).xlsx; PRJNA1029902_heat(heat_vs_contol).xlsx
Solyc01g097860.3.1	-1.43477	-2.19302	-0.619525	0	10	10	GSE151277_heat(12h_vs_0).xlsx; GSE151277_heat(24h_vs_0).xlsx; PRJEB85881_heat(1d_vs_1d).xlsx; PRJEB85881_heat(2d_vs_2d).xlsx; PRJEB85881_heat(3d_vs_3d).xlsx; PRJEB85881_heat(4d_vs_4d).xlsx; PRJEB85881_heat(5d_vs_5d).xlsx; PRJEB85881_heat(6d_vs_6d).xlsx; PRJNA1029902_heat(heat_vs_contol).xlsx; PRJNA1212895_heat.xlsx
Solyc01g098110.3.1	-0.878865	-1.08531	-0.592448	0	10	10	GSE151277_heat(12h_vs_0).xlsx; GSE151277_heat(4h_vs_0).xlsx; PRJEB85881_heat(1d_vs_1d).xlsx; PRJEB85881_heat(2d_vs_2d).xlsx; PRJEB85881_heat(3d_vs_3d).xlsx; PRJEB85881_heat(4d_vs_4d).xlsx; PRJEB85881_heat(5d_vs_5d).xlsx; PRJEB85881_heat(6d_vs_6d).xlsx; PRJNA1029902_heat(heat_vs_contol).xlsx; PRJNA1212895_heat.xlsx
Solyc01g098725.1.1	-1.43393	-2.78423	-0.672596	0	10	10	GSE151277_heat(24h_vs_0).xlsx; GSE174607_heat(24h_vs_0).xlsx; GSE174607_heat(48h_vs_0).xlsx; GSE174607_heat(96h_vs_0).xlsx; PRJEB85881_heat(2d_vs_2d).xlsx; PRJEB85881_heat(3d_vs_3d).xlsx; PRJEB85881_heat(4d_vs_4d).xlsx; PRJEB85881_heat(5d_vs_5d).xlsx; PRJEB85881_heat(6d_vs_6d).xlsx; PRJEB85881_heat(8d_vs_8d).xlsx
Solyc01g104780.3.1	-3.24831	-5.95375	-2.19338	0	10	10	GSE174607_heat(24h_vs_0).xlsx; GSE174607_heat(48h_vs_0).xlsx; GSE174607_heat(96h_vs_0).xlsx; PRJEB85881_heat(1d_vs_1d).xlsx; PRJEB85881_heat(2d_vs_2d).xlsx; PRJEB85881_heat(3d_vs_3d).xlsx; PRJEB85881_heat(4d_vs_4d).xlsx; PRJEB85881_heat(5d_vs_5d).xlsx; PRJEB85881_heat(6d_vs_6d).xlsx; PRJNA1089146_heat.xlsx
Solyc01g107470.3.1	-1.02698	-1.59135	-0.615701	0	10	10	GSE151277_heat(12h_vs_0).xlsx; GSE174607_heat(48h_vs_0).xlsx; GSE174607_heat(96h_vs_0).xlsx; PRJEB85881_heat(1d_vs_1d).xlsx; PRJEB85881_heat(2d_vs_2d).xlsx; PRJEB85881_heat(3d_vs_3d).xlsx; PRJEB85881_heat(4d_vs_4d).xlsx; PRJEB85881_heat(5d_vs_5d).xlsx; PRJNA1029902_heat(heat_vs_contol).xlsx; PRJNA1212895_heat.xlsx
Solyc01g111145.1.1	-1.8984	-3.51049	-0.418779	0	10	10	GSE151277_heat(12h_vs_0).xlsx; GSE151277_heat(24h_vs_0).xlsx; PRJEB85881_heat(1d_vs_1d).xlsx; PRJEB85881_heat(2d_vs_2d).xlsx; PRJEB85881_heat(3d_vs_3d).xlsx; PRJEB85881_heat(4d_vs_4d).xlsx; PRJEB85881_heat(5d_vs_5d).xlsx; PRJEB85881_heat(6d_vs_6d).xlsx; PRJNA1029902_heat(heat_vs_contol).xlsx; PRJNA1212895_heat.xlsx
Solyc02g063030.3.1	-2.83541	-4.84275	-1.25358	0	10	10	GSE151277_heat(12h_vs_0).xlsx; GSE151277_heat(24h_vs_0).xlsx; PRJEB85881_heat(1d_vs_1d).xlsx; PRJEB85881_heat(2d_vs_2d).xlsx; PRJEB85881_heat(3d_vs_3d).xlsx; PRJEB85881_heat(4d_vs_4d).xlsx; PRJEB85881_heat(5d_vs_5d).xlsx; PRJEB85881_heat(6d_vs_6d).xlsx; PRJNA1029902_heat(heat_vs_contol).xlsx; PRJNA1212895_heat.xlsx
Solyc02g067180.3.1	-1.39822	-2.7154	-0.645689	0	10	10	GSE151277_heat(12h_vs_0).xlsx; GSE151277_heat(24h_vs_0).xlsx; PRJEB85881_heat(1d_vs_1d).xlsx; PRJEB85881_heat(2d_vs_2d).xlsx; PRJEB85881_heat(3d_vs_3d).xlsx; PRJEB85881_heat(4d_vs_4d).xlsx; PRJEB85881_heat(5d_vs_5d).xlsx; PRJEB85881_heat(6d_vs_6d).xlsx; PRJNA1029902_heat(heat_vs_contol).xlsx; PRJNA1089146_heat.xlsx
Solyc02g068140.3.1	-1.53802	-2.88121	-0.67841	0	10	10	GSE151277_heat(12h_vs_0).xlsx; GSE151277_heat(24h_vs_0).xlsx; PRJEB85881_heat(1d_vs_1d).xlsx; PRJEB85881_heat(2d_vs_2d).xlsx; PRJEB85881_heat(3d_vs_3d).xlsx; PRJEB85881_heat(4d_vs_4d).xlsx; PRJEB85881_heat(5d_vs_5d).xlsx; PRJNA1029902_heat(heat_vs_contol).xlsx; PRJNA1089146_heat.xlsx; PRJNA1212895_heat.xlsx
Solyc02g070050.3.1	-1.30735	-2.37551	-0.84751	0	10	10	GSE151277_heat(12h_vs_0).xlsx; GSE151277_heat(24h_vs_0).xlsx; GSE151277_heat(2h_vs_0).xlsx; GSE151277_heat(4h_vs_0).xlsx; PRJEB85881_heat(1d_vs_1d).xlsx; PRJEB85881_heat(2d_vs_2d).xlsx; PRJEB85881_heat(3d_vs_3d).xlsx; PRJEB85881_heat(5d_vs_5d).xlsx; PRJEB85881_heat(6d_vs_6d).xlsx; PRJNA1029902_heat(heat_vs_contol).xlsx
Solyc02g072140.1.1	-1.98712	-4.5538	-0.718807	0	10	10	GSE151277_heat(12h_vs_0).xlsx; GSE151277_heat(24h_vs_0).xlsx; GSE151277_heat(4h_vs_0).xlsx; PRJEB85881_heat(1d_vs_1d).xlsx; PRJEB85881_heat(2d_vs_2d).xlsx; PRJEB85881_heat(3d_vs_3d).xlsx; PRJEB85881_heat(5d_vs_5d).xlsx; PRJEB85881_heat(6d_vs_6d).xlsx; PRJNA1089146_heat.xlsx; PRJNA1212895_heat.xlsx
Solyc02g076945.1.1	-1.64012	-2.58374	-0.956597	0	10	10	GSE151277_heat(12h_vs_0).xlsx; GSE151277_heat(24h_vs_0).xlsx; GSE151277_heat(4h_vs_0).xlsx; PRJEB85881_heat(1d_vs_1d).xlsx; PRJEB85881_heat(2d_vs_2d).xlsx; PRJEB85881_heat(3d_vs_3d).xlsx; PRJEB85881_heat(4d_vs_4d).xlsx; PRJEB85881_heat(5d_vs_5d).xlsx; PRJEB85881_heat(6d_vs_6d).xlsx; PRJNA1212895_heat.xlsx
Solyc02g080290.3.1	-1.18263	-3.05293	-0.578242	0	10	10	GSE151277_heat(12h_vs_0).xlsx; GSE151277_heat(24h_vs_0).xlsx; PRJEB85881_heat(1d_vs_1d).xlsx; PRJEB85881_heat(2d_vs_2d).xlsx; PRJEB85881_heat(3d_vs_3d).xlsx; PRJEB85881_heat(4d_vs_4d).xlsx; PRJEB85881_heat(5d_vs_5d).xlsx; PRJEB85881_heat(6d_vs_6d).xlsx; PRJNA1089146_heat.xlsx; PRJNA1212895_heat.xlsx
Solyc02g081600.3.1	-1.34932	-2.69765	-0.700488	0	10	10	GSE151277_heat(12h_vs_0).xlsx; GSE151277_heat(24h_vs_0).xlsx; PRJEB85881_heat(2d_vs_2d).xlsx; PRJEB85881_heat(3d_vs_3d).xlsx; PRJEB85881_heat(4d_vs_4d).xlsx; PRJEB85881_heat(5d_vs_5d).xlsx; PRJEB85881_heat(6d_vs_6d).xlsx; PRJEB85881_heat(8d_vs_8d).xlsx; PRJNA1029902_heat(heat_vs_contol).xlsx; PRJNA1212895_heat.xlsx
Solyc02g084570.3.1	-1.3744	-2.53818	-0.72616	0	10	10	GSE151277_heat(12h_vs_0).xlsx; GSE151277_heat(24h_vs_0).xlsx; PRJEB85881_heat(1d_vs_1d).xlsx; PRJEB85881_heat(2d_vs_2d).xlsx; PRJEB85881_heat(3d_vs_3d).xlsx; PRJEB85881_heat(4d_vs_4d).xlsx; PRJEB85881_heat(5d_vs_5d).xlsx; PRJEB85881_heat(6d_vs_6d).xlsx; PRJNA1029902_heat(heat_vs_contol).xlsx; PRJNA1212895_heat.xlsx
Solyc02g086650.3.1	-2.83709	-4.36422	-0.991871	0	10	10	GSE151277_heat(12h_vs_0).xlsx; GSE151277_heat(24h_vs_0).xlsx; GSE151277_heat(4h_vs_0).xlsx; PRJEB85881_heat(1d_vs_1d).xlsx; PRJEB85881_heat(2d_vs_2d).xlsx; PRJEB85881_heat(3d_vs_3d).xlsx; PRJEB85881_heat(4d_vs_4d).xlsx; PRJEB85881_heat(5d_vs_5d).xlsx; PRJEB85881_heat(6d_vs_6d).xlsx; PRJNA1212895_heat.xlsx
Solyc02g086660.3.1	-1.85634	-2.58765	-0.994686	0	10	10	GSE151277_heat(12h_vs_0).xlsx; GSE151277_heat(24h_vs_0).xlsx; GSE151277_heat(4h_vs_0).xlsx; PRJEB85881_heat(1d_vs_1d).xlsx; PRJEB85881_heat(2d_vs_2d).xlsx; PRJEB85881_heat(3d_vs_3d).xlsx; PRJEB85881_heat(4d_vs_4d).xlsx; PRJEB85881_heat(5d_vs_5d).xlsx; PRJEB85881_heat(6d_vs_6d).xlsx; PRJNA1212895_heat.xlsx
Solyc02g088460.3.1	-0.971349	-1.43809	-0.541843	0	10	10	GSE174607_heat(24h_vs_0).xlsx; GSE174607_heat(48h_vs_0).xlsx; GSE174607_heat(96h_vs_0).xlsx; PRJEB85881_heat(1d_vs_1d).xlsx; PRJEB85881_heat(3d_vs_3d).xlsx; PRJEB85881_heat(5d_vs_5d).xlsx; PRJEB85881_heat(6d_vs_6d).xlsx; PRJEB85881_heat(8d_vs_8d).xlsx; PRJNA1089146_heat.xlsx; PRJNA1212895_heat.xlsx
Solyc02g088680.1.1	-1.85257	-5.14498	-0.67014	0	10	10	GSE151277_heat(12h_vs_0).xlsx; GSE151277_heat(24h_vs_0).xlsx; GSE174607_heat(48h_vs_0).xlsx; GSE174607_heat(96h_vs_0).xlsx; PRJEB85881_heat(1d_vs_1d).xlsx; PRJEB85881_heat(2d_vs_2d).xlsx; PRJEB85881_heat(3d_vs_3d).xlsx; PRJEB85881_heat(5d_vs_5d).xlsx; PRJEB85881_heat(6d_vs_6d).xlsx; PRJEB85881_heat(8d_vs_8d).xlsx
Solyc02g092210.1.1	-1.68169	-4.45235	-0.815495	0	10	10	GSE151277_heat(24h_vs_0).xlsx; PRJEB85881_heat(1d_vs_1d).xlsx; PRJEB85881_heat(2d_vs_2d).xlsx; PRJEB85881_heat(3d_vs_3d).xlsx; PRJEB85881_heat(4d_vs_4d).xlsx; PRJEB85881_heat(5d_vs_5d).xlsx; PRJEB85881_heat(6d_vs_6d).xlsx; PRJEB85881_heat(8d_vs_8d).xlsx; PRJNA1089146_heat.xlsx; PRJNA1212895_heat.xlsx
Solyc03g005770.2.1	-2.76495	-6.59187	-0.803563	0	10	10	GSE151277_heat(12h_vs_0).xlsx; GSE151277_heat(24h_vs_0).xlsx; PRJEB85881_heat(1d_vs_1d).xlsx; PRJEB85881_heat(2d_vs_2d).xlsx; PRJEB85881_heat(3d_vs_3d).xlsx; PRJEB85881_heat(4d_vs_4d).xlsx; PRJEB85881_heat(5d_vs_5d).xlsx; PRJEB85881_heat(6d_vs_6d).xlsx; PRJNA1029902_heat(heat_vs_contol).xlsx; PRJNA1089146_heat.xlsx
Solyc03g025850.3.1	-1.20592	-1.76521	-0.603071	0	10	10	GSE151277_heat(24h_vs_0).xlsx; GSE174607_heat(48h_vs_0).xlsx; PRJEB85881_heat(1d_vs_1d).xlsx; PRJEB85881_heat(2d_vs_2d).xlsx; PRJEB85881_heat(3d_vs_3d).xlsx; PRJEB85881_heat(4d_vs_4d).xlsx; PRJEB85881_heat(5d_vs_5d).xlsx; PRJEB85881_heat(6d_vs_6d).xlsx; PRJEB85881_heat(8d_vs_8d).xlsx; PRJNA1029902_heat(heat_vs_contol).xlsx
Solyc03g026090.3.1	-1.50535	-3.56496	-0.588606	0	10	10	GSE151277_heat(12h_vs_0).xlsx; GSE151277_heat(24h_vs_0).xlsx; PRJEB85881_heat(1d_vs_1d).xlsx; PRJEB85881_heat(2d_vs_2d).xlsx; PRJEB85881_heat(3d_vs_3d).xlsx; PRJEB85881_heat(5d_vs_5d).xlsx; PRJEB85881_heat(6d_vs_6d).xlsx; PRJNA1029902_heat(heat_vs_contol).xlsx; PRJNA1089146_heat.xlsx; PRJNA1212895_heat.xlsx
Solyc03g044097.1.1	-2.54665	-4.52645	-1.06786	0	10	10	GSE151277_heat(24h_vs_0).xlsx; GSE151277_heat(4h_vs_0).xlsx; GSE174607_heat(96h_vs_0).xlsx; PRJEB85881_heat(1d_vs_1d).xlsx; PRJEB85881_heat(2d_vs_2d).xlsx; PRJEB85881_heat(3d_vs_3d).xlsx; PRJEB85881_heat(5d_vs_5d).xlsx; PRJEB85881_heat(6d_vs_6d).xlsx; PRJNA1029902_heat(heat_vs_contol).xlsx; PRJNA1089146_heat.xlsx
Solyc03g058430.2.1	-2.12878	-4.47067	-0.85679	0	10	10	GSE151277_heat(12h_vs_0).xlsx; GSE151277_heat(24h_vs_0).xlsx; PRJEB85881_heat(1d_vs_1d).xlsx; PRJEB85881_heat(2d_vs_2d).xlsx; PRJEB85881_heat(3d_vs_3d).xlsx; PRJEB85881_heat(5d_vs_5d).xlsx; PRJEB85881_heat(6d_vs_6d).xlsx; PRJNA1029902_heat(heat_vs_contol).xlsx; PRJNA1089146_heat.xlsx; PRJNA1212895_heat.xlsx
Solyc03g059155.1.1	-1.60844	-3.36111	-0.785567	0	10	10	GSE151277_heat(12h_vs_0).xlsx; GSE151277_heat(4h_vs_0).xlsx; PRJEB85881_heat(1d_vs_1d).xlsx; PRJEB85881_heat(2d_vs_2d).xlsx; PRJEB85881_heat(3d_vs_3d).xlsx; PRJEB85881_heat(4d_vs_4d).xlsx; PRJEB85881_heat(5d_vs_5d).xlsx; PRJEB85881_heat(6d_vs_6d).xlsx; PRJNA1029902_heat(heat_vs_contol).xlsx; PRJNA1212895_heat.xlsx
Solyc03g063560.3.1	-1.68076	-2.87825	-0.849693	0	10	10	GSE151277_heat(12h_vs_0).xlsx; GSE151277_heat(24h_vs_0).xlsx; GSE151277_heat(4h_vs_0).xlsx; PRJEB85881_heat(1d_vs_1d).xlsx; PRJEB85881_heat(2d_vs_2d).xlsx; PRJEB85881_heat(3d_vs_3d).xlsx; PRJEB85881_heat(4d_vs_4d).xlsx; PRJEB85881_heat(5d_vs_5d).xlsx; PRJEB85881_heat(6d_vs_6d).xlsx; PRJNA1212895_heat.xlsx
Solyc03g082500.3.1	-0.940242	-1.96612	-0.579278	0	10	10	GSE151277_heat(24h_vs_0).xlsx; GSE151277_heat(2h_vs_0).xlsx; GSE174607_heat(24h_vs_0).xlsx; GSE174607_heat(48h_vs_0).xlsx; GSE174607_heat(96h_vs_0).xlsx; PRJEB85881_heat(1d_vs_1d).xlsx; PRJEB85881_heat(2d_vs_2d).xlsx; PRJEB85881_heat(3d_vs_3d).xlsx; PRJEB85881_heat(4d_vs_4d).xlsx; PRJEB85881_heat(6d_vs_6d).xlsx
Solyc03g114320.3.1	-0.97611	-1.79267	-0.583502	0	10	10	GSE151277_heat(12h_vs_0).xlsx; GSE151277_heat(24h_vs_0).xlsx; GSE174607_heat(48h_vs_0).xlsx; GSE174607_heat(96h_vs_0).xlsx; PRJEB85881_heat(2d_vs_2d).xlsx; PRJEB85881_heat(3d_vs_3d).xlsx; PRJEB85881_heat(4d_vs_4d).xlsx; PRJEB85881_heat(5d_vs_5d).xlsx; PRJEB85881_heat(6d_vs_6d).xlsx; PRJNA1029902_heat(heat_vs_contol).xlsx
Solyc03g114340.3.1	-1.03885	-1.40128	-0.623582	0	10	10	GSE151277_heat(12h_vs_0).xlsx; GSE151277_heat(24h_vs_0).xlsx; GSE151277_heat(4h_vs_0).xlsx; PRJEB85881_heat(1d_vs_1d).xlsx; PRJEB85881_heat(2d_vs_2d).xlsx; PRJEB85881_heat(3d_vs_3d).xlsx; PRJEB85881_heat(4d_vs_4d).xlsx; PRJEB85881_heat(5d_vs_5d).xlsx; PRJEB85881_heat(6d_vs_6d).xlsx; PRJNA1029902_heat(heat_vs_contol).xlsx
Solyc03g114350.1.1	-1.24367	-2.69224	-0.55881	0	10	10	GSE151277_heat(12h_vs_0).xlsx; GSE151277_heat(24h_vs_0).xlsx; PRJEB85881_heat(1d_vs_1d).xlsx; PRJEB85881_heat(2d_vs_2d).xlsx; PRJEB85881_heat(3d_vs_3d).xlsx; PRJEB85881_heat(4d_vs_4d).xlsx; PRJEB85881_heat(5d_vs_5d).xlsx; PRJEB85881_heat(6d_vs_6d).xlsx; PRJNA1029902_heat(heat_vs_contol).xlsx; PRJNA1212895_heat.xlsx
Solyc03g115540.2.1	-2.33054	-5.43215	-0.88738	0	10	10	GSE151277_heat(12h_vs_0).xlsx; GSE151277_heat(24h_vs_0).xlsx; PRJEB85881_heat(2d_vs_2d).xlsx; PRJEB85881_heat(3d_vs_3d).xlsx; PRJEB85881_heat(4d_vs_4d).xlsx; PRJEB85881_heat(5d_vs_5d).xlsx; PRJEB85881_heat(6d_vs_6d).xlsx; PRJEB85881_heat(8d_vs_8d).xlsx; PRJNA1089146_heat.xlsx; PRJNA1212895_heat.xlsx
Solyc03g120475.1.1	-2.47778	-6.14624	-0.520881	0	10	10	GSE151277_heat(24h_vs_0).xlsx; GSE174607_heat(96h_vs_0).xlsx; PRJEB85881_heat(1d_vs_1d).xlsx; PRJEB85881_heat(2d_vs_2d).xlsx; PRJEB85881_heat(3d_vs_3d).xlsx; PRJEB85881_heat(4d_vs_4d).xlsx; PRJEB85881_heat(5d_vs_5d).xlsx; PRJEB85881_heat(6d_vs_6d).xlsx; PRJNA1029902_heat(heat_vs_contol).xlsx; PRJNA1089146_heat.xlsx
Solyc04g005120.3.1	-1.2887	-2.10976	-0.611274	0	10	10	GSE151277_heat(12h_vs_0).xlsx; GSE151277_heat(24h_vs_0).xlsx; PRJEB85881_heat(1d_vs_1d).xlsx; PRJEB85881_heat(2d_vs_2d).xlsx; PRJEB85881_heat(3d_vs_3d).xlsx; PRJEB85881_heat(4d_vs_4d).xlsx; PRJEB85881_heat(5d_vs_5d).xlsx; PRJEB85881_heat(6d_vs_6d).xlsx; PRJNA1029902_heat(heat_vs_contol).xlsx; PRJNA1212895_heat.xlsx
Solyc04g009050.3.1	-1.89676	-4.25822	-0.434953	0	10	10	GSE151277_heat(12h_vs_0).xlsx; GSE151277_heat(24h_vs_0).xlsx; PRJEB85881_heat(1d_vs_1d).xlsx; PRJEB85881_heat(2d_vs_2d).xlsx; PRJEB85881_heat(3d_vs_3d).xlsx; PRJEB85881_heat(4d_vs_4d).xlsx; PRJEB85881_heat(5d_vs_5d).xlsx; PRJEB85881_heat(6d_vs_6d).xlsx; PRJNA1029902_heat(heat_vs_contol).xlsx; PRJNA1212895_heat.xlsx
Solyc04g016220.3.1	-2.30036	-4.39652	-0.859021	0	10	10	GSE151277_heat(12h_vs_0).xlsx; GSE151277_heat(24h_vs_0).xlsx; PRJEB85881_heat(1d_vs_1d).xlsx; PRJEB85881_heat(2d_vs_2d).xlsx; PRJEB85881_heat(3d_vs_3d).xlsx; PRJEB85881_heat(4d_vs_4d).xlsx; PRJEB85881_heat(5d_vs_5d).xlsx; PRJEB85881_heat(6d_vs_6d).xlsx; PRJNA1029902_heat(heat_vs_contol).xlsx; PRJNA1212895_heat.xlsx
Solyc04g050050.3.1	-2.55488	-5.70507	-1.014	0	10	10	GSE151277_heat(12h_vs_0).xlsx; GSE151277_heat(24h_vs_0).xlsx; GSE151277_heat(4h_vs_0).xlsx; PRJEB85881_heat(1d_vs_1d).xlsx; PRJEB85881_heat(2d_vs_2d).xlsx; PRJEB85881_heat(3d_vs_3d).xlsx; PRJEB85881_heat(4d_vs_4d).xlsx; PRJEB85881_heat(5d_vs_5d).xlsx; PRJEB85881_heat(6d_vs_6d).xlsx; PRJNA1212895_heat.xlsx
Solyc04g071940.3.1	-1.17393	-1.91015	-0.781539	0	10	10	GSE151277_heat(12h_vs_0).xlsx; GSE151277_heat(24h_vs_0).xlsx; GSE151277_heat(4h_vs_0).xlsx; PRJEB85881_heat(1d_vs_1d).xlsx; PRJEB85881_heat(2d_vs_2d).xlsx; PRJEB85881_heat(3d_vs_3d).xlsx; PRJEB85881_heat(4d_vs_4d).xlsx; PRJEB85881_heat(5d_vs_5d).xlsx; PRJNA1029902_heat(heat_vs_contol).xlsx; PRJNA1212895_heat.xlsx
Solyc04g077920.3.1	-1.10831	-1.96568	-0.599337	0	10	10	GSE151277_heat(12h_vs_0).xlsx; GSE174607_heat(48h_vs_0).xlsx; GSE174607_heat(96h_vs_0).xlsx; PRJEB85881_heat(1d_vs_1d).xlsx; PRJEB85881_heat(2d_vs_2d).xlsx; PRJEB85881_heat(3d_vs_3d).xlsx; PRJEB85881_heat(4d_vs_4d).xlsx; PRJEB85881_heat(5d_vs_5d).xlsx; PRJEB85881_heat(6d_vs_6d).xlsx; PRJNA1212895_heat.xlsx
Solyc04g078540.3.1	-1.0667	-1.84366	-0.561115	0	10	10	GSE151277_heat(24h_vs_0).xlsx; GSE174607_heat(48h_vs_0).xlsx; GSE174607_heat(96h_vs_0).xlsx; PRJEB85881_heat(2d_vs_2d).xlsx; PRJEB85881_heat(3d_vs_3d).xlsx; PRJEB85881_heat(5d_vs_5d).xlsx; PRJEB85881_heat(6d_vs_6d).xlsx; PRJEB85881_heat(8d_vs_8d).xlsx; PRJNA1089146_heat.xlsx; PRJNA1212895_heat.xlsx
Solyc04g079550.3.1	-0.8599	-1.79381	-0.522021	0	10	10	GSE151277_heat(12h_vs_0).xlsx; GSE151277_heat(24h_vs_0).xlsx; GSE174607_heat(48h_vs_0).xlsx; GSE174607_heat(96h_vs_0).xlsx; PRJEB85881_heat(1d_vs_1d).xlsx; PRJEB85881_heat(2d_vs_2d).xlsx; PRJEB85881_heat(3d_vs_3d).xlsx; PRJEB85881_heat(4d_vs_4d).xlsx; PRJEB85881_heat(5d_vs_5d).xlsx; PRJEB85881_heat(6d_vs_6d).xlsx
Solyc04g082480.3.1	-1.47369	-3.29474	-0.554567	0	10	10	GSE151277_heat(12h_vs_0).xlsx; GSE151277_heat(24h_vs_0).xlsx; GSE151277_heat(2h_vs_0).xlsx; GSE151277_heat(4h_vs_0).xlsx; PRJEB85881_heat(2d_vs_2d).xlsx; PRJEB85881_heat(3d_vs_3d).xlsx; PRJEB85881_heat(4d_vs_4d).xlsx; PRJEB85881_heat(5d_vs_5d).xlsx; PRJEB85881_heat(6d_vs_6d).xlsx; PRJNA1212895_heat.xlsx
Solyc05g005070.3.1	-1.33534	-2.35752	-0.695801	0	10	10	GSE151277_heat(24h_vs_0).xlsx; GSE174607_heat(24h_vs_0).xlsx; GSE174607_heat(48h_vs_0).xlsx; GSE174607_heat(96h_vs_0).xlsx; PRJEB85881_heat(1d_vs_1d).xlsx; PRJEB85881_heat(2d_vs_2d).xlsx; PRJEB85881_heat(3d_vs_3d).xlsx; PRJEB85881_heat(6d_vs_6d).xlsx; PRJNA1029902_heat(heat_vs_contol).xlsx; PRJNA1212895_heat.xlsx
Solyc05g007020.3.1	-1.10763	-1.4764	-0.574831	0	10	10	GSE151277_heat(12h_vs_0).xlsx; GSE151277_heat(24h_vs_0).xlsx; PRJEB85881_heat(1d_vs_1d).xlsx; PRJEB85881_heat(2d_vs_2d).xlsx; PRJEB85881_heat(3d_vs_3d).xlsx; PRJEB85881_heat(4d_vs_4d).xlsx; PRJEB85881_heat(5d_vs_5d).xlsx; PRJEB85881_heat(6d_vs_6d).xlsx; PRJNA1029902_heat(heat_vs_contol).xlsx; PRJNA1089146_heat.xlsx
Solyc05g053810.3.1	-1.5361	-2.58896	-0.562703	0	10	10	GSE151277_heat(12h_vs_0).xlsx; GSE151277_heat(24h_vs_0).xlsx; PRJEB85881_heat(1d_vs_1d).xlsx; PRJEB85881_heat(2d_vs_2d).xlsx; PRJEB85881_heat(3d_vs_3d).xlsx; PRJEB85881_heat(5d_vs_5d).xlsx; PRJEB85881_heat(6d_vs_6d).xlsx; PRJNA1029902_heat(heat_vs_contol).xlsx; PRJNA1089146_heat.xlsx; PRJNA1212895_heat.xlsx
Solyc05g054240.3.1	-1.57668	-4.33712	-0.764569	0	10	10	GSE151277_heat(12h_vs_0).xlsx; GSE151277_heat(24h_vs_0).xlsx; GSE174607_heat(24h_vs_0).xlsx; GSE174607_heat(96h_vs_0).xlsx; PRJEB85881_heat(1d_vs_1d).xlsx; PRJEB85881_heat(2d_vs_2d).xlsx; PRJEB85881_heat(3d_vs_3d).xlsx; PRJEB85881_heat(5d_vs_5d).xlsx; PRJEB85881_heat(6d_vs_6d).xlsx; PRJNA1212895_heat.xlsx
Solyc05g055540.2.1	-1.79925	-2.94091	-1.22979	0	10	10	GSE174607_heat(48h_vs_0).xlsx; GSE174607_heat(96h_vs_0).xlsx; PRJEB85881_heat(1d_vs_1d).xlsx; PRJEB85881_heat(2d_vs_2d).xlsx; PRJEB85881_heat(3d_vs_3d).xlsx; PRJEB85881_heat(4d_vs_4d).xlsx; PRJEB85881_heat(5d_vs_5d).xlsx; PRJEB85881_heat(6d_vs_6d).xlsx; PRJEB85881_heat(8d_vs_8d).xlsx; PRJNA1089146_heat.xlsx
Solyc05g055790.3.1	-0.880699	-1.7581	-0.570122	0	10	10	GSE151277_heat(12h_vs_0).xlsx; GSE174607_heat(24h_vs_0).xlsx; GSE174607_heat(48h_vs_0).xlsx; GSE174607_heat(96h_vs_0).xlsx; PRJEB85881_heat(1d_vs_1d).xlsx; PRJEB85881_heat(2d_vs_2d).xlsx; PRJEB85881_heat(3d_vs_3d).xlsx; PRJEB85881_heat(4d_vs_4d).xlsx; PRJEB85881_heat(5d_vs_5d).xlsx; PRJEB85881_heat(6d_vs_6d).xlsx
Solyc05g056370.3.1	-1.12448	-1.66517	-0.636004	0	10	10	GSE151277_heat(12h_vs_0).xlsx; GSE151277_heat(24h_vs_0).xlsx; PRJEB85881_heat(2d_vs_2d).xlsx; PRJEB85881_heat(3d_vs_3d).xlsx; PRJEB85881_heat(4d_vs_4d).xlsx; PRJEB85881_heat(5d_vs_5d).xlsx; PRJEB85881_heat(6d_vs_6d).xlsx; PRJNA1029902_heat(heat_vs_contol).xlsx; PRJNA1089146_heat.xlsx; PRJNA1212895_heat.xlsx
Solyc06g005330.3.1	-2.01276	-3.35941	-1.35571	0	10	10	GSE151277_heat(12h_vs_0).xlsx; GSE151277_heat(24h_vs_0).xlsx; PRJEB85881_heat(1d_vs_1d).xlsx; PRJEB85881_heat(2d_vs_2d).xlsx; PRJEB85881_heat(3d_vs_3d).xlsx; PRJEB85881_heat(4d_vs_4d).xlsx; PRJEB85881_heat(5d_vs_5d).xlsx; PRJEB85881_heat(6d_vs_6d).xlsx; PRJNA1029902_heat(heat_vs_contol).xlsx; PRJNA1212895_heat.xlsx
Solyc06g053290.1.1	-1.69613	-3.1599	-0.977578	0	10	10	GSE174607_heat(24h_vs_0).xlsx; GSE174607_heat(48h_vs_0).xlsx; GSE174607_heat(96h_vs_0).xlsx; PRJEB85881_heat(2d_vs_2d).xlsx; PRJEB85881_heat(3d_vs_3d).xlsx; PRJEB85881_heat(4d_vs_4d).xlsx; PRJEB85881_heat(5d_vs_5d).xlsx; PRJEB85881_heat(6d_vs_6d).xlsx; PRJEB85881_heat(8d_vs_8d).xlsx; PRJNA1089146_heat.xlsx
Solyc06g053830.3.1	-1.99822	-4.53393	-0.898927	0	10	10	GSE151277_heat(12h_vs_0).xlsx; GSE151277_heat(24h_vs_0).xlsx; GSE151277_heat(4h_vs_0).xlsx; PRJEB85881_heat(2d_vs_2d).xlsx; PRJEB85881_heat(3d_vs_3d).xlsx; PRJEB85881_heat(4d_vs_4d).xlsx; PRJEB85881_heat(5d_vs_5d).xlsx; PRJNA1029902_heat(heat_vs_contol).xlsx; PRJNA1089146_heat.xlsx; PRJNA1212895_heat.xlsx
Solyc06g060110.3.1	-1.4082	-2.61578	-0.538983	0	10	10	GSE151277_heat(24h_vs_0).xlsx; GSE174607_heat(24h_vs_0).xlsx; GSE174607_heat(48h_vs_0).xlsx; GSE174607_heat(96h_vs_0).xlsx; PRJEB85881_heat(4d_vs_4d).xlsx; PRJEB85881_heat(5d_vs_5d).xlsx; PRJEB85881_heat(6d_vs_6d).xlsx; PRJEB85881_heat(8d_vs_8d).xlsx; PRJNA1029902_heat(heat_vs_contol).xlsx; PRJNA1212895_heat.xlsx
Solyc06g066000.2.1	-1.60512	-2.88462	-0.861172	0	10	10	GSE151277_heat(12h_vs_0).xlsx; GSE151277_heat(24h_vs_0).xlsx; GSE151277_heat(4h_vs_0).xlsx; PRJEB85881_heat(1d_vs_1d).xlsx; PRJEB85881_heat(2d_vs_2d).xlsx; PRJEB85881_heat(3d_vs_3d).xlsx; PRJEB85881_heat(4d_vs_4d).xlsx; PRJEB85881_heat(5d_vs_5d).xlsx; PRJEB85881_heat(6d_vs_6d).xlsx; PRJNA1029902_heat(heat_vs_contol).xlsx
Solyc06g068950.3.1	-1.93557	-3.51225	-0.78016	0	10	10	GSE151277_heat(12h_vs_0).xlsx; GSE151277_heat(24h_vs_0).xlsx; PRJEB85881_heat(1d_vs_1d).xlsx; PRJEB85881_heat(2d_vs_2d).xlsx; PRJEB85881_heat(3d_vs_3d).xlsx; PRJEB85881_heat(4d_vs_4d).xlsx; PRJEB85881_heat(5d_vs_5d).xlsx; PRJEB85881_heat(6d_vs_6d).xlsx; PRJNA1029902_heat(heat_vs_contol).xlsx; PRJNA1212895_heat.xlsx
Solyc06g068970.3.1	-1.51131	-2.85847	-0.755597	0	10	10	GSE151277_heat(12h_vs_0).xlsx; GSE151277_heat(2h_vs_0).xlsx; GSE151277_heat(4h_vs_0).xlsx; PRJEB85881_heat(1d_vs_1d).xlsx; PRJEB85881_heat(2d_vs_2d).xlsx; PRJEB85881_heat(3d_vs_3d).xlsx; PRJEB85881_heat(4d_vs_4d).xlsx; PRJEB85881_heat(5d_vs_5d).xlsx; PRJEB85881_heat(6d_vs_6d).xlsx; PRJNA1212895_heat.xlsx
Solyc06g071100.3.1	-1.15483	-1.59242	-0.819168	0	10	10	GSE151277_heat(24h_vs_0).xlsx; GSE174607_heat(48h_vs_0).xlsx; GSE174607_heat(96h_vs_0).xlsx; PRJEB85881_heat(1d_vs_1d).xlsx; PRJEB85881_heat(2d_vs_2d).xlsx; PRJEB85881_heat(3d_vs_3d).xlsx; PRJEB85881_heat(4d_vs_4d).xlsx; PRJEB85881_heat(5d_vs_5d).xlsx; PRJEB85881_heat(6d_vs_6d).xlsx; PRJNA1212895_heat.xlsx
Solyc06g071430.3.1	-0.798144	-1.10626	-0.570603	0	10	10	GSE151277_heat(12h_vs_0).xlsx; GSE151277_heat(24h_vs_0).xlsx; GSE151277_heat(2h_vs_0).xlsx; GSE151277_heat(4h_vs_0).xlsx; PRJEB85881_heat(1d_vs_1d).xlsx; PRJEB85881_heat(2d_vs_2d).xlsx; PRJEB85881_heat(3d_vs_3d).xlsx; PRJEB85881_heat(4d_vs_4d).xlsx; PRJNA1029902_heat(heat_vs_contol).xlsx; PRJNA1212895_heat.xlsx
Solyc06g074370.2.1	-1.28294	-2.63153	-0.711406	0	10	10	GSE151277_heat(12h_vs_0).xlsx; GSE151277_heat(24h_vs_0).xlsx; PRJEB85881_heat(1d_vs_1d).xlsx; PRJEB85881_heat(2d_vs_2d).xlsx; PRJEB85881_heat(3d_vs_3d).xlsx; PRJEB85881_heat(4d_vs_4d).xlsx; PRJEB85881_heat(5d_vs_5d).xlsx; PRJEB85881_heat(6d_vs_6d).xlsx; PRJNA1029902_heat(heat_vs_contol).xlsx; PRJNA1212895_heat.xlsx
Solyc06g076110.2.1	-1.60451	-2.44865	-0.716	0	10	10	GSE151277_heat(12h_vs_0).xlsx; GSE151277_heat(24h_vs_0).xlsx; PRJEB85881_heat(1d_vs_1d).xlsx; PRJEB85881_heat(2d_vs_2d).xlsx; PRJEB85881_heat(3d_vs_3d).xlsx; PRJEB85881_heat(4d_vs_4d).xlsx; PRJEB85881_heat(5d_vs_5d).xlsx; PRJNA1029902_heat(heat_vs_contol).xlsx; PRJNA1089146_heat.xlsx; PRJNA1212895_heat.xlsx
Solyc06g076490.3.1	-2.0629	-2.82569	-1.09965	0	10	10	GSE151277_heat(12h_vs_0).xlsx; PRJEB85881_heat(1d_vs_1d).xlsx; PRJEB85881_heat(2d_vs_2d).xlsx; PRJEB85881_heat(3d_vs_3d).xlsx; PRJEB85881_heat(4d_vs_4d).xlsx; PRJEB85881_heat(5d_vs_5d).xlsx; PRJEB85881_heat(6d_vs_6d).xlsx; PRJEB85881_heat(8d_vs_8d).xlsx; PRJNA1089146_heat.xlsx; PRJNA1212895_heat.xlsx
Solyc06g083680.3.1	-1.86039	-3.3831	-0.481704	0	10	10	GSE151277_heat(12h_vs_0).xlsx; GSE151277_heat(24h_vs_0).xlsx; PRJEB85881_heat(1d_vs_1d).xlsx; PRJEB85881_heat(2d_vs_2d).xlsx; PRJEB85881_heat(3d_vs_3d).xlsx; PRJEB85881_heat(4d_vs_4d).xlsx; PRJEB85881_heat(5d_vs_5d).xlsx; PRJEB85881_heat(6d_vs_6d).xlsx; PRJNA1029902_heat(heat_vs_contol).xlsx; PRJNA1212895_heat.xlsx
Solyc06g083690.3.1	-1.64602	-2.98032	-0.437292	0	10	10	GSE151277_heat(12h_vs_0).xlsx; GSE151277_heat(24h_vs_0).xlsx; PRJEB85881_heat(1d_vs_1d).xlsx; PRJEB85881_heat(2d_vs_2d).xlsx; PRJEB85881_heat(3d_vs_3d).xlsx; PRJEB85881_heat(4d_vs_4d).xlsx; PRJEB85881_heat(5d_vs_5d).xlsx; PRJEB85881_heat(6d_vs_6d).xlsx; PRJNA1029902_heat(heat_vs_contol).xlsx; PRJNA1212895_heat.xlsx
Solyc07g005760.3.1	-1.18005	-2.06616	-0.661409	0	10	10	GSE151277_heat(12h_vs_0).xlsx; GSE151277_heat(24h_vs_0).xlsx; GSE174607_heat(48h_vs_0).xlsx; GSE174607_heat(96h_vs_0).xlsx; PRJEB85881_heat(2d_vs_2d).xlsx; PRJEB85881_heat(3d_vs_3d).xlsx; PRJEB85881_heat(5d_vs_5d).xlsx; PRJEB85881_heat(6d_vs_6d).xlsx; PRJEB85881_heat(8d_vs_8d).xlsx; PRJNA1089146_heat.xlsx
Solyc07g005765.1.1	-1.20138	-2.22925	-0.613473	0	10	10	GSE151277_heat(12h_vs_0).xlsx; GSE151277_heat(24h_vs_0).xlsx; GSE174607_heat(48h_vs_0).xlsx; GSE174607_heat(96h_vs_0).xlsx; PRJEB85881_heat(2d_vs_2d).xlsx; PRJEB85881_heat(3d_vs_3d).xlsx; PRJEB85881_heat(5d_vs_5d).xlsx; PRJEB85881_heat(6d_vs_6d).xlsx; PRJEB85881_heat(8d_vs_8d).xlsx; PRJNA1089146_heat.xlsx
Solyc07g006580.3.1	-1.30817	-1.87502	-0.683969	0	10	10	GSE151277_heat(12h_vs_0).xlsx; GSE151277_heat(24h_vs_0).xlsx; PRJEB85881_heat(1d_vs_1d).xlsx; PRJEB85881_heat(2d_vs_2d).xlsx; PRJEB85881_heat(3d_vs_3d).xlsx; PRJEB85881_heat(4d_vs_4d).xlsx; PRJEB85881_heat(5d_vs_5d).xlsx; PRJEB85881_heat(6d_vs_6d).xlsx; PRJNA1029902_heat(heat_vs_contol).xlsx; PRJNA1089146_heat.xlsx
Solyc07g006620.3.1	-1.34729	-2.06829	-0.75745	0	10	10	GSE151277_heat(12h_vs_0).xlsx; GSE151277_heat(24h_vs_0).xlsx; PRJEB85881_heat(1d_vs_1d).xlsx; PRJEB85881_heat(2d_vs_2d).xlsx; PRJEB85881_heat(3d_vs_3d).xlsx; PRJEB85881_heat(4d_vs_4d).xlsx; PRJEB85881_heat(5d_vs_5d).xlsx; PRJEB85881_heat(6d_vs_6d).xlsx; PRJNA1029902_heat(heat_vs_contol).xlsx; PRJNA1089146_heat.xlsx
Solyc07g006630.3.1	-2.38816	-5.19142	-1.1468	0	10	10	GSE151277_heat(12h_vs_0).xlsx; GSE151277_heat(24h_vs_0).xlsx; PRJEB85881_heat(1d_vs_1d).xlsx; PRJEB85881_heat(2d_vs_2d).xlsx; PRJEB85881_heat(3d_vs_3d).xlsx; PRJEB85881_heat(4d_vs_4d).xlsx; PRJEB85881_heat(5d_vs_5d).xlsx; PRJEB85881_heat(6d_vs_6d).xlsx; PRJNA1029902_heat(heat_vs_contol).xlsx; PRJNA1089146_heat.xlsx
Solyc07g042510.3.1	-3.60662	-7.13652	-1.39657	0	10	10	GSE151277_heat(12h_vs_0).xlsx; GSE151277_heat(24h_vs_0).xlsx; GSE151277_heat(2h_vs_0).xlsx; GSE151277_heat(4h_vs_0).xlsx; PRJEB85881_heat(1d_vs_1d).xlsx; PRJEB85881_heat(2d_vs_2d).xlsx; PRJEB85881_heat(3d_vs_3d).xlsx; PRJEB85881_heat(4d_vs_4d).xlsx; PRJEB85881_heat(5d_vs_5d).xlsx; PRJNA1089146_heat.xlsx
Solyc07g042905.1.1	-0.978487	-1.97365	-0.547678	0	10	10	GSE151277_heat(12h_vs_0).xlsx; GSE151277_heat(4h_vs_0).xlsx; GSE174607_heat(48h_vs_0).xlsx; PRJEB85881_heat(1d_vs_1d).xlsx; PRJEB85881_heat(2d_vs_2d).xlsx; PRJEB85881_heat(3d_vs_3d).xlsx; PRJEB85881_heat(4d_vs_4d).xlsx; PRJEB85881_heat(5d_vs_5d).xlsx; PRJEB85881_heat(6d_vs_6d).xlsx; PRJNA1029902_heat(heat_vs_contol).xlsx
Solyc07g043050.1.1	-1.64034	-2.74701	-0.730453	0	10	10	GSE151277_heat(12h_vs_0).xlsx; GSE151277_heat(24h_vs_0).xlsx; PRJEB85881_heat(1d_vs_1d).xlsx; PRJEB85881_heat(2d_vs_2d).xlsx; PRJEB85881_heat(3d_vs_3d).xlsx; PRJEB85881_heat(4d_vs_4d).xlsx; PRJEB85881_heat(5d_vs_5d).xlsx; PRJEB85881_heat(6d_vs_6d).xlsx; PRJNA1029902_heat(heat_vs_contol).xlsx; PRJNA1212895_heat.xlsx
Solyc07g045250.1.1	-1.31876	-2.54177	-0.791221	0	10	10	GSE151277_heat(12h_vs_0).xlsx; GSE151277_heat(24h_vs_0).xlsx; GSE151277_heat(2h_vs_0).xlsx; GSE151277_heat(4h_vs_0).xlsx; PRJEB85881_heat(1d_vs_1d).xlsx; PRJEB85881_heat(2d_vs_2d).xlsx; PRJEB85881_heat(3d_vs_3d).xlsx; PRJEB85881_heat(5d_vs_5d).xlsx; PRJNA1089146_heat.xlsx; PRJNA1212895_heat.xlsx
Solyc07g053910.3.1	-0.921008	-1.31547	-0.561187	0	10	10	GSE151277_heat(12h_vs_0).xlsx; GSE151277_heat(24h_vs_0).xlsx; GSE174607_heat(24h_vs_0).xlsx; GSE174607_heat(48h_vs_0).xlsx; GSE174607_heat(96h_vs_0).xlsx; PRJEB85881_heat(2d_vs_2d).xlsx; PRJEB85881_heat(3d_vs_3d).xlsx; PRJEB85881_heat(6d_vs_6d).xlsx; PRJEB85881_heat(8d_vs_8d).xlsx; PRJNA1212895_heat.xlsx
Solyc07g053970.3.1	-1.20294	-2.35787	-0.573285	0	10	10	GSE151277_heat(12h_vs_0).xlsx; GSE151277_heat(24h_vs_0).xlsx; PRJEB85881_heat(1d_vs_1d).xlsx; PRJEB85881_heat(2d_vs_2d).xlsx; PRJEB85881_heat(3d_vs_3d).xlsx; PRJEB85881_heat(4d_vs_4d).xlsx; PRJEB85881_heat(5d_vs_5d).xlsx; PRJEB85881_heat(6d_vs_6d).xlsx; PRJNA1089146_heat.xlsx; PRJNA1212895_heat.xlsx
Solyc07g055300.3.1	-1.16962	-1.52258	-0.597186	0	10	10	GSE151277_heat(12h_vs_0).xlsx; GSE151277_heat(24h_vs_0).xlsx; GSE151277_heat(4h_vs_0).xlsx; PRJEB85881_heat(1d_vs_1d).xlsx; PRJEB85881_heat(2d_vs_2d).xlsx; PRJEB85881_heat(3d_vs_3d).xlsx; PRJEB85881_heat(4d_vs_4d).xlsx; PRJEB85881_heat(5d_vs_5d).xlsx; PRJEB85881_heat(6d_vs_6d).xlsx; PRJNA1212895_heat.xlsx
Solyc07g062140.3.1	-1.10187	-2.43521	-0.556354	0	10	10	GSE151277_heat(12h_vs_0).xlsx; GSE151277_heat(24h_vs_0).xlsx; GSE174607_heat(24h_vs_0).xlsx; GSE174607_heat(48h_vs_0).xlsx; GSE174607_heat(96h_vs_0).xlsx; PRJEB85881_heat(2d_vs_2d).xlsx; PRJEB85881_heat(3d_vs_3d).xlsx; PRJEB85881_heat(4d_vs_4d).xlsx; PRJEB85881_heat(5d_vs_5d).xlsx; PRJEB85881_heat(6d_vs_6d).xlsx
Solyc07g063490.3.1	-2.01045	-3.28236	-1.19282	0	10	10	GSE151277_heat(12h_vs_0).xlsx; GSE151277_heat(24h_vs_0).xlsx; GSE151277_heat(4h_vs_0).xlsx; GSE174607_heat(48h_vs_0).xlsx; PRJEB85881_heat(1d_vs_1d).xlsx; PRJEB85881_heat(2d_vs_2d).xlsx; PRJEB85881_heat(3d_vs_3d).xlsx; PRJEB85881_heat(4d_vs_4d).xlsx; PRJEB85881_heat(5d_vs_5d).xlsx; PRJEB85881_heat(6d_vs_6d).xlsx
Solyc07g063600.3.1	-3.28397	-7.15746	-0.583625	0	10	10	GSE151277_heat(12h_vs_0).xlsx; GSE151277_heat(24h_vs_0).xlsx; PRJEB85881_heat(1d_vs_1d).xlsx; PRJEB85881_heat(2d_vs_2d).xlsx; PRJEB85881_heat(3d_vs_3d).xlsx; PRJEB85881_heat(4d_vs_4d).xlsx; PRJEB85881_heat(5d_vs_5d).xlsx; PRJEB85881_heat(6d_vs_6d).xlsx; PRJNA1029902_heat(heat_vs_contol).xlsx; PRJNA1212895_heat.xlsx
Solyc07g064940.3.1	-1.07462	-1.74051	-0.677463	0	10	10	GSE151277_heat(24h_vs_0).xlsx; GSE174607_heat(48h_vs_0).xlsx; GSE174607_heat(96h_vs_0).xlsx; PRJEB85881_heat(2d_vs_2d).xlsx; PRJEB85881_heat(3d_vs_3d).xlsx; PRJEB85881_heat(4d_vs_4d).xlsx; PRJEB85881_heat(5d_vs_5d).xlsx; PRJEB85881_heat(6d_vs_6d).xlsx; PRJEB85881_heat(8d_vs_8d).xlsx; PRJNA1029902_heat(heat_vs_contol).xlsx
Solyc07g065120.3.1	-1.29335	-2.91299	-0.488485	0	10	10	GSE151277_heat(12h_vs_0).xlsx; GSE151277_heat(24h_vs_0).xlsx; GSE151277_heat(2h_vs_0).xlsx; GSE151277_heat(4h_vs_0).xlsx; PRJEB85881_heat(1d_vs_1d).xlsx; PRJEB85881_heat(2d_vs_2d).xlsx; PRJEB85881_heat(3d_vs_3d).xlsx; PRJEB85881_heat(5d_vs_5d).xlsx; PRJEB85881_heat(6d_vs_6d).xlsx; PRJNA1029902_heat(heat_vs_contol).xlsx
Solyc08g005580.3.1	-1.96965	-2.33181	-1.21949	0	10	10	GSE151277_heat(12h_vs_0).xlsx; PRJEB85881_heat(1d_vs_1d).xlsx; PRJEB85881_heat(2d_vs_2d).xlsx; PRJEB85881_heat(3d_vs_3d).xlsx; PRJEB85881_heat(4d_vs_4d).xlsx; PRJEB85881_heat(5d_vs_5d).xlsx; PRJEB85881_heat(6d_vs_6d).xlsx; PRJNA1029902_heat(heat_vs_contol).xlsx; PRJNA1089146_heat.xlsx; PRJNA1212895_heat.xlsx
Solyc08g013670.3.1	-2.19946	-3.83543	-0.505289	0	10	10	GSE151277_heat(12h_vs_0).xlsx; GSE151277_heat(24h_vs_0).xlsx; PRJEB85881_heat(1d_vs_1d).xlsx; PRJEB85881_heat(2d_vs_2d).xlsx; PRJEB85881_heat(3d_vs_3d).xlsx; PRJEB85881_heat(4d_vs_4d).xlsx; PRJEB85881_heat(5d_vs_5d).xlsx; PRJEB85881_heat(6d_vs_6d).xlsx; PRJNA1029902_heat(heat_vs_contol).xlsx; PRJNA1212895_heat.xlsx
Solyc08g015620.3.1	-1.37099	-2.14522	-0.769791	0	10	10	GSE151277_heat(12h_vs_0).xlsx; GSE151277_heat(24h_vs_0).xlsx; PRJEB85881_heat(1d_vs_1d).xlsx; PRJEB85881_heat(2d_vs_2d).xlsx; PRJEB85881_heat(3d_vs_3d).xlsx; PRJEB85881_heat(4d_vs_4d).xlsx; PRJEB85881_heat(5d_vs_5d).xlsx; PRJEB85881_heat(6d_vs_6d).xlsx; PRJNA1029902_heat(heat_vs_contol).xlsx; PRJNA1212895_heat.xlsx
Solyc08g041820.3.1	-1.45328	-3.19931	-0.629315	0	10	10	GSE151277_heat(12h_vs_0).xlsx; GSE151277_heat(24h_vs_0).xlsx; PRJEB85881_heat(1d_vs_1d).xlsx; PRJEB85881_heat(2d_vs_2d).xlsx; PRJEB85881_heat(3d_vs_3d).xlsx; PRJEB85881_heat(5d_vs_5d).xlsx; PRJEB85881_heat(6d_vs_6d).xlsx; PRJNA1029902_heat(heat_vs_contol).xlsx; PRJNA1089146_heat.xlsx; PRJNA1212895_heat.xlsx
Solyc08g048250.3.1	-1.13264	-1.91257	-0.619919	0	10	10	GSE151277_heat(12h_vs_0).xlsx; GSE151277_heat(24h_vs_0).xlsx; GSE151277_heat(4h_vs_0).xlsx; PRJEB85881_heat(1d_vs_1d).xlsx; PRJEB85881_heat(2d_vs_2d).xlsx; PRJEB85881_heat(3d_vs_3d).xlsx; PRJEB85881_heat(4d_vs_4d).xlsx; PRJEB85881_heat(5d_vs_5d).xlsx; PRJEB85881_heat(6d_vs_6d).xlsx; PRJNA1029902_heat(heat_vs_contol).xlsx
Solyc08g065220.3.1	-1.87994	-3.73292	-0.442434	0	10	10	GSE151277_heat(12h_vs_0).xlsx; GSE151277_heat(2h_vs_0).xlsx; GSE151277_heat(4h_vs_0).xlsx; PRJEB85881_heat(2d_vs_2d).xlsx; PRJEB85881_heat(3d_vs_3d).xlsx; PRJEB85881_heat(4d_vs_4d).xlsx; PRJEB85881_heat(5d_vs_5d).xlsx; PRJEB85881_heat(6d_vs_6d).xlsx; PRJNA1029902_heat(heat_vs_contol).xlsx; PRJNA1212895_heat.xlsx
Solyc08g065430.3.1	-1.65925	-3.63632	-0.773782	0	10	10	GSE151277_heat(12h_vs_0).xlsx; GSE151277_heat(24h_vs_0).xlsx; GSE174607_heat(96h_vs_0).xlsx; PRJEB85881_heat(2d_vs_2d).xlsx; PRJEB85881_heat(3d_vs_3d).xlsx; PRJEB85881_heat(4d_vs_4d).xlsx; PRJEB85881_heat(5d_vs_5d).xlsx; PRJEB85881_heat(6d_vs_6d).xlsx; PRJEB85881_heat(8d_vs_8d).xlsx; PRJNA1212895_heat.xlsx
Solyc08g067250.3.1	-2.13787	-3.01569	-0.969209	0	10	10	GSE151277_heat(12h_vs_0).xlsx; GSE151277_heat(24h_vs_0).xlsx; GSE151277_heat(4h_vs_0).xlsx; PRJEB85881_heat(1d_vs_1d).xlsx; PRJEB85881_heat(2d_vs_2d).xlsx; PRJEB85881_heat(3d_vs_3d).xlsx; PRJEB85881_heat(4d_vs_4d).xlsx; PRJEB85881_heat(5d_vs_5d).xlsx; PRJEB85881_heat(6d_vs_6d).xlsx; PRJNA1212895_heat.xlsx
Solyc08g078020.1.1	-2.43021	-3.62674	-1.23034	0	10	10	GSE151277_heat(12h_vs_0).xlsx; GSE151277_heat(24h_vs_0).xlsx; PRJEB85881_heat(1d_vs_1d).xlsx; PRJEB85881_heat(2d_vs_2d).xlsx; PRJEB85881_heat(3d_vs_3d).xlsx; PRJEB85881_heat(4d_vs_4d).xlsx; PRJEB85881_heat(5d_vs_5d).xlsx; PRJEB85881_heat(6d_vs_6d).xlsx; PRJNA1029902_heat(heat_vs_contol).xlsx; PRJNA1212895_heat.xlsx
Solyc08g078910.2.1	-3.84494	-7.90371	-1.46541	0	10	10	GSE151277_heat(24h_vs_0).xlsx; PRJEB85881_heat(1d_vs_1d).xlsx; PRJEB85881_heat(2d_vs_2d).xlsx; PRJEB85881_heat(3d_vs_3d).xlsx; PRJEB85881_heat(4d_vs_4d).xlsx; PRJEB85881_heat(5d_vs_5d).xlsx; PRJEB85881_heat(6d_vs_6d).xlsx; PRJNA1029902_heat(heat_vs_contol).xlsx; PRJNA1089146_heat.xlsx; PRJNA1212895_heat.xlsx
Solyc08g082130.3.1	-1.55147	-2.68873	-0.653859	0	10	10	GSE151277_heat(24h_vs_0).xlsx; GSE174607_heat(96h_vs_0).xlsx; PRJEB85881_heat(1d_vs_1d).xlsx; PRJEB85881_heat(2d_vs_2d).xlsx; PRJEB85881_heat(3d_vs_3d).xlsx; PRJEB85881_heat(4d_vs_4d).xlsx; PRJEB85881_heat(5d_vs_5d).xlsx; PRJEB85881_heat(6d_vs_6d).xlsx; PRJEB85881_heat(8d_vs_8d).xlsx; PRJNA1212895_heat.xlsx
Solyc09g007240.3.1	-0.994671	-1.55902	-0.5755	0	10	10	GSE151277_heat(12h_vs_0).xlsx; GSE151277_heat(24h_vs_0).xlsx; PRJEB85881_heat(1d_vs_1d).xlsx; PRJEB85881_heat(2d_vs_2d).xlsx; PRJEB85881_heat(3d_vs_3d).xlsx; PRJEB85881_heat(4d_vs_4d).xlsx; PRJEB85881_heat(5d_vs_5d).xlsx; PRJEB85881_heat(6d_vs_6d).xlsx; PRJNA1029902_heat(heat_vs_contol).xlsx; PRJNA1212895_heat.xlsx
Solyc09g009420.1.1	-1.70776	-2.54766	-1.11029	0	10	10	GSE151277_heat(12h_vs_0).xlsx; PRJEB85881_heat(1d_vs_1d).xlsx; PRJEB85881_heat(2d_vs_2d).xlsx; PRJEB85881_heat(3d_vs_3d).xlsx; PRJEB85881_heat(4d_vs_4d).xlsx; PRJEB85881_heat(5d_vs_5d).xlsx; PRJEB85881_heat(6d_vs_6d).xlsx; PRJNA1029902_heat(heat_vs_contol).xlsx; PRJNA1089146_heat.xlsx; PRJNA1212895_heat.xlsx
Solyc09g010360.3.1	-1.65485	-3.32083	-0.82991	0	10	10	GSE151277_heat(12h_vs_0).xlsx; GSE151277_heat(24h_vs_0).xlsx; PRJEB85881_heat(1d_vs_1d).xlsx; PRJEB85881_heat(2d_vs_2d).xlsx; PRJEB85881_heat(3d_vs_3d).xlsx; PRJEB85881_heat(4d_vs_4d).xlsx; PRJEB85881_heat(5d_vs_5d).xlsx; PRJEB85881_heat(6d_vs_6d).xlsx; PRJNA1029902_heat(heat_vs_contol).xlsx; PRJNA1212895_heat.xlsx
Solyc09g010960.3.1	-0.879847	-1.78431	-0.600162	0	10	10	GSE151277_heat(12h_vs_0).xlsx; GSE151277_heat(24h_vs_0).xlsx; GSE151277_heat(4h_vs_0).xlsx; PRJEB85881_heat(1d_vs_1d).xlsx; PRJEB85881_heat(2d_vs_2d).xlsx; PRJEB85881_heat(3d_vs_3d).xlsx; PRJEB85881_heat(5d_vs_5d).xlsx; PRJEB85881_heat(6d_vs_6d).xlsx; PRJNA1089146_heat.xlsx; PRJNA1212895_heat.xlsx
Solyc09g025270.3.1	-1.08503	-2.24484	-0.540947	0	10	10	GSE151277_heat(12h_vs_0).xlsx; GSE151277_heat(24h_vs_0).xlsx; GSE151277_heat(2h_vs_0).xlsx; GSE151277_heat(4h_vs_0).xlsx; PRJEB85881_heat(1d_vs_1d).xlsx; PRJEB85881_heat(2d_vs_2d).xlsx; PRJEB85881_heat(3d_vs_3d).xlsx; PRJEB85881_heat(5d_vs_5d).xlsx; PRJEB85881_heat(6d_vs_6d).xlsx; PRJNA1212895_heat.xlsx
Solyc09g061450.1.1	-1.42875	-2.71559	-0.751744	0	10	10	GSE174607_heat(48h_vs_0).xlsx; GSE174607_heat(96h_vs_0).xlsx; PRJEB85881_heat(1d_vs_1d).xlsx; PRJEB85881_heat(2d_vs_2d).xlsx; PRJEB85881_heat(3d_vs_3d).xlsx; PRJEB85881_heat(4d_vs_4d).xlsx; PRJEB85881_heat(5d_vs_5d).xlsx; PRJEB85881_heat(6d_vs_6d).xlsx; PRJNA1029902_heat(heat_vs_contol).xlsx; PRJNA1212895_heat.xlsx
Solyc09g065620.3.1	-3.29387	-4.91679	-1.52437	0	10	10	GSE151277_heat(24h_vs_0).xlsx; GSE174607_heat(48h_vs_0).xlsx; GSE174607_heat(96h_vs_0).xlsx; PRJEB85881_heat(1d_vs_1d).xlsx; PRJEB85881_heat(2d_vs_2d).xlsx; PRJEB85881_heat(3d_vs_3d).xlsx; PRJEB85881_heat(4d_vs_4d).xlsx; PRJEB85881_heat(5d_vs_5d).xlsx; PRJEB85881_heat(6d_vs_6d).xlsx; PRJEB85881_heat(8d_vs_8d).xlsx
Solyc09g065640.3.1	-0.858165	-1.17319	-0.44981	0	10	10	GSE151277_heat(12h_vs_0).xlsx; GSE151277_heat(24h_vs_0).xlsx; PRJEB85881_heat(1d_vs_1d).xlsx; PRJEB85881_heat(2d_vs_2d).xlsx; PRJEB85881_heat(3d_vs_3d).xlsx; PRJEB85881_heat(4d_vs_4d).xlsx; PRJEB85881_heat(5d_vs_5d).xlsx; PRJEB85881_heat(6d_vs_6d).xlsx; PRJNA1029902_heat(heat_vs_contol).xlsx; PRJNA1212895_heat.xlsx
Solyc09g065780.3.1	-2.63321	-5.16717	-0.90156	0	10	10	GSE151277_heat(12h_vs_0).xlsx; GSE151277_heat(24h_vs_0).xlsx; GSE151277_heat(4h_vs_0).xlsx; PRJEB85881_heat(1d_vs_1d).xlsx; PRJEB85881_heat(2d_vs_2d).xlsx; PRJEB85881_heat(3d_vs_3d).xlsx; PRJEB85881_heat(4d_vs_4d).xlsx; PRJEB85881_heat(5d_vs_5d).xlsx; PRJNA1089146_heat.xlsx; PRJNA1212895_heat.xlsx
Solyc09g065900.3.1	-1.27423	-1.64957	-0.67466	0	10	10	GSE151277_heat(12h_vs_0).xlsx; GSE151277_heat(4h_vs_0).xlsx; PRJEB85881_heat(1d_vs_1d).xlsx; PRJEB85881_heat(2d_vs_2d).xlsx; PRJEB85881_heat(3d_vs_3d).xlsx; PRJEB85881_heat(4d_vs_4d).xlsx; PRJEB85881_heat(5d_vs_5d).xlsx; PRJEB85881_heat(6d_vs_6d).xlsx; PRJNA1089146_heat.xlsx; PRJNA1212895_heat.xlsx
Solyc09g074060.3.1	-1.22895	-2.42812	-0.497014	0	10	10	GSE151277_heat(12h_vs_0).xlsx; GSE151277_heat(24h_vs_0).xlsx; GSE151277_heat(2h_vs_0).xlsx; GSE151277_heat(4h_vs_0).xlsx; PRJEB85881_heat(1d_vs_1d).xlsx; PRJEB85881_heat(2d_vs_2d).xlsx; PRJEB85881_heat(3d_vs_3d).xlsx; PRJEB85881_heat(5d_vs_5d).xlsx; PRJEB85881_heat(6d_vs_6d).xlsx; PRJNA1212895_heat.xlsx
Solyc09g091560.3.1	-1.00346	-1.80078	-0.589925	0	10	10	GSE151277_heat(12h_vs_0).xlsx; GSE151277_heat(4h_vs_0).xlsx; GSE174607_heat(48h_vs_0).xlsx; GSE174607_heat(96h_vs_0).xlsx; PRJEB85881_heat(1d_vs_1d).xlsx; PRJEB85881_heat(2d_vs_2d).xlsx; PRJEB85881_heat(4d_vs_4d).xlsx; PRJEB85881_heat(5d_vs_5d).xlsx; PRJEB85881_heat(6d_vs_6d).xlsx; PRJNA1212895_heat.xlsx
Solyc09g098030.3.1	-1.61886	-3.10008	-0.677423	0	10	10	GSE151277_heat(24h_vs_0).xlsx; PRJEB85881_heat(1d_vs_1d).xlsx; PRJEB85881_heat(2d_vs_2d).xlsx; PRJEB85881_heat(3d_vs_3d).xlsx; PRJEB85881_heat(4d_vs_4d).xlsx; PRJEB85881_heat(5d_vs_5d).xlsx; PRJEB85881_heat(6d_vs_6d).xlsx; PRJNA1029902_heat(heat_vs_contol).xlsx; PRJNA1089146_heat.xlsx; PRJNA1212895_heat.xlsx
Solyc10g009030.3.1	-1.43005	-2.31592	-0.681668	0	10	10	GSE151277_heat(12h_vs_0).xlsx; GSE151277_heat(24h_vs_0).xlsx; GSE151277_heat(4h_vs_0).xlsx; PRJEB85881_heat(1d_vs_1d).xlsx; PRJEB85881_heat(2d_vs_2d).xlsx; PRJEB85881_heat(3d_vs_3d).xlsx; PRJEB85881_heat(4d_vs_4d).xlsx; PRJEB85881_heat(5d_vs_5d).xlsx; PRJNA1029902_heat(heat_vs_contol).xlsx; PRJNA1212895_heat.xlsx
Solyc10g012400.3.1	-1.01814	-1.37294	-0.681228	0	10	10	GSE151277_heat(12h_vs_0).xlsx; GSE151277_heat(24h_vs_0).xlsx; GSE151277_heat(4h_vs_0).xlsx; GSE174607_heat(48h_vs_0).xlsx; PRJEB85881_heat(1d_vs_1d).xlsx; PRJEB85881_heat(2d_vs_2d).xlsx; PRJEB85881_heat(3d_vs_3d).xlsx; PRJEB85881_heat(5d_vs_5d).xlsx; PRJNA1029902_heat(heat_vs_contol).xlsx; PRJNA1212895_heat.xlsx
Solyc10g047050.2.1	-1.5963	-3.17672	-0.822248	0	10	10	GSE151277_heat(12h_vs_0).xlsx; GSE151277_heat(24h_vs_0).xlsx; GSE151277_heat(2h_vs_0).xlsx; GSE151277_heat(4h_vs_0).xlsx; PRJEB85881_heat(1d_vs_1d).xlsx; PRJEB85881_heat(2d_vs_2d).xlsx; PRJEB85881_heat(3d_vs_3d).xlsx; PRJEB85881_heat(5d_vs_5d).xlsx; PRJNA1029902_heat(heat_vs_contol).xlsx; PRJNA1212895_heat.xlsx
Solyc10g078440.1.1	-1.90939	-3.52153	-0.960328	0	10	10	GSE151277_heat(12h_vs_0).xlsx; GSE151277_heat(2h_vs_0).xlsx; GSE174607_heat(24h_vs_0).xlsx; GSE174607_heat(48h_vs_0).xlsx; GSE174607_heat(96h_vs_0).xlsx; PRJEB85881_heat(2d_vs_2d).xlsx; PRJEB85881_heat(6d_vs_6d).xlsx; PRJEB85881_heat(8d_vs_8d).xlsx; PRJNA1089146_heat.xlsx; PRJNA1212895_heat.xlsx
Solyc10g083330.1.1	-2.09264	-4.63019	-0.978285	0	10	10	GSE151277_heat(12h_vs_0).xlsx; GSE151277_heat(24h_vs_0).xlsx; GSE174607_heat(96h_vs_0).xlsx; PRJEB85881_heat(2d_vs_2d).xlsx; PRJEB85881_heat(3d_vs_3d).xlsx; PRJEB85881_heat(5d_vs_5d).xlsx; PRJEB85881_heat(6d_vs_6d).xlsx; PRJEB85881_heat(8d_vs_8d).xlsx; PRJNA1089146_heat.xlsx; PRJNA1212895_heat.xlsx
Solyc10g083970.1.1	-1.31144	-3.51452	-0.618712	0	10	10	GSE151277_heat(24h_vs_0).xlsx; GSE174607_heat(48h_vs_0).xlsx; GSE174607_heat(96h_vs_0).xlsx; PRJEB85881_heat(1d_vs_1d).xlsx; PRJEB85881_heat(2d_vs_2d).xlsx; PRJEB85881_heat(3d_vs_3d).xlsx; PRJEB85881_heat(5d_vs_5d).xlsx; PRJEB85881_heat(6d_vs_6d).xlsx; PRJNA1089146_heat.xlsx; PRJNA1212895_heat.xlsx
Solyc11g005450.2.1	-1.0646	-2.53361	-0.629456	0	10	10	GSE151277_heat(12h_vs_0).xlsx; GSE151277_heat(24h_vs_0).xlsx; PRJEB85881_heat(1d_vs_1d).xlsx; PRJEB85881_heat(2d_vs_2d).xlsx; PRJEB85881_heat(3d_vs_3d).xlsx; PRJEB85881_heat(4d_vs_4d).xlsx; PRJEB85881_heat(5d_vs_5d).xlsx; PRJEB85881_heat(6d_vs_6d).xlsx; PRJNA1089146_heat.xlsx; PRJNA1212895_heat.xlsx
Solyc11g007900.2.1	-1.58185	-4.19988	-0.970543	0	10	10	GSE151277_heat(12h_vs_0).xlsx; GSE151277_heat(24h_vs_0).xlsx; GSE174607_heat(48h_vs_0).xlsx; GSE174607_heat(96h_vs_0).xlsx; PRJEB85881_heat(2d_vs_2d).xlsx; PRJEB85881_heat(3d_vs_3d).xlsx; PRJEB85881_heat(5d_vs_5d).xlsx; PRJEB85881_heat(6d_vs_6d).xlsx; PRJNA1029902_heat(heat_vs_contol).xlsx; PRJNA1212895_heat.xlsx
Solyc11g013810.2.1	-2.15532	-4.572	-1.39528	0	10	10	GSE151277_heat(12h_vs_0).xlsx; GSE151277_heat(24h_vs_0).xlsx; PRJEB85881_heat(1d_vs_1d).xlsx; PRJEB85881_heat(2d_vs_2d).xlsx; PRJEB85881_heat(3d_vs_3d).xlsx; PRJEB85881_heat(4d_vs_4d).xlsx; PRJEB85881_heat(5d_vs_5d).xlsx; PRJEB85881_heat(6d_vs_6d).xlsx; PRJNA1089146_heat.xlsx; PRJNA1212895_heat.xlsx
Solyc11g042460.2.1	-1.4519	-2.64898	-0.828397	0	10	10	GSE151277_heat(12h_vs_0).xlsx; GSE151277_heat(24h_vs_0).xlsx; PRJEB85881_heat(1d_vs_1d).xlsx; PRJEB85881_heat(2d_vs_2d).xlsx; PRJEB85881_heat(3d_vs_3d).xlsx; PRJEB85881_heat(4d_vs_4d).xlsx; PRJEB85881_heat(5d_vs_5d).xlsx; PRJEB85881_heat(6d_vs_6d).xlsx; PRJNA1029902_heat(heat_vs_contol).xlsx; PRJNA1212895_heat.xlsx
Solyc11g044260.2.1	-2.30909	-2.93182	-1.30456	0	10	10	GSE151277_heat(12h_vs_0).xlsx; GSE151277_heat(24h_vs_0).xlsx; GSE151277_heat(4h_vs_0).xlsx; PRJEB85881_heat(1d_vs_1d).xlsx; PRJEB85881_heat(2d_vs_2d).xlsx; PRJEB85881_heat(3d_vs_3d).xlsx; PRJEB85881_heat(4d_vs_4d).xlsx; PRJEB85881_heat(5d_vs_5d).xlsx; PRJEB85881_heat(6d_vs_6d).xlsx; PRJNA1212895_heat.xlsx
Solyc11g065095.1.1	-0.880546	-1.6252	-0.591713	0	10	10	GSE151277_heat(12h_vs_0).xlsx; GSE151277_heat(24h_vs_0).xlsx; GSE151277_heat(2h_vs_0).xlsx; GSE151277_heat(4h_vs_0).xlsx; PRJEB85881_heat(1d_vs_1d).xlsx; PRJEB85881_heat(3d_vs_3d).xlsx; PRJEB85881_heat(4d_vs_4d).xlsx; PRJEB85881_heat(5d_vs_5d).xlsx; PRJEB85881_heat(6d_vs_6d).xlsx; PRJNA1029902_heat(heat_vs_contol).xlsx
Solyc11g069050.2.1	-1.0796	-1.48288	-0.788331	0	10	10	GSE174607_heat(96h_vs_0).xlsx; PRJEB85881_heat(1d_vs_1d).xlsx; PRJEB85881_heat(2d_vs_2d).xlsx; PRJEB85881_heat(4d_vs_4d).xlsx; PRJEB85881_heat(5d_vs_5d).xlsx; PRJEB85881_heat(6d_vs_6d).xlsx; PRJEB85881_heat(8d_vs_8d).xlsx; PRJNA1029902_heat(heat_vs_contol).xlsx; PRJNA1089146_heat.xlsx; PRJNA1212895_heat.xlsx
Solyc11g069600.2.1	-1.442	-3.14123	-0.71435	0	10	10	GSE151277_heat(12h_vs_0).xlsx; GSE151277_heat(24h_vs_0).xlsx; GSE151277_heat(2h_vs_0).xlsx; PRJEB85881_heat(2d_vs_2d).xlsx; PRJEB85881_heat(5d_vs_5d).xlsx; PRJEB85881_heat(6d_vs_6d).xlsx; PRJEB85881_heat(8d_vs_8d).xlsx; PRJNA1029902_heat(heat_vs_contol).xlsx; PRJNA1089146_heat.xlsx; PRJNA1212895_heat.xlsx
Solyc11g073130.2.1	-1.50485	-2.56531	-0.777545	0	10	10	GSE151277_heat(12h_vs_0).xlsx; GSE151277_heat(24h_vs_0).xlsx; PRJEB85881_heat(1d_vs_1d).xlsx; PRJEB85881_heat(2d_vs_2d).xlsx; PRJEB85881_heat(3d_vs_3d).xlsx; PRJEB85881_heat(4d_vs_4d).xlsx; PRJEB85881_heat(5d_vs_5d).xlsx; PRJEB85881_heat(6d_vs_6d).xlsx; PRJNA1029902_heat(heat_vs_contol).xlsx; PRJNA1212895_heat.xlsx
Solyc12g009790.2.1	-0.886927	-1.31151	-0.589645	0	10	10	GSE151277_heat(24h_vs_0).xlsx; GSE174607_heat(96h_vs_0).xlsx; PRJEB85881_heat(1d_vs_1d).xlsx; PRJEB85881_heat(2d_vs_2d).xlsx; PRJEB85881_heat(3d_vs_3d).xlsx; PRJEB85881_heat(5d_vs_5d).xlsx; PRJEB85881_heat(6d_vs_6d).xlsx; PRJEB85881_heat(8d_vs_8d).xlsx; PRJNA1089146_heat.xlsx; PRJNA1212895_heat.xlsx
Solyc12g011450.2.1	-2.20451	-5.06597	-0.414009	0	10	10	GSE151277_heat(12h_vs_0).xlsx; GSE151277_heat(24h_vs_0).xlsx; PRJEB85881_heat(1d_vs_1d).xlsx; PRJEB85881_heat(2d_vs_2d).xlsx; PRJEB85881_heat(3d_vs_3d).xlsx; PRJEB85881_heat(4d_vs_4d).xlsx; PRJEB85881_heat(5d_vs_5d).xlsx; PRJEB85881_heat(6d_vs_6d).xlsx; PRJNA1029902_heat(heat_vs_contol).xlsx; PRJNA1212895_heat.xlsx
Solyc12g015690.2.1	-2.71943	-6.80767	-0.947845	0	10	10	GSE151277_heat(12h_vs_0).xlsx; GSE151277_heat(24h_vs_0).xlsx; PRJEB85881_heat(1d_vs_1d).xlsx; PRJEB85881_heat(2d_vs_2d).xlsx; PRJEB85881_heat(3d_vs_3d).xlsx; PRJEB85881_heat(4d_vs_4d).xlsx; PRJEB85881_heat(5d_vs_5d).xlsx; PRJEB85881_heat(6d_vs_6d).xlsx; PRJNA1089146_heat.xlsx; PRJNA1212895_heat.xlsx
Solyc12g021280.2.1	-0.972004	-1.26947	-0.510694	0	10	10	GSE151277_heat(12h_vs_0).xlsx; GSE151277_heat(24h_vs_0).xlsx; PRJEB85881_heat(1d_vs_1d).xlsx; PRJEB85881_heat(2d_vs_2d).xlsx; PRJEB85881_heat(3d_vs_3d).xlsx; PRJEB85881_heat(4d_vs_4d).xlsx; PRJEB85881_heat(5d_vs_5d).xlsx; PRJEB85881_heat(6d_vs_6d).xlsx; PRJNA1029902_heat(heat_vs_contol).xlsx; PRJNA1212895_heat.xlsx
Solyc12g055830.2.1	-0.778603	-1.49901	-0.499012	0	10	10	GSE151277_heat(24h_vs_0).xlsx; GSE174607_heat(24h_vs_0).xlsx; GSE174607_heat(48h_vs_0).xlsx; GSE174607_heat(96h_vs_0).xlsx; PRJEB85881_heat(2d_vs_2d).xlsx; PRJEB85881_heat(3d_vs_3d).xlsx; PRJEB85881_heat(5d_vs_5d).xlsx; PRJEB85881_heat(6d_vs_6d).xlsx; PRJEB85881_heat(8d_vs_8d).xlsx; PRJNA1089146_heat.xlsx
Solyc12g094500.2.1	-1.99981	-2.8518	-1.17535	0	10	10	GSE151277_heat(12h_vs_0).xlsx; GSE151277_heat(24h_vs_0).xlsx; PRJEB85881_heat(1d_vs_1d).xlsx; PRJEB85881_heat(2d_vs_2d).xlsx; PRJEB85881_heat(3d_vs_3d).xlsx; PRJEB85881_heat(4d_vs_4d).xlsx; PRJEB85881_heat(5d_vs_5d).xlsx; PRJEB85881_heat(6d_vs_6d).xlsx; PRJNA1029902_heat(heat_vs_contol).xlsx; PRJNA1212895_heat.xlsx
Solyc12g096900.2.1	-2.21635	-4.43193	-1.1551	0	10	10	GSE151277_heat(12h_vs_0).xlsx; GSE151277_heat(24h_vs_0).xlsx; PRJEB85881_heat(1d_vs_1d).xlsx; PRJEB85881_heat(2d_vs_2d).xlsx; PRJEB85881_heat(3d_vs_3d).xlsx; PRJEB85881_heat(4d_vs_4d).xlsx; PRJEB85881_heat(5d_vs_5d).xlsx; PRJEB85881_heat(6d_vs_6d).xlsx; PRJEB85881_heat(8d_vs_8d).xlsx; PRJNA1212895_heat.xlsx
Solyc01g005590.2.1	-2.80142	-5.5567	1.31069	1	9	10	GSE151277_heat(12h_vs_0).xlsx; GSE151277_heat(24h_vs_0).xlsx; PRJEB85881_heat(1d_vs_1d).xlsx; PRJEB85881_heat(2d_vs_2d).xlsx; PRJEB85881_heat(3d_vs_3d).xlsx; PRJEB85881_heat(4d_vs_4d).xlsx; PRJEB85881_heat(5d_vs_5d).xlsx; PRJEB85881_heat(8d_vs_8d).xlsx; PRJNA1029902_heat(heat_vs_contol).xlsx; PRJNA1212895_heat.xlsx
Solyc01g005880.1.1	-1.97051	-4.99125	6.7735	1	9	10	GSE174607_heat(24h_vs_0).xlsx; GSE174607_heat(48h_vs_0).xlsx; GSE174607_heat(96h_vs_0).xlsx; PRJEB85881_heat(1d_vs_1d).xlsx; PRJEB85881_heat(2d_vs_2d).xlsx; PRJEB85881_heat(5d_vs_5d).xlsx; PRJEB85881_heat(6d_vs_6d).xlsx; PRJEB85881_heat(8d_vs_8d).xlsx; PRJNA1029902_heat(heat_vs_contol).xlsx; PRJNA1089146_heat.xlsx
Solyc01g007020.3.1	-1.89402	-4.69792	2.23274	1	9	10	GSE174607_heat(24h_vs_0).xlsx; GSE174607_heat(48h_vs_0).xlsx; GSE174607_heat(96h_vs_0).xlsx; PRJEB85881_heat(2d_vs_2d).xlsx; PRJEB85881_heat(3d_vs_3d).xlsx; PRJEB85881_heat(4d_vs_4d).xlsx; PRJEB85881_heat(5d_vs_5d).xlsx; PRJEB85881_heat(6d_vs_6d).xlsx; PRJEB85881_heat(8d_vs_8d).xlsx; PRJNA1089146_heat.xlsx
Solyc01g007100.3.1	-0.986541	-2.37274	0.446649	1	9	10	GSE151277_heat(12h_vs_0).xlsx; GSE151277_heat(24h_vs_0).xlsx; GSE151277_heat(4h_vs_0).xlsx; PRJEB85881_heat(2d_vs_2d).xlsx; PRJEB85881_heat(3d_vs_3d).xlsx; PRJEB85881_heat(4d_vs_4d).xlsx; PRJEB85881_heat(5d_vs_5d).xlsx; PRJEB85881_heat(6d_vs_6d).xlsx; PRJNA1029902_heat(heat_vs_contol).xlsx; PRJNA1212895_heat.xlsx
Solyc01g007810.1.1	-2.91261	-7.62873	2.77393	1	9	10	GSE151277_heat(12h_vs_0).xlsx; GSE151277_heat(24h_vs_0).xlsx; GSE174607_heat(96h_vs_0).xlsx; PRJEB85881_heat(1d_vs_1d).xlsx; PRJEB85881_heat(2d_vs_2d).xlsx; PRJEB85881_heat(3d_vs_3d).xlsx; PRJEB85881_heat(4d_vs_4d).xlsx; PRJEB85881_heat(5d_vs_5d).xlsx; PRJNA1089146_heat.xlsx; PRJNA1212895_heat.xlsx
Solyc01g010640.3.1	-1.3404	-2.91271	1.0256	1	9	10	GSE151277_heat(12h_vs_0).xlsx; GSE151277_heat(4h_vs_0).xlsx; PRJEB85881_heat(1d_vs_1d).xlsx; PRJEB85881_heat(2d_vs_2d).xlsx; PRJEB85881_heat(3d_vs_3d).xlsx; PRJEB85881_heat(4d_vs_4d).xlsx; PRJEB85881_heat(5d_vs_5d).xlsx; PRJEB85881_heat(6d_vs_6d).xlsx; PRJEB85881_heat(8d_vs_8d).xlsx; PRJNA1029902_heat(heat_vs_contol).xlsx
Solyc01g066680.3.1	-1.30255	-2.38831	1.13397	1	9	10	GSE151277_heat(12h_vs_0).xlsx; GSE151277_heat(24h_vs_0).xlsx; GSE151277_heat(2h_vs_0).xlsx; GSE151277_heat(4h_vs_0).xlsx; PRJEB85881_heat(1d_vs_1d).xlsx; PRJEB85881_heat(2d_vs_2d).xlsx; PRJEB85881_heat(3d_vs_3d).xlsx; PRJEB85881_heat(5d_vs_5d).xlsx; PRJEB85881_heat(8d_vs_8d).xlsx; PRJNA1212895_heat.xlsx
Solyc01g067930.3.1	-0.605381	-1.11541	0.826172	1	9	10	GSE151277_heat(12h_vs_0).xlsx; GSE151277_heat(24h_vs_0).xlsx; GSE174607_heat(96h_vs_0).xlsx; PRJEB85881_heat(1d_vs_1d).xlsx; PRJEB85881_heat(2d_vs_2d).xlsx; PRJEB85881_heat(3d_vs_3d).xlsx; PRJEB85881_heat(4d_vs_4d).xlsx; PRJEB85881_heat(5d_vs_5d).xlsx; PRJEB85881_heat(6d_vs_6d).xlsx; PRJNA1089146_heat.xlsx
Solyc01g087190.3.1	-1.20333	-2.16802	0.784869	1	9	10	GSE151277_heat(12h_vs_0).xlsx; PRJEB85881_heat(1d_vs_1d).xlsx; PRJEB85881_heat(2d_vs_2d).xlsx; PRJEB85881_heat(3d_vs_3d).xlsx; PRJEB85881_heat(4d_vs_4d).xlsx; PRJEB85881_heat(5d_vs_5d).xlsx; PRJEB85881_heat(6d_vs_6d).xlsx; PRJNA1029902_heat(heat_vs_contol).xlsx; PRJNA1089146_heat.xlsx; PRJNA1212895_heat.xlsx
Solyc01g087260.3.1	-1.07508	-2.99483	1.49388	1	9	10	GSE151277_heat(12h_vs_0).xlsx; GSE151277_heat(2h_vs_0).xlsx; GSE151277_heat(4h_vs_0).xlsx; PRJEB85881_heat(1d_vs_1d).xlsx; PRJEB85881_heat(2d_vs_2d).xlsx; PRJEB85881_heat(4d_vs_4d).xlsx; PRJEB85881_heat(5d_vs_5d).xlsx; PRJNA1029902_heat(heat_vs_contol).xlsx; PRJNA1089146_heat.xlsx; PRJNA1212895_heat.xlsx
Solyc01g087750.3.1	-2.4741	-5.58598	1.24196	1	9	10	GSE151277_heat(12h_vs_0).xlsx; GSE151277_heat(24h_vs_0).xlsx; PRJEB85881_heat(1d_vs_1d).xlsx; PRJEB85881_heat(2d_vs_2d).xlsx; PRJEB85881_heat(3d_vs_3d).xlsx; PRJEB85881_heat(4d_vs_4d).xlsx; PRJEB85881_heat(5d_vs_5d).xlsx; PRJEB85881_heat(6d_vs_6d).xlsx; PRJEB85881_heat(8d_vs_8d).xlsx; PRJNA1029902_heat(heat_vs_contol).xlsx
Solyc01g095070.3.1	-0.873659	-2.10486	0.689811	1	9	10	GSE151277_heat(12h_vs_0).xlsx; GSE151277_heat(24h_vs_0).xlsx; GSE174607_heat(96h_vs_0).xlsx; PRJEB85881_heat(1d_vs_1d).xlsx; PRJEB85881_heat(2d_vs_2d).xlsx; PRJEB85881_heat(3d_vs_3d).xlsx; PRJEB85881_heat(5d_vs_5d).xlsx; PRJNA1029902_heat(heat_vs_contol).xlsx; PRJNA1089146_heat.xlsx; PRJNA1212895_heat.xlsx
Solyc01g095510.3.1	-0.905815	-1.71329	0.836669	1	9	10	GSE151277_heat(12h_vs_0).xlsx; GSE151277_heat(24h_vs_0).xlsx; GSE151277_heat(2h_vs_0).xlsx; GSE151277_heat(4h_vs_0).xlsx; GSE174607_heat(96h_vs_0).xlsx; PRJEB85881_heat(5d_vs_5d).xlsx; PRJEB85881_heat(6d_vs_6d).xlsx; PRJEB85881_heat(8d_vs_8d).xlsx; PRJNA1029902_heat(heat_vs_contol).xlsx; PRJNA1089146_heat.xlsx
Solyc01g095580.3.1	-0.898973	-2.39641	1.40595	1	9	10	GSE151277_heat(12h_vs_0).xlsx; GSE151277_heat(24h_vs_0).xlsx; GSE151277_heat(2h_vs_0).xlsx; GSE151277_heat(4h_vs_0).xlsx; PRJEB85881_heat(1d_vs_1d).xlsx; PRJEB85881_heat(3d_vs_3d).xlsx; PRJEB85881_heat(5d_vs_5d).xlsx; PRJNA1029902_heat(heat_vs_contol).xlsx; PRJNA1089146_heat.xlsx; PRJNA1212895_heat.xlsx
Solyc01g096660.3.1	-1.16126	-2.33112	1.19819	1	9	10	GSE151277_heat(12h_vs_0).xlsx; GSE151277_heat(4h_vs_0).xlsx; PRJEB85881_heat(1d_vs_1d).xlsx; PRJEB85881_heat(2d_vs_2d).xlsx; PRJEB85881_heat(3d_vs_3d).xlsx; PRJEB85881_heat(4d_vs_4d).xlsx; PRJEB85881_heat(5d_vs_5d).xlsx; PRJEB85881_heat(8d_vs_8d).xlsx; PRJNA1029902_heat(heat_vs_contol).xlsx; PRJNA1212895_heat.xlsx
Solyc01g097460.3.1	-1.62241	-3.7046	1.14933	1	9	10	GSE151277_heat(12h_vs_0).xlsx; GSE151277_heat(24h_vs_0).xlsx; GSE151277_heat(4h_vs_0).xlsx; PRJEB85881_heat(1d_vs_1d).xlsx; PRJEB85881_heat(2d_vs_2d).xlsx; PRJEB85881_heat(3d_vs_3d).xlsx; PRJEB85881_heat(4d_vs_4d).xlsx; PRJEB85881_heat(5d_vs_5d).xlsx; PRJEB85881_heat(8d_vs_8d).xlsx; PRJNA1029902_heat(heat_vs_contol).xlsx
Solyc01g097770.3.1	-1.1347	-3.49395	0.684759	1	9	10	GSE151277_heat(12h_vs_0).xlsx; GSE151277_heat(2h_vs_0).xlsx; GSE151277_heat(4h_vs_0).xlsx; PRJEB85881_heat(1d_vs_1d).xlsx; PRJEB85881_heat(2d_vs_2d).xlsx; PRJEB85881_heat(3d_vs_3d).xlsx; PRJEB85881_heat(4d_vs_4d).xlsx; PRJEB85881_heat(5d_vs_5d).xlsx; PRJEB85881_heat(8d_vs_8d).xlsx; PRJNA1212895_heat.xlsx
Solyc01g099020.3.1	-1.6276	-4.14763	1.79135	1	9	10	GSE151277_heat(12h_vs_0).xlsx; GSE151277_heat(24h_vs_0).xlsx; PRJEB85881_heat(1d_vs_1d).xlsx; PRJEB85881_heat(2d_vs_2d).xlsx; PRJEB85881_heat(3d_vs_3d).xlsx; PRJEB85881_heat(4d_vs_4d).xlsx; PRJEB85881_heat(5d_vs_5d).xlsx; PRJEB85881_heat(8d_vs_8d).xlsx; PRJNA1029902_heat(heat_vs_contol).xlsx; PRJNA1212895_heat.xlsx
Solyc01g099510.2.1	-1.18123	-2.09184	0.948244	1	9	10	GSE151277_heat(24h_vs_0).xlsx; GSE174607_heat(24h_vs_0).xlsx; GSE174607_heat(48h_vs_0).xlsx; GSE174607_heat(96h_vs_0).xlsx; PRJEB85881_heat(1d_vs_1d).xlsx; PRJEB85881_heat(2d_vs_2d).xlsx; PRJEB85881_heat(3d_vs_3d).xlsx; PRJEB85881_heat(5d_vs_5d).xlsx; PRJNA1029902_heat(heat_vs_contol).xlsx; PRJNA1089146_heat.xlsx
Solyc01g099520.3.1	-1.17488	-2.07919	0.899939	1	9	10	GSE151277_heat(24h_vs_0).xlsx; GSE174607_heat(24h_vs_0).xlsx; GSE174607_heat(48h_vs_0).xlsx; GSE174607_heat(96h_vs_0).xlsx; PRJEB85881_heat(1d_vs_1d).xlsx; PRJEB85881_heat(2d_vs_2d).xlsx; PRJEB85881_heat(3d_vs_3d).xlsx; PRJEB85881_heat(5d_vs_5d).xlsx; PRJNA1029902_heat(heat_vs_contol).xlsx; PRJNA1089146_heat.xlsx
[truncated: 20,429 more rows]

## Sheet: Tomato_DRO_sep
Results of DEA for pairwise comparisons within individual experiments. Column descriptions: Geneid – unique identifier of the gene. Mean_LFC – average log2 fold change (LFC) across pairwise comparisons where the gene was identified as differentially expressed (DEG). Min_LFC – minimum observed log2 fold change among those comparisons. Max_LFC – maximum observed log2 fold change among those compari…
[truncated: 17,421 more rows]

[truncated: 10 more sheets: Potato_HEAT_sep, Potato_DRO_sep, Tomato_HEAT_combined, Tomato_DRO_combined, Potato_HEAT_combined, Potato_DRO_combined, Tomato_Intersect_HEAT, Tomato_Intersect_DRO, Potato_Intersect_HEAT, Potato_Intersect_DRO]
