# Supplementary material for: Integrative Transcriptomic and Evolutionary Analysis of Drought and Heat Stress Responses in Solanum tuberosum and Solanum lycopersicum
Source: Plants (Basel). 2025 Dec 17;14(24):3851. doi: 10.3390/plants14243851 (PMC12736803; doi:10.3390/plants14243851)
Supplement: Supplementary file 1 [file plants-14-03851-s001.zip › Supplementary_File_3.Orthofinder_input_genomes.xlsx]

## Sheet: Лист1
Supplementary File 3. Genomes used for orthology inference. This table lists the genomes used as input for orthology inference with OrthoFinder. Columns include: Accession - symbolic name for the species Species - full species name Genus - genus name Family - family name Source - source of the genome assembly and gff annotation file, or proteome file. Link - URL to the source file
Accession	Species	Genus	Family	Source	Link
ama	Avicennia marina	Avicennia	Acanthaceae	Plaza	https://ftp.psb.ugent.be/pub/plaza/plaza_public_dicots_05/Fasta/proteome.all_transcripts.ama.fasta.gz
oeu	Olea europaea	Olea	Oleaceae	Plaza	https://ftp.psb.ugent.be/pub/plaza/plaza_public_dicots_05/Fasta/proteome.all_transcripts.oeu.fasta.gz
nta	Nicotiana tabacum	Nicotiana	Solanaceae	Plaza	https://ftp.psb.ugent.be/pub/plaza/plaza_public_dicots_05/Fasta/proteome.all_transcripts.nta.fasta.gz
pax	Petunia axillaris	Petunia	Solanaceae	Plaza	https://ftp.psb.ugent.be/pub/plaza/plaza_public_dicots_05/Fasta/proteome.all_transcripts.pax.fasta.gz
can	Capsicum annuum	Capsicum	Solanaceae	Plaza	https://ftp.psb.ugent.be/pub/plaza/plaza_public_dicots_05/Fasta/proteome.all_transcripts.can.fasta.gz
sly	Solanum lycopersicum	Solanum	Solanaceae	Plaza	https://ftp.psb.ugent.be/pub/plaza/plaza_public_dicots_05/Fasta/proteome.all_transcripts.sly.fasta.gz
spe	Solanum pennellii	Solanum	Solanaceae	Plaza	https://ftp.psb.ugent.be/pub/plaza/plaza_public_dicots_05/Fasta/proteome.all_transcripts.spe.fasta.gz
stu	Solanum tuberosum	Solanum	Solanaceae	Plaza	https://ftp.psb.ugent.be/pub/plaza/plaza_public_dicots_05/Fasta/proteome.all_transcripts.stu.fasta.gz
PG1013	Solanum pinnatisectum	Solanum	Solanaceae	Tang et al. 2022	http://218.17.88.60/potato/ftp/genome/PG1013.fa.gz
PG4005	Solanum burkartii	Solanum	Solanaceae	Tang et al. 2023	http://218.17.88.60/potato/ftp/genome/PG4005.fa.gz
PG6243	Solanum neorossii	Solanum	Solanaceae	Tang et al. 2024	http://218.17.88.60/potato/ftp/genome/PG6243.fa.gz
