# Supplementary material for: Integrative Transcriptomic and Evolutionary Analysis of Drought and Heat Stress Responses in Solanum tuberosum and Solanum lycopersicum
Source: Plants (Basel). 2025 Dec 17;14(24):3851. doi: 10.3390/plants14243851 (PMC12736803; doi:10.3390/plants14243851)
Supplement: Supplementary file 1 [file plants-14-03851-s001.zip › Supplementary_File_4.Orthofinder_output.tsv]

HOG	OG	Gene Tree Parent Clade	PG1013	PG4005	PG6243	ama	can	nta	oeu	pax	sly	spe	stu
N0.HOG0000000	OG0000000	n0	St_PG1013_C00T021346.1, St_PG1013_C00T050637.1, St_PG1013_C00T050834.1	St_PG4005_C00T010615.1, St_PG4005_C00T013391.1, St_PG4005_C00T014246.1, St_PG4005_C00T015355.1, St_PG4005_C00T017141.1, St_PG4005_C00T018021.1, St_PG4005_C00T023227.1, St_PG4005_C00T025393.1, St_PG4005_C00T025654.1, St_PG4005_C00T025656.1, St_PG4005_C00T026851.1, St_PG4005_C00T030808.1, St_PG4005_C00T034859.1, St_PG4005_C00T034952.1, St_PG4005_C00T035802.1, St_PG4005_C00T036778.1, St_PG4005_C00T0…	St_PG6243_C00T021926.1, St_PG6243_C00T023498.1, St_PG6243_C00T024197.1, St_PG6243_C00T041333.1, St_PG6243_C00T041558.1, St_PG6243_C00T046048.1, St_PG6243_C00T049286.1, St_PG6243_C00T049925.1	MSTRG.24713.1	CAN.T1012.10, CAN.T1038.20, CAN.T1131.32, CAN.T1209.2, CAN.T1283.2, CAN.T1299.8, CAN.T1343.11, CAN.T145.9, CAN.T1452.5, CAN.T146.5, CAN.T1553.3, CAN.T1567.2, CAN.T158.2, CAN.T1646.3, CAN.T167.14, CAN.T170.18, CAN.T18.24, CAN.T189.29, CAN.T220.86, CAN.T2307.1, CAN.T279.9, CAN.T298.37, CAN.T303.18, CAN.T311.87, CAN.T356.7, CAN.T37.1, CAN.T375.35, CAN.T40.14, CAN.T418.11, CAN.T43.10, CAN.T490.17, CA…	Nitab4.5_0000904g0180.1	Oeu000031.1, Oeu000300.1, Oeu000499.1, Oeu000536.1, Oeu000609.1, Oeu001032.1, Oeu001043.1, Oeu001382.1, Oeu001421.1, Oeu001804.1, Oeu001982.1, Oeu002034.1, Oeu002459.1, Oeu002472.1, Oeu002486.1, Oeu002512.1, Oeu002513.1, Oeu002590.1, Oeu003212.1, Oeu003213.1, Oeu003610.1, Oeu003639.1, Oeu003882.1, Oeu003889.1, Oeu003896.1, Oeu003929.1, Oeu004012.1, Oeu004026.1, Oeu004048.1, Oeu004110.1, Oeu004150…		Solyc01g010067.1.1, Solyc05g018563.1.1, Solyc05g018567.1.1, Solyc10g018813.1.1, Solyc11g022490.1.1, Solyc11g028217.1.1, Solyc11g044943.1.1, Solyc12g019955.1.1, Solyc12g062826.1.1, Solyc12g062828.1.1	Sopen00g001440.1, Sopen00g001450.1, Sopen00g003090.1, Sopen00g003140.1, Sopen00g003520.1, Sopen00g004260.1, Sopen00g005220.1, Sopen00g005290.1, Sopen00g005870.1, Sopen00g006350.1, Sopen00g006620.1, Sopen00g006820.1, Sopen00g006830.1, Sopen00g006920.1, Sopen00g007400.1, Sopen00g008670.1, Sopen00g009600.1, Sopen00g009670.1, Sopen00g011550.1, Sopen00g014020.1, Sopen00g014200.1, Sopen00g014220.1, Sop…	PGSC0003DMG400001107, PGSC0003DMG400002674, PGSC0003DMG400005531, PGSC0003DMG400006366, PGSC0003DMG400009134, PGSC0003DMG400010345, PGSC0003DMG400010566, PGSC0003DMG400011533, PGSC0003DMG400012078, PGSC0003DMG400013912, PGSC0003DMG400015696, PGSC0003DMG400015917, PGSC0003DMG400016104, PGSC0003DMG400017803, PGSC0003DMG400020763, PGSC0003DMG400021473, PGSC0003DMG400022876, PGSC0003DMG400024297, PGS…
N0.HOG0000001	OG0000001	n0	St_PG1013_C00T010753.1, St_PG1013_C00T018044.1, St_PG1013_C00T054270.1	St_PG4005_C00T017439.1, St_PG4005_C00T025459.1, St_PG4005_C00T057463.1	St_PG6243_C00T007180.1, St_PG6243_C00T009753.1, St_PG6243_C00T011180.1, St_PG6243_C00T025739.1, St_PG6243_C00T032757.1, St_PG6243_C00T034639.1, St_PG6243_C00T036988.1, St_PG6243_C00T041138.1, St_PG6243_C00T043872.1, St_PG6243_C00T049719.1, St_PG6243_C00T050262.1, St_PG6243_C00T051075.1		CAN.T2216.1, CAN.T35.4, CAN.T38.29, CAN.T439.41, CAN.T541.35, CAN.T641.62, CAN.T641.78, CAN.T783.19, CAN.T807.5				Solyc08g048160.1.1, Solyc11g056540.1.1	Sopen00g001710.1, Sopen00g002000.1, Sopen00g003120.1, Sopen00g003590.1, Sopen00g003750.1, Sopen00g005700.1, Sopen00g005890.1, Sopen00g006840.1, Sopen00g007110.1, Sopen00g009690.1, Sopen00g009770.1, Sopen00g010040.1, Sopen01g006810.1, Sopen01g006900.1, Sopen01g006920.1, Sopen01g006980.1, Sopen01g007020.1, Sopen01g007070.1, Sopen01g007180.1, Sopen01g007300.1, Sopen01g007320.1, Sopen01g007410.1, Sop…
PGSC0003DMG400009589, PGSC0003DMG400009626, PGSC0003DMG400009642, PGSC0003DMG400009679, PGSC0003DMG400014536, PGSC0003DMG400014890, PGSC0003DMG400020556, PGSC0003DMG400022974, PGSC0003DMG400026851, PGSC0003DMG400029875, PGSC0003DMG400034414, PGSC0003DMG400034453, PGSC0003DMG400034880, PGSC0003DMG400035241, PGSC0003DMG400035601, PGSC0003DMG400035715, PGSC0003DMG400035732, PGSC0003DMG400036010, PGS…
N0.HOG0000002	OG0000002	n0	St_PG1013_C00T001409.1, St_PG1013_C00T001460.1, St_PG1013_C00T047412.1, St_PG1013_C00T047468.1, St_PG1013_C00T050826.1, St_PG1013_C00T062214.1		St_PG6243_C00T024389.1		CAN.T653.15				Solyc01g150131.1.1, Solyc05g021165.1.1, Solyc07g021300.1.1	Sopen00g001180.1, Sopen00g001480.1, Sopen00g001490.1, Sopen00g001500.1, Sopen00g002810.1, Sopen00g002910.1, Sopen00g002930.1, Sopen00g002940.1, Sopen00g002950.1, Sopen00g003030.1, Sopen00g003040.1, Sopen00g003240.1, Sopen00g003760.1, Sopen00g003770.1, Sopen00g004170.1, Sopen00g004360.1, Sopen00g004440.1, Sopen00g004760.1, Sopen00g004800.1, Sopen00g004950.1, Sopen00g004960.1, Sopen00g004980.1, Sop…	PGSC0003DMG400002332, PGSC0003DMG400007652, PGSC0003DMG400031554, PGSC0003DMG400034338, PGSC0003DMG400035068, PGSC0003DMG400037241, PGSC0003DMG400039109, PGSC0003DMG400039154, PGSC0003DMG400042003, PGSC0003DMG400043811, PGSC0003DMG400047343, PGSC0003DMG401004173, PGSC0003DMG401004173, PGSC0003DMG401004173
N0.HOG0000003	OG0000003	n0	St_PG1013_C00T000032.1, St_PG1013_C00T000098.1, St_PG1013_C00T000230.1, St_PG1013_C00T000515.1, St_PG1013_C00T000646.1, St_PG1013_C00T001711.1, St_PG1013_C00T002515.1, St_PG1013_C00T002546.1, St_PG1013_C00T003925.1, St_PG1013_C00T003942.1, St_PG1013_C00T004722.1, St_PG1013_C00T004940.1, St_PG1013_C00T005030.1, St_PG1013_C00T005086.1, St_PG1013_C00T005574.1, St_PG1013_C00T005575.1, St_PG1013_C00T0…	St_PG4005_C00T000084.1, St_PG4005_C00T001365.1, St_PG4005_C00T001612.1, St_PG4005_C00T001613.1, St_PG4005_C00T001696.1, St_PG4005_C00T002167.1, St_PG4005_C00T003106.1, St_PG4005_C00T004028.1, St_PG4005_C00T004210.1, St_PG4005_C00T004924.1, St_PG4005_C00T005661.1, St_PG4005_C00T006742.1, St_PG4005_C00T006939.1, St_PG4005_C00T006981.1, St_PG4005_C00T007680.1, St_PG4005_C00T007726.1, St_PG4005_C00T0…	St_PG6243_C00T000082.1, St_PG6243_C00T000126.1, St_PG6243_C00T000128.1, St_PG6243_C00T000203.1, St_PG6243_C00T000231.1, St_PG6243_C00T000232.1, St_PG6243_C00T000245.1, St_PG6243_C00T000479.1, St_PG6243_C00T000558.1, St_PG6243_C00T001094.1, St_PG6243_C00T001190.1, St_PG6243_C00T001198.1, St_PG6243_C00T001205.1, St_PG6243_C00T001206.1, St_PG6243_C00T001408.1, St_PG6243_C00T001416.1, St_PG6243_C00T0…		CAN.T108.25, CAN.T1112.1, CAN.T1249.3, CAN.T126.22, CAN.T1535.2, CAN.T199.49, CAN.T2306.1, CAN.T388.25, CAN.T421.3, CAN.T447.3, CAN.T616.27, CAN.T801.20, CAN.T953.14	Nitab4.5_0000001g0470.1, Nitab4.5_0000002g0480.1, Nitab4.5_0000005g0220.1, Nitab4.5_0000006g0040.1, Nitab4.5_0000006g0340.1, Nitab4.5_0000007g0350.1, Nitab4.5_0000007g0390.1, Nitab4.5_0000008g0160.1, Nitab4.5_0000008g0280.1, Nitab4.5_0000009g0450.1, Nitab4.5_0000010g0150.1, Nitab4.5_0000013g0590.1, Nitab4.5_0000013g0600.1, Nitab4.5_0000023g0150.1, Nitab4.5_0000023g0200.1, Nitab4.5_0000025g0410.1,…	Oeu000026.1, Oeu004799.1, Oeu006404.1, Oeu006831.1, Oeu009841.1, Oeu010390.1, Oeu012101.1, Oeu013931.1, Oeu019515.1, Oeu022329.1, Oeu032525.1, Oeu036427.1, Oeu038784.1, Oeu038936.1, Oeu043929.1, Oeu045046.1, Oeu048203.1, Oeu048952.1, Oeu050022.1, Oeu050512.1, Oeu051824.1, Oeu051825.1, Oeu052667.1	Peaxi162Scf00002g00074.1, Peaxi162Scf00014g01614.1, Peaxi162Scf00024g02013.1, Peaxi162Scf00025g00282.1, Peaxi162Scf00031g01518.1, Peaxi162Scf00041g00183.1, Peaxi162Scf00064g00007.1, Peaxi162Scf00065g00077.1, Peaxi162Scf00106g01916.1, Peaxi162Scf00108g00112.1, Peaxi162Scf00115g00513.1, Peaxi162Scf00138g01512.1, Peaxi162Scf00140g00027.1, Peaxi162Scf00154g00223.1, Peaxi162Scf00160g01638.1, Peaxi162S…	Solyc01g056420.1.1, Solyc01g057940.1.1, Solyc02g050170.1.1, Solyc03g013510.1.1, Solyc03g058720.1.1, Solyc04g051297.1.1, Solyc06g033970.1.1, Solyc08g076760.1.1, Solyc09g042575.1.1, Solyc11g020600.1.1, Solyc11g030810.1.1, Solyc11g150141.1.1	Sopen00g001090.1, Sopen00g001100.1, Sopen00g001110.1, Sopen00g002660.1, Sopen00g003380.1, Sopen00g003390.1, Sopen00g003400.1, Sopen00g003540.1, Sopen00g007260.1, Sopen00g009370.1, Sopen00g010010.1, Sopen00g012040.1, Sopen01g005290.1, Sopen01g008290.1, Sopen01g016010.1, Sopen01g019800.1, Sopen01g024750.1, Sopen01g026920.1, Sopen02g003940.1, Sopen02g008700.1, Sopen02g009750.1, Sopen02g028750.1, Sop…	PGSC0003DMG400000971, PGSC0003DMG400001166, PGSC0003DMG400002381, PGSC0003DMG400003817, PGSC0003DMG400005393, PGSC0003DMG400005427, PGSC0003DMG400009055, PGSC0003DMG400009747, PGSC0003DMG400010787, PGSC0003DMG400011858, PGSC0003DMG400012094, PGSC0003DMG400012502, PGSC0003DMG400012502, PGSC0003DMG400013768, PGSC0003DMG400013784, PGSC0003DMG400013784, PGSC0003DMG400014651, PGSC0003DMG400014983, PGS…
N0.HOG0000004	OG0000004	n0	St_PG1013_C00T001033.1, St_PG1013_C00T001034.1, St_PG1013_C00T001106.1, St_PG1013_C00T001107.1, St_PG1013_C00T001301.1, St_PG1013_C00T001316.1, St_PG1013_C00T003753.1, St_PG1013_C00T003900.1, St_PG1013_C00T003964.1, St_PG1013_C00T004397.1, St_PG1013_C00T004866.1, St_PG1013_C00T005024.1, St_PG1013_C00T005431.1, St_PG1013_C00T005432.1, St_PG1013_C00T005589.1, St_PG1013_C00T005590.1, St_PG1013_C00T0…	St_PG4005_C00T000241.1, St_PG4005_C00T000242.1, St_PG4005_C00T000384.1, St_PG4005_C00T000978.1, St_PG4005_C00T001313.1, St_PG4005_C00T003137.1, St_PG4005_C00T003523.1, St_PG4005_C00T004957.1, St_PG4005_C00T005652.1, St_PG4005_C00T006255.1, St_PG4005_C00T007491.1, St_PG4005_C00T007712.1, St_PG4005_C00T007713.1, St_PG4005_C00T007784.1, St_PG4005_C00T007785.1, St_PG4005_C00T009786.1, St_PG4005_C00T0…	St_PG6243_C00T002831.1, St_PG6243_C00T002832.1, St_PG6243_C00T002834.1, St_PG6243_C00T003003.1, St_PG6243_C00T003740.1, St_PG6243_C00T005640.1, St_PG6243_C00T005757.1, St_PG6243_C00T005971.1, St_PG6243_C00T005973.1, St_PG6243_C00T006164.1, St_PG6243_C00T007915.1, St_PG6243_C00T008080.1, St_PG6243_C00T008633.1, St_PG6243_C00T008950.1, St_PG6243_C00T010496.1, St_PG6243_C00T010497.1, St_PG6243_C00T0…		CAN.T135.79, CAN.T1441.1, CAN.T1483.6, CAN.T1606.4, CAN.T1608.3, CAN.T190.2, CAN.T2241.1, CAN.T339.6, CAN.T339.7, CAN.T439.19, CAN.T554.12, CAN.T578.16, CAN.T594.8, CAN.T64.31, CAN.T680.20, CAN.T680.21, CAN.T680.22, CAN.T680.9, CAN.T77.9, CAN.T861.33, CAN.T93.33, CAN.T93.41	Nitab4.5_0000004g0080.1, Nitab4.5_0000006g0210.1, Nitab4.5_0000006g0220.1, Nitab4.5_0000006g0240.1, Nitab4.5_0000021g0480.1, Nitab4.5_0000030g0600.1, Nitab4.5_0000030g0610.1, Nitab4.5_0000036g0260.1, Nitab4.5_0000036g0290.1, Nitab4.5_0000036g0530.1, Nitab4.5_0000036g0540.1, Nitab4.5_0000036g0560.1, Nitab4.5_0000049g0110.1, Nitab4.5_0000049g0140.1, Nitab4.5_0000059g0480.1, Nitab4.5_0000066g0220.1,…		Peaxi162Scf00000g05839.1, Peaxi162Scf00001g04314.1, Peaxi162Scf00002g00009.1, Peaxi162Scf00002g01213.1, Peaxi162Scf00003g00521.1, Peaxi162Scf00004g00072.1, Peaxi162Scf00005g00403.1, Peaxi162Scf00008g00001.1, Peaxi162Scf00009g02525.1, Peaxi162Scf00009g02526.1, Peaxi162Scf00011g00271.1, Peaxi162Scf00012g00353.1, Peaxi162Scf00013g00155.1, Peaxi162Scf00014g00092.1, Peaxi162Scf00014g00121.1, Peaxi162S…	Solyc01g016412.1.1, Solyc01g020327.1.1, Solyc01g020372.1.1, Solyc01g020524.1.1, Solyc01g100103.1.1, Solyc02g030330.1.1, Solyc02g030523.1.1, Solyc02g030525.1.1, Solyc02g030527.1.1, Solyc02g062255.1.1, Solyc03g059123.1.1, Solyc03g079915.1.1, Solyc03g150113.1.1, Solyc03g150129.1.1, Solyc04g024965.1.1, Solyc04g024967.1.1, Solyc06g036555.1.1, Solyc07g021730.3.1, Solyc07g026705.1.1, Solyc08g062720.1.1,…	Sopen01g013160.1, Sopen01g015260.1, Sopen01g028260.1, Sopen02g009630.1, Sopen03g016270.1, Sopen03g026530.1, Sopen03g027220.1, Sopen03g027220.2, Sopen04g011160.1, Sopen04g020030.1, Sopen06g013440.1, Sopen06g017240.1, Sopen06g023150.1, Sopen06g023150.2, Sopen07g011610.1, Sopen07g013160.1, Sopen08g021140.1, Sopen09g011360.1, Sopen09g016760.1, Sopen09g016780.1, Sopen10g004610.1, Sopen10g013040.1, Sop…	PGSC0003DMG400001843, PGSC0003DMG400002193, PGSC0003DMG400003236, PGSC0003DMG400005227, PGSC0003DMG400008227, PGSC0003DMG400020852, PGSC0003DMG400020955, PGSC0003DMG400024422, PGSC0003DMG400027106, PGSC0003DMG400034732, PGSC0003DMG400035154, PGSC0003DMG400035887, PGSC0003DMG400036394, PGSC0003DMG400037415, PGSC0003DMG400038737, PGSC0003DMG400040507, PGSC0003DMG400041164, PGSC0003DMG400042803, PGS…
N0.HOG0000005	OG0000005	n0	St_PG1013_C00T000105.1, St_PG1013_C00T000156.1, St_PG1013_C00T000470.1, St_PG1013_C00T000471.1, St_PG1013_C00T000495.1, St_PG1013_C00T000676.1, St_PG1013_C00T000677.1, St_PG1013_C00T000746.1, St_PG1013_C00T001750.1, St_PG1013_C00T001766.1, St_PG1013_C00T001842.1, St_PG1013_C00T003187.1, St_PG1013_C00T004528.1, St_PG1013_C00T004864.1, St_PG1013_C00T004909.1, St_PG1013_C00T004969.1, St_PG1013_C00T0…	St_PG4005_C00T000491.1, St_PG4005_C00T001308.1, St_PG4005_C00T002290.1, St_PG4005_C00T002417.1, St_PG4005_C00T002722.1, St_PG4005_C00T003162.1, St_PG4005_C00T003220.1, St_PG4005_C00T003298.1, St_PG4005_C00T004420.1, St_PG4005_C00T004725.1, St_PG4005_C00T004762.1, St_PG4005_C00T004993.1, St_PG4005_C00T005406.1, St_PG4005_C00T005599.1, St_PG4005_C00T005633.1, St_PG4005_C00T005646.1, St_PG4005_C00T0…	St_PG6243_C00T001321.1, St_PG6243_C00T001740.1, St_PG6243_C00T002060.1, St_PG6243_C00T002534.1, St_PG6243_C00T002725.1, St_PG6243_C00T002856.1, St_PG6243_C00T002857.1, St_PG6243_C00T002860.1, St_PG6243_C00T002882.1, St_PG6243_C00T002883.1, St_PG6243_C00T002945.1, St_PG6243_C00T003529.1, St_PG6243_C00T003883.1, St_PG6243_C00T003907.1, St_PG6243_C00T003911.1, St_PG6243_C00T004092.1, St_PG6243_C00T0…		CAN.T1025.3, CAN.T1107.2, CAN.T111.44, CAN.T1128.13, CAN.T1158.8, CAN.T1197.2, CAN.T1315.6, CAN.T1506.1, CAN.T1506.2, CAN.T1535.3, CAN.T16.10, CAN.T162.6, CAN.T168.16, CAN.T1993.1, CAN.T2.29, CAN.T26.33, CAN.T289.12, CAN.T308.63, CAN.T321.6, CAN.T346.4, CAN.T353.21, CAN.T46.32, CAN.T555.7, CAN.T566.29, CAN.T653.8, CAN.T9.28	Nitab4.5_0000004g0250.1, Nitab4.5_0000006g0450.1, Nitab4.5_0000008g0120.1, Nitab4.5_0000012g0100.1, Nitab4.5_0000018g0060.1, Nitab4.5_0000028g0450.1, Nitab4.5_0000051g0080.1, Nitab4.5_0000060g0060.1, Nitab4.5_0000060g0080.1, Nitab4.5_0000099g0150.1, Nitab4.5_0000110g0480.1, Nitab4.5_0000129g0210.1, Nitab4.5_0000144g0030.1, Nitab4.5_0000152g0260.1, Nitab4.5_0000161g0210.1, Nitab4.5_0000234g0180.1,…	Oeu000350.1, Oeu001509.1, Oeu001880.1, Oeu002837.1, Oeu003864.1, Oeu004429.1, Oeu004665.1, Oeu005606.1, Oeu006004.1, Oeu006620.1, Oeu006836.1, Oeu007712.1, Oeu008159.1, Oeu008390.1, Oeu008740.1, Oeu009978.1, Oeu010524.1, Oeu010858.1, Oeu010859.1, Oeu011482.2, Oeu011577.1, Oeu011578.1, Oeu012656.1, Oeu013100.1, Oeu013715.1, Oeu013843.1, Oeu013879.1, Oeu015506.1, Oeu016490.1, Oeu016543.1, Oeu016554…	Peaxi162Scf00000g59005.1, Peaxi162Scf00008g02114.1, Peaxi162Scf00009g00121.1, Peaxi162Scf00012g00326.1, Peaxi162Scf00028g00054.1, Peaxi162Scf00030g00212.1, Peaxi162Scf00030g02723.1, Peaxi162Scf00036g00014.1, Peaxi162Scf00047g00126.1, Peaxi162Scf00049g00077.1, Peaxi162Scf00049g00078.1, Peaxi162Scf00063g00211.1, Peaxi162Scf00064g00010.1, Peaxi162Scf00083g01718.1, Peaxi162Scf00084g00141.1, Peaxi162S…	Solyc01g056950.1.1, Solyc01g065725.1.1, Solyc02g043813.1.1, Solyc07g007570.1.1, Solyc07g007580.2.1, Solyc08g045730.1.1, Solyc10g046860.1.1	Sopen00g003630.1, Sopen00g004290.1, Sopen00g004530.1, Sopen00g004600.1, Sopen00g004660.1, Sopen00g004670.1, Sopen00g004700.1, Sopen00g004730.1, Sopen00g004890.1, Sopen00g004900.1, Sopen00g005010.1, Sopen00g005230.1, Sopen00g005240.1, Sopen00g005320.1, Sopen00g005560.1, Sopen00g005620.1, Sopen00g005800.1, Sopen00g005860.1, Sopen00g006070.1, Sopen00g006340.1, Sopen00g006450.1, Sopen00g006450.2, Sop…	PGSC0003DMG400004512, PGSC0003DMG400004730, PGSC0003DMG400005322, PGSC0003DMG400005480, PGSC0003DMG400007664, PGSC0003DMG400007666, PGSC0003DMG400007666, PGSC0003DMG400008073, PGSC0003DMG400008073, PGSC0003DMG400008725, PGSC0003DMG400008725, PGSC0003DMG400009371, PGSC0003DMG400012595, PGSC0003DMG400013528, PGSC0003DMG400013861, PGSC0003DMG400015480, PGSC0003DMG400015480, PGSC0003DMG400015480, PGS…
N0.HOG0000006	OG0000006	n0	St_PG1013_C00T051424.1, St_PG1013_C00T057908.1	St_PG4005_C00T014331.1, St_PG4005_C00T017440.1, St_PG4005_C00T017466.1, St_PG4005_C00T017600.1, St_PG4005_C00T017674.1, St_PG4005_C00T018474.1, St_PG4005_C00T024885.1, St_PG4005_C00T041251.1, St_PG4005_C00T041252.1, St_PG4005_C00T052492.1, St_PG4005_C00T052640.1	St_PG6243_C00T007541.1, St_PG6243_C00T012136.1, St_PG6243_C00T013625.1, St_PG6243_C00T014889.1, St_PG6243_C00T015898.1, St_PG6243_C00T026543.1, St_PG6243_C00T037180.1, St_PG6243_C00T049902.1, St_PG6243_C00T059372.1, St_PG6243_C00T061974.1		CAN.T100.29, CAN.T1011.2, CAN.T204.12	Nitab4.5_0003639g0020.1			Solyc11g044875.1.1	Sopen01g015550.1, Sopen01g020960.1, Sopen01g022000.1, Sopen01g026270.1, Sopen02g003390.1, Sopen02g005680.1, Sopen03g008780.1, Sopen03g010050.1, Sopen03g012670.1, Sopen03g013630.1, Sopen03g014960.1, Sopen03g015650.1, Sopen03g015930.1, Sopen03g015930.2, Sopen04g009070.1, Sopen04g012170.1, Sopen04g016650.1, Sopen04g016900.1, Sopen04g017640.1, Sopen04g021360.1, Sopen05g019340.2, Sopen05g019740.1, Sop…	PGSC0003DMG400002320, PGSC0003DMG400002380, PGSC0003DMG400002942, PGSC0003DMG400003256, PGSC0003DMG400003437, PGSC0003DMG400005396, PGSC0003DMG400005440, PGSC0003DMG400005441, PGSC0003DMG400007589, PGSC0003DMG400008411, PGSC0003DMG400010911, PGSC0003DMG400011356, PGSC0003DMG400011895, PGSC0003DMG400015062, PGSC0003DMG400015094, PGSC0003DMG400015842, PGSC0003DMG400015990, PGSC0003DMG400016934, PGS…
N0.HOG0000007	OG0000007	n0	St_PG1013_C00T000015.1, St_PG1013_C00T000157.1, St_PG1013_C00T000590.1, St_PG1013_C00T000591.1, St_PG1013_C00T001333.1, St_PG1013_C00T003322.1, St_PG1013_C00T003787.1, St_PG1013_C00T003867.1, St_PG1013_C00T003909.1, St_PG1013_C00T003959.1, St_PG1013_C00T004512.1, St_PG1013_C00T004554.1, St_PG1013_C00T004555.1, St_PG1013_C00T004672.1, St_PG1013_C00T004673.1, St_PG1013_C00T004889.1, St_PG1013_C00T0…	St_PG4005_C00T000016.1, St_PG4005_C00T000677.1, St_PG4005_C00T001498.1, St_PG4005_C00T003901.1, St_PG4005_C00T006014.1, St_PG4005_C00T006015.1, St_PG4005_C00T006501.1, St_PG4005_C00T006502.1, St_PG4005_C00T006550.1, St_PG4005_C00T006572.1, St_PG4005_C00T006605.1, St_PG4005_C00T006764.1, St_PG4005_C00T006921.1, St_PG4005_C00T006924.1, St_PG4005_C00T008155.1, St_PG4005_C00T008233.1, St_PG4005_C00T0…	St_PG6243_C00T000090.1, St_PG6243_C00T000786.1, St_PG6243_C00T001064.1, St_PG6243_C00T001170.1, St_PG6243_C00T001170.2, St_PG6243_C00T002092.1, St_PG6243_C00T003258.1, St_PG6243_C00T003898.1, St_PG6243_C00T003975.1, St_PG6243_C00T004501.1, St_PG6243_C00T004502.1, St_PG6243_C00T004697.1, St_PG6243_C00T004711.1, St_PG6243_C00T005064.1, St_PG6243_C00T005428.1, St_PG6243_C00T005620.1, St_PG6243_C00T0…		CAN.T1006.3, CAN.T1007.5, CAN.T1037.8, CAN.T1043.1, CAN.T1045.41, CAN.T105.2, CAN.T1054.3, CAN.T1076.29, CAN.T1077.11, CAN.T1079.4, CAN.T1085.1, CAN.T1089.23, CAN.T1093.7, CAN.T1095.33, CAN.T1134.14, CAN.T1134.15, CAN.T1187.2, CAN.T1191.13, CAN.T1217.9, CAN.T1222.17, CAN.T1226.29, CAN.T1226.3, CAN.T1226.46, CAN.T1232.3, CAN.T1239.12, CAN.T1245.5, CAN.T1247.1, CAN.T126.27, CAN.T1266.2, CAN.T1273.1…	Nitab4.5_0000007g0140.1, Nitab4.5_0000028g0030.1, Nitab4.5_0000033g0160.1, Nitab4.5_0000035g0240.1, Nitab4.5_0000036g0210.1, Nitab4.5_0000036g0320.1, Nitab4.5_0000044g0030.1, Nitab4.5_0000044g0060.1, Nitab4.5_0000049g0060.1, Nitab4.5_0000056g0160.1, Nitab4.5_0000056g0180.1, Nitab4.5_0000067g0170.1, Nitab4.5_0000095g0020.1, Nitab4.5_0000095g0030.1, Nitab4.5_0000116g0490.1, Nitab4.5_0000155g0230.1,…	Oeu006211.1, Oeu009448.1, Oeu009454.1, Oeu031289.1, Oeu047650.1, Oeu051170.1, Oeu054850.1	Peaxi162Scf00257g00136.1, Peaxi162Scf00852g00024.1, Peaxi162Scf00937g00324.1	Solyc01g015030.1.1, Solyc01g057855.1.1, Solyc01g094727.1.1, Solyc01g150118.1.1, Solyc01g150128.1.1, Solyc03g034203.1.1, Solyc03g034207.1.1, Solyc03g034332.1.1, Solyc03g150143.1.1, Solyc04g050980.1.1, Solyc04g051440.1.1, Solyc04g071775.1.1, Solyc05g015130.1.1, Solyc05g150115.1.1, Solyc06g050740.1.1, Solyc06g150104.1.1, Solyc06g150105.1.1, Solyc07g008677.1.1, Solyc07g018397.1.1, Solyc07g041820.3.1,…	Sopen00g004650.1, Sopen00g010030.1, Sopen00g010790.1, Sopen01g014180.1, Sopen01g016320.1, Sopen01g020370.1, Sopen01g022800.1, Sopen01g026480.1, Sopen01g028110.1, Sopen01g030890.1, Sopen01g053420.1, Sopen01g053420.2, Sopen02g001920.1, Sopen02g031180.1, Sopen03g006990.1, Sopen03g013090.1, Sopen03g021570.1, Sopen03g024750.1, Sopen03g025990.1, Sopen04g008410.1, Sopen04g012950.1, Sopen04g025990.1, Sop…	PGSC0003DMG400000082, PGSC0003DMG400000873, PGSC0003DMG400002407, PGSC0003DMG400002941, PGSC0003DMG400005238, PGSC0003DMG400006343, PGSC0003DMG400007238, PGSC0003DMG400008656, PGSC0003DMG400008675, PGSC0003DMG400010494, PGSC0003DMG400010662, PGSC0003DMG400011084, PGSC0003DMG400016490, PGSC0003DMG400018296, PGSC0003DMG400019312, PGSC0003DMG400020636, PGSC0003DMG400021074, PGSC0003DMG400023044, PGS…
N0.HOG0000008	OG0000008	n0						Nitab4.5_0008802g0030.1	Oeu000311.1, Oeu000321.1, Oeu000344.1, Oeu000395.1, Oeu000442.1, Oeu000561.1, Oeu000584.1, Oeu000637.1, Oeu000644.1, Oeu000675.1, Oeu000681.1, Oeu000687.1, Oeu000714.1, Oeu000718.1, Oeu000729.1, Oeu000730.1, Oeu000766.1, Oeu000794.1, Oeu000801.1, Oeu000877.1, Oeu000882.1, Oeu000899.1, Oeu000900.1, Oeu000902.1, Oeu000905.1, Oeu000979.1, Oeu001111.1, Oeu001112.1, Oeu001171.1, Oeu001410.1, Oeu001562…
N0.HOG0000009	OG0000009	n0	St_PG1013_C00T000398.1, St_PG1013_C00T001699.1, St_PG1013_C00T002122.1, St_PG1013_C00T002123.1, St_PG1013_C00T003842.1, St_PG1013_C00T003844.1, St_PG1013_C00T007595.1, St_PG1013_C00T008473.1, St_PG1013_C00T008785.1, St_PG1013_C00T008856.1, St_PG1013_C00T008932.1, St_PG1013_C00T009132.1, St_PG1013_C00T009133.1, St_PG1013_C00T010285.1, St_PG1013_C00T010522.1, St_PG1013_C00T010523.1, St_PG1013_C00T0…	St_PG4005_C00T002162.1, St_PG4005_C00T002590.1, St_PG4005_C00T009852.1, St_PG4005_C00T023190.1, St_PG4005_C00T025352.1, St_PG4005_C00T026873.1, St_PG4005_C00T035873.1, St_PG4005_C00T037585.1, St_PG4005_C00T037691.1, St_PG4005_C00T039213.1, St_PG4005_C00T039214.1, St_PG4005_C00T040530.1, St_PG4005_C00T044234.1, St_PG4005_C00T044385.1, St_PG4005_C00T044468.1, St_PG4005_C00T053472.1, St_PG4005_C00T0…	St_PG6243_C00T000163.1, St_PG6243_C00T017450.1, St_PG6243_C00T024956.1, St_PG6243_C00T026512.1, St_PG6243_C00T046679.1, St_PG6243_C00T049939.1, St_PG6243_C00T058953.1, St_PG6243_C00T063166.1		CAN.T1041.48, CAN.T105.6, CAN.T1054.4, CAN.T1056.22, CAN.T1077.25, CAN.T1089.22, CAN.T111.8, CAN.T1139.2, CAN.T116.2, CAN.T1202.17, CAN.T121.1, CAN.T12293.1, CAN.T1271.16, CAN.T128.78, CAN.T128.79, CAN.T129.3, CAN.T132.19, CAN.T1320.9, CAN.T1333.17, CAN.T135.11, CAN.T135.35, CAN.T1360.6, CAN.T1372.10, CAN.T1392.6, CAN.T14.54, CAN.T14327.1, CAN.T1450.2, CAN.T1452.1, CAN.T1463.13, CAN.T1473.17, CAN…	Nitab4.5_0000006g0700.1, Nitab4.5_0000032g0170.1, Nitab4.5_0000053g0240.1, Nitab4.5_0000118g0050.1, Nitab4.5_0000143g0200.1, Nitab4.5_0000157g0020.1, Nitab4.5_0000157g0030.1, Nitab4.5_0000212g0020.1, Nitab4.5_0000235g0070.1, Nitab4.5_0000235g0080.1, Nitab4.5_0000235g0090.1, Nitab4.5_0000235g0100.1, Nitab4.5_0000342g0240.1, Nitab4.5_0000359g0150.1, Nitab4.5_0000389g0030.1, Nitab4.5_0000421g0090.1,…			Solyc03g150159.1.1, Solyc04g017723.1.1, Solyc05g023895.1.1, Solyc10g045157.1.1, Solyc10g045385.1.1, Solyc11g150138.1.1, Solyc12g036740.1.1	Sopen00g003170.1, Sopen00g003180.1, Sopen00g003190.1, Sopen00g003200.1, Sopen00g003940.1, Sopen00g004220.1, Sopen00g004230.1, Sopen00g004240.1, Sopen00g005610.1, Sopen00g006390.1, Sopen00g007140.1, Sopen00g007300.1, Sopen00g007310.1, Sopen00g007730.1, Sopen00g007930.1, Sopen00g009840.1, Sopen00g012580.1, Sopen00g013170.1, Sopen00g014000.1, Sopen00g014210.1, Sopen01g008590.1, Sopen01g009170.1, Sop…	PGSC0003DMG400000255, PGSC0003DMG400004495, PGSC0003DMG400006669, PGSC0003DMG400006983, PGSC0003DMG400010421, PGSC0003DMG400014058, PGSC0003DMG400017015, PGSC0003DMG400017598, PGSC0003DMG400018420, PGSC0003DMG400019421, PGSC0003DMG400021224, PGSC0003DMG400021839, PGSC0003DMG400022098, PGSC0003DMG400022100, PGSC0003DMG400023567, PGSC0003DMG400027483, PGSC0003DMG400032595, PGSC0003DMG400033678, PGS…
N0.HOG0000010	OG0000010	n0	St_PG1013_C00T000402.1, St_PG1013_C00T001177.1, St_PG1013_C00T001182.1, St_PG1013_C00T001222.1, St_PG1013_C00T001420.1, St_PG1013_C00T001472.1, St_PG1013_C00T005400.1, St_PG1013_C00T005729.1, St_PG1013_C00T006475.1, St_PG1013_C00T006547.1, St_PG1013_C00T006566.1, St_PG1013_C00T008130.1, St_PG1013_C00T008870.1, St_PG1013_C00T009141.1, St_PG1013_C00T010538.1, St_PG1013_C00T011343.1, St_PG1013_C00T0…	St_PG4005_C00T002996.1, St_PG4005_C00T003152.1, St_PG4005_C00T004833.1, St_PG4005_C00T006899.1, St_PG4005_C00T008573.1, St_PG4005_C00T009695.1, St_PG4005_C00T010133.1, St_PG4005_C00T010284.1, St_PG4005_C00T012252.1, St_PG4005_C00T012701.1, St_PG4005_C00T013105.1, St_PG4005_C00T013106.1, St_PG4005_C00T013959.1, St_PG4005_C00T018125.1, St_PG4005_C00T021368.1, St_PG4005_C00T025673.1, St_PG4005_C00T0…	St_PG6243_C00T006303.1, St_PG6243_C00T007168.1, St_PG6243_C00T010843.1, St_PG6243_C00T011258.1, St_PG6243_C00T012276.1, St_PG6243_C00T013633.1, St_PG6243_C00T015672.1, St_PG6243_C00T015672.2, St_PG6243_C00T015734.1, St_PG6243_C00T017046.1, St_PG6243_C00T018304.1, St_PG6243_C00T019649.1, St_PG6243_C00T020518.1, St_PG6243_C00T020519.1, St_PG6243_C00T020600.1, St_PG6243_C00T023337.1, St_PG6243_C00T0…		CAN.T1044.8, CAN.T22.35, CAN.T422.13	Nitab4.5_0000001g0210.1, Nitab4.5_0000001g0240.1, Nitab4.5_0000001g0260.1, Nitab4.5_0000001g0280.1, Nitab4.5_0000001g0480.1, Nitab4.5_0000002g0250.1, Nitab4.5_0000002g0260.1, Nitab4.5_0000002g0270.1, Nitab4.5_0000003g0390.1, Nitab4.5_0000003g0560.1, Nitab4.5_0000004g0270.1, Nitab4.5_0000004g0280.1, Nitab4.5_0000006g0490.1, Nitab4.5_0000006g0610.1, Nitab4.5_0000006g0680.1, Nitab4.5_0000007g0410.1,…		Peaxi162Scf00001g00541.1, Peaxi162Scf00002g00542.1, Peaxi162Scf00004g00128.1, Peaxi162Scf00006g02616.1, Peaxi162Scf00009g00262.1, Peaxi162Scf00024g00213.1, Peaxi162Scf00029g00184.1, Peaxi162Scf00031g00201.1, Peaxi162Scf00032g00413.1, Peaxi162Scf00035g02524.1, Peaxi162Scf00041g02227.1, Peaxi162Scf00046g00154.1, Peaxi162Scf00067g00055.1, Peaxi162Scf00083g00204.1, Peaxi162Scf00110g00618.1, Peaxi162S…	Solyc01g021700.3.1, Solyc03g071760.1.1, Solyc12g027480.1.1, Solyc12g027490.1.1	Sopen01g023340.1, Sopen06g014060.1, Sopen09g005470.1, Sopen12g013890.1	PGSC0003DMG400003027, PGSC0003DMG400005034, PGSC0003DMG400011637, PGSC0003DMG400013062, PGSC0003DMG400013730, PGSC0003DMG400014587, PGSC0003DMG400015724, PGSC0003DMG400016786, PGSC0003DMG400017480, PGSC0003DMG400021036, PGSC0003DMG400021483, PGSC0003DMG400021920, PGSC0003DMG400030145, PGSC0003DMG400034715, PGSC0003DMG400034954, PGSC0003DMG400035600, PGSC0003DMG400035817, PGSC0003DMG400037260, PGS…
N0.HOG0000011	OG0000011	n2					CAN.T647.22, CAN.T660.19
N0.HOG0000012	OG0000011	n4	St_PG1013_C00T001670.1, St_PG1013_C00T049189.1	St_PG4005_C00T010912.1, St_PG4005_C00T032829.1	St_PG6243_C00T044998.1	MSTRG.11473.1	CAN.T1166.19, CAN.T1212.16	Nitab4.5_0001207g0080.1, Nitab4.5_0003229g0060.1	Oeu001613.1	Peaxi162Scf00089g00175.1		Sopen03g031760.1	PGSC0003DMG400018163
N0.HOG0000013	OG0000011	n19	St_PG1013_C00T035618.1, St_PG1013_C00T051101.1	St_PG4005_C00T035896.1				Nitab4.5_0000102g0110.1, Nitab4.5_0004221g0060.1			Solyc01g068360.4.1		PGSC0003DMG402020019
N0.HOG0000014	OG0000011	n27	St_PG1013_C00T012754.1, St_PG1013_C00T045870.1	St_PG4005_C00T015447.1	St_PG6243_C00T012157.1, St_PG6243_C00T058732.1, St_PG6243_C00T058734.1		CAN.T800.4	Nitab4.5_0000030g0270.1, Nitab4.5_0001023g0010.1, Nitab4.5_0001023g0020.1	Oeu004369.1, Oeu004387.1, Oeu004406.2, Oeu009084.1, Oeu016904.2, Oeu024437.1, Oeu030087.2, Oeu035397.3, Oeu039180.1, Oeu048121.1, Oeu051129.2, Oeu051418.2, Oeu053252.1, Oeu053255.2, Oeu053392.1, Oeu058854.1	Peaxi162Scf00053g00047.1	Solyc08g075597.1.1, Solyc08g075620.3.1	Sopen08g024290.2	PGSC0003DMG400007610, PGSC0003DMG400007611, PGSC0003DMG400018049, PGSC0003DMG400019802, PGSC0003DMG400019807, PGSC0003DMG400022005, PGSC0003DMG400039548, PGSC0003DMG400041661, PGSC0003DMG400042275, PGSC0003DMG400043798, PGSC0003DMG400046711
N0.HOG0000015	OG0000011	n68	St_PG1013_C00T015543.1, St_PG1013_C00T035213.1	St_PG4005_C00T005119.1, St_PG4005_C00T005119.2, St_PG4005_C00T042909.1, St_PG4005_C00T042909.2	St_PG6243_C00T006709.1				Oeu032466.1, Oeu038752.1, Oeu058995.2, Oeu064073.1, Oeu064075.3		Solyc12g008400.2.1	Sopen12g003360.1	PGSC0003DMG401000299, PGSC0003DMG402000299, PGSC0003DMG402000299
N0.HOG0000016	OG0000011	n85	St_PG1013_C00T015435.1, St_PG1013_C00T017623.1, St_PG1013_C00T017624.1, St_PG1013_C00T037654.1, St_PG1013_C00T039421.1, St_PG1013_C00T041522.1, St_PG1013_C00T041878.1, St_PG1013_C00T041879.1, St_PG1013_C00T041880.1, St_PG1013_C00T041882.1, St_PG1013_C00T042634.1, St_PG1013_C00T043423.1, St_PG1013_C00T051099.1, St_PG1013_C00T051100.1, St_PG1013_C00T051103.1, St_PG1013_C00T051104.1, St_PG1013_C00T0…	St_PG4005_C00T016763.1, St_PG4005_C00T023169.1, St_PG4005_C00T023170.1, St_PG4005_C00T036345.1, St_PG4005_C00T043443.1, St_PG4005_C00T043444.1, St_PG4005_C00T043445.1, St_PG4005_C00T043446.1, St_PG4005_C00T043447.1, St_PG4005_C00T043449.1, St_PG4005_C00T043452.1, St_PG4005_C00T043453.1, St_PG4005_C00T043465.1, St_PG4005_C00T043467.1, St_PG4005_C00T043468.1, St_PG4005_C00T043469.1, St_PG4005_C00T0…	St_PG6243_C00T001673.1, St_PG6243_C00T009800.1, St_PG6243_C00T010823.1, St_PG6243_C00T014841.1, St_PG6243_C00T014842.1, St_PG6243_C00T014843.1, St_PG6243_C00T016042.1, St_PG6243_C00T027575.1, St_PG6243_C00T027576.1, St_PG6243_C00T036856.1, St_PG6243_C00T048666.1, St_PG6243_C00T049009.1, St_PG6243_C00T049012.1, St_PG6243_C00T049762.1, St_PG6243_C00T050970.1, St_PG6243_C00T063138.1, St_PG6243_C00T0…		CAN.T1321.1, CAN.T1321.2, CAN.T1321.3, CAN.T1321.5, CAN.T149.36, CAN.T149.37, CAN.T149.38, CAN.T149.39, CAN.T149.40, CAN.T149.46, CAN.T149.47, CAN.T149.48, CAN.T1980.1, CAN.T200.5, CAN.T411.85, CAN.T4458.2, CAN.T538.5, CAN.T538.8, CAN.T538.9, CAN.T904.25, CAN.T904.39	Nitab4.5_0000005g0260.1, Nitab4.5_0000005g0270.1, Nitab4.5_0000272g0080.1, Nitab4.5_0000818g0080.1, Nitab4.5_0000880g0080.1, Nitab4.5_0001288g0090.1, Nitab4.5_0001288g0190.1, Nitab4.5_0001728g0020.1, Nitab4.5_0002405g0040.1, Nitab4.5_0003926g0010.1, Nitab4.5_0003926g0030.1, Nitab4.5_0003943g0030.1, Nitab4.5_0003943g0040.1, Nitab4.5_0004712g0060.1, Nitab4.5_0005171g0080.1, Nitab4.5_0005588g0010.1,…	Oeu031041.2		Solyc02g068820.3.1, Solyc02g068880.2.1, Solyc02g072480.4.1, Solyc02g150128.1.1, Solyc04g025005.1.1, Solyc06g005880.4.1, Solyc06g006026.1.1	Sopen01g020690.1, Sopen02g010100.1, Sopen02g017970.1, Sopen02g021450.1, Sopen06g001850.1, Sopen06g001860.1, Sopen06g001870.1, Sopen06g002000.1, Sopen06g002010.1, Sopen06g002020.1, Sopen06g014980.1	PGSC0003DMG400004164, PGSC0003DMG400010331, PGSC0003DMG400010350, PGSC0003DMG400010351, PGSC0003DMG400010370, PGSC0003DMG400017864, PGSC0003DMG400020833, PGSC0003DMG400020834, PGSC0003DMG400020846, PGSC0003DMG400020847, PGSC0003DMG400020848, PGSC0003DMG400027586, PGSC0003DMG400028438
N0.HOG0000017	OG0000011	n234							Oeu051792.1	Peaxi162Scf00136g01814.1
N0.HOG0000018	OG0000011	n237							Oeu029475.1, Oeu030769.2, Oeu052129.1, Oeu056110.1, Oeu056112.2, Oeu056116.2, Oeu056119.1, Oeu057329.1, Oeu057335.1
N0.HOG0000019	OG0000011	n246	St_PG1013_C00T041531.1, St_PG1013_C00T041532.1	St_PG4005_C00T051328.1, St_PG4005_C00T051329.1	St_PG6243_C00T006285.1, St_PG6243_C00T006286.1, St_PG6243_C00T048669.1	MSTRG.27582.1	CAN.T411.75, CAN.T411.79	Nitab4.5_0000428g0090.1, Nitab4.5_0001424g0030.1, Nitab4.5_0002185g0100.1, Nitab4.5_0002185g0120.1, Nitab4.5_0002185g0130.1, Nitab4.5_0002300g0040.1, Nitab4.5_0007564g0010.1, Nitab4.5_0007564g0040.1	Oeu039895.1		Solyc02g072400.1.1	Sopen02g021350.1	PGSC0003DMG400028474
N0.HOG0000020	OG0000011	n267	St_PG1013_C00T024634.1, St_PG1013_C00T024635.1, St_PG1013_C00T024636.1, St_PG1013_C00T041524.1, St_PG1013_C00T041525.1, St_PG1013_C00T041526.1	St_PG4005_C00T051313.1, St_PG4005_C00T051316.1, St_PG4005_C00T051317.1	St_PG6243_C00T006288.1, St_PG6243_C00T006289.1, St_PG6243_C00T048664.1, St_PG6243_C00T061727.1	MSTRG.5077.2	CAN.T411.81, CAN.T411.82	Nitab4.5_0002395g0030.1, Nitab4.5_0002395g0050.1, Nitab4.5_0002684g0050.1, Nitab4.5_0002684g0060.1, Nitab4.5_0004221g0050.1, Nitab4.5_0004886g0040.1, Nitab4.5_0021718g0010.1	Oeu007494.1, Oeu030861.1, Oeu030862.1		Solyc02g072440.4.1	Sopen02g021400.1, Sopen02g021410.1, Sopen02g021420.1, Sopen02g021420.2	PGSC0003DMG400028434, PGSC0003DMG400028435, PGSC0003DMG400028435, PGSC0003DMG400028435, PGSC0003DMG400028435, PGSC0003DMG400028436, PGSC0003DMG400028436
N0.HOG0000021	OG0000011	n304	St_PG1013_C00T000496.1, St_PG1013_C00T019009.1, St_PG1013_C00T019010.1, St_PG1013_C00T021709.1, St_PG1013_C00T021710.1, St_PG1013_C00T021717.1, St_PG1013_C00T021718.1, St_PG1013_C00T021719.1, St_PG1013_C00T047050.1, St_PG1013_C00T050899.1, St_PG1013_C00T054118.1, St_PG1013_C00T054119.1, St_PG1013_C00T057469.1, St_PG1013_C00T057470.1, St_PG1013_C00T057478.1, St_PG1013_C00T057479.1	St_PG4005_C00T008803.1, St_PG4005_C00T016250.1, St_PG4005_C00T016251.1, St_PG4005_C00T016252.1, St_PG4005_C00T016254.1, St_PG4005_C00T023177.1, St_PG4005_C00T037370.1, St_PG4005_C00T042441.1, St_PG4005_C00T042443.1, St_PG4005_C00T042455.1, St_PG4005_C00T042457.1, St_PG4005_C00T042458.1, St_PG4005_C00T042459.1, St_PG4005_C00T042461.1, St_PG4005_C00T042464.1, St_PG4005_C00T042467.1, St_PG4005_C00T0…	St_PG6243_C00T004132.1, St_PG6243_C00T004132.2, St_PG6243_C00T009622.1, St_PG6243_C00T011352.1, St_PG6243_C00T017364.1, St_PG6243_C00T022154.1, St_PG6243_C00T022403.1, St_PG6243_C00T022404.1, St_PG6243_C00T022405.1, St_PG6243_C00T025663.1, St_PG6243_C00T040604.1, St_PG6243_C00T040605.1, St_PG6243_C00T040606.1, St_PG6243_C00T044713.1, St_PG6243_C00T048667.1, St_PG6243_C00T050413.1, St_PG6243_C00T0…		CAN.T1028.1, CAN.T1195.4, CAN.T1212.1, CAN.T1212.11, CAN.T1212.12, CAN.T1212.14, CAN.T1212.15, CAN.T1212.17, CAN.T1212.18, CAN.T1212.19, CAN.T1212.2, CAN.T1212.20, CAN.T1212.3, CAN.T1212.5, CAN.T1212.7, CAN.T1280.12, CAN.T1286.10, CAN.T1286.11, CAN.T1286.13, CAN.T1286.14, CAN.T1286.15, CAN.T1286.16, CAN.T1286.17, CAN.T1286.19, CAN.T1286.20, CAN.T1286.21, CAN.T1286.22, CAN.T1286.25, CAN.T1286.26, …	Nitab4.5_0000008g0670.1, Nitab4.5_0000462g0070.1, Nitab4.5_0000462g0080.1, Nitab4.5_0000462g0090.1, Nitab4.5_0000462g0110.1, Nitab4.5_0000462g0120.1, Nitab4.5_0000462g0130.1, Nitab4.5_0000462g0170.1, Nitab4.5_0000462g0180.1, Nitab4.5_0000611g0100.1, Nitab4.5_0001038g0050.1, Nitab4.5_0001038g0060.1, Nitab4.5_0001265g0050.1, Nitab4.5_0001265g0100.1, Nitab4.5_0001265g0110.1, Nitab4.5_0001816g0120.1,…	Oeu016036.1, Oeu016046.1, Oeu022936.1, Oeu048295.1	Peaxi162Scf00136g01815.1, Peaxi162Scf00171g00345.1, Peaxi162Scf00302g00017.1, Peaxi162Scf00501g00325.1, Peaxi162Scf00734g00034.1	Solyc02g072470.4.1, Solyc03g006030.4.1, Solyc03g006080.4.1, Solyc03g006100.4.1, Solyc10g055280.1.1, Solyc10g055310.1.1	Sopen02g021440.1, Sopen03g002040.1, Sopen03g002090.1, Sopen03g002100.1, Sopen03g002110.1	PGSC0003DMG400001016, PGSC0003DMG400001016, PGSC0003DMG400010949, PGSC0003DMG400010950, PGSC0003DMG400010951, PGSC0003DMG400010952, PGSC0003DMG400012514, PGSC0003DMG400012514, PGSC0003DMG400013500, PGSC0003DMG400015081, PGSC0003DMG400015083, PGSC0003DMG400018024, PGSC0003DMG400018024, PGSC0003DMG400018028, PGSC0003DMG400019039, PGSC0003DMG400020697, PGSC0003DMG400026748, PGSC0003DMG400026748, PGS…
N0.HOG0000022	OG0000011	n703		St_PG4005_C00T024409.1	St_PG6243_C00T049424.1		CAN.T225.6, CAN.T225.7	Nitab4.5_0004398g0010.1, Nitab4.5_0005631g0030.1	Oeu050372.1, Oeu058838.1	Peaxi162Scf00501g00035.1	Solyc02g063210.1.1	Sopen02g014280.1	PGSC0003DMG400010400
N0.HOG0000023	OG0000011	n714		St_PG4005_C00T032287.1	St_PG6243_C00T017956.1, St_PG6243_C00T018432.1, St_PG6243_C00T043818.1
N0.HOG0000024	OG0000011	n717	St_PG1013_C00T005202.1, St_PG1013_C00T010562.1, St_PG1013_C00T010563.1, St_PG1013_C00T010850.1, St_PG1013_C00T013646.1, St_PG1013_C00T015203.1, St_PG1013_C00T017757.1, St_PG1013_C00T022350.1, St_PG1013_C00T022350.2, St_PG1013_C00T022351.1, St_PG1013_C00T036251.1, St_PG1013_C00T039420.1, St_PG1013_C00T047173.1, St_PG1013_C00T047174.1, St_PG1013_C00T048649.1, St_PG1013_C00T049409.1, St_PG1013_C00T0…	St_PG4005_C00T010793.1, St_PG4005_C00T010807.1, St_PG4005_C00T016408.1, St_PG4005_C00T019235.1, St_PG4005_C00T027015.1, St_PG4005_C00T028743.1, St_PG4005_C00T033034.1, St_PG4005_C00T033107.1, St_PG4005_C00T034949.1, St_PG4005_C00T035148.1, St_PG4005_C00T035887.1, St_PG4005_C00T037510.1, St_PG4005_C00T037511.1, St_PG4005_C00T043332.1, St_PG4005_C00T043333.1, St_PG4005_C00T043451.1, St_PG4005_C00T0…	St_PG6243_C00T003573.1, St_PG6243_C00T005164.1, St_PG6243_C00T007010.1, St_PG6243_C00T009494.1, St_PG6243_C00T009495.1, St_PG6243_C00T009496.1, St_PG6243_C00T011269.1, St_PG6243_C00T011270.1, St_PG6243_C00T011816.1, St_PG6243_C00T011826.1, St_PG6243_C00T011827.1, St_PG6243_C00T014671.1, St_PG6243_C00T014673.1, St_PG6243_C00T017550.1, St_PG6243_C00T017566.1, St_PG6243_C00T017957.1, St_PG6243_C00T0…	MSTRG.1542.1, MSTRG.1543.1	CAN.T1297.8, CAN.T1505.10, CAN.T1631.1, CAN.T1631.4, CAN.T1635.24, CAN.T1909.10, CAN.T1909.11, CAN.T1909.12, CAN.T1909.13, CAN.T1909.16, CAN.T1909.6, CAN.T1909.7, CAN.T1909.9, CAN.T200.6, CAN.T26004.1, CAN.T274.10, CAN.T341.15, CAN.T341.17, CAN.T363.24, CAN.T394.122, CAN.T513.7, CAN.T748.2, CAN.T843.22, CAN.T875.6	Nitab4.5_0000010g0270.1, Nitab4.5_0000073g0590.1, Nitab4.5_0000575g0190.1, Nitab4.5_0001180g0230.1, Nitab4.5_0002577g0060.1, Nitab4.5_0002577g0090.1, Nitab4.5_0002577g0110.1, Nitab4.5_0003666g0040.1, Nitab4.5_0004612g0060.1, Nitab4.5_0004612g0080.1, Nitab4.5_0004912g0030.1, Nitab4.5_0006059g0050.1, Nitab4.5_0008290g0010.1, Nitab4.5_0008290g0040.1, Nitab4.5_0011052g0010.1	Oeu001606.1, Oeu001610.1, Oeu001631.1, Oeu004375.1, Oeu009741.1, Oeu024617.1, Oeu024620.2, Oeu027102.1, Oeu032991.1, Oeu033845.1, Oeu042707.1, Oeu043938.1	Peaxi162Scf00009g01919.1, Peaxi162Scf00025g02922.1, Peaxi162Scf00025g02923.1, Peaxi162Scf00025g02924.1, Peaxi162Scf00072g00621.1, Peaxi162Scf00171g00346.1, Peaxi162Scf00391g00321.1, Peaxi162Scf00540g00520.1, Peaxi162Scf00681g00023.1, Peaxi162Scf00777g00110.1, Peaxi162Scf00825g00025.1, Peaxi162Scf03648g00022.1	Solyc03g019980.2.1, Solyc03g098400.2.1, Solyc03g118330.3.1, Solyc06g076910.3.1, Solyc07g018180.3.1, Solyc09g064950.1.1, Solyc10g012140.2.1, Solyc10g012150.1.1, Solyc10g085110.3.1, Solyc10g085120.3.1, Solyc11g006330.1.1, Solyc11g020260.3.1, Solyc11g020270.1.1	Sopen03g029140.1, Sopen03g029640.1, Sopen03g037230.1, Sopen04g004220.1, Sopen06g033300.1, Sopen07g007280.1, Sopen07g007300.1, Sopen09g026710.1, Sopen10g006190.1, Sopen10g025090.1, Sopen10g034570.1, Sopen10g034580.1, Sopen10g034590.1, Sopen11g010560.1	PGSC0003DMG400000996, PGSC0003DMG400005485, PGSC0003DMG400006502, PGSC0003DMG400010183, PGSC0003DMG400011509, PGSC0003DMG400013124, PGSC0003DMG400015283, PGSC0003DMG400019415, PGSC0003DMG400023283, PGSC0003DMG400023283, PGSC0003DMG400025635, PGSC0003DMG400025635, PGSC0003DMG400025636, PGSC0003DMG400030443, PGSC0003DMG402005482
N0.HOG0000025	OG0000012	n0		St_PG4005_C00T004914.1, St_PG4005_C00T007105.1, St_PG4005_C00T009170.1, St_PG4005_C00T009173.1, St_PG4005_C00T009174.1, St_PG4005_C00T010780.1, St_PG4005_C00T011215.1, St_PG4005_C00T011387.1, St_PG4005_C00T011471.1, St_PG4005_C00T011472.1, St_PG4005_C00T012034.1, St_PG4005_C00T012407.1, St_PG4005_C00T012411.1, St_PG4005_C00T012677.1, St_PG4005_C00T012718.1, St_PG4005_C00T012719.1, St_PG4005_C00T0…									PGSC0003DMG400044391
N0.HOG0000026	OG0000013	n0	St_PG1013_C00T000440.1, St_PG1013_C00T000441.1, St_PG1013_C00T000501.1, St_PG1013_C00T001386.1, St_PG1013_C00T001927.1, St_PG1013_C00T001928.1, St_PG1013_C00T001929.1, St_PG1013_C00T001990.1, St_PG1013_C00T001991.1, St_PG1013_C00T002184.1, St_PG1013_C00T002185.1, St_PG1013_C00T002189.1, St_PG1013_C00T002190.1, St_PG1013_C00T003980.1, St_PG1013_C00T005012.1, St_PG1013_C00T006465.1, St_PG1013_C00T0…	St_PG4005_C00T017592.1, St_PG4005_C00T017595.1, St_PG4005_C00T025020.1, St_PG4005_C00T027653.1, St_PG4005_C00T036586.1, St_PG4005_C00T037365.1, St_PG4005_C00T037366.1, St_PG4005_C00T048608.1	St_PG6243_C00T008844.1, St_PG6243_C00T008845.1, St_PG6243_C00T010573.1, St_PG6243_C00T017086.1, St_PG6243_C00T026554.1, St_PG6243_C00T034595.1, St_PG6243_C00T051456.1, St_PG6243_C00T061127.1, St_PG6243_C00T062701.1, St_PG6243_C00T065974.1, St_PG6243_C00T065975.1	MSTRG.27158.1	CAN.T1013.19, CAN.T183.4, CAN.T371.77, CAN.T411.13, CAN.T479.37, CAN.T480.11	Nitab4.5_0000094g0050.1, Nitab4.5_0000233g0260.1, Nitab4.5_0000260g0080.1, Nitab4.5_0000315g0110.1, Nitab4.5_0000779g0120.1, Nitab4.5_0000845g0090.1, Nitab4.5_0001942g0120.1, Nitab4.5_0002118g0040.1	Oeu014125.1, Oeu019277.1, Oeu038304.1, Oeu039633.1, Oeu054173.1	Peaxi162Scf00213g00093.1, Peaxi162Scf00213g00940.1	Solyc01g150130.1.1, Solyc01g150136.1.1, Solyc05g043405.1.1, Solyc07g009470.3.1, Solyc07g015760.1.1, Solyc08g150126.1.1, Solyc09g015223.1.1, Solyc10g017985.1.1	Sopen00g001910.1, Sopen00g002880.1, Sopen00g003320.1, Sopen00g003330.1, Sopen00g003600.1, Sopen00g006140.1, Sopen00g007650.1, Sopen00g007680.1, Sopen00g007970.1, Sopen00g008030.1, Sopen00g008040.1, Sopen00g010350.1, Sopen00g010870.1, Sopen00g011210.1, Sopen00g013330.1, Sopen00g013860.1, Sopen00g013930.1, Sopen00g014280.1, Sopen01g005490.1, Sopen01g005680.1, Sopen01g005690.1, Sopen01g005730.1, Sop…	PGSC0003DMG400013005, PGSC0003DMG400016811, PGSC0003DMG400016811, PGSC0003DMG400024175, PGSC0003DMG400025673, PGSC0003DMG400029054, PGSC0003DMG400029555, PGSC0003DMG400029556, PGSC0003DMG400036812, PGSC0003DMG400037055, PGSC0003DMG400037677, PGSC0003DMG400039127, PGSC0003DMG400039306, PGSC0003DMG400039327, PGSC0003DMG400039767, PGSC0003DMG400040283, PGSC0003DMG400040998, PGSC0003DMG400041540, PGS…
N0.HOG0000027	OG0000014	n0	St_PG1013_C00T000529.1, St_PG1013_C00T002012.1, St_PG1013_C00T002547.1, St_PG1013_C00T005085.1, St_PG1013_C00T006460.1, St_PG1013_C00T007863.1, St_PG1013_C00T013196.1, St_PG1013_C00T014559.1, St_PG1013_C00T017122.1, St_PG1013_C00T021143.1, St_PG1013_C00T022738.1, St_PG1013_C00T022894.1, St_PG1013_C00T024097.1, St_PG1013_C00T037089.1, St_PG1013_C00T037587.1, St_PG1013_C00T038710.1, St_PG1013_C00T0…	St_PG4005_C00T000005.1, St_PG4005_C00T000006.1, St_PG4005_C00T000577.1, St_PG4005_C00T001067.1, St_PG4005_C00T001611.1, St_PG4005_C00T002697.1, St_PG4005_C00T002778.1, St_PG4005_C00T004915.1, St_PG4005_C00T005021.1, St_PG4005_C00T007679.1, St_PG4005_C00T011728.1, St_PG4005_C00T013183.1, St_PG4005_C00T015544.1, St_PG4005_C00T015930.1, St_PG4005_C00T016764.1, St_PG4005_C00T016800.1, St_PG4005_C00T0…	St_PG6243_C00T000557.1, St_PG6243_C00T004082.1, St_PG6243_C00T005137.1, St_PG6243_C00T006172.1, St_PG6243_C00T006344.1, St_PG6243_C00T007015.1, St_PG6243_C00T008576.1, St_PG6243_C00T009369.1, St_PG6243_C00T009774.1, St_PG6243_C00T009775.1, St_PG6243_C00T010002.1, St_PG6243_C00T011774.1, St_PG6243_C00T013101.1, St_PG6243_C00T013313.1, St_PG6243_C00T014821.1, St_PG6243_C00T016377.1, St_PG6243_C00T0…		CAN.T1139.21, CAN.T529.7, CAN.T868.10	Nitab4.5_0000002g0530.1, Nitab4.5_0000006g0030.1, Nitab4.5_0000006g0160.1, Nitab4.5_0000006g0170.1, Nitab4.5_0000008g0530.1, Nitab4.5_0000010g0200.1, Nitab4.5_0000013g0580.1, Nitab4.5_0000019g0320.1, Nitab4.5_0000022g0370.1, Nitab4.5_0000023g0040.1, Nitab4.5_0000023g0350.1, Nitab4.5_0000026g0080.1, Nitab4.5_0000028g0160.1, Nitab4.5_0000028g0300.1, Nitab4.5_0000031g0310.1, Nitab4.5_0000031g0320.1,…	Oeu000788.1, Oeu001251.1, Oeu002988.1, Oeu002989.1, Oeu002990.1, Oeu002993.1, Oeu002994.1, Oeu003083.1, Oeu003179.1, Oeu003303.1, Oeu003304.1, Oeu003305.1, Oeu003308.1, Oeu003309.1, Oeu003311.1, Oeu003321.1, Oeu003328.1, Oeu003762.1, Oeu004037.1, Oeu004478.1, Oeu004906.1, Oeu005114.1, Oeu005661.1, Oeu006982.1, Oeu006992.1, Oeu006996.1, Oeu007001.1, Oeu008746.1, Oeu008749.1, Oeu008993.2, Oeu009001…	Peaxi162Scf00118g00217.1, Peaxi162Scf00166g00017.1, Peaxi162Scf00236g00077.1, Peaxi162Scf00251g00097.1, Peaxi162Scf00423g00097.1, Peaxi162Scf00460g00041.1, Peaxi162Scf00585g00076.1, Peaxi162Scf00623g00007.1, Peaxi162Scf00773g00120.1, Peaxi162Scf01030g00115.1, Peaxi162Scf01533g00007.1	Solyc04g074620.1.1, Solyc09g059380.1.1, Solyc09g059390.2.1, Solyc09g066040.1.1	Sopen00g005730.1, Sopen04g022700.1, Sopen04g030310.1, Sopen10g022630.1	PGSC0003DMG400001167, PGSC0003DMG400003817, PGSC0003DMG400003817, PGSC0003DMG400013852, PGSC0003DMG400024826, PGSC0003DMG400027601, PGSC0003DMG400028916, PGSC0003DMG400036157, PGSC0003DMG400038306, PGSC0003DMG400038711, PGSC0003DMG400040313, PGSC0003DMG400042385, PGSC0003DMG400045233
N0.HOG0000028	OG0000015	n0							Oeu000105.1, Oeu000243.1, Oeu000411.1, Oeu000417.1, Oeu000440.1, Oeu000595.1, Oeu000622.1, Oeu000776.1, Oeu000797.1, Oeu001082.1, Oeu001113.1, Oeu001175.1, Oeu001243.1, Oeu001354.1, Oeu001447.1, Oeu001492.1, Oeu001690.1, Oeu001708.1, Oeu001709.1, Oeu001750.1, Oeu001925.1, Oeu001961.1, Oeu002278.1, Oeu002363.1, Oeu002447.1, Oeu002448.1, Oeu002725.1, Oeu002787.1, Oeu002789.2, Oeu002790.1, Oeu002795…
N0.HOG0000029	OG0000016	n0	St_PG1013_C00T000606.1, St_PG1013_C00T000615.1, St_PG1013_C00T000618.1, St_PG1013_C00T000631.1, St_PG1013_C00T000635.1, St_PG1013_C00T001060.1, St_PG1013_C00T006645.1, St_PG1013_C00T015147.1, St_PG1013_C00T019745.1, St_PG1013_C00T020638.1, St_PG1013_C00T020661.1, St_PG1013_C00T021191.1, St_PG1013_C00T021257.1, St_PG1013_C00T021338.1, St_PG1013_C00T021527.1, St_PG1013_C00T021528.1, St_PG1013_C00T0…	St_PG4005_C00T000778.1, St_PG4005_C00T003679.1, St_PG4005_C00T006212.1, St_PG4005_C00T011929.1, St_PG4005_C00T013918.1, St_PG4005_C00T014195.1, St_PG4005_C00T014476.1, St_PG4005_C00T015013.1, St_PG4005_C00T015204.1, St_PG4005_C00T015672.1, St_PG4005_C00T015882.1, St_PG4005_C00T016150.1, St_PG4005_C00T016760.1, St_PG4005_C00T017385.1, St_PG4005_C00T017410.1, St_PG4005_C00T017933.1, St_PG4005_C00T0…	St_PG6243_C00T002785.1, St_PG6243_C00T002786.1, St_PG6243_C00T002997.1, St_PG6243_C00T005918.1, St_PG6243_C00T016385.1, St_PG6243_C00T016388.1, St_PG6243_C00T020656.1, St_PG6243_C00T022266.1, St_PG6243_C00T022928.1, St_PG6243_C00T023452.1, St_PG6243_C00T023456.1, St_PG6243_C00T023779.1, St_PG6243_C00T023780.1, St_PG6243_C00T024290.1, St_PG6243_C00T025422.1, St_PG6243_C00T025567.1, St_PG6243_C00T0…		CAN.T100.36, CAN.T100.37, CAN.T1045.6, CAN.T1063.2, CAN.T1178.2, CAN.T1178.3, CAN.T129.16, CAN.T129.17, CAN.T1298.13, CAN.T1298.14, CAN.T1298.15, CAN.T1298.21, CAN.T1298.22, CAN.T1336.6, CAN.T134.4, CAN.T1625.2, CAN.T1648.14, CAN.T1648.15, CAN.T1648.16, CAN.T1738.16, CAN.T1738.17, CAN.T1739.2, CAN.T1875.2, CAN.T201.48, CAN.T210.9, CAN.T219.11, CAN.T219.12, CAN.T219.13, CAN.T267.20, CAN.T30.10, CA…	Nitab4.5_0000223g0170.1, Nitab4.5_0000223g0190.1, Nitab4.5_0000349g0190.1, Nitab4.5_0001379g0030.1, Nitab4.5_0001379g0040.1, Nitab4.5_0001379g0050.1, Nitab4.5_0001761g0110.1, Nitab4.5_0001761g0200.1, Nitab4.5_0002093g0200.1, Nitab4.5_0002093g0210.1, Nitab4.5_0002616g0060.1, Nitab4.5_0002616g0070.1, Nitab4.5_0002616g0090.1, Nitab4.5_0003101g0070.1, Nitab4.5_0003101g0090.1, Nitab4.5_0003101g0130.1,…	Oeu005220.1, Oeu011265.1, Oeu012769.1, Oeu012817.1, Oeu012818.1, Oeu019368.1, Oeu026888.1, Oeu041414.1, Oeu048725.1, Oeu051858.1, Oeu054668.1, Oeu054716.1, Oeu058356.1, Oeu058757.1, Oeu062828.1, Oeu062871.1, Oeu062872.1, Oeu062873.1	Peaxi162Scf00040g00123.1, Peaxi162Scf00060g00008.1, Peaxi162Scf00147g00038.1, Peaxi162Scf00157g00416.1, Peaxi162Scf00211g00218.1, Peaxi162Scf00211g00220.1, Peaxi162Scf00299g00612.1, Peaxi162Scf00336g00013.1, Peaxi162Scf00350g00016.1, Peaxi162Scf00350g00053.1, Peaxi162Scf00774g00116.1, Peaxi162Scf00802g00113.1, Peaxi162Scf00913g00110.1	Solyc00g500037.1.1, Solyc00g500038.1.1, Solyc00g500045.1.1, Solyc00g500046.1.1, Solyc00g500081.1.1, Solyc00g500082.1.1, Solyc00g500127.1.1, Solyc00g500128.1.1, Solyc00g500147.1.1, Solyc00g500148.1.1, Solyc00g500149.1.1, Solyc00g500197.1.1, Solyc00g500198.1.1, Solyc00g500239.1.1, Solyc00g500300.1.1, Solyc00g500304.1.1, Solyc00g500326.1.1, Solyc00g500327.1.1, Solyc01g017080.2.1, Solyc01g017120.1.1,…	Sopen02g009120.1, Sopen10g008920.1	PGSC0003DMG400002008, PGSC0003DMG400011827, PGSC0003DMG400015060, PGSC0003DMG400015064, PGSC0003DMG400020533, PGSC0003DMG400020534, PGSC0003DMG400020691, PGSC0003DMG400046719, PGSC0003DMG402024143
N0.HOG0000030	OG0000017	n0	St_PG1013_C00T000096.1, St_PG1013_C00T000528.1, St_PG1013_C00T000754.1, St_PG1013_C00T001183.1, St_PG1013_C00T001220.1, St_PG1013_C00T001255.1, St_PG1013_C00T001354.1, St_PG1013_C00T001364.1, St_PG1013_C00T001419.1, St_PG1013_C00T001481.1, St_PG1013_C00T001656.1, St_PG1013_C00T001730.1, St_PG1013_C00T002200.1, St_PG1013_C00T002873.1, St_PG1013_C00T003927.1, St_PG1013_C00T003955.1, St_PG1013_C00T0…	St_PG4005_C00T000436.1, St_PG4005_C00T002184.1, St_PG4005_C00T004286.1, St_PG4005_C00T004462.1, St_PG4005_C00T005654.1, St_PG4005_C00T006761.1, St_PG4005_C00T007707.1, St_PG4005_C00T007914.1, St_PG4005_C00T008031.1, St_PG4005_C00T008778.1, St_PG4005_C00T009539.1, St_PG4005_C00T009541.1, St_PG4005_C00T010105.1, St_PG4005_C00T011366.1, St_PG4005_C00T012053.1, St_PG4005_C00T013583.1, St_PG4005_C00T0…	St_PG6243_C00T001281.1, St_PG6243_C00T008325.1, St_PG6243_C00T011325.1, St_PG6243_C00T012848.1, St_PG6243_C00T016458.1, St_PG6243_C00T016909.1, St_PG6243_C00T019885.1, St_PG6243_C00T020347.1, St_PG6243_C00T020357.1, St_PG6243_C00T020681.1, St_PG6243_C00T022290.1, St_PG6243_C00T022996.1, St_PG6243_C00T024308.1, St_PG6243_C00T024491.1, St_PG6243_C00T024494.1, St_PG6243_C00T024502.1, St_PG6243_C00T0…		CAN.T1.8, CAN.T1001.38, CAN.T108.58, CAN.T1134.5, CAN.T1318.8, CAN.T14806.1, CAN.T1542.9, CAN.T199.56, CAN.T229.11, CAN.T233.7, CAN.T256.12, CAN.T319.9, CAN.T409.5, CAN.T48.30, CAN.T659.1, CAN.T688.6, CAN.T72.14, CAN.T878.4, CAN.T98.21	Nitab4.5_0000001g0450.1, Nitab4.5_0000001g0460.1, Nitab4.5_0000002g0050.1, Nitab4.5_0000002g0100.1, Nitab4.5_0000002g0230.1, Nitab4.5_0000004g0290.1, Nitab4.5_0000007g0070.1, Nitab4.5_0000007g0120.1, Nitab4.5_0000011g0240.1, Nitab4.5_0000012g0220.1, Nitab4.5_0000013g0420.1, Nitab4.5_0000014g0520.1, Nitab4.5_0000018g0050.1, Nitab4.5_0000018g0200.1, Nitab4.5_0000024g0230.1, Nitab4.5_0000024g0240.1,…		Peaxi162Scf00000g00404.1, Peaxi162Scf00004g00091.1, Peaxi162Scf00005g01613.1, Peaxi162Scf00006g00323.1, Peaxi162Scf00011g03111.1, Peaxi162Scf00013g00232.1, Peaxi162Scf00024g00297.1, Peaxi162Scf00035g00127.1, Peaxi162Scf00036g01622.1, Peaxi162Scf00040g00081.1, Peaxi162Scf00040g00142.1, Peaxi162Scf00042g00112.1, Peaxi162Scf00055g00012.1, Peaxi162Scf00072g00412.1, Peaxi162Scf00075g00204.1, Peaxi162S…	Solyc00g500167.1.1, Solyc07g009010.1.1, Solyc08g061145.1.1, Solyc11g039730.1.1	Sopen01g011670.1, Sopen01g043850.1, Sopen03g009750.1, Sopen07g004970.1, Sopen08g008140.1, Sopen10g017030.1, Sopen11g014520.1, Sopen11g021670.1	PGSC0003DMG400003458, PGSC0003DMG400003458, PGSC0003DMG400004235, PGSC0003DMG400004235, PGSC0003DMG400007120, PGSC0003DMG400007590, PGSC0003DMG400011678, PGSC0003DMG400015723, PGSC0003DMG400016975, PGSC0003DMG400017269, PGSC0003DMG400021434, PGSC0003DMG400021457, PGSC0003DMG400027758, PGSC0003DMG400029968, PGSC0003DMG400033674, PGSC0003DMG400037148, PGSC0003DMG400039760, PGSC0003DMG400042289, PGS…
N0.HOG0000031	OG0000018	n0	St_PG1013_C00T001260.1, St_PG1013_C00T001287.1, St_PG1013_C00T002006.1, St_PG1013_C00T002740.1, St_PG1013_C00T005690.1, St_PG1013_C00T008641.1, St_PG1013_C00T012111.1, St_PG1013_C00T013769.1, St_PG1013_C00T014837.1, St_PG1013_C00T015480.1, St_PG1013_C00T016138.1, St_PG1013_C00T016188.1, St_PG1013_C00T016194.1, St_PG1013_C00T021743.1, St_PG1013_C00T021815.1, St_PG1013_C00T021816.1, St_PG1013_C00T0…	St_PG4005_C00T003360.1, St_PG4005_C00T011099.1, St_PG4005_C00T013364.1, St_PG4005_C00T013566.1, St_PG4005_C00T015049.1, St_PG4005_C00T017349.1, St_PG4005_C00T017496.1, St_PG4005_C00T017497.1, St_PG4005_C00T023790.1, St_PG4005_C00T025295.1, St_PG4005_C00T025446.1, St_PG4005_C00T026935.1, St_PG4005_C00T027715.1, St_PG4005_C00T030183.1, St_PG4005_C00T034301.1, St_PG4005_C00T035838.1, St_PG4005_C00T0…	St_PG6243_C00T001722.1, St_PG6243_C00T001723.1, St_PG6243_C00T004355.1, St_PG6243_C00T004356.1, St_PG6243_C00T005926.1, St_PG6243_C00T010931.1, St_PG6243_C00T014809.1, St_PG6243_C00T015174.1, St_PG6243_C00T015717.1, St_PG6243_C00T017860.1, St_PG6243_C00T024645.1, St_PG6243_C00T036400.1, St_PG6243_C00T039783.1, St_PG6243_C00T040844.1, St_PG6243_C00T040845.1, St_PG6243_C00T041763.1, St_PG6243_C00T0…		CAN.T1.55, CAN.T10.12, CAN.T100.33, CAN.T100.83, CAN.T1002.5, CAN.T1003.32, CAN.T1006.6, CAN.T101.14, CAN.T101.24, CAN.T1018.9, CAN.T1021.7, CAN.T1026.6, CAN.T103.14, CAN.T103.19, CAN.T1036.14, CAN.T1040.11, CAN.T1041.39, CAN.T107.35, CAN.T107.4, CAN.T1074.2, CAN.T1079.1, CAN.T108.53, CAN.T1089.7, CAN.T1097.2, CAN.T1097.3, CAN.T1103.2, CAN.T1104.11, CAN.T1107.6, CAN.T111.10, CAN.T1116.4, CAN.T112…			Peaxi162Scf00318g00042.1	Solyc02g020970.1.1, Solyc07g018320.3.1, Solyc09g059744.1.1	Sopen02g004770.1, Sopen05g019180.1, Sopen05g025460.1, Sopen08g008880.1, Sopen11g018390.1, Sopen11g025370.1, Sopen12g009250.1	PGSC0003DMG400000400, PGSC0003DMG400001303, PGSC0003DMG400002105, PGSC0003DMG400002216, PGSC0003DMG400002374, PGSC0003DMG400004209, PGSC0003DMG400006647, PGSC0003DMG400009022, PGSC0003DMG400010858, PGSC0003DMG400011625, PGSC0003DMG400014996, PGSC0003DMG400017393, PGSC0003DMG400017979, PGSC0003DMG400021760, PGSC0003DMG400025087, PGSC0003DMG400026507, PGSC0003DMG400026521, PGSC0003DMG400027608, PGS…
N0.HOG0000032	OG0000019	n0			St_PG6243_C00T001409.1, St_PG6243_C00T020257.1, St_PG6243_C00T046081.1, St_PG6243_C00T059433.1, St_PG6243_C00T065584.1			Nitab4.5_0012604g0010.1		Peaxi162Scf00902g00111.1	Solyc10g062090.1.1	Sopen00g003060.1, Sopen00g003160.1, Sopen00g010860.1, Sopen00g010890.1, Sopen00g012940.1, Sopen01g008880.1, Sopen01g009910.1, Sopen01g013060.1, Sopen01g014770.1, Sopen01g015040.1, Sopen01g015580.1, Sopen01g016020.1, Sopen01g016750.1, Sopen01g016900.1, Sopen01g017020.1, Sopen01g017030.1, Sopen01g017100.1, Sopen01g017140.1, Sopen01g017140.2, Sopen01g017140.3, Sopen01g017220.1, Sopen01g017240.1, Sop…	PGSC0003DMG400003848, PGSC0003DMG400035724, PGSC0003DMG400040742, PGSC0003DMG400043097, PGSC0003DMG400043577, PGSC0003DMG400044765, PGSC0003DMG400045460
N0.HOG0000033	OG0000020	n0	St_PG1013_C00T001238.1, St_PG1013_C00T001860.1, St_PG1013_C00T001861.2, St_PG1013_C00T004006.1, St_PG1013_C00T004143.1, St_PG1013_C00T004144.1, St_PG1013_C00T004145.1, St_PG1013_C00T012237.1, St_PG1013_C00T013564.1, St_PG1013_C00T014220.1, St_PG1013_C00T014227.1, St_PG1013_C00T014228.1, St_PG1013_C00T014231.1, St_PG1013_C00T014233.1, St_PG1013_C00T014234.1, St_PG1013_C00T014237.1, St_PG1013_C00T0…	St_PG4005_C00T000419.1, St_PG4005_C00T001070.1, St_PG4005_C00T001460.1, St_PG4005_C00T001461.1, St_PG4005_C00T001461.2, St_PG4005_C00T001858.1, St_PG4005_C00T001860.1, St_PG4005_C00T001864.1, St_PG4005_C00T001865.1, St_PG4005_C00T006906.1, St_PG4005_C00T007603.1, St_PG4005_C00T008132.1, St_PG4005_C00T008133.1, St_PG4005_C00T010968.1, St_PG4005_C00T011820.1, St_PG4005_C00T011821.1, St_PG4005_C00T0…	St_PG6243_C00T000023.1, St_PG6243_C00T006533.1, St_PG6243_C00T008788.1, St_PG6243_C00T009389.1, St_PG6243_C00T009652.1, St_PG6243_C00T009653.1, St_PG6243_C00T010009.1, St_PG6243_C00T010011.1, St_PG6243_C00T010013.1, St_PG6243_C00T010070.1, St_PG6243_C00T010182.1, St_PG6243_C00T010183.1, St_PG6243_C00T010184.1, St_PG6243_C00T010185.1, St_PG6243_C00T010188.1, St_PG6243_C00T010189.1, St_PG6243_C00T0…	MSTRG.2935.1	CAN.T1002.20, CAN.T1002.21, CAN.T1002.25, CAN.T1002.26, CAN.T1002.29, CAN.T101.34, CAN.T107.25, CAN.T1124.8, CAN.T1167.1, CAN.T1204.3, CAN.T140.41, CAN.T143.39, CAN.T143.40, CAN.T143.41, CAN.T1527.1, CAN.T1527.2, CAN.T1579.21, CAN.T1579.22, CAN.T1579.25, CAN.T158.29, CAN.T158.30, CAN.T158.33, CAN.T1768.1, CAN.T1816.10, CAN.T1816.11, CAN.T1816.13, CAN.T1816.9, CAN.T1833.4, CAN.T1833.5, CAN.T193.25…	Nitab4.5_0000014g0450.1, Nitab4.5_0000233g0250.1, Nitab4.5_0000551g0180.1, Nitab4.5_0001730g0090.1, Nitab4.5_0001730g0100.1, Nitab4.5_0001925g0160.1, Nitab4.5_0001925g0170.1, Nitab4.5_0002757g0040.1, Nitab4.5_0002757g0070.1, Nitab4.5_0002757g0110.1, Nitab4.5_0002932g0010.1, Nitab4.5_0003583g0040.1, Nitab4.5_0003736g0060.1, Nitab4.5_0003736g0080.1, Nitab4.5_0003736g0090.1, Nitab4.5_0004084g0020.1,…	Oeu038867.1, Oeu062207.1, Oeu062212.1	Peaxi162Scf00023g01026.1, Peaxi162Scf00023g01027.1, Peaxi162Scf00041g01424.1, Peaxi162Scf00062g00217.1, Peaxi162Scf00062g00928.1, Peaxi162Scf00062g02014.1, Peaxi162Scf00075g00617.1, Peaxi162Scf00075g00618.1, Peaxi162Scf00086g00048.1, Peaxi162Scf00086g00054.1, Peaxi162Scf00086g00436.1, Peaxi162Scf00120g00025.1, Peaxi162Scf00168g01723.1, Peaxi162Scf00306g00043.1, Peaxi162Scf00323g00026.1, Peaxi162S…	Solyc01g005710.2.1, Solyc01g005730.3.1, Solyc01g005760.3.1, Solyc01g005780.1.1, Solyc01g008390.3.1, Solyc01g008410.3.1, Solyc01g008480.4.1, Solyc01g009690.3.1, Solyc01g009700.3.1, Solyc01g009930.3.1, Solyc01g012690.1.1, Solyc01g013870.1.1, Solyc01g013880.1.1, Solyc01g014020.1.1, Solyc01g014140.3.1, Solyc01g014150.1.1, Solyc01g014160.1.1, Solyc01g014170.1.1, Solyc01g014300.1.1, Solyc03g082780.3.1,…	Sopen00g010090.1, Sopen01g001720.1, Sopen01g001730.1, Sopen01g001740.1, Sopen01g001750.1, Sopen01g001770.1, Sopen01g001870.1, Sopen01g002540.1, Sopen01g003910.1, Sopen01g003920.1, Sopen01g004000.1, Sopen01g008060.1, Sopen01g008230.1, Sopen01g008240.1, Sopen01g008500.1, Sopen01g022930.1, Sopen01g022930.2, Sopen01g029110.1, Sopen03g006290.1, Sopen03g006300.1, Sopen03g022530.1, Sopen05g007250.1, Sop…	PGSC0003DMG400003195, PGSC0003DMG400004284, PGSC0003DMG400004284, PGSC0003DMG400004722, PGSC0003DMG400004725, PGSC0003DMG400004727, PGSC0003DMG400004727, PGSC0003DMG400005226, PGSC0003DMG400005538, PGSC0003DMG400005539, PGSC0003DMG400005541, PGSC0003DMG400005542, PGSC0003DMG400010700, PGSC0003DMG400010700, PGSC0003DMG400011610, PGSC0003DMG400011611, PGSC0003DMG400013898, PGSC0003DMG400014463, PGS…
N0.HOG0000034	OG0000021	n0	St_PG1013_C00T000388.1, St_PG1013_C00T000468.1, St_PG1013_C00T000469.1, St_PG1013_C00T000494.1, St_PG1013_C00T001453.1, St_PG1013_C00T001456.1, St_PG1013_C00T001847.1, St_PG1013_C00T003829.1, St_PG1013_C00T004524.1, St_PG1013_C00T005038.1, St_PG1013_C00T006129.1, St_PG1013_C00T006130.1, St_PG1013_C00T006403.1, St_PG1013_C00T006742.1, St_PG1013_C00T006743.1, St_PG1013_C00T007301.1, St_PG1013_C00T0…	St_PG4005_C00T000270.1, St_PG4005_C00T001535.1, St_PG4005_C00T001571.1, St_PG4005_C00T001581.1, St_PG4005_C00T001582.1, St_PG4005_C00T001651.1, St_PG4005_C00T002593.1, St_PG4005_C00T002860.1, St_PG4005_C00T004387.1, St_PG4005_C00T004387.2, St_PG4005_C00T005114.1, St_PG4005_C00T006520.1, St_PG4005_C00T006878.1, St_PG4005_C00T007450.1, St_PG4005_C00T007705.1, St_PG4005_C00T007839.1, St_PG4005_C00T0…	St_PG6243_C00T000007.1, St_PG6243_C00T001097.1, St_PG6243_C00T001382.1, St_PG6243_C00T002256.1, St_PG6243_C00T002258.1, St_PG6243_C00T002259.1, St_PG6243_C00T002884.1, St_PG6243_C00T002944.1, St_PG6243_C00T003232.1, St_PG6243_C00T004075.1, St_PG6243_C00T004323.1, St_PG6243_C00T005564.1, St_PG6243_C00T005739.1, St_PG6243_C00T006443.1, St_PG6243_C00T008868.1, St_PG6243_C00T009606.1, St_PG6243_C00T0…		CAN.T107.29, CAN.T1092.1, CAN.T1103.1, CAN.T111.43, CAN.T1138.3, CAN.T1158.7, CAN.T12.24, CAN.T121.6, CAN.T1254.1, CAN.T1297.1, CAN.T135.63, CAN.T138.9, CAN.T144.6, CAN.T1452.3, CAN.T1453.3, CAN.T1497.16, CAN.T194.10, CAN.T1960.1, CAN.T201.28, CAN.T21.52, CAN.T212.9, CAN.T213.17, CAN.T268.22, CAN.T278.11, CAN.T279.7, CAN.T329.6, CAN.T349.11, CAN.T354.33, CAN.T40.15, CAN.T466.5, CAN.T61.17, CAN.T6…	Nitab4.5_0000044g0450.1, Nitab4.5_0000047g0030.1, Nitab4.5_0000060g0070.1, Nitab4.5_0000063g0320.1, Nitab4.5_0000064g0120.1, Nitab4.5_0000097g0160.1, Nitab4.5_0000098g0170.1, Nitab4.5_0000106g0320.1, Nitab4.5_0000113g0230.1, Nitab4.5_0000115g0050.1, Nitab4.5_0000175g0270.1, Nitab4.5_0000197g0020.1, Nitab4.5_0000214g0190.1, Nitab4.5_0000241g0090.1, Nitab4.5_0000268g0110.1, Nitab4.5_0000344g0040.1,…	Oeu000130.1, Oeu001541.1, Oeu002445.1, Oeu003866.1, Oeu004378.1, Oeu005183.1, Oeu005766.1, Oeu006005.1, Oeu008160.1, Oeu008392.1, Oeu009942.1, Oeu010041.1, Oeu011879.1, Oeu012182.1, Oeu012657.1, Oeu013393.1, Oeu014367.1, Oeu014514.1, Oeu014520.1, Oeu015096.1, Oeu017073.1, Oeu018763.1, Oeu018905.1, Oeu018910.1, Oeu018929.1, Oeu018937.1, Oeu018941.1, Oeu018953.1, Oeu019060.1, Oeu019409.1, Oeu020452…	Peaxi162Scf00002g00043.1, Peaxi162Scf00025g03220.1, Peaxi162Scf00028g00056.1, Peaxi162Scf00030g10015.1, Peaxi162Scf00046g00816.1, Peaxi162Scf00052g00006.1, Peaxi162Scf00053g02315.1, Peaxi162Scf00067g00113.1, Peaxi162Scf00097g01611.1, Peaxi162Scf00104g00310.1, Peaxi162Scf00115g00076.1, Peaxi162Scf00118g00214.1, Peaxi162Scf00164g00714.1, Peaxi162Scf00169g00172.1, Peaxi162Scf00237g00102.1, Peaxi162S…		Sopen01g015620.1, Sopen01g021250.1, Sopen01g029140.1, Sopen02g006570.1, Sopen03g003960.1, Sopen04g011470.1, Sopen07g016880.1, Sopen07g020290.1, Sopen07g029140.2, Sopen09g011560.1, Sopen10g009530.1	PGSC0003DMG400029780, PGSC0003DMG400033332, PGSC0003DMG400037845
N0.HOG0000035	OG0000022	n0	St_PG1013_C00T000083.1, St_PG1013_C00T000084.1, St_PG1013_C00T000592.1, St_PG1013_C00T000639.1, St_PG1013_C00T001330.1, St_PG1013_C00T001331.1, St_PG1013_C00T001348.1, St_PG1013_C00T001366.1, St_PG1013_C00T002167.1, St_PG1013_C00T002168.1, St_PG1013_C00T002169.1, St_PG1013_C00T003780.1, St_PG1013_C00T003866.1, St_PG1013_C00T004100.1, St_PG1013_C00T004101.1, St_PG1013_C00T004557.1, St_PG1013_C00T0…	St_PG4005_C00T000488.1, St_PG4005_C00T000740.1, St_PG4005_C00T001420.1, St_PG4005_C00T002234.1, St_PG4005_C00T003900.1, St_PG4005_C00T003961.1, St_PG4005_C00T004277.1, St_PG4005_C00T004783.1, St_PG4005_C00T004784.1, St_PG4005_C00T004944.1, St_PG4005_C00T006503.1, St_PG4005_C00T006573.1, St_PG4005_C00T006606.1, St_PG4005_C00T006762.1, St_PG4005_C00T007549.1, St_PG4005_C00T007783.1, St_PG4005_C00T0…	St_PG6243_C00T001065.1, St_PG6243_C00T001169.1, St_PG6243_C00T001275.1, St_PG6243_C00T001458.1, St_PG6243_C00T002124.1, St_PG6243_C00T002730.1, St_PG6243_C00T003509.1, St_PG6243_C00T003900.1, St_PG6243_C00T004329.1, St_PG6243_C00T004338.1, St_PG6243_C00T004339.1, St_PG6243_C00T004712.1, St_PG6243_C00T005427.1, St_PG6243_C00T005711.1, St_PG6243_C00T006148.1, St_PG6243_C00T006170.1, St_PG6243_C00T0…		CAN.T1079.3, CAN.T298.46, CAN.T305.67, CAN.T407.77, CAN.T72.21	Nitab4.5_0000007g0080.1, Nitab4.5_0000025g0610.1, Nitab4.5_0000033g0150.1, Nitab4.5_0000044g0610.1, Nitab4.5_0000076g0050.1, Nitab4.5_0000185g0340.1, Nitab4.5_0000376g0210.1, Nitab4.5_0000379g0020.1, Nitab4.5_0000387g0030.1, Nitab4.5_0000423g0010.1, Nitab4.5_0000425g0150.1, Nitab4.5_0000431g0290.1, Nitab4.5_0000444g0010.1, Nitab4.5_0000516g0080.1, Nitab4.5_0000521g0140.1, Nitab4.5_0000596g0160.1,…	Oeu000015.1, Oeu001753.1, Oeu002184.1, Oeu005233.1, Oeu006210.1, Oeu009472.1, Oeu009473.1, Oeu009493.1, Oeu012528.1, Oeu016698.1, Oeu018449.1, Oeu019782.1, Oeu020547.1, Oeu023181.1, Oeu027638.1, Oeu030213.1, Oeu034871.1, Oeu037740.1, Oeu038186.1, Oeu041030.1, Oeu041330.1, Oeu041855.1, Oeu043717.1, Oeu043718.1, Oeu044343.1, Oeu044344.1, Oeu053659.1, Oeu053795.1, Oeu055206.1, Oeu055528.1, Oeu057852…	Peaxi162Scf00006g03314.1, Peaxi162Scf00126g00098.1, Peaxi162Scf00801g00038.1, Peaxi162Scf00906g00016.1, Peaxi162Scf02035g00014.1	Solyc04g050015.1.1, Solyc09g150133.1.1, Solyc10g052716.1.1, Solyc12g040535.1.1	Sopen00g013900.1, Sopen01g010940.1, Sopen01g014170.1, Sopen01g024200.1, Sopen01g037270.1, Sopen02g001070.1, Sopen02g012130.1, Sopen02g032130.1, Sopen03g024940.1, Sopen03g030620.1, Sopen04g016440.1, Sopen04g016440.2, Sopen04g019350.1, Sopen04g034640.1, Sopen05g006380.1, Sopen05g009000.1, Sopen05g009360.1, Sopen05g013600.1, Sopen05g015880.1, Sopen05g022560.1, Sopen05g027300.1, Sopen06g002940.1, Sop…	PGSC0003DMG400009258, PGSC0003DMG400009287, PGSC0003DMG400016556, PGSC0003DMG400020001, PGSC0003DMG400020974, PGSC0003DMG400045123
N0.HOG0000036	OG0000023	n0	St_PG1013_C00T000179.1, St_PG1013_C00T000180.1, St_PG1013_C00T001204.1, St_PG1013_C00T001381.1, St_PG1013_C00T001837.1, St_PG1013_C00T001894.1, St_PG1013_C00T004694.1, St_PG1013_C00T004855.1, St_PG1013_C00T005041.1, St_PG1013_C00T005572.1, St_PG1013_C00T005833.1, St_PG1013_C00T010324.1, St_PG1013_C00T012777.1, St_PG1013_C00T015958.1, St_PG1013_C00T016945.1, St_PG1013_C00T016947.1, St_PG1013_C00T0…	St_PG4005_C00T000303.1, St_PG4005_C00T000549.1, St_PG4005_C00T000550.1, St_PG4005_C00T000843.1, St_PG4005_C00T001661.1, St_PG4005_C00T002531.1, St_PG4005_C00T002594.1, St_PG4005_C00T003364.1, St_PG4005_C00T003796.1, St_PG4005_C00T003817.1, St_PG4005_C00T004126.1, St_PG4005_C00T004127.1, St_PG4005_C00T004815.1, St_PG4005_C00T005425.1, St_PG4005_C00T005487.1, St_PG4005_C00T005944.1, St_PG4005_C00T0…	St_PG6243_C00T000130.1, St_PG6243_C00T000131.1, St_PG6243_C00T000179.1, St_PG6243_C00T000180.1, St_PG6243_C00T000181.1, St_PG6243_C00T000192.1, St_PG6243_C00T001266.1, St_PG6243_C00T001266.2, St_PG6243_C00T001267.1, St_PG6243_C00T002167.1, St_PG6243_C00T002415.1, St_PG6243_C00T002453.1, St_PG6243_C00T002909.1, St_PG6243_C00T002910.1, St_PG6243_C00T003750.1, St_PG6243_C00T003782.1, St_PG6243_C00T0…		CAN.T125.3, CAN.T127.19, CAN.T1279.4, CAN.T1289.3, CAN.T147.9, CAN.T1740.2, CAN.T1759.4, CAN.T194.17, CAN.T2.10, CAN.T2504.1, CAN.T257.9, CAN.T268.13, CAN.T268.15, CAN.T278.18, CAN.T293.7, CAN.T318.3, CAN.T321.28, CAN.T339.27, CAN.T362.17, CAN.T391.3, CAN.T423.33, CAN.T456.22, CAN.T4596.1, CAN.T508.20, CAN.T524.39, CAN.T53.40, CAN.T548.9, CAN.T563.3, CAN.T630.48, CAN.T630.53, CAN.T69.25, CAN.T83.…	Nitab4.5_0000062g0040.1, Nitab4.5_0000161g0170.1, Nitab4.5_0000498g0050.1, Nitab4.5_0000555g0050.1, Nitab4.5_0000616g0100.1, Nitab4.5_0000831g0080.1, Nitab4.5_0001023g0170.1, Nitab4.5_0001461g0080.1, Nitab4.5_0001461g0090.1, Nitab4.5_0001499g0080.1, Nitab4.5_0001507g0090.1, Nitab4.5_0001547g0050.1, Nitab4.5_0002311g0030.1, Nitab4.5_0002628g0090.1, Nitab4.5_0003113g0080.1, Nitab4.5_0003166g0020.1,…		Peaxi162Scf00004g00458.1, Peaxi162Scf00033g00082.1, Peaxi162Scf00056g00012.1, Peaxi162Scf00108g00115.1, Peaxi162Scf00136g00043.1, Peaxi162Scf00270g00413.1, Peaxi162Scf00375g00430.1, Peaxi162Scf00385g00076.1, Peaxi162Scf00461g01111.1, Peaxi162Scf00553g00217.1, Peaxi162Scf00566g00021.1, Peaxi162Scf00622g00018.1, Peaxi162Scf00771g00026.1, Peaxi162Scf00780g01011.1, Peaxi162Scf01238g00022.1	Solyc02g031700.3.1, Solyc03g096700.3.1, Solyc04g051787.1.1, Solyc04g054360.1.1, Solyc05g015570.1.1, Solyc05g039910.1.1, Solyc05g041970.1.1, Solyc08g041720.1.1, Solyc08g061275.1.1, Solyc11g030910.1.1, Solyc11g065330.1.1, Solyc12g038343.1.1	Sopen01g007650.1, Sopen01g010980.1, Sopen01g011730.1, Sopen01g011740.1, Sopen01g016940.1, Sopen01g018580.1, Sopen01g018790.1, Sopen01g026860.1, Sopen01g032040.1, Sopen02g005360.1, Sopen02g009950.1, Sopen02g010180.1, Sopen02g010790.1, Sopen02g010790.2, Sopen03g016280.1, Sopen03g017620.1, Sopen03g024100.1, Sopen03g026910.1, Sopen03g026910.2, Sopen03g026910.3, Sopen03g028020.1, Sopen03g028030.1, Sop…	PGSC0003DMG400001165, PGSC0003DMG400001253, PGSC0003DMG400001699, PGSC0003DMG400004103, PGSC0003DMG400004104, PGSC0003DMG400004105, PGSC0003DMG400006261, PGSC0003DMG400006499, PGSC0003DMG400007543, PGSC0003DMG400008246, PGSC0003DMG400012698, PGSC0003DMG400013047, PGSC0003DMG400013047, PGSC0003DMG400014991, PGSC0003DMG400016298, PGSC0003DMG400017483, PGSC0003DMG400017950, PGSC0003DMG400025344, PGS…
N0.HOG0000037	OG0000024	n1				MSTRG.12876.2, MSTRG.24105.1	CAN.T424.78
N0.HOG0000038	OG0000024	n3	St_PG1013_C00T000491.1, St_PG1013_C00T001498.1, St_PG1013_C00T001833.1, St_PG1013_C00T003918.1, St_PG1013_C00T003958.1, St_PG1013_C00T004108.1, St_PG1013_C00T004114.1, St_PG1013_C00T004130.1, St_PG1013_C00T005054.1, St_PG1013_C00T005855.1, St_PG1013_C00T005856.1, St_PG1013_C00T006382.1, St_PG1013_C00T006499.1, St_PG1013_C00T007402.1, St_PG1013_C00T007403.1, St_PG1013_C00T007522.1, St_PG1013_C00T0…	St_PG4005_C00T000088.1, St_PG4005_C00T000484.1, St_PG4005_C00T001262.1, St_PG4005_C00T001295.1, St_PG4005_C00T001296.1, St_PG4005_C00T001297.1, St_PG4005_C00T002118.1, St_PG4005_C00T002294.1, St_PG4005_C00T003132.1, St_PG4005_C00T003252.1, St_PG4005_C00T004170.1, St_PG4005_C00T005078.1, St_PG4005_C00T005201.1, St_PG4005_C00T005202.1, St_PG4005_C00T005312.1, St_PG4005_C00T009307.1, St_PG4005_C00T0…	St_PG6243_C00T000040.1, St_PG6243_C00T000041.1, St_PG6243_C00T000315.1, St_PG6243_C00T000428.1, St_PG6243_C00T001193.1, St_PG6243_C00T001194.1, St_PG6243_C00T002669.1, St_PG6243_C00T002670.1, St_PG6243_C00T003159.1, St_PG6243_C00T003557.1, St_PG6243_C00T003697.1, St_PG6243_C00T003880.1, St_PG6243_C00T005115.1, St_PG6243_C00T005116.1, St_PG6243_C00T006546.1, St_PG6243_C00T006588.1, St_PG6243_C00T0…	MSTRG.13026.1	CAN.T1099.13, CAN.T1102.4, CAN.T1134.13, CAN.T1218.17, CAN.T126.4, CAN.T1611.3, CAN.T1627.18, CAN.T1841.1, CAN.T296.9, CAN.T362.39, CAN.T492.83, CAN.T625.62, CAN.T628.50, CAN.T628.51, CAN.T650.30, CAN.T779.3, CAN.T798.66, CAN.T802.4, CAN.T841.20, CAN.T89.23, CAN.T91.12	Nitab4.5_0000153g0200.1, Nitab4.5_0000762g0100.1, Nitab4.5_0002704g0050.1	Oeu017988.1, Oeu049412.1, Oeu049413.1, Oeu049414.1, Oeu049415.1, Oeu049416.1	Peaxi162Scf00000g00849.1, Peaxi162Scf00008g00465.1, Peaxi162Scf00009g00242.1, Peaxi162Scf00043g01512.1, Peaxi162Scf00043g01515.1, Peaxi162Scf00058g00126.1, Peaxi162Scf00058g00819.1, Peaxi162Scf00069g02213.1, Peaxi162Scf00088g01011.1, Peaxi162Scf00120g00054.1, Peaxi162Scf00125g01027.1, Peaxi162Scf00134g00071.1, Peaxi162Scf00135g00017.1, Peaxi162Scf00139g00122.1, Peaxi162Scf00153g00156.1, Peaxi162S…	Solyc01g033995.1.1, Solyc01g034010.2.1, Solyc01g056290.2.1, Solyc01g081584.1.1, Solyc02g005606.1.1, Solyc02g030462.1.1, Solyc02g065112.1.1, Solyc02g065114.1.1, Solyc02g071535.1.1, Solyc03g005550.3.1, Solyc03g044600.2.1, Solyc03g059425.1.1, Solyc03g083810.4.1, Solyc03g094155.1.1, Solyc04g014613.1.1, Solyc04g014617.1.1, Solyc04g014640.2.1, Solyc04g015660.3.1, Solyc04g050685.1.1, Solyc04g055060.3.1,…	Sopen01g005940.1, Sopen01g009560.1, Sopen01g011760.1, Sopen01g015170.1, Sopen01g034990.1, Sopen02g035500.1, Sopen03g007260.1, Sopen03g007260.2, Sopen03g009670.1, Sopen03g021450.1, Sopen03g021850.1, Sopen03g022250.1, Sopen03g025630.1, Sopen04g007750.1, Sopen04g021620.1, Sopen04g024350.1, Sopen04g024760.1, Sopen04g029940.1, Sopen05g009860.1, Sopen05g011130.1, Sopen05g012180.1, Sopen05g012360.1, Sop…	PGSC0003DMG400000655, PGSC0003DMG400000655, PGSC0003DMG400000655, PGSC0003DMG400000655, PGSC0003DMG400006264, PGSC0003DMG400006264, PGSC0003DMG400008330, PGSC0003DMG400010948, PGSC0003DMG400011119, PGSC0003DMG400011463, PGSC0003DMG400014763, PGSC0003DMG400014763, PGSC0003DMG400014763, PGSC0003DMG400014763, PGSC0003DMG400019874, PGSC0003DMG400021588, PGSC0003DMG400023828, PGSC0003DMG400025157, PGS…
N0.HOG0000039	OG0000025	n0	St_PG1013_C00T000081.1, St_PG1013_C00T000082.1, St_PG1013_C00T000649.1, St_PG1013_C00T001261.1, St_PG1013_C00T001288.1, St_PG1013_C00T003904.1, St_PG1013_C00T004924.1, St_PG1013_C00T005053.1, St_PG1013_C00T005734.1, St_PG1013_C00T005823.1, St_PG1013_C00T006426.1, St_PG1013_C00T006716.1, St_PG1013_C00T008743.1, St_PG1013_C00T008886.1, St_PG1013_C00T008981.1, St_PG1013_C00T009096.1, St_PG1013_C00T0…	St_PG4005_C00T002981.1, St_PG4005_C00T003091.1, St_PG4005_C00T006749.1, St_PG4005_C00T009192.1, St_PG4005_C00T022993.1, St_PG4005_C00T023178.1, St_PG4005_C00T024935.1, St_PG4005_C00T026724.1, St_PG4005_C00T027649.1, St_PG4005_C00T033148.1, St_PG4005_C00T038665.1, St_PG4005_C00T040698.1, St_PG4005_C00T045397.1, St_PG4005_C00T045535.1, St_PG4005_C00T048249.1, St_PG4005_C00T056038.1, St_PG4005_C00T0…	St_PG6243_C00T003139.1, St_PG6243_C00T006088.1, St_PG6243_C00T006173.1, St_PG6243_C00T006181.1, St_PG6243_C00T008121.1, St_PG6243_C00T008285.1, St_PG6243_C00T009400.1, St_PG6243_C00T009443.1, St_PG6243_C00T010905.1, St_PG6243_C00T012000.1, St_PG6243_C00T012241.1, St_PG6243_C00T015804.1, St_PG6243_C00T017409.1, St_PG6243_C00T018824.1, St_PG6243_C00T023965.1, St_PG6243_C00T034213.1, St_PG6243_C00T0…		CAN.T10.11, CAN.T1002.3, CAN.T1003.28, CAN.T1009.2, CAN.T1020.4, CAN.T1028.8, CAN.T1034.23, CAN.T104.5, CAN.T1045.46, CAN.T1056.5, CAN.T107.6, CAN.T1070.5, CAN.T1074.3, CAN.T1080.5, CAN.T1087.6, CAN.T1089.1, CAN.T1094.11, CAN.T1095.25, CAN.T112.18, CAN.T112.29, CAN.T1129.51, CAN.T1132.4, CAN.T116.1, CAN.T116.20, CAN.T1162.4, CAN.T1164.36, CAN.T1172.2, CAN.T1172.3, CAN.T1179.2, CAN.T1228.4, CAN.T1…	Nitab4.5_0000078g0350.1, Nitab4.5_0004027g0040.1, Nitab4.5_0005474g0030.1	Oeu012724.1	Peaxi162Scf00067g02527.1, Peaxi162Scf00152g01234.1	Solyc01g044275.1.1, Solyc01g080740.1.1, Solyc02g030135.1.1, Solyc02g088520.4.1, Solyc04g150125.1.1, Solyc05g150120.1.1, Solyc07g039470.1.1, Solyc08g016437.1.1, Solyc08g150107.1.1, Solyc09g074870.4.1, Solyc09g150155.1.1, Solyc10g053960.2.1, Solyc12g019715.1.1, Solyc12g036280.1.1, Solyc12g038090.1.1, Solyc12g042870.1.1	Sopen00g004270.1, Sopen00g005350.1, Sopen00g005360.1, Sopen00g013890.1, Sopen01g007050.1, Sopen01g007470.1, Sopen01g016520.1, Sopen01g017990.1, Sopen01g021630.1, Sopen01g022090.1, Sopen01g022560.1, Sopen01g022580.1, Sopen01g023190.1, Sopen01g023300.1, Sopen01g024320.1, Sopen01g024400.1, Sopen01g027230.1, Sopen01g032160.1, Sopen01g037260.1, Sopen02g001060.1, Sopen02g006090.1, Sopen02g009470.1, Sop…	PGSC0003DMG400000202, PGSC0003DMG400000763, PGSC0003DMG400001878, PGSC0003DMG400002595, PGSC0003DMG400002966, PGSC0003DMG400003214, PGSC0003DMG400003940, PGSC0003DMG400004330, PGSC0003DMG400004494, PGSC0003DMG400005561, PGSC0003DMG400006898, PGSC0003DMG400006898, PGSC0003DMG400007270, PGSC0003DMG400007342, PGSC0003DMG400007650, PGSC0003DMG400009476, PGSC0003DMG400011391, PGSC0003DMG400011391, PGS…
N0.HOG0000040	OG0000026	n1	St_PG1013_C00T058931.1	St_PG4005_C00T041877.1	St_PG6243_C00T010254.1, St_PG6243_C00T060260.1	MSTRG.21365.1, MSTRG.21365.2, MSTRG.21365.3	CAN.T821.1	Nitab4.5_0009763g0010.1	Oeu016672.1	Peaxi162Scf00032g00821.1	Solyc01g008560.3.1	Sopen01g004100.1	PGSC0003DMG400010485, PGSC0003DMG400010485, PGSC0003DMG400010485, PGSC0003DMG400010485
N0.HOG0000041	OG0000026	n18					CAN.T625.46		Oeu036849.1, Oeu036850.1
N0.HOG0000042	OG0000026	n21				MSTRG.12463.1, MSTRG.12463.2
N0.HOG0000043	OG0000026	n27				MSTRG.3542.1			Oeu036852.1, Oeu050383.1
N0.HOG0000044	OG0000026	n29				MSTRG.23593.1, MSTRG.23593.2, MSTRG.23593.3			Oeu030792.1, Oeu030793.1
N0.HOG0000045	OG0000026	n33	St_PG1013_C00T017166.1, St_PG1013_C00T017168.1, St_PG1013_C00T040569.1, St_PG1013_C00T040571.1	St_PG4005_C00T050456.1	St_PG6243_C00T007830.1, St_PG6243_C00T047744.1		CAN.T625.45	Nitab4.5_0000753g0150.1, Nitab4.5_0003652g0020.1		Peaxi162Scf00394g00915.1	Solyc02g086270.4.1	Sopen02g030950.1, Sopen02g030970.1	PGSC0003DMG400026383, PGSC0003DMG400026384, PGSC0003DMG400026384, PGSC0003DMG400026384
N0.HOG0000046	OG0000026	n50	St_PG1013_C00T008243.1, St_PG1013_C00T008243.2, St_PG1013_C00T008244.1, St_PG1013_C00T008245.1, St_PG1013_C00T008246.1, St_PG1013_C00T008246.2, St_PG1013_C00T008247.1, St_PG1013_C00T008248.1, St_PG1013_C00T008249.1, St_PG1013_C00T008250.1, St_PG1013_C00T008254.1, St_PG1013_C00T054976.1, St_PG1013_C00T054976.2, St_PG1013_C00T054977.1, St_PG1013_C00T054978.1, St_PG1013_C00T054979.1, St_PG1013_C00T0…	St_PG4005_C00T026393.1, St_PG4005_C00T026394.1, St_PG4005_C00T026396.1, St_PG4005_C00T054577.1	St_PG6243_C00T002569.1, St_PG6243_C00T015501.1, St_PG6243_C00T015506.1, St_PG6243_C00T067940.1	MSTRG.13550.1, MSTRG.2220.1, MSTRG.7645.3	CAN.T594.11, CAN.T610.31, CAN.T610.32, CAN.T610.33, CAN.T610.34, CAN.T610.35, CAN.T610.36, CAN.T610.37, CAN.T610.38, CAN.T610.39	Nitab4.5_0000057g0070.1, Nitab4.5_0000694g0050.1, Nitab4.5_0000694g0060.1, Nitab4.5_0002112g0030.1, Nitab4.5_0004981g0060.1, Nitab4.5_0005528g0080.1, Nitab4.5_0011933g0010.1	Oeu027004.1, Oeu054968.1, Oeu054974.1, Oeu057746.1	Peaxi162Scf00179g00219.1, Peaxi162Scf00179g00221.1, Peaxi162Scf00179g00222.1	Solyc04g007390.4.1, Solyc05g008930.3.1, Solyc05g008940.3.1, Solyc05g008950.4.1, Solyc05g008960.3.1, Solyc05g008970.1.1, Solyc05g008980.2.1, Solyc05g009010.1.1, Solyc05g010530.3.1	Sopen04g002450.1, Sopen05g004690.1, Sopen05g004700.1, Sopen05g004710.1, Sopen05g004710.2, Sopen05g004720.1, Sopen05g004740.1, Sopen05g004740.2, Sopen05g004750.1	PGSC0003DMG400005975, PGSC0003DMG400005975, PGSC0003DMG400014063, PGSC0003DMG400014066, PGSC0003DMG400030533, PGSC0003DMG400030533, PGSC0003DMG400030533, PGSC0003DMG400030534, PGSC0003DMG400030535, PGSC0003DMG400030536, PGSC0003DMG400030536, PGSC0003DMG401030531, PGSC0003DMG401030531, PGSC0003DMG401030531, PGSC0003DMG401030531, PGSC0003DMG401030532, PGSC0003DMG401030532, PGSC0003DMG401030532, PGS…
N0.HOG0000047	OG0000026	n151	St_PG1013_C00T004135.1, St_PG1013_C00T022566.1, St_PG1013_C00T022568.1, St_PG1013_C00T022569.1, St_PG1013_C00T043089.1, St_PG1013_C00T043094.1, St_PG1013_C00T048548.1, St_PG1013_C00T048550.1	St_PG4005_C00T008148.1, St_PG4005_C00T032200.1, St_PG4005_C00T056374.1	St_PG6243_C00T024160.1, St_PG6243_C00T045643.1		CAN.T1129.5, CAN.T652.4	Nitab4.5_0000208g0400.1, Nitab4.5_0001536g0020.1, Nitab4.5_0008832g0030.1			Solyc03g119230.1.1, Solyc03g119240.3.1, Solyc12g036330.1.1	Sopen03g038120.1, Sopen03g038120.2, Sopen03g038120.3, Sopen12g016660.1	PGSC0003DMG401005729, PGSC0003DMG401005729, PGSC0003DMG402005729, PGSC0003DMG402005729, PGSC0003DMG402015827, PGSC0003DMG403005729, PGSC0003DMG403005729
N0.HOG0000048	OG0000026	n183	St_PG1013_C00T004136.1, St_PG1013_C00T004138.1, St_PG1013_C00T043095.1, St_PG1013_C00T043096.1	St_PG4005_C00T008137.1, St_PG4005_C00T056385.1	St_PG6243_C00T008797.1, St_PG6243_C00T024161.1		CAN.T1129.6, CAN.T1129.8			Peaxi162Scf01324g00245.1, Peaxi162Scf01324g00246.1		Sopen12g016640.1	PGSC0003DMG400015839, PGSC0003DMG401015827
N0.HOG0000049	OG0000026	n198	St_PG1013_C00T004137.1, St_PG1013_C00T004139.1, St_PG1013_C00T008253.1, St_PG1013_C00T008255.1, St_PG1013_C00T008257.1, St_PG1013_C00T008258.1, St_PG1013_C00T008260.1, St_PG1013_C00T008262.1, St_PG1013_C00T017167.1, St_PG1013_C00T017175.1, St_PG1013_C00T017176.1, St_PG1013_C00T022567.1, St_PG1013_C00T040570.1, St_PG1013_C00T040578.1, St_PG1013_C00T043096.2, St_PG1013_C00T043096.3, St_PG1013_C00T0…	St_PG4005_C00T003473.1, St_PG4005_C00T003473.2, St_PG4005_C00T008138.1, St_PG4005_C00T008142.1, St_PG4005_C00T032201.1, St_PG4005_C00T050465.1, St_PG4005_C00T054576.1, St_PG4005_C00T056379.1, St_PG4005_C00T056384.1	St_PG6243_C00T002570.1, St_PG6243_C00T007835.1, St_PG6243_C00T008791.1, St_PG6243_C00T015492.1, St_PG6243_C00T015498.1, St_PG6243_C00T024182.1, St_PG6243_C00T024189.1, St_PG6243_C00T040030.1, St_PG6243_C00T047750.1, St_PG6243_C00T067946.1, St_PG6243_C00T067947.1, St_PG6243_C00T067948.1, St_PG6243_C00T067951.1, St_PG6243_C00T067956.1		CAN.T1129.7, CAN.T125.12, CAN.T276.11, CAN.T610.12, CAN.T610.13, CAN.T610.14, CAN.T610.17, CAN.T610.42, CAN.T610.43, CAN.T610.46, CAN.T610.47, CAN.T610.48, CAN.T610.50, CAN.T610.53, CAN.T625.37, CAN.T625.38	Nitab4.5_0000057g0100.1, Nitab4.5_0000694g0020.1, Nitab4.5_0000912g0030.1, Nitab4.5_0001616g0130.1, Nitab4.5_0001986g0010.1, Nitab4.5_0004981g0080.1, Nitab4.5_0005528g0040.1, Nitab4.5_0005528g0050.1, Nitab4.5_0007990g0030.1, Nitab4.5_0008832g0020.1, Nitab4.5_0014879g0010.1	Oeu010771.2, Oeu016631.1, Oeu016632.1, Oeu027003.1, Oeu027006.1, Oeu027007.1, Oeu027710.1, Oeu036851.1, Oeu039317.1, Oeu042596.1, Oeu050625.1, Oeu054969.1, Oeu054973.1, Oeu054975.1, Oeu054990.3, Oeu054991.1, Oeu059491.1, Oeu059942.1, Oeu059945.1, Oeu059959.1, Oeu062999.1, Oeu063000.1, Oeu063001.1, Oeu063005.1	Peaxi162Scf00179g00126.1, Peaxi162Scf00179g00127.1, Peaxi162Scf00394g00824.1, Peaxi162Scf00634g00516.1	Solyc02g086210.4.1, Solyc04g007380.3.1, Solyc05g009040.3.1, Solyc05g009090.3.1, Solyc12g040370.1.1	Sopen02g030890.1, Sopen02g030960.1, Sopen03g038110.1, Sopen04g002440.1, Sopen05g004780.1, Sopen05g004790.1, Sopen05g004790.2	PGSC0003DMG400001269, PGSC0003DMG400001271, PGSC0003DMG400005730, PGSC0003DMG400006000, PGSC0003DMG400006000, PGSC0003DMG400012081, PGSC0003DMG400012083, PGSC0003DMG400014060, PGSC0003DMG400014061, PGSC0003DMG400014064, PGSC0003DMG400014577, PGSC0003DMG400014578, PGSC0003DMG400026384, PGSC0003DMG400026388, PGSC0003DMG400026388, PGSC0003DMG400026388, PGSC0003DMG400026388, PGSC0003DMG400030578, PGS…
N0.HOG0000050	OG0000026	n336		St_PG4005_C00T009126.1	St_PG6243_C00T023060.1, St_PG6243_C00T048183.1
N0.HOG0000051	OG0000026	n339	St_PG1013_C00T019513.1, St_PG1013_C00T019514.1, St_PG1013_C00T019515.1, St_PG1013_C00T049777.1, St_PG1013_C00T049778.1, St_PG1013_C00T049779.1	St_PG4005_C00T014971.1, St_PG4005_C00T033407.1	St_PG6243_C00T005939.1, St_PG6243_C00T005940.1, St_PG6243_C00T005941.1, St_PG6243_C00T044411.1, St_PG6243_C00T044412.1, St_PG6243_C00T044413.1, St_PG6243_C00T044414.1	MSTRG.8515.1	CAN.T108.47, CAN.T108.48, CAN.T108.49, CAN.T108.52, CAN.T108.59	Nitab4.5_0000714g0040.1, Nitab4.5_0005987g0020.1, Nitab4.5_0008103g0010.1, Nitab4.5_0016580g0020.1	Oeu007775.1, Oeu015655.1, Oeu022475.1, Oeu037095.1, Oeu041043.1, Oeu041050.1, Oeu041323.1, Oeu041335.2, Oeu060623.1	Peaxi162Scf00550g00410.1, Peaxi162Scf00550g00421.1, Peaxi162Scf00550g00448.1	Solyc03g007210.3.1	Sopen03g003200.1, Sopen03g023250.1	PGSC0003DMG400009114, PGSC0003DMG400009114, PGSC0003DMG400009115, PGSC0003DMG400009115, PGSC0003DMG400009115, PGSC0003DMG400009116
N0.HOG0000052	OG0000026	n384	St_PG1013_C00T004162.1, St_PG1013_C00T004165.1, St_PG1013_C00T014843.1, St_PG1013_C00T019511.1, St_PG1013_C00T041046.1, St_PG1013_C00T041047.1, St_PG1013_C00T041048.1, St_PG1013_C00T041050.1, St_PG1013_C00T041051.1, St_PG1013_C00T041051.2, St_PG1013_C00T041053.1, St_PG1013_C00T041054.1, St_PG1013_C00T041056.1, St_PG1013_C00T041223.1, St_PG1013_C00T058919.1, St_PG1013_C00T058924.1, St_PG1013_C00T0…	St_PG4005_C00T000939.1, St_PG4005_C00T000940.1, St_PG4005_C00T009127.1, St_PG4005_C00T033409.1, St_PG4005_C00T039100.1, St_PG4005_C00T041870.1, St_PG4005_C00T041873.1, St_PG4005_C00T041888.1, St_PG4005_C00T046596.1, St_PG4005_C00T046597.1, St_PG4005_C00T046604.1, St_PG4005_C00T050881.1, St_PG4005_C00T050883.1, St_PG4005_C00T050884.1, St_PG4005_C00T050885.1, St_PG4005_C00T050887.1	St_PG6243_C00T009241.1, St_PG6243_C00T009244.1, St_PG6243_C00T009247.1, St_PG6243_C00T009258.1, St_PG6243_C00T009260.1, St_PG6243_C00T009265.1, St_PG6243_C00T009269.1, St_PG6243_C00T009273.1, St_PG6243_C00T009276.1, St_PG6243_C00T009332.1, St_PG6243_C00T010214.1, St_PG6243_C00T010220.1, St_PG6243_C00T010221.1, St_PG6243_C00T010227.1, St_PG6243_C00T010233.1, St_PG6243_C00T010237.1, St_PG6243_C00T0…	MSTRG.8670.1	CAN.T809.84, CAN.T809.85, CAN.T809.86, CAN.T809.87, CAN.T809.88, CAN.T809.90	Nitab4.5_0000023g0420.1, Nitab4.5_0000108g0100.1, Nitab4.5_0000825g0100.1, Nitab4.5_0000870g0020.1, Nitab4.5_0001747g0080.1, Nitab4.5_0001747g0090.1, Nitab4.5_0003101g0050.1, Nitab4.5_0003580g0020.1, Nitab4.5_0005600g0010.1	Oeu037096.1, Oeu047442.1, Oeu060164.1, Oeu060614.1, Oeu060616.1, Oeu060619.2	Peaxi162Scf00032g00035.1, Peaxi162Scf00344g00189.1, Peaxi162Scf00344g01810.1, Peaxi162Scf00344g01811.1, Peaxi162Scf00344g01812.1, Peaxi162Scf00450g00007.1, Peaxi162Scf00450g00033.1, Peaxi162Scf01089g00024.1	Solyc01g008500.4.1, Solyc01g008570.1.1, Solyc02g079600.3.1, Solyc02g081470.4.1, Solyc02g081510.3.1, Solyc03g007220.3.1, Solyc11g007410.3.1, Solyc11g007430.3.1	Sopen01g004040.1, Sopen01g006570.1, Sopen02g024420.1, Sopen02g026110.1, Sopen02g026130.1, Sopen11g003290.1	PGSC0003DMG400002102, PGSC0003DMG400002102, PGSC0003DMG400004553, PGSC0003DMG400004553, PGSC0003DMG400009113, PGSC0003DMG400009113, PGSC0003DMG400010484, PGSC0003DMG400010484, PGSC0003DMG400010484, PGSC0003DMG400010499, PGSC0003DMG400010502, PGSC0003DMG400010701, PGSC0003DMG400013884, PGSC0003DMG400016052, PGSC0003DMG400017728, PGSC0003DMG400017738, PGSC0003DMG400017738, PGSC0003DMG400017738, PGS…
N0.HOG0000053	OG0000027	n1	St_PG1013_C00T015536.1, St_PG1013_C00T035206.1	St_PG4005_C00T004730.1, St_PG4005_C00T042916.1	St_PG6243_C00T006701.1, St_PG6243_C00T056228.1	MSTRG.19565.1	CAN.T1349.6	Nitab4.5_0001004g0160.1, Nitab4.5_0001886g0020.1	Oeu018445.3	Peaxi162Scf00665g00211.1	Solyc12g008340.2.1	Sopen12g003300.1	PGSC0003DMG400000366, PGSC0003DMG400000366
N0.HOG0000054	OG0000027	n16	St_PG1013_C00T024147.1, St_PG1013_C00T038452.1	St_PG4005_C00T009767.1, St_PG4005_C00T029712.1	St_PG6243_C00T000308.1, St_PG6243_C00T035950.1	MSTRG.26371.1, MSTRG.26371.3, MSTRG.26371.4, MSTRG.26371.9	CAN.T1333.16, CAN.T14.47, CAN.T162.150, CAN.T17063.1, CAN.T222.51, CAN.T363.4, CAN.T632.2, CAN.T680.18, CAN.T877.1, CAN.T890.30, CAN.T949.3	Nitab4.5_0007335g0060.1, Nitab4.5_0007657g0030.1	Oeu052421.1, Oeu064897.1, Oeu064898.1	Peaxi162Scf00058g01218.1, Peaxi162Scf01451g00003.1	Solyc06g064490.2.1, Solyc10g049415.1.1, Solyc10g061885.1.1, Solyc12g014595.1.1	Sopen00g001920.1, Sopen00g004070.1, Sopen00g012050.1, Sopen00g014030.1, Sopen01g005040.1, Sopen01g006820.1, Sopen01g007730.1, Sopen01g007780.1, Sopen01g008410.1, Sopen01g008480.1, Sopen01g009090.1, Sopen01g009140.1, Sopen01g009230.1, Sopen01g009490.1, Sopen01g009490.2, Sopen01g009640.1, Sopen01g009650.1, Sopen01g009660.1, Sopen01g009760.1, Sopen01g010100.1, Sopen01g010660.1, Sopen01g010790.1, Sop…	PGSC0003DMG400002236, PGSC0003DMG400002236, PGSC0003DMG400002236, PGSC0003DMG400033138, PGSC0003DMG400033138
N0.HOG0000055	OG0000028	n0	St_PG1013_C00T043080.1						Oeu000061.1, Oeu000085.1, Oeu000122.1, Oeu000160.1, Oeu000161.1, Oeu000164.1, Oeu000187.1, Oeu000313.1, Oeu000385.1, Oeu000471.1, Oeu000725.1, Oeu000919.1, Oeu000975.1, Oeu001054.1, Oeu001133.1, Oeu001185.1, Oeu001218.1, Oeu001374.1, Oeu001434.1, Oeu001609.1, Oeu001691.1, Oeu001816.1, Oeu001892.1, Oeu001969.1, Oeu001970.1, Oeu002027.4, Oeu002415.1, Oeu002430.3, Oeu002441.1, Oeu002610.1, Oeu002713…
N0.HOG0000056	OG0000029	n0	St_PG1013_C00T000904.1, St_PG1013_C00T001026.1, St_PG1013_C00T001664.1, St_PG1013_C00T002028.1, St_PG1013_C00T002140.1, St_PG1013_C00T002270.1, St_PG1013_C00T002889.1, St_PG1013_C00T002889.2, St_PG1013_C00T003154.1, St_PG1013_C00T004069.1, St_PG1013_C00T004700.1, St_PG1013_C00T004861.1, St_PG1013_C00T005079.1, St_PG1013_C00T005290.1, St_PG1013_C00T006387.1, St_PG1013_C00T006883.1, St_PG1013_C00T0…	St_PG4005_C00T002579.1, St_PG4005_C00T003979.1, St_PG4005_C00T004938.1, St_PG4005_C00T006201.1, St_PG4005_C00T007813.1, St_PG4005_C00T008551.1, St_PG4005_C00T009850.1, St_PG4005_C00T010705.1, St_PG4005_C00T015283.1, St_PG4005_C00T024755.1, St_PG4005_C00T025613.1, St_PG4005_C00T026759.1, St_PG4005_C00T027417.1, St_PG4005_C00T030517.1, St_PG4005_C00T033624.1, St_PG4005_C00T034220.1, St_PG4005_C00T0…	St_PG6243_C00T001092.1, St_PG6243_C00T002280.1, St_PG6243_C00T002800.1, St_PG6243_C00T003527.1, St_PG6243_C00T003988.1, St_PG6243_C00T004289.1, St_PG6243_C00T005686.1, St_PG6243_C00T007342.1, St_PG6243_C00T008175.1, St_PG6243_C00T008319.1, St_PG6243_C00T008700.1, St_PG6243_C00T009405.1, St_PG6243_C00T010401.1, St_PG6243_C00T010506.1, St_PG6243_C00T013194.1, St_PG6243_C00T013311.1, St_PG6243_C00T0…	MSTRG.18021.1	CAN.T1510.2, CAN.T466.10, CAN.T548.5, CAN.T548.6, CAN.T946.2, CAN.T98.24	Nitab4.5_0000009g0320.1, Nitab4.5_0000082g0300.1, Nitab4.5_0000139g0100.1, Nitab4.5_0000139g0110.1, Nitab4.5_0000170g0480.1, Nitab4.5_0000173g0280.1, Nitab4.5_0000173g0350.1, Nitab4.5_0000202g0420.1, Nitab4.5_0000270g0030.1, Nitab4.5_0000319g0120.1, Nitab4.5_0000353g0040.1, Nitab4.5_0000381g0310.1, Nitab4.5_0000427g0050.1, Nitab4.5_0000437g0200.1, Nitab4.5_0000437g0220.1, Nitab4.5_0000495g0190.1,…	Oeu039462.1	Peaxi162Scf00000g00616.1, Peaxi162Scf00005g00467.1, Peaxi162Scf00006g00342.1, Peaxi162Scf00011g00134.1, Peaxi162Scf00013g00339.1, Peaxi162Scf00013g03334.1, Peaxi162Scf00024g00314.1, Peaxi162Scf00031g00234.1, Peaxi162Scf00031g02423.1, Peaxi162Scf00036g00318.1, Peaxi162Scf00039g00213.1, Peaxi162Scf00043g00613.1, Peaxi162Scf00050g02422.1, Peaxi162Scf00054g00011.1, Peaxi162Scf00066g00530.1, Peaxi162S…	Solyc01g066775.1.1, Solyc02g031730.1.1, Solyc02g093775.1.1, Solyc02g150111.1.1, Solyc03g096305.1.1, Solyc04g049893.1.1, Solyc04g150123.1.1, Solyc05g048840.1.1, Solyc07g150119.1.1, Solyc08g060815.1.1, Solyc08g150149.1.1, Solyc10g018207.1.1, Solyc10g080786.1.1, Solyc10g080788.1.1, Solyc12g150109.1.1	Sopen01g005340.1, Sopen01g006290.1, Sopen01g006400.1, Sopen01g025160.1, Sopen01g025160.2, Sopen01g032200.1, Sopen02g006810.1, Sopen02g011340.1, Sopen02g038420.1, Sopen03g007830.1, Sopen03g007840.1, Sopen03g017650.1, Sopen03g017700.1, Sopen03g024810.1, Sopen03g025320.1, Sopen03g025320.2, Sopen03g028620.1, Sopen04g014920.1, Sopen04g018010.1, Sopen04g020440.1, Sopen05g008290.1, Sopen05g010750.1, Sop…	PGSC0003DMG400002554, PGSC0003DMG400005809, PGSC0003DMG400010979, PGSC0003DMG400014425, PGSC0003DMG400017611, PGSC0003DMG400018455, PGSC0003DMG400023085, PGSC0003DMG400023914, PGSC0003DMG400027290, PGSC0003DMG400027496, PGSC0003DMG400027911, PGSC0003DMG400034353, PGSC0003DMG400034576, PGSC0003DMG400035572, PGSC0003DMG400036451, PGSC0003DMG400037187, PGSC0003DMG400039650, PGSC0003DMG400039693, PGS…
N0.HOG0000057	OG0000030	n0	St_PG1013_C00T003448.1, St_PG1013_C00T003448.2, St_PG1013_C00T003450.1, St_PG1013_C00T010765.1, St_PG1013_C00T013029.1, St_PG1013_C00T013046.1, St_PG1013_C00T013047.1, St_PG1013_C00T013048.1, St_PG1013_C00T013049.1, St_PG1013_C00T013054.1, St_PG1013_C00T013055.1, St_PG1013_C00T016149.1, St_PG1013_C00T016150.1, St_PG1013_C00T016151.1, St_PG1013_C00T016535.1, St_PG1013_C00T016536.1, St_PG1013_C00T0…	St_PG4005_C00T001506.1, St_PG4005_C00T001507.1, St_PG4005_C00T001508.1, St_PG4005_C00T003218.1, St_PG4005_C00T014728.1, St_PG4005_C00T014730.1, St_PG4005_C00T014731.1, St_PG4005_C00T014734.1, St_PG4005_C00T014736.1, St_PG4005_C00T014737.1, St_PG4005_C00T014738.1, St_PG4005_C00T014739.1, St_PG4005_C00T014740.1, St_PG4005_C00T016888.1, St_PG4005_C00T016888.2, St_PG4005_C00T024060.1, St_PG4005_C00T0…	St_PG6243_C00T002427.1, St_PG6243_C00T008254.1, St_PG6243_C00T008256.1, St_PG6243_C00T008257.1, St_PG6243_C00T008258.1, St_PG6243_C00T014389.1, St_PG6243_C00T022253.1, St_PG6243_C00T025484.1, St_PG6243_C00T025485.1, St_PG6243_C00T025489.1, St_PG6243_C00T025492.1, St_PG6243_C00T025604.1, St_PG6243_C00T025609.1, St_PG6243_C00T025615.1, St_PG6243_C00T025617.1, St_PG6243_C00T025623.1, St_PG6243_C00T0…		CAN.T1006.28, CAN.T1097.10, CAN.T111.38, CAN.T1268.1, CAN.T1268.2, CAN.T1268.4, CAN.T1268.5, CAN.T1268.6, CAN.T1268.7, CAN.T1287.1, CAN.T1287.2, CAN.T1287.3, CAN.T1287.4, CAN.T1287.5, CAN.T1287.6, CAN.T1287.8, CAN.T1343.12, CAN.T1440.10, CAN.T1440.11, CAN.T1440.12, CAN.T1440.13, CAN.T1440.14, CAN.T1440.15, CAN.T1440.16, CAN.T1440.17, CAN.T1440.18, CAN.T1440.19, CAN.T1440.2, CAN.T1440.20, CAN.T144…	Nitab4.5_0000295g0070.1, Nitab4.5_0000326g0360.1, Nitab4.5_0000488g0160.1, Nitab4.5_0000488g0180.1, Nitab4.5_0000777g0120.1, Nitab4.5_0000777g0130.1, Nitab4.5_0000777g0140.1, Nitab4.5_0000777g0150.1, Nitab4.5_0000777g0180.1, Nitab4.5_0000777g0190.1, Nitab4.5_0001512g0030.1, Nitab4.5_0001735g0160.1, Nitab4.5_0001740g0100.1, Nitab4.5_0001740g0130.1, Nitab4.5_0001881g0080.1, Nitab4.5_0002616g0130.1,…		Peaxi162Scf00008g00316.1, Peaxi162Scf00008g03113.1, Peaxi162Scf00152g00826.1, Peaxi162Scf00710g00530.1, Peaxi162Scf01385g00030.1	Solyc05g008690.2.1, Solyc05g042100.1.1, Solyc05g042110.1.1, Solyc05g043420.2.1, Solyc05g053980.1.1, Solyc05g054020.3.1, Solyc06g008785.1.1, Solyc09g063040.1.1	Sopen05g026660.1, Sopen05g026680.1, Sopen05g026830.1, Sopen05g026840.1, Sopen05g027950.1, Sopen05g032450.1, Sopen05g032470.1, Sopen05g032480.1, Sopen05g032490.1, Sopen05g032490.2, Sopen05g032500.1, Sopen05g032500.2, Sopen05g032510.1, Sopen05g032810.1, Sopen06g003220.1, Sopen06g003230.1, Sopen06g003240.1, Sopen06g003250.1, Sopen06g003570.1, Sopen09g012360.1	PGSC0003DMG400001286, PGSC0003DMG400002217, PGSC0003DMG400002217, PGSC0003DMG400002457, PGSC0003DMG400002458, PGSC0003DMG400003353, PGSC0003DMG400004561, PGSC0003DMG400004561, PGSC0003DMG400007668, PGSC0003DMG400007674, PGSC0003DMG400008292, PGSC0003DMG400008449, PGSC0003DMG400008450, PGSC0003DMG400010895, PGSC0003DMG400013084, PGSC0003DMG400013219, PGSC0003DMG400018954, PGSC0003DMG400019926, PGS…
N0.HOG0000058	OG0000031	n0	St_PG1013_C00T001199.1, St_PG1013_C00T001371.1, St_PG1013_C00T001436.1, St_PG1013_C00T001437.1, St_PG1013_C00T002097.1, St_PG1013_C00T002098.1, St_PG1013_C00T003864.1, St_PG1013_C00T003889.1, St_PG1013_C00T003890.1, St_PG1013_C00T003898.1, St_PG1013_C00T004486.1, St_PG1013_C00T004870.1, St_PG1013_C00T005222.1, St_PG1013_C00T006624.1, St_PG1013_C00T006625.1, St_PG1013_C00T006884.1, St_PG1013_C00T0…	St_PG4005_C00T000465.1, St_PG4005_C00T000998.1, St_PG4005_C00T002567.1, St_PG4005_C00T003671.1, St_PG4005_C00T004138.1, St_PG4005_C00T004461.1, St_PG4005_C00T004748.1, St_PG4005_C00T004769.1, St_PG4005_C00T004831.1, St_PG4005_C00T005230.1, St_PG4005_C00T006204.1, St_PG4005_C00T006859.1, St_PG4005_C00T007026.1, St_PG4005_C00T007575.1, St_PG4005_C00T007758.1, St_PG4005_C00T007917.1, St_PG4005_C00T0…	St_PG6243_C00T002807.1, St_PG6243_C00T002901.1, St_PG6243_C00T003000.1, St_PG6243_C00T003016.1, St_PG6243_C00T003017.1, St_PG6243_C00T003021.1, St_PG6243_C00T003519.1, St_PG6243_C00T004009.1, St_PG6243_C00T004547.1, St_PG6243_C00T005141.1, St_PG6243_C00T005659.1, St_PG6243_C00T007252.1, St_PG6243_C00T007532.1, St_PG6243_C00T007550.1, St_PG6243_C00T007554.1, St_PG6243_C00T007564.1, St_PG6243_C00T0…		CAN.T1104.1, CAN.T125.23, CAN.T1453.4, CAN.T172.3, CAN.T184.2, CAN.T242.8, CAN.T2483.1, CAN.T268.5, CAN.T283.13, CAN.T324.18, CAN.T350.56, CAN.T501.3, CAN.T54.14, CAN.T869.5, CAN.T89.9	Nitab4.5_0000193g0070.1, Nitab4.5_0000567g0060.1, Nitab4.5_0000898g0140.1, Nitab4.5_0001388g0050.1, Nitab4.5_0003130g0030.1, Nitab4.5_0003255g0030.1, Nitab4.5_0004767g0010.1, Nitab4.5_0006216g0010.1, Nitab4.5_0007523g0040.1	Oeu004802.1, Oeu005851.1, Oeu017730.1, Oeu017731.1, Oeu017732.1, Oeu018272.1, Oeu019884.1, Oeu027214.1, Oeu030082.1, Oeu030830.1, Oeu043170.2, Oeu062448.1	Peaxi162Scf00106g00075.1, Peaxi162Scf00168g00124.1, Peaxi162Scf00177g00106.1	Solyc02g081087.1.1, Solyc05g040065.1.1, Solyc05g042015.1.1, Solyc07g026877.1.1, Solyc09g030515.1.1, Solyc10g050065.1.1, Solyc10g055375.1.1	Sopen01g006480.1, Sopen01g007080.1, Sopen01g007220.1, Sopen01g007990.1, Sopen01g009930.1, Sopen01g012100.1, Sopen01g016040.1, Sopen01g016760.1, Sopen01g016770.1, Sopen01g017910.1, Sopen01g021020.1, Sopen01g029310.1, Sopen02g001630.1, Sopen02g002150.1, Sopen02g004240.1, Sopen02g004720.1, Sopen02g008260.1, Sopen03g008580.1, Sopen03g018020.1, Sopen03g018530.1, Sopen03g020070.1, Sopen03g020070.2, Sop…	PGSC0003DMG400002403, PGSC0003DMG400005965, PGSC0003DMG400011670, PGSC0003DMG400011670, PGSC0003DMG400015044, PGSC0003DMG400015700, PGSC0003DMG400018019, PGSC0003DMG400021733, PGSC0003DMG400023207, PGSC0003DMG400028085, PGSC0003DMG400029683, PGSC0003DMG400035537, PGSC0003DMG400035754, PGSC0003DMG400038122, PGSC0003DMG400040223, PGSC0003DMG400042404, PGSC0003DMG400042791, PGSC0003DMG400043540, PGS…
N0.HOG0000059	OG0000032	n2	St_PG1013_C00T015816.1, St_PG1013_C00T057396.1	St_PG4005_C00T042546.1		MSTRG.20554.1	CAN.T289.2			Peaxi162Scf00461g00009.1	Solyc03g006740.3.1, Solyc03g006750.1.1, Solyc03g006760.4.1	Sopen03g002760.1	PGSC0003DMG400005046
N0.HOG0000060	OG0000032	n12	St_PG1013_C00T025064.1, St_PG1013_C00T060180.1, St_PG1013_C00T060180.2		St_PG6243_C00T013264.1, St_PG6243_C00T056678.1	MSTRG.20560.1, MSTRG.20560.2	CAN.T1619.2	Nitab4.5_0001244g0100.1	Oeu011530.2, Oeu011549.1, Oeu011566.1, Oeu020756.1, Oeu021352.1, Oeu025568.2, Oeu027373.3, Oeu029131.2, Oeu029147.1, Oeu033964.1, Oeu046139.1, Oeu047580.3, Oeu047597.1, Oeu049478.1, Oeu059939.4, Oeu064277.1	Peaxi162Scf00071g00945.1	Solyc03g078300.3.1	Sopen03g021050.1, Sopen08g014860.1	PGSC0003DMG400013721
N0.HOG0000061	OG0000032	n41	St_PG1013_C00T006390.1, St_PG1013_C00T006392.1, St_PG1013_C00T006393.1, St_PG1013_C00T006394.1, St_PG1013_C00T006397.1, St_PG1013_C00T006398.1, St_PG1013_C00T006399.1, St_PG1013_C00T006400.1, St_PG1013_C00T006401.1, St_PG1013_C00T006489.1, St_PG1013_C00T010573.1, St_PG1013_C00T019232.1, St_PG1013_C00T020713.1, St_PG1013_C00T020715.1, St_PG1013_C00T026258.1, St_PG1013_C00T026259.1, St_PG1013_C00T0…	St_PG4005_C00T007005.1, St_PG4005_C00T007006.1, St_PG4005_C00T008873.1, St_PG4005_C00T008874.1, St_PG4005_C00T008875.1, St_PG4005_C00T012546.1, St_PG4005_C00T013347.1, St_PG4005_C00T013349.1, St_PG4005_C00T013350.1, St_PG4005_C00T016139.1, St_PG4005_C00T016140.1, St_PG4005_C00T027777.1, St_PG4005_C00T027778.1, St_PG4005_C00T036401.1, St_PG4005_C00T036403.1, St_PG4005_C00T036407.1, St_PG4005_C00T0…	St_PG6243_C00T001515.1, St_PG6243_C00T001516.1, St_PG6243_C00T001517.1, St_PG6243_C00T001518.1, St_PG6243_C00T001523.1, St_PG6243_C00T001531.1, St_PG6243_C00T001536.1, St_PG6243_C00T001572.1, St_PG6243_C00T001576.1, St_PG6243_C00T004548.1, St_PG6243_C00T004556.1, St_PG6243_C00T004558.1, St_PG6243_C00T004560.1, St_PG6243_C00T004561.1, St_PG6243_C00T004562.1, St_PG6243_C00T004563.1, St_PG6243_C00T0…	MSTRG.20553.1	CAN.T1149.3, CAN.T1149.4, CAN.T1149.5, CAN.T1149.6, CAN.T1149.7, CAN.T1218.19, CAN.T1358.2, CAN.T1358.3, CAN.T1358.4, CAN.T1358.6, CAN.T1524.10, CAN.T1524.11, CAN.T1524.13, CAN.T1524.14, CAN.T1524.15, CAN.T1632.1, CAN.T1632.10, CAN.T1632.11, CAN.T1632.4, CAN.T1632.5, CAN.T1632.7, CAN.T1632.8, CAN.T1632.9, CAN.T1647.2, CAN.T1647.3, CAN.T1647.4, CAN.T182.10, CAN.T182.8, CAN.T182.9, CAN.T1848.1, CAN…	Nitab4.5_0000013g0520.1, Nitab4.5_0000013g0530.1, Nitab4.5_0000013g0540.1, Nitab4.5_0000023g0460.1, Nitab4.5_0000023g0470.1, Nitab4.5_0000023g0490.1, Nitab4.5_0000023g0520.1, Nitab4.5_0000023g0540.1, Nitab4.5_0000023g0550.1, Nitab4.5_0000023g0560.1, Nitab4.5_0000023g0610.1, Nitab4.5_0000075g0120.1, Nitab4.5_0000227g0380.1, Nitab4.5_0000227g0390.1, Nitab4.5_0000613g0070.1, Nitab4.5_0000762g0050.1,…	Oeu020755.1, Oeu047577.1	Peaxi162Scf00054g00031.1, Peaxi162Scf00637g00219.1, Peaxi162Scf00637g00221.1, Peaxi162Scf00757g00425.1, Peaxi162Scf00773g00124.1, Peaxi162Scf00773g00125.1, Peaxi162Scf00857g00010.1, Peaxi162Scf01019g00015.1, Peaxi162Scf01048g00001.1, Peaxi162Scf01090g00130.1, Peaxi162Scf01663g00004.1, Peaxi162Scf01747g00002.1	Solyc03g053070.1.1, Solyc08g007630.1.1, Solyc08g007640.1.1, Solyc11g040410.1.1, Solyc11g042730.3.1, Solyc11g042750.1.1, Solyc11g042770.1.1, Solyc11g043060.1.1, Solyc11g043090.1.1, Solyc11g043100.1.1, Solyc11g045410.1.1, Solyc11g064760.1.1, Solyc11g064770.3.1, Solyc11g064775.1.1, Solyc11g065780.3.1, Solyc11g065790.1.1, Solyc11g065810.1.1, Solyc11g068360.1.1, Solyc11g069620.3.1, Solyc11g069920.1.1,…	Sopen00g010660.1, Sopen00g011390.1, Sopen00g012870.1, Sopen01g026310.1, Sopen01g026320.1, Sopen03g009470.1, Sopen07g012520.1, Sopen08g003590.1, Sopen08g003600.1, Sopen08g018720.1, Sopen09g008250.1, Sopen09g016280.1, Sopen11g019490.1, Sopen11g019510.1, Sopen11g020860.1, Sopen11g020870.1, Sopen11g024570.1, Sopen11g024590.1, Sopen11g025550.1, Sopen11g025560.1, Sopen11g026990.1, Sopen11g027000.1, Sop…	PGSC0003DMG400002980, PGSC0003DMG400002982, PGSC0003DMG400002982, PGSC0003DMG400002982, PGSC0003DMG400002982, PGSC0003DMG400002982, PGSC0003DMG400002982, PGSC0003DMG400003020, PGSC0003DMG400007344, PGSC0003DMG400009455, PGSC0003DMG400014047, PGSC0003DMG400017666, PGSC0003DMG400017666, PGSC0003DMG400018570, PGSC0003DMG400018572, PGSC0003DMG400018572, PGSC0003DMG400018573, PGSC0003DMG400018574, PGS…
N0.HOG0000062	OG0000033	n0	St_PG1013_C00T021241.1, St_PG1013_C00T023886.1, St_PG1013_C00T037351.1, St_PG1013_C00T037602.1	St_PG4005_C00T023472.1, St_PG4005_C00T030577.1, St_PG4005_C00T045438.1	St_PG6243_C00T022481.1, St_PG6243_C00T036916.1, St_PG6243_C00T046060.1		CAN.T169.5	Nitab4.5_0003695g0010.1	Oeu054426.2	Peaxi162Scf00041g01211.1, Peaxi162Scf00739g00014.1	Solyc04g150115.1.1, Solyc06g050180.3.1, Solyc09g055953.1.1	Sopen00g002820.1, Sopen01g004710.1, Sopen01g004950.1, Sopen01g004970.1, Sopen01g005210.1, Sopen01g005210.2, Sopen01g005250.1, Sopen01g005360.1, Sopen01g005460.1, Sopen01g005660.1, Sopen01g006210.1, Sopen01g007040.1, Sopen01g007490.1, Sopen01g007630.1, Sopen01g008570.1, Sopen01g009270.1, Sopen01g009420.1, Sopen01g009530.1, Sopen01g010580.1, Sopen01g010690.1, Sopen01g010710.1, Sopen01g011920.1, Sop…	PGSC0003DMG400024309, PGSC0003DMG400024309, PGSC0003DMG400030041, PGSC0003DMG401016141
N0.HOG0000063	OG0000034	n0	St_PG1013_C00T007003.1, St_PG1013_C00T011303.1, St_PG1013_C00T011305.1, St_PG1013_C00T011306.1, St_PG1013_C00T011307.1, St_PG1013_C00T038138.1, St_PG1013_C00T059666.1, St_PG1013_C00T059668.1, St_PG1013_C00T059668.2, St_PG1013_C00T059669.1, St_PG1013_C00T059670.1, St_PG1013_C00T059670.2	St_PG4005_C00T005912.1, St_PG4005_C00T013157.1, St_PG4005_C00T030017.1, St_PG4005_C00T049112.1, St_PG4005_C00T049117.1	St_PG6243_C00T012347.1, St_PG6243_C00T036273.1, St_PG6243_C00T058340.1, St_PG6243_C00T058343.1	MSTRG.12088.1	CAN.T1218.15, CAN.T1218.16, CAN.T1218.18	Nitab4.5_0000312g0150.1, Nitab4.5_0008481g0030.1, Nitab4.5_0012281g0020.1	Oeu000137.1, Oeu000337.1, Oeu000361.1, Oeu000500.1, Oeu000564.1, Oeu000589.1, Oeu000999.1, Oeu001116.1, Oeu001476.1, Oeu001514.1, Oeu001590.1, Oeu001797.1, Oeu001800.1, Oeu001866.1, Oeu001904.1, Oeu001917.1, Oeu002022.1, Oeu002065.1, Oeu002070.1, Oeu002139.1, Oeu002337.1, Oeu002350.1, Oeu002671.1, Oeu003018.1, Oeu003113.1, Oeu003660.1, Oeu003931.1, Oeu004068.1, Oeu004127.1, Oeu004175.1, Oeu004209…	Peaxi162Scf00002g01619.1, Peaxi162Scf00002g01621.1	Solyc06g060660.1.1, Solyc08g078760.1.1, Solyc08g078770.1.1, Solyc08g078780.2.1	Sopen06g020780.1, Sopen08g027230.1, Sopen08g027240.1, Sopen08g027250.1	PGSC0003DMG400004804, PGSC0003DMG400004805, PGSC0003DMG400013805, PGSC0003DMG400036305, PGSC0003DMG401004803, PGSC0003DMG401004803, PGSC0003DMG402004803
N0.HOG0000064	OG0000035	n4	St_PG1013_C00T052544.1	St_PG4005_C00T057283.1	St_PG6243_C00T020242.1, St_PG6243_C00T032414.1	MSTRG.21827.1, MSTRG.24763.2	CAN.T1778.6	Nitab4.5_0001192g0010.1, Nitab4.5_0008568g0050.1		Peaxi162Scf00769g00012.1	Solyc10g084220.3.1	Sopen10g033660.1
N0.HOG0000065	OG0000035	n17	St_PG1013_C00T033561.1		St_PG6243_C00T016009.1, St_PG6243_C00T038425.1	MSTRG.20481.1, MSTRG.20481.2, MSTRG.20481.3	CAN.T134.48, CAN.T530.13	Nitab4.5_0001611g0130.1, Nitab4.5_0005056g0080.1		Peaxi162Scf00647g00411.1	Solyc01g096850.4.1	Sopen00g012080.1, Sopen01g040560.1
N0.HOG0000066	OG0000035	n29	St_PG1013_C00T005245.1, St_PG1013_C00T039138.1	St_PG4005_C00T029039.1	St_PG6243_C00T035288.1	MSTRG.17659.1, MSTRG.17659.2	CAN.T65.213	Nitab4.5_0000271g0200.1, Nitab4.5_0002184g0130.1		Peaxi162Scf00526g00068.1	Solyc06g073670.4.1	Sopen06g030080.1
N0.HOG0000067	OG0000035	n40	St_PG1013_C00T000575.1, St_PG1013_C00T018901.1, St_PG1013_C00T032135.1, St_PG1013_C00T046973.1, St_PG1013_C00T055311.1	St_PG4005_C00T037287.1, St_PG4005_C00T046235.1, St_PG4005_C00T047139.1	St_PG6243_C00T005847.1, St_PG6243_C00T019370.1, St_PG6243_C00T027195.1, St_PG6243_C00T039797.1, St_PG6243_C00T040214.1, St_PG6243_C00T061042.1	MSTRG.14166.1, MSTRG.14166.2	CAN.T1330.21, CAN.T1645.10	Nitab4.5_0000003g0360.1, Nitab4.5_0000235g0050.1, Nitab4.5_0000464g0030.1		Peaxi162Scf00186g01011.1, Peaxi162Scf00362g00019.1, Peaxi162Scf00385g00620.1, Peaxi162Scf00431g00213.1	Solyc01g112320.3.1, Solyc04g082845.2.1, Solyc07g008700.3.1	Sopen01g054420.1, Sopen04g036490.1, Sopen07g004620.1
N0.HOG0000068	OG0000035	n75	St_PG1013_C00T015451.1, St_PG1013_C00T015451.2, St_PG1013_C00T044933.1, St_PG1013_C00T044933.2	St_PG4005_C00T039242.1, St_PG4005_C00T039242.2	St_PG6243_C00T001122.1, St_PG6243_C00T031758.1	MSTRG.6600.1, MSTRG.6600.2	CAN.T182.23			Peaxi162Scf00393g00052.1	Solyc07g043270.3.1	Sopen07g022850.1
N0.HOG0000069	OG0000035	n88	St_PG1013_C00T008904.1, St_PG1013_C00T008904.2, St_PG1013_C00T064325.1	St_PG4005_C00T004147.1, St_PG4005_C00T004147.2, St_PG4005_C00T040607.1, St_PG4005_C00T040607.2	St_PG6243_C00T013312.1, St_PG6243_C00T055395.1	MSTRG.12272.1, MSTRG.12272.2, MSTRG.12272.3	CAN.T543.2	Nitab4.5_0006510g0030.1, Nitab4.5_0008117g0040.1		Peaxi162Scf00189g00318.1	Solyc08g060840.1.1	Sopen08g015980.1, Sopen08g015980.2
N0.HOG0000070	OG0000035	n105	St_PG1013_C00T015452.1, St_PG1013_C00T044934.1, St_PG1013_C00T044934.2	St_PG4005_C00T039241.1, St_PG4005_C00T039241.2, St_PG4005_C00T051673.1, St_PG4005_C00T051673.2, St_PG4005_C00T051673.3	St_PG6243_C00T001704.1, St_PG6243_C00T049040.1	MSTRG.6048.1					Solyc02g068550.2.1, Solyc07g043260.4.1	Sopen02g017690.1, Sopen02g017690.2, Sopen07g022840.1
N0.HOG0000071	OG0000035	n120	St_PG1013_C00T048303.1		St_PG6243_C00T045887.1	MSTRG.10982.1, MSTRG.10982.2, MSTRG.10982.3	CAN.T1389.24	Nitab4.5_0001295g0130.1, Nitab4.5_0010788g0010.1			Solyc03g121630.3.1	Sopen03g040440.1
N0.HOG0000072	OG0000035	n131	St_PG1013_C00T004449.1, St_PG1013_C00T038293.1	St_PG4005_C00T007936.1, St_PG4005_C00T029865.1	St_PG6243_C00T010460.1, St_PG6243_C00T036107.1	MSTRG.11565.1, MSTRG.11565.2, MSTRG.11565.3, MSTRG.11565.4, MSTRG.11565.5, MSTRG.11565.6	CAN.T1475.10, CAN.T1475.9	Nitab4.5_0000109g0430.1, Nitab4.5_0005785g0020.1				Sopen06g024420.1
N0.HOG0000073	OG0000035	n144		St_PG4005_C00T034001.1	St_PG6243_C00T053216.1, St_PG6243_C00T053217.1	MSTRG.22755.1		Nitab4.5_0000373g0120.1, Nitab4.5_0009670g0020.1			Solyc06g068200.1.1	Sopen06g025470.1	PGSC0003DMG400016741
N0.HOG0000074	OG0000035	n152	St_PG1013_C00T015273.1, St_PG1013_C00T038658.1, St_PG1013_C00T048720.1, St_PG1013_C00T048720.2	St_PG4005_C00T012296.1, St_PG4005_C00T014345.1, St_PG4005_C00T025694.1, St_PG4005_C00T029509.1, St_PG4005_C00T029509.2, St_PG4005_C00T032362.1	St_PG6243_C00T045483.1	MSTRG.22756.1, MSTRG.22756.2	CAN.T1503.11, CAN.T1598.7, CAN.T407.10	Nitab4.5_0000373g0130.1, Nitab4.5_0003072g0010.1, Nitab4.5_0003072g0020.1, Nitab4.5_0003072g0040.1, Nitab4.5_0003072g0070.1, Nitab4.5_0003072g0090.1, Nitab4.5_0005461g0010.1, Nitab4.5_0005461g0030.1, Nitab4.5_0006697g0010.1, Nitab4.5_0006697g0020.1, Nitab4.5_0006697g0030.1, Nitab4.5_0008859g0010.1, Nitab4.5_0009670g0010.1, Nitab4.5_0010806g0020.1		Peaxi162Scf00075g01610.1, Peaxi162Scf00207g00636.1, Peaxi162Scf00553g00531.1	Solyc03g117520.3.1, Solyc06g068210.3.1	Sopen03g036420.1, Sopen06g025480.1	PGSC0003DMG400038940
N0.HOG0000075	OG0000035	n190	St_PG1013_C00T005308.1, St_PG1013_C00T005872.1, St_PG1013_C00T005872.2, St_PG1013_C00T005875.1, St_PG1013_C00T023138.1, St_PG1013_C00T039067.1, St_PG1013_C00T062340.1, St_PG1013_C00T062344.1, St_PG1013_C00T062344.2	St_PG4005_C00T012297.1, St_PG4005_C00T025695.1, St_PG4005_C00T029090.1		MSTRG.12915.1	CAN.T65.165	Nitab4.5_0000038g0260.1, Nitab4.5_0000038g0270.1, Nitab4.5_0000038g0280.1, Nitab4.5_0002770g0020.1, Nitab4.5_0003305g0050.1, Nitab4.5_0004983g0030.1, Nitab4.5_0005686g0010.1, Nitab4.5_0006002g0010.1	Oeu020499.1, Oeu047714.1, Oeu049582.1, Oeu058200.1, Oeu058203.1, Oeu060439.1, Oeu061600.1	Peaxi162Scf00180g01013.1, Peaxi162Scf00235g00216.1, Peaxi162Scf00672g00010.1, Peaxi162Scf01504g00001.1	Solyc06g073210.4.1, Solyc09g057870.4.1, Solyc09g057880.3.1	Sopen06g029580.1, Sopen09g021630.1, Sopen09g021650.1	PGSC0003DMG400010984, PGSC0003DMG400010984
N0.HOG0000076	OG0000035	n230				MSTRG.19576.1			Oeu020500.1
N0.HOG0000077	OG0000035	n231	St_PG1013_C00T003301.1, St_PG1013_C00T004112.1, St_PG1013_C00T005651.1, St_PG1013_C00T010768.1, St_PG1013_C00T012404.1, St_PG1013_C00T016412.1, St_PG1013_C00T018099.1, St_PG1013_C00T050080.1, St_PG1013_C00T050081.1, St_PG1013_C00T051940.1, St_PG1013_C00T053692.1, St_PG1013_C00T054049.1, St_PG1013_C00T060515.1	St_PG4005_C00T000085.1, St_PG4005_C00T000115.1, St_PG4005_C00T000116.1, St_PG4005_C00T001856.1, St_PG4005_C00T001857.1, St_PG4005_C00T008844.1, St_PG4005_C00T008845.1, St_PG4005_C00T009980.1, St_PG4005_C00T012219.1, St_PG4005_C00T014214.1, St_PG4005_C00T014215.1, St_PG4005_C00T015389.1, St_PG4005_C00T016169.1, St_PG4005_C00T024965.1, St_PG4005_C00T025728.1, St_PG4005_C00T025729.1, St_PG4005_C00T0…	St_PG6243_C00T020762.1, St_PG6243_C00T022564.1, St_PG6243_C00T023752.1, St_PG6243_C00T024798.1, St_PG6243_C00T024909.1, St_PG6243_C00T034928.1, St_PG6243_C00T037147.1, St_PG6243_C00T037148.1, St_PG6243_C00T042872.1, St_PG6243_C00T046135.1, St_PG6243_C00T046136.1, St_PG6243_C00T046962.1, St_PG6243_C00T050824.1, St_PG6243_C00T051903.1, St_PG6243_C00T054198.1, St_PG6243_C00T059695.1		CAN.T1238.28, CAN.T268.20, CAN.T273.11, CAN.T273.12, CAN.T322.112, CAN.T379.28, CAN.T386.1, CAN.T410.1, CAN.T637.3, CAN.T660.2, CAN.T905.12		Oeu028875.1	Peaxi162Scf00001g04119.1, Peaxi162Scf00003g00107.1, Peaxi162Scf00053g02316.1, Peaxi162Scf00056g00204.1, Peaxi162Scf00066g02121.1, Peaxi162Scf00073g00233.1, Peaxi162Scf00082g00084.1, Peaxi162Scf00094g01124.1, Peaxi162Scf00120g00144.1, Peaxi162Scf00350g00128.1, Peaxi162Scf00390g00729.1, Peaxi162Scf00417g01020.1, Peaxi162Scf00445g01010.1, Peaxi162Scf00531g00212.1, Peaxi162Scf00533g00037.1, Peaxi162S…	Solyc01g016665.1.1, Solyc01g018040.1.1, Solyc01g066660.1.1, Solyc01g066670.1.1, Solyc01g067920.1.1, Solyc01g110070.3.1, Solyc02g084470.1.1, Solyc02g092170.1.1, Solyc02g150118.1.1, Solyc03g082435.1.1, Solyc03g083930.1.1, Solyc03g094125.1.1, Solyc03g113110.1.1, Solyc04g051220.1.1, Solyc04g070995.1.1, Solyc05g007700.1.1, Solyc05g009583.1.1, Solyc05g009587.1.1, Solyc06g054040.1.1, Solyc07g042600.3.1,…	Sopen06g029570.1
N0.HOG0000078	OG0000035	n361							Oeu024598.1, Oeu032610.1, Oeu041131.1, Oeu062020.2, Oeu064496.1
N0.HOG0000079	OG0000035	n366	St_PG1013_C00T013010.1, St_PG1013_C00T013191.1, St_PG1013_C00T018185.1, St_PG1013_C00T020815.1, St_PG1013_C00T020816.1, St_PG1013_C00T022865.1, St_PG1013_C00T036076.1, St_PG1013_C00T036077.1, St_PG1013_C00T042411.1, St_PG1013_C00T042608.1, St_PG1013_C00T057253.1, St_PG1013_C00T061448.1			MSTRG.24059.1, MSTRG.24059.2	CAN.T1195.7, CAN.T3.15, CAN.T422.14, CAN.T915.12, CAN.T95.8	Nitab4.5_0000019g0040.1, Nitab4.5_0000638g0220.1, Nitab4.5_0000719g0050.1, Nitab4.5_0001088g0150.1, Nitab4.5_0001122g0080.1, Nitab4.5_0001355g0030.1, Nitab4.5_0002201g0020.1, Nitab4.5_0002283g0020.1		Peaxi162Scf00049g00076.1, Peaxi162Scf00218g01011.1, Peaxi162Scf00393g00414.1, Peaxi162Scf00671g00061.1, Peaxi162Scf01514g00020.1	Solyc09g055820.1.1	Sopen07g007600.1	PGSC0003DMG400002255
N0.HOG0000080	OG0000035	n400		St_PG4005_C00T011395.1, St_PG4005_C00T016141.1, St_PG4005_C00T018930.1, St_PG4005_C00T037527.1, St_PG4005_C00T043940.1	St_PG6243_C00T002875.1, St_PG6243_C00T002876.1, St_PG6243_C00T012808.1, St_PG6243_C00T012809.1, St_PG6243_C00T018263.1, St_PG6243_C00T021071.1, St_PG6243_C00T026475.1, St_PG6243_C00T026476.1, St_PG6243_C00T026758.1, St_PG6243_C00T037421.1, St_PG6243_C00T037422.1, St_PG6243_C00T052008.1, St_PG6243_C00T052009.1, St_PG6243_C00T059696.1, St_PG6243_C00T065802.1, St_PG6243_C00T065803.1	MSTRG.15283.1, MSTRG.15283.2, MSTRG.15283.3, MSTRG.15283.4	CAN.T108.50, CAN.T108.51, CAN.T1222.2, CAN.T170.31, CAN.T28.1, CAN.T377.16, CAN.T402.1, CAN.T474.1, CAN.T488.16, CAN.T517.13, CAN.T531.14, CAN.T682.4, CAN.T823.11, CAN.T874.79, CAN.T915.13, CAN.T936.4	Nitab4.5_0000759g0030.1, Nitab4.5_0000839g0020.1, Nitab4.5_0001659g0190.1, Nitab4.5_0001815g0100.1, Nitab4.5_0003187g0050.1, Nitab4.5_0003811g0050.1, Nitab4.5_0004722g0020.1, Nitab4.5_0006102g0030.1, Nitab4.5_0006102g0040.1, Nitab4.5_0006770g0070.1, Nitab4.5_0009643g0010.1, Nitab4.5_0009670g0030.1, Nitab4.5_0017387g0010.1		Peaxi162Scf00014g00026.1, Peaxi162Scf00035g00163.1, Peaxi162Scf00044g00179.1, Peaxi162Scf00057g00055.1, Peaxi162Scf00060g10126.1, Peaxi162Scf00081g01330.1, Peaxi162Scf00083g00610.1, Peaxi162Scf00109g00015.1, Peaxi162Scf00148g00123.1, Peaxi162Scf00170g01230.1, Peaxi162Scf00186g01113.1, Peaxi162Scf00193g00712.1, Peaxi162Scf00194g00110.1, Peaxi162Scf00253g00099.1, Peaxi162Scf00273g00094.1, Peaxi162S…	Solyc03g044690.1.1, Solyc03g044700.1.1, Solyc03g063530.1.1, Solyc05g014900.1.1, Solyc05g014920.1.1, Solyc05g014930.1.1, Solyc07g064430.1.1, Solyc09g061850.1.1		PGSC0003DMG400016750
N0.HOG0000081	OG0000036	n0	St_PG1013_C00T004224.1, St_PG1013_C00T004488.1, St_PG1013_C00T006846.1, St_PG1013_C00T007949.1, St_PG1013_C00T008982.1, St_PG1013_C00T008983.1, St_PG1013_C00T008986.1, St_PG1013_C00T008987.1, St_PG1013_C00T008988.1, St_PG1013_C00T008989.1, St_PG1013_C00T008990.1, St_PG1013_C00T012055.1, St_PG1013_C00T012662.1, St_PG1013_C00T012663.1, St_PG1013_C00T012665.1, St_PG1013_C00T012666.1, St_PG1013_C00T0…	St_PG4005_C00T002286.1, St_PG4005_C00T004841.1, St_PG4005_C00T004843.1, St_PG4005_C00T004846.1, St_PG4005_C00T005067.1, St_PG4005_C00T005072.1, St_PG4005_C00T006278.1, St_PG4005_C00T006283.1, St_PG4005_C00T007397.1, St_PG4005_C00T007398.1, St_PG4005_C00T007399.1, St_PG4005_C00T008262.1, St_PG4005_C00T011906.1, St_PG4005_C00T013047.1, St_PG4005_C00T015150.1, St_PG4005_C00T015319.1, St_PG4005_C00T0…	St_PG6243_C00T000758.1, St_PG6243_C00T000775.1, St_PG6243_C00T000776.1, St_PG6243_C00T000779.1, St_PG6243_C00T000782.1, St_PG6243_C00T002111.1, St_PG6243_C00T002114.1, St_PG6243_C00T002115.1, St_PG6243_C00T002116.1, St_PG6243_C00T002119.1, St_PG6243_C00T002120.1, St_PG6243_C00T002122.1, St_PG6243_C00T002123.1, St_PG6243_C00T002125.1, St_PG6243_C00T002129.1, St_PG6243_C00T002130.1, St_PG6243_C00T0…	MSTRG.25835.1	CAN.T1112.2, CAN.T1230.20, CAN.T1233.4, CAN.T1312.8, CAN.T135.10, CAN.T135.12, CAN.T135.14, CAN.T135.15, CAN.T135.16, CAN.T135.17, CAN.T135.4, CAN.T135.6, CAN.T135.8, CAN.T143.18, CAN.T1512.2, CAN.T1606.2, CAN.T2260.1, CAN.T241.32, CAN.T241.35, CAN.T36.23, CAN.T36.24, CAN.T459.3, CAN.T459.6, CAN.T553.17, CAN.T553.18, CAN.T64.21, CAN.T64.22, CAN.T64.32, CAN.T64.33, CAN.T64.35, CAN.T688.13, CAN.T72…	Nitab4.5_0000118g0080.1, Nitab4.5_0000163g0260.1, Nitab4.5_0000188g0200.1, Nitab4.5_0000202g0280.1, Nitab4.5_0000390g0020.1, Nitab4.5_0000390g0030.1, Nitab4.5_0000390g0040.1, Nitab4.5_0000390g0080.1, Nitab4.5_0000390g0090.1, Nitab4.5_0000390g0100.1, Nitab4.5_0000418g0010.1, Nitab4.5_0000543g0130.1, Nitab4.5_0000919g0090.1, Nitab4.5_0000970g0040.1, Nitab4.5_0000977g0140.1, Nitab4.5_0001182g0010.1,…	Oeu000769.1, Oeu006865.1, Oeu009190.1, Oeu009193.1, Oeu009195.1, Oeu009196.1, Oeu009198.1, Oeu015827.1, Oeu015828.1, Oeu019103.1, Oeu026092.1, Oeu026093.1, Oeu026095.1, Oeu029312.1, Oeu029313.1, Oeu031580.1, Oeu031581.2, Oeu031583.1, Oeu031585.1, Oeu031990.1, Oeu031991.1, Oeu031994.1, Oeu038188.1, Oeu044819.1, Oeu045840.1, Oeu047108.1, Oeu047989.1, Oeu048549.1, Oeu048552.1, Oeu048553.1, Oeu048555…	Peaxi162Scf00032g00125.1, Peaxi162Scf00032g00147.1, Peaxi162Scf00032g00151.1, Peaxi162Scf00032g00152.1, Peaxi162Scf00032g00171.1, Peaxi162Scf00032g00191.1, Peaxi162Scf00032g01116.1, Peaxi162Scf00032g01117.1, Peaxi162Scf00032g01118.1, Peaxi162Scf00032g02220.1, Peaxi162Scf00036g00068.1, Peaxi162Scf00050g00158.1, Peaxi162Scf00052g00710.1, Peaxi162Scf00066g00097.1, Peaxi162Scf00105g01228.1, Peaxi162S…	Solyc01g008650.3.1, Solyc02g062030.1.1, Solyc03g150127.1.1, Solyc03g150160.1.1, Solyc04g063245.1.1, Solyc04g083140.2.1, Solyc06g034255.1.1, Solyc06g060015.1.1, Solyc06g060190.3.1, Solyc07g007460.3.1, Solyc07g052370.4.1, Solyc08g074260.3.1, Solyc08g076250.3.1, Solyc09g150147.1.1, Solyc10g084590.2.1, Solyc10g087010.3.1, Solyc10g087015.1.1, Solyc10g087030.1.1, Solyc10g087035.1.1, Solyc11g007980.2.1	Sopen01g004160.1, Sopen01g004170.1, Sopen01g004190.1, Sopen02g012990.1, Sopen02g026720.1, Sopen03g012630.1, Sopen03g037550.1, Sopen04g025580.1, Sopen04g026170.1, Sopen04g026180.1, Sopen06g020110.1, Sopen06g020120.1, Sopen06g020140.1, Sopen06g020160.1, Sopen06g020320.1, Sopen06g021780.1, Sopen07g026000.1, Sopen08g022910.1, Sopen08g024880.1, Sopen08g024890.1, Sopen10g033990.1, Sopen10g034000.1, Sop…	PGSC0003DMG400002340, PGSC0003DMG400002341, PGSC0003DMG400002345, PGSC0003DMG400002345, PGSC0003DMG400005582, PGSC0003DMG400006692, PGSC0003DMG400009310, PGSC0003DMG400009313, PGSC0003DMG400009314, PGSC0003DMG400009315, PGSC0003DMG400009315, PGSC0003DMG400009316, PGSC0003DMG400009620, PGSC0003DMG400009621, PGSC0003DMG400009623, PGSC0003DMG400009759, PGSC0003DMG400009760, PGSC0003DMG400009761, PGS…
N0.HOG0000082	OG0000037	n0	St_PG1013_C00T000191.1, St_PG1013_C00T000594.1, St_PG1013_C00T000630.1, St_PG1013_C00T001282.1, St_PG1013_C00T001401.1, St_PG1013_C00T001402.1, St_PG1013_C00T001406.1, St_PG1013_C00T001432.1, St_PG1013_C00T002063.1, St_PG1013_C00T003170.1, St_PG1013_C00T003944.1, St_PG1013_C00T004841.1, St_PG1013_C00T005113.1, St_PG1013_C00T005564.1, St_PG1013_C00T008660.1, St_PG1013_C00T008676.1, St_PG1013_C00T0…	St_PG4005_C00T000255.1, St_PG4005_C00T000274.1, St_PG4005_C00T000275.1, St_PG4005_C00T005247.1, St_PG4005_C00T006159.1, St_PG4005_C00T009159.1, St_PG4005_C00T009189.1, St_PG4005_C00T009531.1, St_PG4005_C00T014427.1, St_PG4005_C00T014863.1, St_PG4005_C00T017998.1, St_PG4005_C00T018830.1, St_PG4005_C00T018989.1, St_PG4005_C00T024238.1, St_PG4005_C00T024974.1, St_PG4005_C00T026974.1, St_PG4005_C00T0…	St_PG6243_C00T001390.1, St_PG6243_C00T001956.1, St_PG6243_C00T001970.1, St_PG6243_C00T002247.1, St_PG6243_C00T002248.1, St_PG6243_C00T002820.1, St_PG6243_C00T002821.1, St_PG6243_C00T002990.1, St_PG6243_C00T002991.1, St_PG6243_C00T003018.1, St_PG6243_C00T003624.1, St_PG6243_C00T004970.1, St_PG6243_C00T005396.1, St_PG6243_C00T005716.1, St_PG6243_C00T005717.1, St_PG6243_C00T005742.1, St_PG6243_C00T0…		CAN.T1057.1, CAN.T1127.4, CAN.T128.155, CAN.T229.19, CAN.T2821.1, CAN.T412.5, CAN.T446.8, CAN.T478.19, CAN.T48.24, CAN.T480.6, CAN.T50.3, CAN.T585.2, CAN.T706.1, CAN.T767.53, CAN.T767.58, CAN.T777.14, CAN.T90.1, CAN.T95.1	Nitab4.5_0000003g0220.1, Nitab4.5_0000008g0050.1, Nitab4.5_0000008g0220.1, Nitab4.5_0000025g0330.1, Nitab4.5_0000026g0160.1, Nitab4.5_0000031g0010.1, Nitab4.5_0000034g0190.1, Nitab4.5_0000048g0130.1, Nitab4.5_0000132g0400.1, Nitab4.5_0000176g0070.1, Nitab4.5_0000176g0080.1, Nitab4.5_0000176g0090.1, Nitab4.5_0000176g0100.1, Nitab4.5_0000179g0020.1, Nitab4.5_0000186g0100.1, Nitab4.5_0000196g0060.1,…	Oeu016713.1, Oeu038733.1, Oeu059458.1	Peaxi162Scf00009g00715.1, Peaxi162Scf00041g00711.1, Peaxi162Scf00046g00248.1, Peaxi162Scf00063g00114.1, Peaxi162Scf00063g00159.1, Peaxi162Scf00078g00169.1, Peaxi162Scf00084g00313.1, Peaxi162Scf00085g00099.1, Peaxi162Scf00085g00199.1, Peaxi162Scf00091g00169.1, Peaxi162Scf00100g00912.1, Peaxi162Scf00131g00120.1, Peaxi162Scf00167g00047.1, Peaxi162Scf00176g00217.1, Peaxi162Scf00202g00168.1, Peaxi162S…	Solyc02g005360.3.1, Solyc02g050190.2.1, Solyc05g013005.1.1, Solyc05g014051.1.1, Solyc06g150135.1.1, Solyc09g055265.1.1, Solyc10g047730.1.1, Solyc10g150122.1.1, Solyc11g032040.3.1	Sopen01g033440.1, Sopen02g001830.1, Sopen02g008430.1, Sopen06g008390.1, Sopen08g014610.1, Sopen10g017930.1, Sopen10g026370.1, Sopen12g011980.1	PGSC0003DMG400001275, PGSC0003DMG400001275, PGSC0003DMG400004420, PGSC0003DMG400015699, PGSC0003DMG400016035, PGSC0003DMG400029684, PGSC0003DMG400031541, PGSC0003DMG400031541, PGSC0003DMG400040464, PGSC0003DMG400042112, PGSC0003DMG402013972, PGSC0003DMG402013972
N0.HOG0000083	OG0000038	n0	St_PG1013_C00T000613.1, St_PG1013_C00T019599.1, St_PG1013_C00T019744.1, St_PG1013_C00T021039.1, St_PG1013_C00T021189.1, St_PG1013_C00T021301.1, St_PG1013_C00T021634.1, St_PG1013_C00T021748.1, St_PG1013_C00T021883.1, St_PG1013_C00T021957.1, St_PG1013_C00T021989.1, St_PG1013_C00T022135.1, St_PG1013_C00T022295.1, St_PG1013_C00T022508.1, St_PG1013_C00T022558.1, St_PG1013_C00T022754.1, St_PG1013_C00T0…					Nitab4.5_0004841g0040.1, Nitab4.5_0006727g0010.1, Nitab4.5_0016007g0030.1	Oeu010687.1, Oeu029257.1			Sopen01g027150.1, Sopen10g016580.1, Sopen11g020210.1	PGSC0003DMG400039021
N0.HOG0000084	OG0000039	n0	St_PG1013_C00T000532.1, St_PG1013_C00T002609.1, St_PG1013_C00T003681.1, St_PG1013_C00T003683.1, St_PG1013_C00T003684.1, St_PG1013_C00T004078.1, St_PG1013_C00T008001.1, St_PG1013_C00T012057.1, St_PG1013_C00T013004.1, St_PG1013_C00T014158.1, St_PG1013_C00T014168.1, St_PG1013_C00T019969.1, St_PG1013_C00T019970.1, St_PG1013_C00T019971.1, St_PG1013_C00T019972.1, St_PG1013_C00T019973.1, St_PG1013_C00T0…	St_PG4005_C00T003384.1, St_PG4005_C00T006919.1, St_PG4005_C00T006920.1, St_PG4005_C00T006923.1, St_PG4005_C00T006925.1, St_PG4005_C00T007227.1, St_PG4005_C00T007230.1, St_PG4005_C00T007237.1, St_PG4005_C00T007238.1, St_PG4005_C00T008263.1, St_PG4005_C00T012217.1, St_PG4005_C00T012217.2, St_PG4005_C00T012217.3, St_PG4005_C00T012218.1, St_PG4005_C00T013126.1, St_PG4005_C00T014976.1, St_PG4005_C00T0…	St_PG6243_C00T000743.1, St_PG6243_C00T001174.1, St_PG6243_C00T001971.1, St_PG6243_C00T002575.1, St_PG6243_C00T004520.1, St_PG6243_C00T005681.1, St_PG6243_C00T010299.1, St_PG6243_C00T010546.1, St_PG6243_C00T012044.1, St_PG6243_C00T012048.1, St_PG6243_C00T012049.1, St_PG6243_C00T012053.1, St_PG6243_C00T012054.1, St_PG6243_C00T012457.1, St_PG6243_C00T013809.1, St_PG6243_C00T013810.1, St_PG6243_C00T0…		CAN.T107.12, CAN.T1109.1, CAN.T175.18, CAN.T1788.1, CAN.T1788.3, CAN.T1788.4, CAN.T1788.5, CAN.T1938.1, CAN.T217.5, CAN.T217.6, CAN.T217.7, CAN.T2214.2, CAN.T222.41, CAN.T222.42, CAN.T222.43, CAN.T222.44, CAN.T222.45, CAN.T222.46, CAN.T222.47, CAN.T222.48, CAN.T222.52, CAN.T2394.1, CAN.T308.52, CAN.T308.53, CAN.T308.54, CAN.T308.56, CAN.T308.58, CAN.T308.59, CAN.T321.20, CAN.T4111.1, CAN.T551.12,…	Nitab4.5_0000303g0300.1, Nitab4.5_0000303g0310.1, Nitab4.5_0000844g0060.1, Nitab4.5_0000899g0050.1, Nitab4.5_0001082g0030.1, Nitab4.5_0001082g0070.1, Nitab4.5_0002587g0070.1, Nitab4.5_0006719g0060.1, Nitab4.5_0006719g0080.1	Oeu001179.1, Oeu001180.1, Oeu005306.1, Oeu016197.1, Oeu016200.1, Oeu016201.1, Oeu030565.1, Oeu030616.1, Oeu030617.1, Oeu030619.1, Oeu036810.1	Peaxi162Scf00033g00091.1, Peaxi162Scf00033g00918.1, Peaxi162Scf00268g00052.1, Peaxi162Scf00529g00004.1, Peaxi162Scf00828g00311.1	Solyc01g008800.3.1, Solyc01g066020.3.1, Solyc02g032250.1.1, Solyc02g082050.3.1, Solyc04g007320.3.1, Solyc04g025590.1.1, Solyc04g056570.3.1, Solyc05g007850.2.1, Solyc05g024350.1.1, Solyc05g024360.1.1, Solyc05g024370.1.1, Solyc06g065120.1.1, Solyc06g065140.3.1, Solyc06g065150.1.1, Solyc07g052780.3.1, Solyc07g055380.1.1, Solyc07g055390.1.1, Solyc07g055610.3.1, Solyc08g005510.3.1, Solyc11g011080.3.1,…	Sopen01g004310.1, Sopen01g027550.1, Sopen01g027560.1, Sopen02g026700.1, Sopen02g026700.2, Sopen04g002380.1, Sopen05g003710.1, Sopen05g003710.2, Sopen05g019320.1, Sopen05g019380.1, Sopen06g023620.1, Sopen06g023650.1, Sopen06g023660.1, Sopen07g028980.1, Sopen11g005840.1, Sopen11g005850.1, Sopen11g006110.1, Sopen11g006120.1, Sopen11g006130.1, Sopen12g032810.1	PGSC0003DMG400000888, PGSC0003DMG400000889, PGSC0003DMG400001756, PGSC0003DMG400002357, PGSC0003DMG400002426, PGSC0003DMG400002426, PGSC0003DMG400002427, PGSC0003DMG400002427, PGSC0003DMG400003356, PGSC0003DMG400004521, PGSC0003DMG400006003, PGSC0003DMG400006003, PGSC0003DMG400009631, PGSC0003DMG400009634, PGSC0003DMG400009634, PGSC0003DMG400009686, PGSC0003DMG400010527, PGSC0003DMG400010527, PGS…
N0.HOG0000085	OG0000040	n0							Oeu000032.1, Oeu000365.1, Oeu000376.1, Oeu000433.1, Oeu001013.1, Oeu001303.1, Oeu001380.1, Oeu001456.1, Oeu001611.1, Oeu001805.1, Oeu001870.1, Oeu003011.1, Oeu003077.1, Oeu003190.1, Oeu003211.1, Oeu003289.1, Oeu003484.1, Oeu003638.1, Oeu003651.1, Oeu003898.1, Oeu004000.1, Oeu004137.1, Oeu004149.1, Oeu004167.1, Oeu004225.1, Oeu004356.1, Oeu004437.1, Oeu004441.1, Oeu005246.1, Oeu005475.1, Oeu005810…
N0.HOG0000086	OG0000041	n0	St_PG1013_C00T001645.1, St_PG1013_C00T001646.1, St_PG1013_C00T002492.1, St_PG1013_C00T004085.1, St_PG1013_C00T004714.1, St_PG1013_C00T005597.1, St_PG1013_C00T007440.1, St_PG1013_C00T007777.1, St_PG1013_C00T010361.1, St_PG1013_C00T010362.1, St_PG1013_C00T010363.1, St_PG1013_C00T010420.1, St_PG1013_C00T011626.1, St_PG1013_C00T011979.1, St_PG1013_C00T012330.1, St_PG1013_C00T012802.1, St_PG1013_C00T0…	St_PG4005_C00T003171.1, St_PG4005_C00T004644.1, St_PG4005_C00T004916.1, St_PG4005_C00T006869.1, St_PG4005_C00T006894.1, St_PG4005_C00T006895.1, St_PG4005_C00T008150.1, St_PG4005_C00T008309.1, St_PG4005_C00T008724.1, St_PG4005_C00T010213.1, St_PG4005_C00T010965.1, St_PG4005_C00T011572.1, St_PG4005_C00T012694.1, St_PG4005_C00T014308.1, St_PG4005_C00T014798.1, St_PG4005_C00T016809.1, St_PG4005_C00T0…	St_PG6243_C00T003516.1, St_PG6243_C00T003553.1, St_PG6243_C00T003569.1, St_PG6243_C00T005963.1, St_PG6243_C00T008093.1, St_PG6243_C00T008209.1, St_PG6243_C00T008803.1, St_PG6243_C00T008807.1, St_PG6243_C00T008919.1, St_PG6243_C00T008920.1, St_PG6243_C00T008922.1, St_PG6243_C00T009581.1, St_PG6243_C00T009584.1, St_PG6243_C00T009586.1, St_PG6243_C00T009751.1, St_PG6243_C00T009984.1, St_PG6243_C00T0…		CAN.T108.54, CAN.T1088.1, CAN.T1120.3, CAN.T2003.2, CAN.T255.11, CAN.T338.11, CAN.T339.19, CAN.T62.2	Nitab4.5_0000887g0010.1, Nitab4.5_0002869g0080.1, Nitab4.5_0003257g0030.1, Nitab4.5_0004834g0010.1, Nitab4.5_0005107g0050.1, Nitab4.5_0005114g0030.1, Nitab4.5_0005874g0030.1, Nitab4.5_0005907g0050.1, Nitab4.5_0005915g0050.1, Nitab4.5_0005915g0070.1, Nitab4.5_0005994g0080.1, Nitab4.5_0006153g0010.1	Oeu048451.1	Peaxi162Scf00003g00197.1, Peaxi162Scf00008g04615.1, Peaxi162Scf00013g00314.1, Peaxi162Scf00013g03324.1, Peaxi162Scf00016g00146.1, Peaxi162Scf00019g00188.1, Peaxi162Scf00021g00108.1, Peaxi162Scf00022g00106.1, Peaxi162Scf00025g02325.1, Peaxi162Scf00025g02326.1, Peaxi162Scf00029g00113.1, Peaxi162Scf00029g03214.1, Peaxi162Scf00031g00185.1, Peaxi162Scf00034g00039.1, Peaxi162Scf00034g02721.1, Peaxi162S…	Solyc03g065330.1.1, Solyc03g096520.1.1, Solyc07g026780.1.1, Solyc07g041100.1.1, Solyc07g041250.1.1, Solyc07g041270.1.1, Solyc09g015060.1.1, Solyc11g020310.1.1, Solyc11g065520.1.1, Solyc12g039130.1.1, Solyc12g039140.1.1	Sopen08g010400.1, Sopen11g025250.1, Sopen12g021590.1	PGSC0003DMG400013055, PGSC0003DMG400016597, PGSC0003DMG400029069, PGSC0003DMG400034404, PGSC0003DMG400037450, PGSC0003DMG400037631, PGSC0003DMG400038505, PGSC0003DMG400038929, PGSC0003DMG400040216, PGSC0003DMG400040407, PGSC0003DMG400041474, PGSC0003DMG400044146, PGSC0003DMG400045189, PGSC0003DMG400045225, PGSC0003DMG400045825
N0.HOG0000087	OG0000042	n0	St_PG1013_C00T020495.1, St_PG1013_C00T021141.1, St_PG1013_C00T021218.1, St_PG1013_C00T021596.1, St_PG1013_C00T021909.1, St_PG1013_C00T021932.1, St_PG1013_C00T022048.1, St_PG1013_C00T022290.1, St_PG1013_C00T022813.1, St_PG1013_C00T022997.1, St_PG1013_C00T023057.1, St_PG1013_C00T023133.1, St_PG1013_C00T023141.1, St_PG1013_C00T023289.1, St_PG1013_C00T023309.1, St_PG1013_C00T023403.1, St_PG1013_C00T0…	St_PG4005_C00T022504.1
N0.HOG0000088	OG0000043	n0	St_PG1013_C00T002594.1, St_PG1013_C00T042703.1, St_PG1013_C00T051120.1	St_PG4005_C00T001098.1	St_PG6243_C00T043685.1, St_PG6243_C00T054742.1		CAN.T1373.23, CAN.T15.18, CAN.T185.23, CAN.T192.9, CAN.T2018.12, CAN.T2354.1, CAN.T243.10, CAN.T248.35, CAN.T290.23, CAN.T313.15, CAN.T327.6, CAN.T339.35, CAN.T404.34, CAN.T506.8, CAN.T53.36, CAN.T609.16, CAN.T677.1, CAN.T680.7, CAN.T732.4, CAN.T793.15, CAN.T890.39, CAN.T904.5, CAN.T930.11, CAN.T970.1, CAN.T979.10		Oeu002391.1, Oeu016049.1, Oeu026778.1, Oeu028933.2, Oeu043920.1, Oeu046724.1, Oeu052091.1, Oeu054606.1, Oeu064106.1	Peaxi162Scf00005g00388.1	Solyc00g500094.1.1, Solyc01g009165.1.1, Solyc01g065625.1.1, Solyc01g067407.1.1, Solyc01g103045.1.1, Solyc01g150141.1.1, Solyc02g005335.1.1, Solyc02g005604.1.1, Solyc02g014547.1.1, Solyc02g024045.1.1, Solyc02g032663.1.1, Solyc02g062953.1.1, Solyc02g062957.1.1, Solyc02g071383.1.1, Solyc02g071387.1.1, Solyc03g033755.1.1, Solyc03g034055.1.1, Solyc03g044024.1.1, Solyc03g044797.1.1, Solyc03g078627.1.1,…	Sopen00g007190.1, Sopen00g008960.1, Sopen00g009130.1, Sopen00g009270.1, Sopen00g009540.1, Sopen00g011450.1, Sopen00g013390.1, Sopen00g013950.1, Sopen00g014240.1, Sopen01g005510.1, Sopen01g006730.1, Sopen01g008260.1, Sopen01g008560.1, Sopen01g008750.1, Sopen01g008930.1, Sopen01g011110.1, Sopen01g012460.1, Sopen01g013690.1, Sopen01g013700.1, Sopen01g015280.1, Sopen01g017010.1, Sopen01g017730.1, Sop…	PGSC0003DMG400005873, PGSC0003DMG400006269, PGSC0003DMG400008669, PGSC0003DMG400009694, PGSC0003DMG400010336, PGSC0003DMG400012042, PGSC0003DMG400012733, PGSC0003DMG400014118, PGSC0003DMG400015768, PGSC0003DMG400018018, PGSC0003DMG400021849, PGSC0003DMG400024980, PGSC0003DMG400026659, PGSC0003DMG400027923, PGSC0003DMG400028050, PGSC0003DMG400029461, PGSC0003DMG400030302, PGSC0003DMG400035687, PGS…
N0.HOG0000089	OG0000044	n1	St_PG1013_C00T004510.1, St_PG1013_C00T004516.1, St_PG1013_C00T013588.2, St_PG1013_C00T015690.1, St_PG1013_C00T015692.1, St_PG1013_C00T015693.1, St_PG1013_C00T015694.1, St_PG1013_C00T016881.1, St_PG1013_C00T016883.1, St_PG1013_C00T016884.1, St_PG1013_C00T017470.1, St_PG1013_C00T019901.1, St_PG1013_C00T019902.1, St_PG1013_C00T019903.1, St_PG1013_C00T019904.1, St_PG1013_C00T019905.1, St_PG1013_C00T0…	St_PG4005_C00T001882.1, St_PG4005_C00T001883.1, St_PG4005_C00T001884.1, St_PG4005_C00T002351.1, St_PG4005_C00T002353.1, St_PG4005_C00T003610.1, St_PG4005_C00T003611.1, St_PG4005_C00T010553.1, St_PG4005_C00T014842.1, St_PG4005_C00T014843.1, St_PG4005_C00T026647.1, St_PG4005_C00T029922.1, St_PG4005_C00T036006.1, St_PG4005_C00T036007.1, St_PG4005_C00T037079.1, St_PG4005_C00T038619.1, St_PG4005_C00T0…	St_PG6243_C00T007135.1, St_PG6243_C00T007136.1, St_PG6243_C00T007137.1, St_PG6243_C00T007138.1, St_PG6243_C00T007139.1, St_PG6243_C00T007140.1, St_PG6243_C00T007202.1, St_PG6243_C00T007203.1, St_PG6243_C00T007204.1, St_PG6243_C00T010397.1, St_PG6243_C00T010403.1, St_PG6243_C00T011971.1, St_PG6243_C00T011972.1, St_PG6243_C00T011974.1, St_PG6243_C00T011975.1, St_PG6243_C00T018040.1, St_PG6243_C00T0…	MSTRG.19847.1	CAN.T107.23, CAN.T107.24, CAN.T2245.1, CAN.T551.54, CAN.T551.55, CAN.T551.58, CAN.T551.61, CAN.T551.63, CAN.T551.64, CAN.T641.24, CAN.T641.25, CAN.T676.16, CAN.T676.17	Nitab4.5_0000082g0170.1, Nitab4.5_0000082g0180.1, Nitab4.5_0000082g0210.1, Nitab4.5_0000244g0300.1, Nitab4.5_0000244g0310.1, Nitab4.5_0000364g0030.1, Nitab4.5_0000442g0150.1, Nitab4.5_0000562g0080.1, Nitab4.5_0000636g0070.1, Nitab4.5_0000636g0120.1, Nitab4.5_0000636g0130.1, Nitab4.5_0000937g0050.1, Nitab4.5_0001073g0010.1, Nitab4.5_0001216g0020.1, Nitab4.5_0001372g0010.1, Nitab4.5_0001550g0080.1,…	Oeu008908.1, Oeu017932.1, Oeu017933.1, Oeu017936.1, Oeu017937.1, Oeu017939.1, Oeu023119.1, Oeu026042.1, Oeu035811.1	Peaxi162Scf00002g00284.1, Peaxi162Scf00002g02823.1, Peaxi162Scf00002g02827.1, Peaxi162Scf00002g03214.1, Peaxi162Scf00050g00068.1, Peaxi162Scf00062g00110.1, Peaxi162Scf00062g00133.1, Peaxi162Scf00062g10014.1, Peaxi162Scf00069g00081.1, Peaxi162Scf00069g00091.1, Peaxi162Scf00109g01520.1, Peaxi162Scf00130g00063.1, Peaxi162Scf00130g00619.1, Peaxi162Scf00150g00072.1, Peaxi162Scf00176g00111.1, Peaxi162S…	Solyc04g016190.1.1, Solyc04g016200.1.1, Solyc05g012670.2.1, Solyc06g062290.1.1, Solyc06g062330.3.1, Solyc07g006800.1.1, Solyc10g079320.3.1, Solyc10g079330.2.1, Solyc10g079340.2.1, Solyc10g079350.3.1, Solyc10g079930.1.1, Solyc10g079980.1.1, Solyc11g066670.1.1, Solyc11g066680.1.1, Solyc12g009910.1.1, Solyc12g009930.3.1	Sopen04g008250.1, Sopen04g008270.1, Sopen05g007500.1, Sopen06g021510.1, Sopen06g021560.1, Sopen07g002900.1, Sopen10g029970.1, Sopen10g029980.1, Sopen10g029990.1, Sopen10g030550.1, Sopen10g030560.1, Sopen10g030600.1, Sopen11g026400.1, Sopen11g026410.1, Sopen12g004790.1, Sopen12g004800.1, Sopen12g004810.1, Sopen12g004820.1	PGSC0003DMG400000431, PGSC0003DMG400000432, PGSC0003DMG400005960, PGSC0003DMG400005989, PGSC0003DMG400007833, PGSC0003DMG400007908, PGSC0003DMG400007909, PGSC0003DMG400008137, PGSC0003DMG400008138, PGSC0003DMG400008139, PGSC0003DMG400008139, PGSC0003DMG400008140, PGSC0003DMG400011935, PGSC0003DMG400016773, PGSC0003DMG400018754, PGSC0003DMG400023732, PGSC0003DMG400023732, PGSC0003DMG400027259, PGS…
N0.HOG0000090	OG0000044	n271	St_PG1013_C00T003347.1, St_PG1013_C00T003352.1, St_PG1013_C00T003381.1, St_PG1013_C00T018529.1, St_PG1013_C00T018532.1, St_PG1013_C00T023800.1, St_PG1013_C00T023805.1, St_PG1013_C00T024227.1, St_PG1013_C00T035810.1, St_PG1013_C00T035814.1, St_PG1013_C00T035816.1, St_PG1013_C00T035818.1, St_PG1013_C00T036337.1, St_PG1013_C00T036338.1, St_PG1013_C00T036339.1, St_PG1013_C00T036341.1, St_PG1013_C00T0…	St_PG4005_C00T012986.1, St_PG4005_C00T013016.1, St_PG4005_C00T033714.1, St_PG4005_C00T035818.1, St_PG4005_C00T035819.1, St_PG4005_C00T036000.1, St_PG4005_C00T036002.1, St_PG4005_C00T036005.1, St_PG4005_C00T038117.1, St_PG4005_C00T038148.1, St_PG4005_C00T039253.1, St_PG4005_C00T054135.1, St_PG4005_C00T054734.1, St_PG4005_C00T054736.1	St_PG6243_C00T000897.1, St_PG6243_C00T003710.1, St_PG6243_C00T009046.1, St_PG6243_C00T009049.1, St_PG6243_C00T009052.1, St_PG6243_C00T009054.1, St_PG6243_C00T009056.1, St_PG6243_C00T009057.1, St_PG6243_C00T009060.1, St_PG6243_C00T009061.1, St_PG6243_C00T009066.1, St_PG6243_C00T009067.1, St_PG6243_C00T009069.1, St_PG6243_C00T009072.1, St_PG6243_C00T009073.1, St_PG6243_C00T009074.1, St_PG6243_C00T0…	MSTRG.19845.1, MSTRG.19846.1, MSTRG.6413.1	CAN.T186.73, CAN.T274.26, CAN.T274.27, CAN.T676.14	Nitab4.5_0000826g0270.1, Nitab4.5_0000826g0310.1, Nitab4.5_0002039g0060.1, Nitab4.5_0002794g0010.1, Nitab4.5_0003443g0010.1, Nitab4.5_0005716g0030.1, Nitab4.5_0006870g0030.1, Nitab4.5_0006870g0060.1, Nitab4.5_0010530g0010.1, Nitab4.5_0025249g0010.1	Oeu008167.1, Oeu008906.1, Oeu023117.1, Oeu023118.1, Oeu033880.1	Peaxi162Scf00130g00067.1, Peaxi162Scf00130g00071.1, Peaxi162Scf00130g00615.1, Peaxi162Scf00130g00620.1, Peaxi162Scf00130g00716.1, Peaxi162Scf00130g00727.1, Peaxi162Scf00502g00011.1, Peaxi162Scf00677g00035.1, Peaxi162Scf00677g00336.1, Peaxi162Scf00833g00001.1	Solyc04g008310.3.1, Solyc04g008330.1.1, Solyc04g016210.4.1, Solyc04g026170.3.1, Solyc05g053120.1.1, Solyc05g053400.3.1, Solyc07g043450.3.1, Solyc07g043480.1.1	Sopen04g003430.1, Sopen04g003440.1, Sopen04g003450.1, Sopen04g003460.1, Sopen04g003480.1, Sopen04g008240.1, Sopen04g008280.1, Sopen04g008300.1, Sopen04g008340.1, Sopen05g031620.1, Sopen05g031910.1, Sopen07g023050.1	PGSC0003DMG400004564, PGSC0003DMG400012693, PGSC0003DMG400012707, PGSC0003DMG400012708, PGSC0003DMG400025532, PGSC0003DMG400026890, PGSC0003DMG400027162, PGSC0003DMG400027163, PGSC0003DMG400027261, PGSC0003DMG400027291, PGSC0003DMG400029226, PGSC0003DMG400029447, PGSC0003DMG400029489, PGSC0003DMG400029490, PGSC0003DMG400029491, PGSC0003DMG400029493, PGSC0003DMG400029495, PGSC0003DMG400029497, PGS…
N0.HOG0000091	OG0000045	n0	St_PG1013_C00T000479.1, St_PG1013_C00T001855.1, St_PG1013_C00T007380.1, St_PG1013_C00T008426.1, St_PG1013_C00T008426.2, St_PG1013_C00T008426.3, St_PG1013_C00T008426.4, St_PG1013_C00T008740.1, St_PG1013_C00T008832.1, St_PG1013_C00T010405.1, St_PG1013_C00T012190.1, St_PG1013_C00T012844.1, St_PG1013_C00T012844.2, St_PG1013_C00T014066.1, St_PG1013_C00T014068.1, St_PG1013_C00T019845.1, St_PG1013_C00T0…	St_PG4005_C00T000640.1, St_PG4005_C00T000976.1, St_PG4005_C00T002379.1, St_PG4005_C00T004970.1, St_PG4005_C00T005252.1, St_PG4005_C00T005671.1, St_PG4005_C00T006312.1, St_PG4005_C00T008621.1, St_PG4005_C00T008633.1, St_PG4005_C00T009293.1, St_PG4005_C00T009294.1, St_PG4005_C00T009943.1, St_PG4005_C00T009975.1, St_PG4005_C00T010538.1, St_PG4005_C00T011847.1, St_PG4005_C00T013867.1, St_PG4005_C00T0…	St_PG6243_C00T000032.1, St_PG6243_C00T002188.1, St_PG6243_C00T004013.1, St_PG6243_C00T006984.1, St_PG6243_C00T008008.1, St_PG6243_C00T010756.1, St_PG6243_C00T012231.1, St_PG6243_C00T012776.1, St_PG6243_C00T012937.1, St_PG6243_C00T014089.1, St_PG6243_C00T018915.1, St_PG6243_C00T019230.1, St_PG6243_C00T021216.1, St_PG6243_C00T021606.1, St_PG6243_C00T021691.1, St_PG6243_C00T024519.1, St_PG6243_C00T0…		CAN.T1003.1, CAN.T129.27, CAN.T135.43, CAN.T15.23, CAN.T165.11, CAN.T165.12, CAN.T170.120, CAN.T217.13, CAN.T217.14, CAN.T22.6, CAN.T223.2, CAN.T255.16, CAN.T280.21, CAN.T315.7, CAN.T339.20, CAN.T352.57, CAN.T352.58, CAN.T446.10, CAN.T499.5, CAN.T5.31, CAN.T619.1, CAN.T765.17, CAN.T784.3, CAN.T864.2, CAN.T933.9	Nitab4.5_0000015g0360.1, Nitab4.5_0000062g0020.1, Nitab4.5_0000091g0350.1, Nitab4.5_0000113g0320.1, Nitab4.5_0000113g0330.1, Nitab4.5_0000113g0340.1, Nitab4.5_0000119g0230.1, Nitab4.5_0000216g0150.1, Nitab4.5_0000216g0170.1, Nitab4.5_0000230g0090.1, Nitab4.5_0000250g0180.1, Nitab4.5_0000261g0030.1, Nitab4.5_0000336g0030.1, Nitab4.5_0000402g0090.1, Nitab4.5_0000402g0100.1, Nitab4.5_0000443g0120.1,…		Peaxi162Scf00007g01337.1, Peaxi162Scf00020g01022.1, Peaxi162Scf00045g02036.1, Peaxi162Scf00102g00014.1, Peaxi162Scf00111g00518.1, Peaxi162Scf00131g00001.1, Peaxi162Scf00158g00318.1, Peaxi162Scf00174g00135.1, Peaxi162Scf00176g00025.1, Peaxi162Scf00211g00164.1, Peaxi162Scf00285g00007.1, Peaxi162Scf00357g00621.1, Peaxi162Scf00363g00012.1, Peaxi162Scf00434g00033.1, Peaxi162Scf00459g00005.1, Peaxi162S…	Solyc01g057390.2.1, Solyc02g021167.1.1, Solyc02g038640.3.1, Solyc02g050265.1.1, Solyc03g150112.1.1, Solyc05g017795.1.1, Solyc05g041780.1.1, Solyc07g014750.1.1, Solyc08g042070.2.1, Solyc09g015140.2.1, Solyc09g055990.2.1, Solyc11g013730.3.1, Solyc12g042110.3.1	Sopen01g022130.1, Sopen02g005480.1, Sopen02g008580.1, Sopen03g007870.1, Sopen03g011240.1, Sopen03g011240.2, Sopen03g014500.1, Sopen03g024550.1, Sopen04g013910.1, Sopen04g022620.1, Sopen05g027490.1, Sopen06g019020.1, Sopen06g019020.2, Sopen06g020220.1, Sopen07g022080.1, Sopen08g012520.1, Sopen09g011030.1, Sopen09g021920.1, Sopen10g004570.1, Sopen10g004570.2, Sopen10g004570.3, Sopen10g017900.1, Sop…	PGSC0003DMG400001258, PGSC0003DMG400001258, PGSC0003DMG400001258, PGSC0003DMG400001258, PGSC0003DMG400001258, PGSC0003DMG400001679, PGSC0003DMG400001679, PGSC0003DMG400001679, PGSC0003DMG400003268, PGSC0003DMG400003502, PGSC0003DMG400003502, PGSC0003DMG400006719, PGSC0003DMG400006953, PGSC0003DMG400009556, PGSC0003DMG400009556, PGSC0003DMG400009893, PGSC0003DMG400015528, PGSC0003DMG400016023, PGS…
N0.HOG0000092	OG0000046	n0	St_PG1013_C00T057960.1, St_PG1013_C00T062581.1		St_PG6243_C00T024544.1, St_PG6243_C00T057071.1						Solyc09g061830.1.1	Sopen00g006690.1, Sopen00g007800.1, Sopen00g011930.1, Sopen01g006970.1, Sopen01g007110.1, Sopen01g007250.1, Sopen01g007260.1, Sopen01g008110.1, Sopen01g008770.1, Sopen01g008910.1, Sopen01g009510.1, Sopen01g009570.1, Sopen01g009620.1, Sopen01g009710.1, Sopen01g009940.1, Sopen01g010080.1, Sopen01g010760.1, Sopen01g010950.1, Sopen01g013020.1, Sopen01g016290.1, Sopen01g017850.1, Sopen01g021670.1, Sop…	PGSC0003DMG400003377, PGSC0003DMG400007491, PGSC0003DMG400009680, PGSC0003DMG400010272, PGSC0003DMG400010854, PGSC0003DMG400013191, PGSC0003DMG400014930, PGSC0003DMG400015954, PGSC0003DMG400017009, PGSC0003DMG400017013, PGSC0003DMG400017251, PGSC0003DMG400017820, PGSC0003DMG400025608, PGSC0003DMG400025608, PGSC0003DMG400026702, PGSC0003DMG400029155, PGSC0003DMG400030756, PGSC0003DMG400031506, PGS…
N0.HOG0000093	OG0000047	n0	St_PG1013_C00T008765.1, St_PG1013_C00T020527.1, St_PG1013_C00T057923.1, St_PG1013_C00T057924.1, St_PG1013_C00T057925.1, St_PG1013_C00T058071.1, St_PG1013_C00T061306.1, St_PG1013_C00T062211.1, St_PG1013_C00T062212.1, St_PG1013_C00T063174.1, St_PG1013_C00T063328.1, St_PG1013_C00T065530.1, St_PG1013_C00T065539.1	St_PG4005_C00T000036.1, St_PG4005_C00T011383.1, St_PG4005_C00T014029.1, St_PG4005_C00T023154.1, St_PG4005_C00T023386.1, St_PG4005_C00T027681.1, St_PG4005_C00T027682.1, St_PG4005_C00T030516.1, St_PG4005_C00T049594.1, St_PG4005_C00T056553.1	St_PG6243_C00T003945.1, St_PG6243_C00T003946.1, St_PG6243_C00T006119.1, St_PG6243_C00T008298.1, St_PG6243_C00T010869.1, St_PG6243_C00T011368.1, St_PG6243_C00T011837.1, St_PG6243_C00T016455.1, St_PG6243_C00T017201.1, St_PG6243_C00T018203.1, St_PG6243_C00T025554.1, St_PG6243_C00T033789.1, St_PG6243_C00T041466.1, St_PG6243_C00T046777.1, St_PG6243_C00T046778.1, St_PG6243_C00T050099.1, St_PG6243_C00T0…	MSTRG.9773.1	CAN.T1050.1, CAN.T1130.7, CAN.T117.3, CAN.T1243.2, CAN.T126.50, CAN.T138.18, CAN.T140.20, CAN.T141.3, CAN.T146.8, CAN.T148.6, CAN.T1622.3, CAN.T168.3, CAN.T21.22, CAN.T218.4, CAN.T226.31, CAN.T264.19, CAN.T267.2, CAN.T2762.1, CAN.T322.132, CAN.T383.4, CAN.T400.14, CAN.T43.13, CAN.T47.7, CAN.T536.2, CAN.T58.39, CAN.T602.4, CAN.T624.18, CAN.T643.10, CAN.T686.12, CAN.T998.6	Nitab4.5_0000002g0380.1, Nitab4.5_0000002g0570.1, Nitab4.5_0000003g0300.1, Nitab4.5_0000003g0310.1, Nitab4.5_0000003g0320.1, Nitab4.5_0000003g0850.1, Nitab4.5_0000004g0040.1, Nitab4.5_0000005g0430.1, Nitab4.5_0000006g0070.1, Nitab4.5_0000006g0080.1, Nitab4.5_0000008g0340.1, Nitab4.5_0000014g0360.1, Nitab4.5_0000015g0080.1, Nitab4.5_0000015g0090.1, Nitab4.5_0000022g0090.1, Nitab4.5_0000022g0170.1,…			Solyc01g058120.1.1, Solyc04g048905.1.1, Solyc05g043390.2.1, Solyc05g150133.1.1, Solyc07g032130.1.1, Solyc10g038140.1.1, Solyc12g038730.1.1	Sopen02g001430.1, Sopen03g014810.1, Sopen03g026790.1, Sopen05g008570.1, Sopen06g006900.1, Sopen09g011440.1, Sopen09g017340.1, Sopen10g019390.1, Sopen12g018970.1, Sopen12g023050.1	PGSC0003DMG400001088, PGSC0003DMG400001285, PGSC0003DMG400008626, PGSC0003DMG400009586, PGSC0003DMG400013727, PGSC0003DMG400013728, PGSC0003DMG400018974, PGSC0003DMG400020615, PGSC0003DMG400023225, PGSC0003DMG400023226, PGSC0003DMG400023952, PGSC0003DMG400030152, PGSC0003DMG400030157, PGSC0003DMG400031332, PGSC0003DMG400035210, PGSC0003DMG400036224, PGSC0003DMG400038482, PGSC0003DMG400039961, PGS…
N0.HOG0000094	OG0000048	n0	St_PG1013_C00T002860.1, St_PG1013_C00T008288.1, St_PG1013_C00T021289.1, St_PG1013_C00T021455.1, St_PG1013_C00T021755.1, St_PG1013_C00T021996.1, St_PG1013_C00T022553.1, St_PG1013_C00T022556.1, St_PG1013_C00T022698.1, St_PG1013_C00T022779.1, St_PG1013_C00T022978.1, St_PG1013_C00T022982.1, St_PG1013_C00T023006.1, St_PG1013_C00T023033.1, St_PG1013_C00T023052.1, St_PG1013_C00T023183.1, St_PG1013_C00T0…	St_PG4005_C00T003681.1, St_PG4005_C00T010931.1, St_PG4005_C00T013978.1, St_PG4005_C00T015221.1, St_PG4005_C00T017412.1, St_PG4005_C00T017851.1, St_PG4005_C00T017935.1, St_PG4005_C00T017945.1, St_PG4005_C00T018343.1, St_PG4005_C00T018445.1, St_PG4005_C00T018552.1, St_PG4005_C00T018741.1, St_PG4005_C00T018769.1, St_PG4005_C00T018770.1, St_PG4005_C00T018779.1, St_PG4005_C00T018963.1, St_PG4005_C00T0…	St_PG6243_C00T007535.1, St_PG6243_C00T021856.1, St_PG6243_C00T022729.1, St_PG6243_C00T022933.1, St_PG6243_C00T023770.1, St_PG6243_C00T025425.1, St_PG6243_C00T026052.1, St_PG6243_C00T026507.1, St_PG6243_C00T026928.1, St_PG6243_C00T026966.1, St_PG6243_C00T027083.1, St_PG6243_C00T027087.1, St_PG6243_C00T027111.1, St_PG6243_C00T027121.1, St_PG6243_C00T027131.1, St_PG6243_C00T027180.1, St_PG6243_C00T0…		CAN.T1185.2, CAN.T129.13, CAN.T1478.4, CAN.T1478.8, CAN.T1595.7, CAN.T1739.6, CAN.T2018.11, CAN.T204.3, CAN.T219.31, CAN.T233.9, CAN.T34.6, CAN.T648.3, CAN.T8.21, CAN.T904.4	Nitab4.5_0002282g0130.1, Nitab4.5_0002596g0120.1, Nitab4.5_0004376g0150.1, Nitab4.5_0008074g0020.1, Nitab4.5_0010531g0040.1, Nitab4.5_0018523g0020.1	Oeu004678.1, Oeu028771.1, Oeu053042.1, Oeu058364.1, Oeu058365.1	Peaxi162Scf00121g00178.1, Peaxi162Scf00527g00036.1, Peaxi162Scf00987g00022.1	Solyc00g500024.1.1, Solyc00g500071.1.1, Solyc01g011417.1.1	Sopen01g008000.1, Sopen01g027130.1, Sopen01g027200.1, Sopen02g004650.1, Sopen05g017070.1, Sopen07g005320.1, Sopen08g010240.1, Sopen10g010300.1	PGSC0003DMG400004326, PGSC0003DMG400006472, PGSC0003DMG400046303
N0.HOG0000095	OG0000049	n0							Oeu000001.1, Oeu000068.1, Oeu000720.1, Oeu000940.1, Oeu000942.1, Oeu001229.1, Oeu001335.1, Oeu001545.1, Oeu002042.1, Oeu002564.1, Oeu002585.1, Oeu002587.1, Oeu002606.1, Oeu002751.1, Oeu002880.1, Oeu003246.1, Oeu003247.1, Oeu003250.1, Oeu003312.1, Oeu003316.1, Oeu003317.1, Oeu003319.1, Oeu003322.1, Oeu003323.1, Oeu003324.1, Oeu003326.1, Oeu003327.1, Oeu003372.1, Oeu003509.1, Oeu003602.1, Oeu003605…
N0.HOG0000096	OG0000050	n0	St_PG1013_C00T003449.1, St_PG1013_C00T007442.1, St_PG1013_C00T014488.1, St_PG1013_C00T022166.1, St_PG1013_C00T032175.1, St_PG1013_C00T042682.1, St_PG1013_C00T052890.1, St_PG1013_C00T057225.1	St_PG4005_C00T009263.1	St_PG6243_C00T012233.1		CAN.T1037.3, CAN.T1045.2, CAN.T1339.19, CAN.T1392.14, CAN.T158.38, CAN.T169.13, CAN.T1715.6, CAN.T182.19, CAN.T1836.6, CAN.T2018.5, CAN.T226.18, CAN.T266.14, CAN.T267.10, CAN.T405.3, CAN.T48.13, CAN.T48.46, CAN.T514.3, CAN.T585.47, CAN.T702.30, CAN.T731.5, CAN.T863.4, CAN.T869.24, CAN.T966.5	Nitab4.5_0000002g0070.1, Nitab4.5_0003470g0020.1, Nitab4.5_0005663g0030.1	Oeu001203.1, Oeu009307.1, Oeu010960.1, Oeu016881.1, Oeu021450.1, Oeu027383.1, Oeu029464.1, Oeu039560.1, Oeu039833.1, Oeu047767.2, Oeu051816.1, Oeu053301.1, Oeu054641.1	Peaxi162Scf00108g00172.1, Peaxi162Scf00684g00410.1, Peaxi162Scf01310g00114.1	Solyc00g500336.1.1, Solyc01g010175.1.1, Solyc01g010705.1.1, Solyc01g058245.1.1, Solyc01g112315.1.1, Solyc03g034396.1.1, Solyc03g034398.1.1, Solyc03g044937.1.1, Solyc03g115430.2.1, Solyc04g011915.1.1, Solyc04g054528.1.1, Solyc05g013847.1.1, Solyc05g014375.1.1, Solyc05g026153.1.1, Solyc06g060623.1.1, Solyc07g016005.1.1, Solyc07g017255.1.1, Solyc07g042553.1.1, Solyc07g150109.1.1, Solyc07g150110.1.1,…	Sopen00g008550.1, Sopen00g008740.1, Sopen00g008930.1, Sopen00g009150.1, Sopen00g011370.1, Sopen00g012190.1, Sopen00g013190.1, Sopen00g013490.1, Sopen00g014010.1, Sopen00g014050.1, Sopen01g005750.1, Sopen01g006990.1, Sopen01g009520.1, Sopen01g013170.1, Sopen01g013180.1, Sopen01g017820.1, Sopen01g019140.1, Sopen01g026890.1, Sopen01g026900.1, Sopen01g028580.1, Sopen01g028870.1, Sopen01g031670.1, Sop…	PGSC0003DMG400001234, PGSC0003DMG400003365, PGSC0003DMG400007753, PGSC0003DMG400008658, PGSC0003DMG400009625, PGSC0003DMG400010286, PGSC0003DMG400010287, PGSC0003DMG400013137, PGSC0003DMG400018883, PGSC0003DMG400018967, PGSC0003DMG400019840, PGSC0003DMG400021913, PGSC0003DMG400022648, PGSC0003DMG400023189, PGSC0003DMG400023237, PGSC0003DMG400023237, PGSC0003DMG400023237, PGSC0003DMG400029020, PGS…
N0.HOG0000097	OG0000051	n0	St_PG1013_C00T004396.1, St_PG1013_C00T016699.1, St_PG1013_C00T018995.1, St_PG1013_C00T036303.1, St_PG1013_C00T049061.1, St_PG1013_C00T055498.1	St_PG4005_C00T002151.1, St_PG4005_C00T007490.1, St_PG4005_C00T007611.1, St_PG4005_C00T011683.1, St_PG4005_C00T011963.1, St_PG4005_C00T014066.1, St_PG4005_C00T014184.1, St_PG4005_C00T015175.1, St_PG4005_C00T016026.1, St_PG4005_C00T016792.1, St_PG4005_C00T016978.1, St_PG4005_C00T017874.1, St_PG4005_C00T023214.1, St_PG4005_C00T025140.1, St_PG4005_C00T025737.1, St_PG4005_C00T033632.1, St_PG4005_C00T0…	St_PG6243_C00T002101.1, St_PG6243_C00T004343.1, St_PG6243_C00T007041.1, St_PG6243_C00T010747.1, St_PG6243_C00T011462.1, St_PG6243_C00T013837.1, St_PG6243_C00T013884.1, St_PG6243_C00T014109.1, St_PG6243_C00T015250.1, St_PG6243_C00T016215.1, St_PG6243_C00T016925.1, St_PG6243_C00T021885.1, St_PG6243_C00T023653.1, St_PG6243_C00T023740.1, St_PG6243_C00T024727.1, St_PG6243_C00T025399.1, St_PG6243_C00T0…			Nitab4.5_0000003g0630.1, Nitab4.5_0000008g0480.1, Nitab4.5_0000008g0490.1, Nitab4.5_0000013g0240.1, Nitab4.5_0000021g0430.1, Nitab4.5_0000022g0270.1, Nitab4.5_0000036g0280.1, Nitab4.5_0000044g0320.1, Nitab4.5_0000049g0120.1, Nitab4.5_0000071g0340.1, Nitab4.5_0000095g0120.1, Nitab4.5_0000116g0170.1, Nitab4.5_0000125g0430.1, Nitab4.5_0000128g0070.1, Nitab4.5_0000131g0190.1, Nitab4.5_0000154g0190.1,…		Peaxi162Scf00003g00007.1, Peaxi162Scf00005g04013.1, Peaxi162Scf00013g01517.1, Peaxi162Scf00023g02224.1, Peaxi162Scf00034g00158.1, Peaxi162Scf00040g00322.1, Peaxi162Scf00045g02439.1, Peaxi162Scf00057g02229.1, Peaxi162Scf00069g01727.1, Peaxi162Scf00087g00311.1, Peaxi162Scf00088g01022.1, Peaxi162Scf00106g02115.1, Peaxi162Scf00109g00810.1, Peaxi162Scf00114g00029.1, Peaxi162Scf00116g00813.1, Peaxi162S…	Solyc01g100107.1.1, Solyc02g030317.1.1, Solyc03g059120.1.1, Solyc04g017665.1.1, Solyc04g049780.3.1, Solyc07g021740.2.1, Solyc07g041030.1.1, Solyc10g050460.1.1, Solyc10g050560.1.1, Solyc11g065410.1.1, Solyc12g040648.1.1, Solyc12g070156.2.1	Sopen01g013150.1, Sopen04g011170.1, Sopen04g020040.1, Sopen09g011350.1	PGSC0003DMG400013762, PGSC0003DMG400018920, PGSC0003DMG400021957, PGSC0003DMG400035911, PGSC0003DMG400045988, PGSC0003DMG400046642
N0.HOG0000098	OG0000052	n0	St_PG1013_C00T006044.1, St_PG1013_C00T023434.1, St_PG1013_C00T044178.1	St_PG4005_C00T000480.1, St_PG4005_C00T002623.1, St_PG4005_C00T003978.1, St_PG4005_C00T005008.1, St_PG4005_C00T005137.1, St_PG4005_C00T007471.1, St_PG4005_C00T007545.1, St_PG4005_C00T008141.1, St_PG4005_C00T008552.1, St_PG4005_C00T008789.1, St_PG4005_C00T009260.1, St_PG4005_C00T009849.1, St_PG4005_C00T010520.1, St_PG4005_C00T010688.1, St_PG4005_C00T010866.1, St_PG4005_C00T012463.1, St_PG4005_C00T0…	St_PG6243_C00T002279.1, St_PG6243_C00T002411.1, St_PG6243_C00T003528.1, St_PG6243_C00T003987.1, St_PG6243_C00T005687.1, St_PG6243_C00T007336.1, St_PG6243_C00T008176.1, St_PG6243_C00T008318.1, St_PG6243_C00T008638.1, St_PG6243_C00T008639.1, St_PG6243_C00T009406.1, St_PG6243_C00T010400.1, St_PG6243_C00T010757.1, St_PG6243_C00T013193.1, St_PG6243_C00T013310.1, St_PG6243_C00T015532.1, St_PG6243_C00T0…		CAN.T100.78, CAN.T1005.18, CAN.T1014.58, CAN.T11.43, CAN.T1275.6, CAN.T1288.6, CAN.T134.132, CAN.T1343.17, CAN.T143.35, CAN.T1538.14, CAN.T162.74, CAN.T176.8, CAN.T1801.2, CAN.T1995.1, CAN.T200.12, CAN.T275.3, CAN.T298.38, CAN.T3396.2, CAN.T375.21, CAN.T390.6, CAN.T40.11, CAN.T410.3, CAN.T441.3, CAN.T490.13, CAN.T535.18, CAN.T548.7, CAN.T57.20, CAN.T588.57, CAN.T636.1, CAN.T637.19, CAN.T65.20, CA…	Nitab4.5_0000006g0600.1, Nitab4.5_0000022g0020.1, Nitab4.5_0000025g0070.1, Nitab4.5_0000046g0220.1, Nitab4.5_0000052g0080.1, Nitab4.5_0000073g0140.1, Nitab4.5_0000082g0450.1, Nitab4.5_0000087g0110.1, Nitab4.5_0000101g0100.1, Nitab4.5_0000115g0400.1, Nitab4.5_0000118g0140.1, Nitab4.5_0000128g0210.1, Nitab4.5_0000141g0260.1, Nitab4.5_0000149g0180.1, Nitab4.5_0000173g0260.1, Nitab4.5_0000231g0120.1,…	Oeu001038.1, Oeu006956.1, Oeu007477.1, Oeu009049.1, Oeu017282.1, Oeu019153.1, Oeu020415.1, Oeu026062.1, Oeu029619.1, Oeu030844.1, Oeu031331.1, Oeu042598.1, Oeu043155.1, Oeu043460.1, Oeu045500.1, Oeu047978.1, Oeu056267.1	Peaxi162Scf00002g02917.1, Peaxi162Scf00006g00328.1, Peaxi162Scf00012g01429.1, Peaxi162Scf00013g00336.1, Peaxi162Scf00036g00312.1, Peaxi162Scf00039g00714.1, Peaxi162Scf00043g00065.1, Peaxi162Scf00052g00714.1, Peaxi162Scf00062g01021.1, Peaxi162Scf00063g00023.1, Peaxi162Scf00064g02019.1, Peaxi162Scf00070g00024.1, Peaxi162Scf00075g00085.1, Peaxi162Scf00079g02431.1, Peaxi162Scf00086g00196.1, Peaxi162S…	Solyc01g009795.1.1, Solyc01g058175.1.1, Solyc01g060183.1.1, Solyc03g083735.1.1, Solyc03g096303.1.1, Solyc05g017863.1.1, Solyc05g047643.1.1, Solyc09g072730.2.1, Solyc11g050735.1.1, Solyc12g062733.2.1, Solyc12g150117.1.1	Sopen04g019440.1, Sopen05g028170.1	PGSC0003DMG400005370, PGSC0003DMG400005370, PGSC0003DMG400008721, PGSC0003DMG400014126, PGSC0003DMG400017576, PGSC0003DMG400029733, PGSC0003DMG400035712, PGSC0003DMG400040542, PGSC0003DMG400041825, PGSC0003DMG400042555, PGSC0003DMG400044631, PGSC0003DMG400044971, PGSC0003DMG402006646
N0.HOG0000099	OG0000053	n1	St_PG1013_C00T019184.1, St_PG1013_C00T053286.1	St_PG4005_C00T037761.1	St_PG6243_C00T013146.1, St_PG6243_C00T063724.1	MSTRG.3282.1		Nitab4.5_0000496g0280.1, Nitab4.5_0006957g0010.1	Oeu035072.1	Peaxi162Scf00353g00736.1		Sopen05g034720.1
N0.HOG0000100	OG0000053	n11	St_PG1013_C00T000454.1, St_PG1013_C00T000526.1, St_PG1013_C00T001352.1, St_PG1013_C00T001353.1, St_PG1013_C00T002588.1, St_PG1013_C00T004091.1, St_PG1013_C00T006728.1, St_PG1013_C00T008373.1, St_PG1013_C00T010135.1, St_PG1013_C00T012031.1, St_PG1013_C00T012320.1, St_PG1013_C00T012367.1, St_PG1013_C00T013497.1, St_PG1013_C00T014957.1, St_PG1013_C00T015474.1, St_PG1013_C00T015889.1, St_PG1013_C00T0…	St_PG4005_C00T002057.1, St_PG4005_C00T005154.1, St_PG4005_C00T005315.1, St_PG4005_C00T008691.1, St_PG4005_C00T008692.1, St_PG4005_C00T009181.1, St_PG4005_C00T009544.1, St_PG4005_C00T009727.1, St_PG4005_C00T010302.1, St_PG4005_C00T010309.1, St_PG4005_C00T012858.1, St_PG4005_C00T024728.1, St_PG4005_C00T025670.1, St_PG4005_C00T026822.1, St_PG4005_C00T030368.1, St_PG4005_C00T033250.1, St_PG4005_C00T0…	St_PG6243_C00T000458.1, St_PG6243_C00T002760.1, St_PG6243_C00T003891.1, St_PG6243_C00T005736.1, St_PG6243_C00T008679.1, St_PG6243_C00T008682.1, St_PG6243_C00T008685.1, St_PG6243_C00T015649.1, St_PG6243_C00T017402.1, St_PG6243_C00T017403.1, St_PG6243_C00T019688.1, St_PG6243_C00T020158.1, St_PG6243_C00T020508.1, St_PG6243_C00T024065.1, St_PG6243_C00T024066.1, St_PG6243_C00T024067.1, St_PG6243_C00T0…	MSTRG.12833.2	CAN.T108.64, CAN.T134.83, CAN.T195.26, CAN.T2500.1, CAN.T408.5, CAN.T462.3, CAN.T495.13, CAN.T495.14, CAN.T534.25, CAN.T732.3	Nitab4.5_0000025g0280.1, Nitab4.5_0000038g0120.1, Nitab4.5_0000050g0010.1, Nitab4.5_0000059g0640.1, Nitab4.5_0000069g0550.1, Nitab4.5_0000069g0560.1, Nitab4.5_0000072g0060.1, Nitab4.5_0000287g0210.1, Nitab4.5_0000359g0120.1, Nitab4.5_0000391g0290.1, Nitab4.5_0000506g0250.1, Nitab4.5_0000506g0260.1, Nitab4.5_0000514g0080.1, Nitab4.5_0000545g0010.1, Nitab4.5_0000666g0020.1, Nitab4.5_0000666g0030.1,…	Oeu000525.1, Oeu000540.1, Oeu000621.1, Oeu000679.1, Oeu000708.1, Oeu001650.3, Oeu001667.1, Oeu001668.1, Oeu002397.1, Oeu002825.1, Oeu002826.1, Oeu003452.1, Oeu003832.1, Oeu004035.1, Oeu004392.1, Oeu006086.1, Oeu006392.1, Oeu007209.1, Oeu007357.1, Oeu007801.1, Oeu008238.1, Oeu009400.1, Oeu010107.1, Oeu010625.1, Oeu011781.1, Oeu012125.1, Oeu013201.1, Oeu013209.1, Oeu013779.1, Oeu014724.1, Oeu015227…	Peaxi162Scf00039g00916.1, Peaxi162Scf00163g00092.1, Peaxi162Scf00174g00006.1, Peaxi162Scf00298g00613.1, Peaxi162Scf00309g01017.1, Peaxi162Scf00338g00014.1, Peaxi162Scf00338g00115.1, Peaxi162Scf00386g00007.1, Peaxi162Scf00428g00034.1, Peaxi162Scf00435g00115.1, Peaxi162Scf00435g00116.1, Peaxi162Scf00461g00073.1, Peaxi162Scf00585g00012.1, Peaxi162Scf00593g00324.1, Peaxi162Scf00724g00002.1, Peaxi162S…	Solyc02g061825.1.1, Solyc02g150109.1.1, Solyc03g096007.1.1, Solyc03g096433.1.1, Solyc04g049020.3.1, Solyc04g049795.1.1, Solyc04g054153.1.1, Solyc05g018840.1.1, Solyc06g010040.3.1, Solyc06g075675.1.1, Solyc07g150137.1.1, Solyc09g015810.3.1, Solyc09g064273.1.1, Solyc10g017757.1.1, Solyc10g049530.3.1, Solyc11g028025.1.1, Solyc12g036860.3.1, Solyc12g039050.3.1, Solyc12g042485.1.1, Solyc12g150115.1.1	Sopen01g043080.1, Sopen02g014140.1, Sopen04g020060.1, Sopen04g024010.1, Sopen06g005920.1, Sopen07g025790.1, Sopen09g033840.1, Sopen12g016400.1	PGSC0003DMG400001507, PGSC0003DMG400005677, PGSC0003DMG400015946, PGSC0003DMG400024758, PGSC0003DMG400037326, PGSC0003DMG400041016
N0.HOG0000101	OG0000054	n0	St_PG1013_C00T007530.1, St_PG1013_C00T007536.1, St_PG1013_C00T008194.1, St_PG1013_C00T011231.1, St_PG1013_C00T011232.1, St_PG1013_C00T014035.1, St_PG1013_C00T016444.1, St_PG1013_C00T016445.1, St_PG1013_C00T016481.1, St_PG1013_C00T016483.1, St_PG1013_C00T016496.1, St_PG1013_C00T018724.1, St_PG1013_C00T020173.1, St_PG1013_C00T022006.1, St_PG1013_C00T023444.1, St_PG1013_C00T034723.1, St_PG1013_C00T0…	St_PG4005_C00T003036.1, St_PG4005_C00T003052.1, St_PG4005_C00T003055.1, St_PG4005_C00T003071.1, St_PG4005_C00T003072.1, St_PG4005_C00T003074.1, St_PG4005_C00T003075.1, St_PG4005_C00T003461.1, St_PG4005_C00T004260.1, St_PG4005_C00T004261.1, St_PG4005_C00T004281.1, St_PG4005_C00T004287.1, St_PG4005_C00T004288.1, St_PG4005_C00T007102.1, St_PG4005_C00T008297.1, St_PG4005_C00T008298.1, St_PG4005_C00T0…	St_PG6243_C00T002912.1, St_PG6243_C00T002913.1, St_PG6243_C00T011726.1, St_PG6243_C00T013924.1, St_PG6243_C00T014202.1, St_PG6243_C00T014204.1, St_PG6243_C00T014205.1, St_PG6243_C00T014206.1, St_PG6243_C00T014207.1, St_PG6243_C00T014208.1, St_PG6243_C00T014209.1, St_PG6243_C00T014210.1, St_PG6243_C00T019323.1, St_PG6243_C00T019324.1, St_PG6243_C00T019419.1, St_PG6243_C00T021728.1, St_PG6243_C00T0…		CAN.T1116.2, CAN.T1166.23, CAN.T1166.24, CAN.T1166.9, CAN.T1305.8, CAN.T1305.9, CAN.T1489.3, CAN.T1542.1, CAN.T1711.8, CAN.T1711.9, CAN.T1804.2, CAN.T1804.4, CAN.T1891.10, CAN.T220.35, CAN.T303.45, CAN.T338.36, CAN.T338.37, CAN.T363.15, CAN.T363.17, CAN.T518.26, CAN.T532.122, CAN.T532.32, CAN.T532.33, CAN.T567.1, CAN.T567.2, CAN.T567.4, CAN.T567.43, CAN.T567.6, CAN.T630.62, CAN.T630.63, CAN.T630.…	Nitab4.5_0000293g0020.1, Nitab4.5_0000350g0280.1, Nitab4.5_0000369g0030.1, Nitab4.5_0000439g0190.1, Nitab4.5_0000642g0140.1, Nitab4.5_0000742g0080.1, Nitab4.5_0000785g0280.1, Nitab4.5_0000789g0030.1, Nitab4.5_0000798g0020.1, Nitab4.5_0000969g0010.1, Nitab4.5_0001095g0040.1, Nitab4.5_0001179g0150.1, Nitab4.5_0001210g0020.1, Nitab4.5_0001231g0020.1, Nitab4.5_0002282g0110.1, Nitab4.5_0002346g0060.1,…	Oeu000663.1, Oeu016486.1, Oeu020538.1, Oeu022485.1, Oeu042541.1, Oeu042542.2, Oeu042550.1, Oeu042552.1, Oeu049040.1, Oeu049041.1, Oeu063057.2	Peaxi162Scf00009g00115.1, Peaxi162Scf00017g00215.1, Peaxi162Scf00017g00231.1, Peaxi162Scf00036g00099.1, Peaxi162Scf00038g02631.1, Peaxi162Scf00062g00069.1, Peaxi162Scf00074g00073.1, Peaxi162Scf00074g00077.1, Peaxi162Scf00074g00085.1, Peaxi162Scf00074g00086.1, Peaxi162Scf00074g00087.1, Peaxi162Scf00074g00438.1, Peaxi162Scf00074g00630.1, Peaxi162Scf00074g00631.1, Peaxi162Scf00074g00732.1, Peaxi162S…	Solyc02g070830.1.1, Solyc02g092020.3.1, Solyc03g112780.1.1, Solyc03g113160.1.1, Solyc03g115420.3.1, Solyc04g016580.1.1, Solyc04g017610.2.1, Solyc04g055220.2.1, Solyc04g082360.2.1, Solyc05g010540.2.1, Solyc08g061380.1.1, Solyc08g079580.1.1, Solyc08g082330.3.1, Solyc08g082350.4.1, Solyc08g082353.1.1, Solyc08g082485.1.1, Solyc08g082510.1.1, Solyc08g082520.1.1, Solyc08g150148.1.1, Solyc09g007220.1.1	Sopen02g036600.1, Sopen03g031860.1, Sopen03g032220.1, Sopen03g034420.1, Sopen04g008640.1, Sopen04g019640.1, Sopen04g025070.1, Sopen04g025090.1, Sopen04g035970.1, Sopen05g006300.1, Sopen06g025910.1, Sopen08g020470.1, Sopen08g027930.1, Sopen08g030590.1, Sopen08g030610.1, Sopen08g030760.1, Sopen08g030770.1, Sopen08g030780.1, Sopen09g002090.1, Sopen09g002230.1, Sopen12g006910.1	PGSC0003DMG400001736, PGSC0003DMG400001761, PGSC0003DMG400001762, PGSC0003DMG400001763, PGSC0003DMG400001764, PGSC0003DMG400001765, PGSC0003DMG400003926, PGSC0003DMG400003927, PGSC0003DMG400003927, PGSC0003DMG400003928, PGSC0003DMG400009857, PGSC0003DMG400009857, PGSC0003DMG400009902, PGSC0003DMG400009902, PGSC0003DMG400009902, PGSC0003DMG400009902, PGSC0003DMG400009902, PGSC0003DMG400009902, PGS…
N0.HOG0000102	OG0000055	n0	St_PG1013_C00T000619.1, St_PG1013_C00T015145.1, St_PG1013_C00T019569.1, St_PG1013_C00T019570.1, St_PG1013_C00T022049.1, St_PG1013_C00T022147.1, St_PG1013_C00T022271.1, St_PG1013_C00T022745.1, St_PG1013_C00T023143.1, St_PG1013_C00T023305.1, St_PG1013_C00T023430.1, St_PG1013_C00T024171.1, St_PG1013_C00T024209.1, St_PG1013_C00T024329.1, St_PG1013_C00T024337.1, St_PG1013_C00T024705.1, St_PG1013_C00T0…	St_PG4005_C00T000262.1, St_PG4005_C00T000781.1, St_PG4005_C00T004370.1, St_PG4005_C00T008408.1, St_PG4005_C00T012202.1, St_PG4005_C00T017388.1, St_PG4005_C00T018211.1, St_PG4005_C00T018349.1, St_PG4005_C00T018421.1, St_PG4005_C00T018692.1, St_PG4005_C00T019104.1, St_PG4005_C00T019243.1, St_PG4005_C00T019482.1, St_PG4005_C00T019529.1, St_PG4005_C00T019621.1, St_PG4005_C00T019664.1, St_PG4005_C00T0…	St_PG6243_C00T016515.1, St_PG6243_C00T020051.1, St_PG6243_C00T020826.1, St_PG6243_C00T020827.1, St_PG6243_C00T022147.1, St_PG6243_C00T022900.1, St_PG6243_C00T023785.1, St_PG6243_C00T026666.1, St_PG6243_C00T026814.1, St_PG6243_C00T027001.1, St_PG6243_C00T027051.1, St_PG6243_C00T027358.1, St_PG6243_C00T027476.1, St_PG6243_C00T027540.1, St_PG6243_C00T027583.1, St_PG6243_C00T027651.1, St_PG6243_C00T0…		CAN.T100.42, CAN.T1180.14, CAN.T1185.16, CAN.T1185.17, CAN.T124.10, CAN.T1288.10, CAN.T1288.11, CAN.T131.7, CAN.T1478.17, CAN.T1542.7, CAN.T1576.7, CAN.T1648.10, CAN.T1648.9, CAN.T1738.8, CAN.T1738.9, CAN.T213.14, CAN.T219.17, CAN.T219.18, CAN.T386.13, CAN.T43.2, CAN.T45.1, CAN.T511.4, CAN.T511.8, CAN.T511.9, CAN.T612.1, CAN.T804.1, CAN.T844.3, CAN.T939.12, CAN.T939.13, CAN.T939.14, CAN.T939.15, …	Nitab4.5_0000172g0310.1, Nitab4.5_0000403g0070.1, Nitab4.5_0000502g0030.1, Nitab4.5_0000502g0040.1, Nitab4.5_0000655g0010.1, Nitab4.5_0001761g0170.1, Nitab4.5_0001761g0220.1, Nitab4.5_0001761g0260.1, Nitab4.5_0001783g0070.1, Nitab4.5_0002868g0020.1, Nitab4.5_0002868g0030.1, Nitab4.5_0002890g0080.1, Nitab4.5_0003065g0030.1, Nitab4.5_0005637g0010.1, Nitab4.5_0005637g0060.1, Nitab4.5_0007977g0050.1,…	Oeu004962.1, Oeu010679.1, Oeu010681.1, Oeu012776.1, Oeu012802.1, Oeu012803.1, Oeu012826.1, Oeu012827.1, Oeu023333.1, Oeu036956.1, Oeu045561.1, Oeu046428.1, Oeu050097.1, Oeu053038.1, Oeu058197.1, Oeu062867.1	Peaxi162Scf00002g01221.1, Peaxi162Scf00039g01217.1, Peaxi162Scf00120g01318.1, Peaxi162Scf00122g00087.1, Peaxi162Scf00379g00084.1	Solyc00g500052.1.1, Solyc00g500135.1.1, Solyc00g500205.1.1, Solyc00g500319.1.1, Solyc01g016520.1.1, Solyc01g017380.1.1, Solyc01g017390.1.1, Solyc01g017460.3.1, Solyc01g017470.3.1, Solyc01g017510.1.1, Solyc03g095380.1.1, Solyc04g018250.1.1, Solyc07g021220.3.1, Solyc07g021290.1.1, Solyc08g028900.1.1, Solyc08g028910.1.1, Solyc08g028940.1.1, Solyc08g028950.3.1, Solyc10g011720.1.1, Solyc12g036010.1.1,…	Sopen08g009650.1	PGSC0003DMG400017664, PGSC0003DMG400020296, PGSC0003DMG400020296, PGSC0003DMG400020297, PGSC0003DMG402017663, PGSC0003DMG402029613
N0.HOG0000103	OG0000056	n0	St_PG1013_C00T000490.1, St_PG1013_C00T001192.1, St_PG1013_C00T001412.1, St_PG1013_C00T001824.1, St_PG1013_C00T002007.1, St_PG1013_C00T002042.1, St_PG1013_C00T003853.1, St_PG1013_C00T004133.1, St_PG1013_C00T004798.1, St_PG1013_C00T007620.1, St_PG1013_C00T008970.1, St_PG1013_C00T010354.1, St_PG1013_C00T010380.1, St_PG1013_C00T010847.1, St_PG1013_C00T010928.1, St_PG1013_C00T012097.1, St_PG1013_C00T0…	St_PG4005_C00T002059.1, St_PG4005_C00T002180.1, St_PG4005_C00T003153.1, St_PG4005_C00T006264.1, St_PG4005_C00T006500.1, St_PG4005_C00T006793.1, St_PG4005_C00T009253.1, St_PG4005_C00T011098.1, St_PG4005_C00T013365.1, St_PG4005_C00T013565.1, St_PG4005_C00T015050.1, St_PG4005_C00T015463.1, St_PG4005_C00T016192.1, St_PG4005_C00T017294.1, St_PG4005_C00T017347.1, St_PG4005_C00T017862.1, St_PG4005_C00T0…	St_PG6243_C00T001808.1, St_PG6243_C00T002231.1, St_PG6243_C00T011208.1, St_PG6243_C00T012376.1, St_PG6243_C00T013266.1, St_PG6243_C00T018197.1, St_PG6243_C00T021861.1, St_PG6243_C00T023866.1, St_PG6243_C00T036244.1, St_PG6243_C00T041740.1, St_PG6243_C00T057888.1, St_PG6243_C00T060010.1, St_PG6243_C00T061690.1		CAN.T100.15, CAN.T1007.22, CAN.T101.1, CAN.T101.9, CAN.T1014.53, CAN.T1038.18, CAN.T1056.16, CAN.T1093.5, CAN.T1124.3, CAN.T1127.3, CAN.T1152.1, CAN.T1177.2, CAN.T1199.8, CAN.T1199.9, CAN.T1207.8, CAN.T1214.10, CAN.T1226.4, CAN.T123.4, CAN.T1238.12, CAN.T1251.8, CAN.T126.52, CAN.T129.2, CAN.T1298.5, CAN.T1308.1, CAN.T1313.2, CAN.T134.131, CAN.T134.215, CAN.T134.66, CAN.T1344.9, CAN.T1366.17, CAN.…	Nitab4.5_0000204g0100.1, Nitab4.5_0003230g0080.1, Nitab4.5_0006234g0030.1	Oeu009126.1	Peaxi162Scf00615g00035.1	Solyc04g056720.1.1, Solyc10g047865.1.1	Sopen01g028570.1, Sopen02g006130.1, Sopen02g006490.1, Sopen02g009890.1, Sopen03g011310.1, Sopen03g027030.1, Sopen06g004040.1, Sopen06g004040.2, Sopen06g007010.1, Sopen08g006280.1, Sopen08g015100.1, Sopen08g016980.1, Sopen09g007060.1, Sopen09g013570.1, Sopen09g013690.1, Sopen09g014620.1, Sopen09g015940.1, Sopen09g016000.1, Sopen09g019800.1, Sopen10g003380.1, Sopen11g011170.1, Sopen11g020280.1, Sop…	PGSC0003DMG400009624, PGSC0003DMG400017368, PGSC0003DMG400017867, PGSC0003DMG400023123, PGSC0003DMG400025072, PGSC0003DMG400035344, PGSC0003DMG400035943, PGSC0003DMG400035962, PGSC0003DMG400036316, PGSC0003DMG400036799, PGSC0003DMG400037500, PGSC0003DMG400037638, PGSC0003DMG400037795, PGSC0003DMG400037961, PGSC0003DMG400038033, PGSC0003DMG400038069, PGSC0003DMG400038277, PGSC0003DMG400038442, PGS…
N0.HOG0000104	OG0000057	n0	St_PG1013_C00T000623.1, St_PG1013_C00T000624.1, St_PG1013_C00T001384.1, St_PG1013_C00T015146.1, St_PG1013_C00T019489.1, St_PG1013_C00T019568.1, St_PG1013_C00T020662.1, St_PG1013_C00T020876.1, St_PG1013_C00T021256.1, St_PG1013_C00T021818.1, St_PG1013_C00T021938.1, St_PG1013_C00T022270.1, St_PG1013_C00T022402.1, St_PG1013_C00T022432.1, St_PG1013_C00T022452.1, St_PG1013_C00T022540.1, St_PG1013_C00T0…	St_PG4005_C00T000259.1, St_PG4005_C00T002414.1, St_PG4005_C00T012200.1, St_PG4005_C00T016148.1, St_PG4005_C00T017373.1, St_PG4005_C00T017923.1, St_PG4005_C00T018216.1, St_PG4005_C00T018420.1, St_PG4005_C00T018459.1, St_PG4005_C00T018465.1, St_PG4005_C00T018792.1, St_PG4005_C00T019039.1, St_PG4005_C00T019040.1, St_PG4005_C00T019093.1, St_PG4005_C00T019460.1, St_PG4005_C00T019623.1, St_PG4005_C00T0…	St_PG6243_C00T010574.1, St_PG6243_C00T019604.1, St_PG6243_C00T021495.1, St_PG6243_C00T022566.1, St_PG6243_C00T022790.1, St_PG6243_C00T022903.1, St_PG6243_C00T023693.1, St_PG6243_C00T023782.1, St_PG6243_C00T026540.1, St_PG6243_C00T026622.1, St_PG6243_C00T026658.1, St_PG6243_C00T026663.1, St_PG6243_C00T026670.1, St_PG6243_C00T027003.1, St_PG6243_C00T027015.1, St_PG6243_C00T027056.1, St_PG6243_C00T0…		CAN.T1.15, CAN.T1.16, CAN.T100.40, CAN.T1077.2, CAN.T1185.20, CAN.T1185.21, CAN.T1632.13, CAN.T1648.12, CAN.T1690.4, CAN.T1738.10, CAN.T179.56, CAN.T179.57, CAN.T1897.6, CAN.T201.4, CAN.T201.49, CAN.T219.16, CAN.T386.11, CAN.T386.12, CAN.T386.9, CAN.T398.15, CAN.T43.3, CAN.T500.69, CAN.T505.14, CAN.T547.9, CAN.T549.3, CAN.T552.7, CAN.T612.6, CAN.T702.46, CAN.T713.19, CAN.T877.5, CAN.T877.6	Nitab4.5_0000007g0130.1, Nitab4.5_0000032g0450.1, Nitab4.5_0000094g0170.1, Nitab4.5_0000172g1980.1, Nitab4.5_0000172g2210.1, Nitab4.5_0000513g0140.1, Nitab4.5_0000716g0060.1, Nitab4.5_0001152g0650.1, Nitab4.5_0001152g0660.1, Nitab4.5_0001152g0770.1, Nitab4.5_0001170g0170.1, Nitab4.5_0001303g0090.1, Nitab4.5_0001788g0060.1, Nitab4.5_0001796g0290.1, Nitab4.5_0001887g0010.1, Nitab4.5_0002316g0060.1,…	Oeu010682.1, Oeu012779.1, Oeu012800.1, Oeu022567.1, Oeu026528.1, Oeu030840.1, Oeu039802.1, Oeu045557.1	Peaxi162Scf00211g00233.1, Peaxi162Scf00211g00235.1, Peaxi162Scf00553g00013.1, Peaxi162Scf00625g00027.1	Solyc00g500050.1.1, Solyc00g500133.1.1, Solyc00g500203.1.1, Solyc00g500292.1.1, Solyc00g500323.1.1, Solyc00g500332.1.1, Solyc00g500345.1.1, Solyc00g500358.1.1, Solyc02g012000.1.1, Solyc02g012010.3.1, Solyc04g071300.3.1, Solyc06g072540.2.1, Solyc07g027010.1.1, Solyc11g020970.1.1, Solyc11g039980.3.1	Sopen00g001040.1, Sopen02g002740.1, Sopen03g010800.1, Sopen05g017080.1, Sopen07g014910.1, Sopen08g006620.1	PGSC0003DMG400000352, PGSC0003DMG400008476, PGSC0003DMG400013849, PGSC0003DMG400018776, PGSC0003DMG400044969, PGSC0003DMG401022238
N0.HOG0000105	OG0000058	n0	St_PG1013_C00T000604.1, St_PG1013_C00T000620.1, St_PG1013_C00T021487.1, St_PG1013_C00T022855.1, St_PG1013_C00T023090.1, St_PG1013_C00T023144.1, St_PG1013_C00T023323.1, St_PG1013_C00T023731.1, St_PG1013_C00T024197.1, St_PG1013_C00T024521.1, St_PG1013_C00T024698.1, St_PG1013_C00T025348.1, St_PG1013_C00T025904.1, St_PG1013_C00T026080.1, St_PG1013_C00T026312.1, St_PG1013_C00T026364.1, St_PG1013_C00T0…	St_PG4005_C00T000783.1, St_PG4005_C00T012204.1, St_PG4005_C00T014484.1, St_PG4005_C00T015047.1, St_PG4005_C00T015877.1, St_PG4005_C00T016965.1, St_PG4005_C00T017364.1, St_PG4005_C00T017369.1, St_PG4005_C00T017390.1, St_PG4005_C00T017391.1, St_PG4005_C00T017420.1, St_PG4005_C00T017951.1, St_PG4005_C00T018056.1, St_PG4005_C00T018167.1, St_PG4005_C00T018205.1, St_PG4005_C00T018351.1, St_PG4005_C00T0…	St_PG6243_C00T019608.1, St_PG6243_C00T022503.1, St_PG6243_C00T022637.1, St_PG6243_C00T022683.1, St_PG6243_C00T022988.1, St_PG6243_C00T023697.1, St_PG6243_C00T024304.1, St_PG6243_C00T024979.1, St_PG6243_C00T025684.1, St_PG6243_C00T026489.1, St_PG6243_C00T026618.1, St_PG6243_C00T026742.1, St_PG6243_C00T026817.1, St_PG6243_C00T026991.1, St_PG6243_C00T027020.1, St_PG6243_C00T027034.1, St_PG6243_C00T0…		CAN.T1.20, CAN.T1183.9, CAN.T1185.13, CAN.T1185.14, CAN.T1321.9, CAN.T1331.2, CAN.T142.10, CAN.T142.9, CAN.T1478.14, CAN.T16.1, CAN.T16.2, CAN.T1725.9, CAN.T1738.2, CAN.T1738.3, CAN.T219.23, CAN.T232.12, CAN.T3180.1, CAN.T335.17, CAN.T338.31, CAN.T386.18, CAN.T419.1, CAN.T500.81, CAN.T500.82, CAN.T505.12, CAN.T653.4, CAN.T653.5, CAN.T679.6, CAN.T679.7, CAN.T682.1, CAN.T8.16, CAN.T832.6, CAN.T939.…	Nitab4.5_0000718g0190.1, Nitab4.5_0000747g0010.1, Nitab4.5_0001478g0230.1, Nitab4.5_0002446g0030.1, Nitab4.5_0002446g0050.1, Nitab4.5_0002607g0030.1, Nitab4.5_0002607g0040.1, Nitab4.5_0002607g0050.1, Nitab4.5_0006478g0040.1, Nitab4.5_0007186g0040.1, Nitab4.5_0011099g0030.1, Nitab4.5_0023295g0010.1, Nitab4.5_0023295g0020.1, Nitab4.5_0025922g0010.1, Nitab4.5_0025922g0020.1	Oeu012804.9, Oeu017222.1, Oeu054721.1, Oeu058375.1, Oeu062843.1, Oeu062844.1, Oeu062858.1	Peaxi162Scf00078g00196.1, Peaxi162Scf00137g00124.1, Peaxi162Scf00455g00046.1	Solyc00g500055.1.1, Solyc00g500056.1.1, Solyc00g500137.1.1, Solyc00g500138.1.1, Solyc00g500207.1.1, Solyc00g500208.1.1, Solyc05g020010.1.1, Solyc06g009950.1.1, Solyc07g021230.1.1, Solyc07g021240.1.1, Solyc07g021250.1.1, Solyc09g059640.3.1, Solyc10g017910.3.1, Solyc12g032980.1.1, Solyc12g033000.1.1, Solyc12g033060.1.1, Solyc12g033070.1.1, Solyc12g035580.1.1, Solyc12g035730.1.1, Solyc12g035740.1.1,…	Sopen10g013070.1, Sopen12g014100.1, Sopen12g014140.1	PGSC0003DMG400027789
N0.HOG0000106	OG0000059	n3				MSTRG.6866.1			Oeu008282.1, Oeu011622.1, Oeu029797.1, Oeu055697.1, Oeu055698.1, Oeu055699.1, Oeu055700.2, Oeu055704.1, Oeu055705.1, Oeu055709.1, Oeu055714.1, Oeu055717.1, Oeu055718.5, Oeu055720.1, Oeu055722.1, Oeu061262.1, Oeu061266.1, Oeu061270.1
N0.HOG0000107	OG0000059	n21				MSTRG.15184.1			Oeu021386.1, Oeu040026.1, Oeu055724.2, Oeu055725.1, Oeu055726.1, Oeu055728.1, Oeu055730.3, Oeu055732.2, Oeu055733.1, Oeu055734.1, Oeu055735.1, Oeu055738.1, Oeu055739.1, Oeu055742.3, Oeu061257.1
N0.HOG0000108	OG0000059	n36	St_PG1013_C00T008327.1, St_PG1013_C00T008328.1, St_PG1013_C00T008329.1, St_PG1013_C00T008330.1, St_PG1013_C00T008331.1, St_PG1013_C00T008332.1, St_PG1013_C00T008333.1, St_PG1013_C00T008336.1, St_PG1013_C00T024835.1, St_PG1013_C00T034937.1, St_PG1013_C00T043969.1, St_PG1013_C00T043970.1, St_PG1013_C00T043971.1, St_PG1013_C00T043972.1, St_PG1013_C00T043973.1, St_PG1013_C00T043975.1, St_PG1013_C00T0…	St_PG4005_C00T005182.1, St_PG4005_C00T040123.1, St_PG4005_C00T040125.1, St_PG4005_C00T040126.1, St_PG4005_C00T043164.1	St_PG6243_C00T008722.1, St_PG6243_C00T015280.1, St_PG6243_C00T015280.2, St_PG6243_C00T021185.1, St_PG6243_C00T021186.1, St_PG6243_C00T021187.1, St_PG6243_C00T034349.1, St_PG6243_C00T054589.1, St_PG6243_C00T054591.1, St_PG6243_C00T054592.1, St_PG6243_C00T054593.1, St_PG6243_C00T054596.1, St_PG6243_C00T056489.1		CAN.T1110.31, CAN.T162.118, CAN.T162.122, CAN.T162.123, CAN.T162.124, CAN.T162.125, CAN.T162.126, CAN.T162.127, CAN.T162.128, CAN.T162.129, CAN.T162.130, CAN.T816.12	Nitab4.5_0000207g0430.1, Nitab4.5_0000552g0140.1, Nitab4.5_0002476g0010.1, Nitab4.5_0002476g0050.1, Nitab4.5_0004384g0080.1, Nitab4.5_0006637g0010.1, Nitab4.5_0006881g0010.1		Peaxi162Scf00000g00791.1, Peaxi162Scf01574g00018.1, Peaxi162Scf01574g00019.1	Solyc07g063770.3.1, Solyc07g063780.2.1, Solyc07g063800.2.1, Solyc07g063810.2.1, Solyc07g063820.3.1, Solyc10g006710.4.1, Solyc12g005290.2.1	Sopen07g031900.1, Sopen07g031920.1, Sopen10g002630.1, Sopen10g002630.2, Sopen10g002630.3, Sopen12g001270.1, Sopen12g001270.2	PGSC0003DMG400019237, PGSC0003DMG400019237, PGSC0003DMG400019237, PGSC0003DMG400019238, PGSC0003DMG400019275, PGSC0003DMG400019275, PGSC0003DMG400019275, PGSC0003DMG400019275, PGSC0003DMG400019276, PGSC0003DMG400021804, PGSC0003DMG400021804, PGSC0003DMG400021804, PGSC0003DMG401019239, PGSC0003DMG401019239, PGSC0003DMG401019239, PGSC0003DMG401019239, PGSC0003DMG401019239, PGSC0003DMG401019239, PGS…
N0.HOG0000109	OG0000059	n126	St_PG1013_C00T008322.1, St_PG1013_C00T008323.1, St_PG1013_C00T008324.1, St_PG1013_C00T008326.1, St_PG1013_C00T041220.1, St_PG1013_C00T041221.1, St_PG1013_C00T043977.1, St_PG1013_C00T043979.1, St_PG1013_C00T043980.1, St_PG1013_C00T043981.1, St_PG1013_C00T063647.1	St_PG4005_C00T044645.1, St_PG4005_C00T051037.1	St_PG6243_C00T015279.1, St_PG6243_C00T019843.1, St_PG6243_C00T034350.1, St_PG6243_C00T048351.1, St_PG6243_C00T054600.1, St_PG6243_C00T054601.1, St_PG6243_C00T054602.1, St_PG6243_C00T054603.1	MSTRG.12936.1	CAN.T162.116, CAN.T162.117, CAN.T424.71, CAN.T424.75	Nitab4.5_0000297g0270.1, Nitab4.5_0000297g0310.1, Nitab4.5_0001252g0010.1, Nitab4.5_0001252g0020.1, Nitab4.5_0001252g0030.1, Nitab4.5_0001726g0100.1, Nitab4.5_0002476g0020.1, Nitab4.5_0003122g0050.1, Nitab4.5_0004384g0070.1	Oeu006774.1, Oeu006776.1, Oeu006777.1, Oeu006778.2, Oeu006780.4, Oeu019382.1, Oeu019383.1, Oeu025082.1, Oeu055695.3, Oeu055703.1, Oeu055707.1, Oeu055713.2, Oeu055716.2, Oeu058153.1, Oeu058155.1, Oeu058156.1, Oeu058157.1, Oeu058158.1, Oeu061271.1	Peaxi162Scf00257g00118.1, Peaxi162Scf00537g00518.1, Peaxi162Scf00879g00218.1, Peaxi162Scf01216g00071.1, Peaxi162Scf01574g00001.1, Peaxi162Scf02097g00021.1, Peaxi162Scf02097g00023.1	Solyc07g063700.2.1, Solyc07g063710.2.1, Solyc07g063720.1.1, Solyc07g063730.3.1, Solyc07g063750.3.1, Solyc10g006720.4.1	Sopen01g006600.1, Sopen07g031880.1, Sopen07g031890.1, Sopen10g002640.1	PGSC0003DMG400019241, PGSC0003DMG400019278, PGSC0003DMG400024998, PGSC0003DMG400026184, PGSC0003DMG400044943, PGSC0003DMG401019242, PGSC0003DMG402019242, PGSC0003DMG402019242
N0.HOG0000110	OG0000059	n204	St_PG1013_C00T015815.1, St_PG1013_C00T057395.1, St_PG1013_C00T063645.1	St_PG4005_C00T042547.1, St_PG4005_C00T044643.1, St_PG4005_C00T051038.1	St_PG6243_C00T015282.1, St_PG6243_C00T015283.1, St_PG6243_C00T019842.1, St_PG6243_C00T034347.1, St_PG6243_C00T048353.1	MSTRG.6868.1, MSTRG.6870.2, MSTRG.6870.4	CAN.T1110.28, CAN.T1110.29, CAN.T289.4, CAN.T304.5, CAN.T424.70	Nitab4.5_0000273g0020.1, Nitab4.5_0001223g0130.1, Nitab4.5_0002907g0030.1, Nitab4.5_0009682g0010.1	Oeu019392.1, Oeu052321.2, Oeu058151.2	Peaxi162Scf00257g01624.1, Peaxi162Scf00537g00517.1	Solyc02g079590.3.1, Solyc10g006690.4.1	Sopen02g024410.1, Sopen03g002770.1, Sopen10g002610.1	PGSC0003DMG400013885, PGSC0003DMG400013885, PGSC0003DMG401005047
N0.HOG0000111	OG0000059	n240	St_PG1013_C00T021119.1, St_PG1013_C00T022437.1, St_PG1013_C00T023272.1, St_PG1013_C00T023525.1, St_PG1013_C00T042654.1, St_PG1013_C00T042845.1, St_PG1013_C00T042846.1	St_PG4005_C00T024796.1, St_PG4005_C00T024798.1, St_PG4005_C00T025005.1, St_PG4005_C00T025006.1	St_PG6243_C00T005057.1, St_PG6243_C00T018910.1, St_PG6243_C00T018913.1, St_PG6243_C00T022155.1, St_PG6243_C00T049793.1, St_PG6243_C00T049794.1, St_PG6243_C00T049997.1, St_PG6243_C00T049999.1	MSTRG.19590.1	CAN.T1846.1, CAN.T206.143, CAN.T666.13	Nitab4.5_0002192g0050.1, Nitab4.5_0002392g0010.1, Nitab4.5_0003277g0010.1	Oeu009236.1, Oeu023781.1, Oeu041033.1, Oeu055855.1	Peaxi162Scf00818g00126.1	Solyc02g030300.3.1, Solyc02g030360.3.1	Sopen02g005540.1, Sopen02g009620.1, Sopen02g009620.2, Sopen02g009650.1, Sopen02g009650.2	PGSC0003DMG400017946, PGSC0003DMG400017946, PGSC0003DMG400017946, PGSC0003DMG400017949, PGSC0003DMG400017949, PGSC0003DMG400017949
N0.HOG0000112	OG0000059	n282	St_PG1013_C00T055900.1, St_PG1013_C00T055901.1, St_PG1013_C00T055902.1, St_PG1013_C00T055903.1, St_PG1013_C00T055904.1, St_PG1013_C00T055907.1, St_PG1013_C00T055908.1	St_PG4005_C00T011096.1, St_PG4005_C00T011097.1, St_PG4005_C00T011104.1, St_PG4005_C00T011105.1, St_PG4005_C00T018134.1, St_PG4005_C00T041658.1, St_PG4005_C00T041659.1, St_PG4005_C00T041662.1, St_PG4005_C00T041665.1, St_PG4005_C00T041666.1	St_PG6243_C00T040770.1, St_PG6243_C00T040771.1, St_PG6243_C00T040772.1, St_PG6243_C00T040776.1		CAN.T1358.17, CAN.T181.65, CAN.T2771.2, CAN.T307.9, CAN.T3747.1, CAN.T416.10, CAN.T416.11, CAN.T416.12, CAN.T416.15, CAN.T416.16, CAN.T416.18, CAN.T416.19, CAN.T416.21, CAN.T416.22, CAN.T416.23, CAN.T416.24, CAN.T416.25, CAN.T416.26, CAN.T416.28, CAN.T416.29, CAN.T416.30, CAN.T416.32, CAN.T416.33, CAN.T416.9	Nitab4.5_0003724g0010.1, Nitab4.5_0003724g0030.1, Nitab4.5_0006243g0010.1, Nitab4.5_0006243g0040.1, Nitab4.5_0006243g0050.1, Nitab4.5_0007170g0050.1, Nitab4.5_0012173g0020.1, Nitab4.5_0012173g0030.1, Nitab4.5_0012946g0010.1		Peaxi162Scf00381g00038.1	Solyc04g077270.4.1, Solyc04g077280.3.1, Solyc04g077300.3.1, Solyc04g077340.3.1, Solyc04g077360.3.1, Solyc04g077370.2.1, Solyc04g077390.3.1	Sopen04g030850.1, Sopen04g030860.1, Sopen04g030880.1, Sopen04g030890.1, Sopen04g030890.2, Sopen04g030900.1, Sopen04g030910.1, Sopen04g030910.2, Sopen04g030930.1, Sopen04g030950.1, Sopen04g030950.2, Sopen04g030960.1, Sopen04g030980.1	PGSC0003DMG400004928, PGSC0003DMG400004930, PGSC0003DMG400004930, PGSC0003DMG400004930, PGSC0003DMG400004930, PGSC0003DMG400004930, PGSC0003DMG400043403, PGSC0003DMG401004946, PGSC0003DMG402004946
N0.HOG0000113	OG0000060	n0	St_PG1013_C00T001358.1, St_PG1013_C00T008193.1, St_PG1013_C00T009823.1, St_PG1013_C00T012999.1, St_PG1013_C00T013000.1, St_PG1013_C00T013001.1, St_PG1013_C00T013002.1, St_PG1013_C00T015883.1, St_PG1013_C00T021276.1, St_PG1013_C00T021277.1, St_PG1013_C00T022872.1, St_PG1013_C00T023979.1, St_PG1013_C00T025972.1, St_PG1013_C00T043498.1, St_PG1013_C00T047363.1, St_PG1013_C00T047742.1, St_PG1013_C00T0…	St_PG4005_C00T000020.1, St_PG4005_C00T000572.1, St_PG4005_C00T000573.1, St_PG4005_C00T000574.1, St_PG4005_C00T002256.1, St_PG4005_C00T009811.1, St_PG4005_C00T012648.1, St_PG4005_C00T025091.1, St_PG4005_C00T026981.1, St_PG4005_C00T027480.1, St_PG4005_C00T027582.1, St_PG4005_C00T027726.1, St_PG4005_C00T033862.1, St_PG4005_C00T033960.1, St_PG4005_C00T037041.1, St_PG4005_C00T038907.1, St_PG4005_C00T0…	St_PG6243_C00T002178.1, St_PG6243_C00T004413.1, St_PG6243_C00T015790.1, St_PG6243_C00T027802.1, St_PG6243_C00T029396.1, St_PG6243_C00T029400.1, St_PG6243_C00T031658.1, St_PG6243_C00T033918.1, St_PG6243_C00T037057.1, St_PG6243_C00T046024.1, St_PG6243_C00T047192.1, St_PG6243_C00T048960.1, St_PG6243_C00T050134.1, St_PG6243_C00T052671.1, St_PG6243_C00T053541.1, St_PG6243_C00T061847.1, St_PG6243_C00T0…		CAN.T1073.5, CAN.T1209.11, CAN.T126.44, CAN.T1423.1, CAN.T1451.3, CAN.T151.11, CAN.T1538.5, CAN.T1540.1, CAN.T1652.2, CAN.T1652.3, CAN.T1666.2, CAN.T20.16, CAN.T201.52, CAN.T204.15, CAN.T205.1, CAN.T206.213, CAN.T21.37, CAN.T225.17, CAN.T265.7, CAN.T273.19, CAN.T297.5, CAN.T33211.1, CAN.T338.54, CAN.T372.3, CAN.T402.3, CAN.T41.10, CAN.T411.10, CAN.T411.9, CAN.T414.4, CAN.T419.26, CAN.T4251.1, CAN…	Nitab4.5_0001904g0110.1, Nitab4.5_0006311g0040.1	Oeu000581.1, Oeu000982.1, Oeu002699.1, Oeu002717.1, Oeu003302.1, Oeu003343.1, Oeu003460.1, Oeu003461.1, Oeu004075.1, Oeu004440.1, Oeu004686.1, Oeu005012.1, Oeu005208.1, Oeu005209.1, Oeu005210.1, Oeu005287.1, Oeu005526.1, Oeu005870.1, Oeu005885.1, Oeu005886.1, Oeu005902.1, Oeu006035.1, Oeu006108.1, Oeu006109.1, Oeu006585.1, Oeu006642.1, Oeu006695.1, Oeu006696.1, Oeu007370.1, Oeu007468.1, Oeu007626…	Peaxi162Scf00002g00146.1, Peaxi162Scf00505g00013.1, Peaxi162Scf00871g00032.1, Peaxi162Scf00900g00210.1	Solyc01g057703.1.1, Solyc01g150138.1.1, Solyc12g035194.1.1	Sopen01g012730.1, Sopen01g014660.1, Sopen03g011560.1, Sopen03g022970.1, Sopen08g012630.1, Sopen09g023800.1, Sopen10g018380.1, Sopen11g014540.1, Sopen11g021980.1, Sopen11g025290.1	PGSC0003DMG400000246, PGSC0003DMG400000246, PGSC0003DMG400002213, PGSC0003DMG400005505, PGSC0003DMG400005510, PGSC0003DMG400007495, PGSC0003DMG400017067, PGSC0003DMG400018760, PGSC0003DMG400033370, PGSC0003DMG400033371, PGSC0003DMG400042276, PGSC0003DMG402014864
N0.HOG0000114	OG0000061	n0										Sopen00g001980.1, Sopen00g001990.1, Sopen00g006210.1, Sopen01g006810.2, Sopen01g010880.1, Sopen01g011420.1, Sopen01g011650.1, Sopen01g012980.1, Sopen01g013280.1, Sopen01g013810.1, Sopen01g014200.1, Sopen01g016790.1, Sopen01g017330.1, Sopen01g017830.1, Sopen01g018190.1, Sopen01g018370.1, Sopen01g018720.1, Sopen01g018930.1, Sopen01g019040.1, Sopen01g019190.1, Sopen01g019230.1, Sopen01g019330.1, Sop…	PGSC0003DMG400041763
N0.HOG0000115	OG0000062	n3				MSTRG.12859.1, MSTRG.12859.2, MSTRG.12859.3			Oeu010033.1, Oeu050678.1	Peaxi162Scf00692g00013.1	Solyc10g007470.4.1	Sopen10g003410.1	PGSC0003DMG400021296
N0.HOG0000116	OG0000062	n11	St_PG1013_C00T063750.1	St_PG4005_C00T005747.1, St_PG4005_C00T044752.1	St_PG6243_C00T020084.1, St_PG6243_C00T034461.1	MSTRG.6760.1			Oeu041608.1, Oeu041609.1	Peaxi162Scf00035g03129.1	Solyc10g007810.3.1	Sopen10g003710.1	PGSC0003DMG400021240, PGSC0003DMG400021240, PGSC0003DMG400021240
N0.HOG0000117	OG0000062	n24		St_PG4005_C00T037253.1, St_PG4005_C00T049153.1, St_PG4005_C00T055181.1	St_PG6243_C00T001226.1, St_PG6243_C00T009579.1, St_PG6243_C00T024931.1, St_PG6243_C00T036178.1, St_PG6243_C00T043942.1, St_PG6243_C00T054168.1, St_PG6243_C00T064155.1, St_PG6243_C00T064188.1	MSTRG.6791.1	CAN.T1.31, CAN.T1.50, CAN.T1036.4, CAN.T11.8, CAN.T1519.2, CAN.T161.4, CAN.T165.7, CAN.T1675.1, CAN.T170.129, CAN.T204.28, CAN.T204.29, CAN.T219.73, CAN.T244.2, CAN.T35.10, CAN.T359.4, CAN.T42.2, CAN.T46.34, CAN.T574.8, CAN.T773.25, CAN.T796.3	Nitab4.5_0000016g0270.1, Nitab4.5_0000028g0430.1, Nitab4.5_0000040g0060.1, Nitab4.5_0000072g0380.1, Nitab4.5_0000133g0040.1, Nitab4.5_0000376g0060.1, Nitab4.5_0000559g0270.1, Nitab4.5_0001298g0080.1, Nitab4.5_0001334g0050.1, Nitab4.5_0001413g0020.1, Nitab4.5_0001413g0030.1, Nitab4.5_0001475g0010.1, Nitab4.5_0001608g0040.1, Nitab4.5_0002365g0080.1, Nitab4.5_0002608g0010.1, Nitab4.5_0002792g0030.1,…	Oeu000293.1, Oeu000488.1, Oeu000489.1, Oeu001508.1, Oeu001972.1, Oeu002123.1, Oeu003290.2, Oeu004234.1, Oeu004235.1, Oeu004592.1, Oeu004807.1, Oeu005156.1, Oeu005577.1, Oeu006985.1, Oeu007125.1, Oeu008736.1, Oeu008795.2, Oeu009987.2, Oeu010816.1, Oeu011081.1, Oeu012265.1, Oeu012867.1, Oeu012882.1, Oeu013496.1, Oeu013771.1, Oeu014557.1, Oeu015420.1, Oeu015778.1, Oeu015953.1, Oeu017856.1, Oeu018261…	Peaxi162Scf00157g00512.1, Peaxi162Scf00208g00132.1, Peaxi162Scf00269g01520.1, Peaxi162Scf00309g00064.1, Peaxi162Scf00334g00126.1, Peaxi162Scf00393g00047.1, Peaxi162Scf00462g00004.1, Peaxi162Scf00500g00011.1, Peaxi162Scf00580g00071.1, Peaxi162Scf00640g00055.1, Peaxi162Scf00796g00001.1, Peaxi162Scf00897g00411.1, Peaxi162Scf01082g00315.1	Solyc01g050010.3.1, Solyc01g066297.1.1, Solyc02g014020.3.1, Solyc03g013130.1.1, Solyc03g044666.1.1, Solyc03g046280.1.1, Solyc03g046290.1.1, Solyc03g058347.1.1, Solyc03g058420.3.1, Solyc03g063440.1.1, Solyc04g040115.1.1, Solyc04g057790.1.1, Solyc04g150145.1.1, Solyc05g045957.1.1, Solyc07g032140.3.1, Solyc09g063157.2.1, Solyc10g150142.1.1, Solyc11g150101.1.1, Solyc11g150103.1.1, Solyc11g150130.1.1,…	Sopen01g009540.1, Sopen01g017090.1, Sopen01g019310.1, Sopen01g023000.1, Sopen01g026300.1, Sopen01g026300.2, Sopen01g026580.1, Sopen03g009380.1, Sopen03g009880.1, Sopen03g016240.1, Sopen03g023750.1, Sopen04g020920.1, Sopen05g011530.1, Sopen05g012370.1, Sopen05g013220.1, Sopen05g020330.1, Sopen05g021350.1, Sopen05g024130.1, Sopen06g019730.1, Sopen07g007410.1, Sopen07g010210.1, Sopen07g015380.1, Sop…	PGSC0003DMG400016410, PGSC0003DMG400016410, PGSC0003DMG400016410, PGSC0003DMG400016635, PGSC0003DMG400017490, PGSC0003DMG400017498, PGSC0003DMG400025420, PGSC0003DMG400031209, PGSC0003DMG400038072, PGSC0003DMG400040321, PGSC0003DMG400040802, PGSC0003DMG400042476, PGSC0003DMG400046266
N0.HOG0000118	OG0000062	n315	St_PG1013_C00T015337.1, St_PG1013_C00T015338.1, St_PG1013_C00T048784.1, St_PG1013_C00T048785.1	St_PG4005_C00T002909.1, St_PG4005_C00T032432.1	St_PG6243_C00T045414.1	MSTRG.4701.1, MSTRG.4701.2, MSTRG.4701.3, MSTRG.4701.4	CAN.T407.70	Nitab4.5_0002568g0070.1, Nitab4.5_0008645g0020.1	Oeu027840.1, Oeu060117.1		Solyc03g116840.3.1	Sopen03g035760.1, Sopen03g035770.1	PGSC0003DMG400019816, PGSC0003DMG400019817
N0.HOG0000119	OG0000062	n333	St_PG1013_C00T016871.1, St_PG1013_C00T052228.1	St_PG4005_C00T002363.1, St_PG4005_C00T014996.1, St_PG4005_C00T014996.2, St_PG4005_C00T045556.1, St_PG4005_C00T056978.1, St_PG4005_C00T056978.2	St_PG6243_C00T007213.1, St_PG6243_C00T032721.1	MSTRG.10661.1		Nitab4.5_0000530g0010.1, Nitab4.5_0001421g0040.1, Nitab4.5_0006696g0010.1	Oeu000511.1, Oeu055967.1	Peaxi162Scf01667g00006.1, Peaxi162Scf01667g00007.1	Solyc10g080090.3.1, Solyc12g009640.1.1	Sopen10g030700.1, Sopen12g004630.1	PGSC0003DMG400002911, PGSC0003DMG400023690
N0.HOG0000120	OG0000063	n1				MSTRG.21810.1			Oeu010971.1, Oeu021043.1, Oeu029267.4
N0.HOG0000121	OG0000063	n5	St_PG1013_C00T001090.1, St_PG1013_C00T002148.1, St_PG1013_C00T002152.1, St_PG1013_C00T003580.1, St_PG1013_C00T003581.1, St_PG1013_C00T003582.1, St_PG1013_C00T004157.1, St_PG1013_C00T004158.1, St_PG1013_C00T004159.1, St_PG1013_C00T004160.1, St_PG1013_C00T004161.1, St_PG1013_C00T004163.1, St_PG1013_C00T004164.1, St_PG1013_C00T004166.1, St_PG1013_C00T004167.1, St_PG1013_C00T004168.1, St_PG1013_C00T0…	St_PG4005_C00T000934.1, St_PG4005_C00T000936.1, St_PG4005_C00T000937.1, St_PG4005_C00T000938.1, St_PG4005_C00T000941.1, St_PG4005_C00T000943.1, St_PG4005_C00T000945.1, St_PG4005_C00T000946.1, St_PG4005_C00T000947.1, St_PG4005_C00T000948.1, St_PG4005_C00T001333.1, St_PG4005_C00T001928.1, St_PG4005_C00T003724.1, St_PG4005_C00T003725.1, St_PG4005_C00T013404.1, St_PG4005_C00T024213.1, St_PG4005_C00T0…	St_PG6243_C00T001850.1, St_PG6243_C00T001861.1, St_PG6243_C00T001863.1, St_PG6243_C00T005492.1, St_PG6243_C00T007111.1, St_PG6243_C00T009232.1, St_PG6243_C00T009233.1, St_PG6243_C00T009234.1, St_PG6243_C00T009235.1, St_PG6243_C00T009236.1, St_PG6243_C00T009237.1, St_PG6243_C00T009238.1, St_PG6243_C00T009239.1, St_PG6243_C00T009240.1, St_PG6243_C00T009242.1, St_PG6243_C00T009243.1, St_PG6243_C00T0…	MSTRG.3947.1, MSTRG.3947.2	CAN.T162.3, CAN.T1871.3, CAN.T534.1, CAN.T556.4, CAN.T894.1, CAN.T894.2, CAN.T92.26	Nitab4.5_0000004g0020.1, Nitab4.5_0000123g0490.1, Nitab4.5_0000342g0300.1, Nitab4.5_0000452g0060.1, Nitab4.5_0000608g0050.1, Nitab4.5_0000755g0220.1, Nitab4.5_0000829g0110.1, Nitab4.5_0000962g0010.1, Nitab4.5_0000962g0020.1, Nitab4.5_0000962g0040.1, Nitab4.5_0000991g0130.1, Nitab4.5_0001016g0020.1, Nitab4.5_0001569g0010.1, Nitab4.5_0001931g0060.1, Nitab4.5_0002288g0050.1, Nitab4.5_0002318g0010.1,…	Oeu015038.1, Oeu015041.1, Oeu026568.1, Oeu030497.1, Oeu061506.1, Oeu061507.1	Peaxi162Scf00003g00534.1, Peaxi162Scf00003g04132.1, Peaxi162Scf00024g00066.1, Peaxi162Scf00024g00616.1, Peaxi162Scf00030g00011.1, Peaxi162Scf00038g00235.1, Peaxi162Scf00065g00520.1, Peaxi162Scf00128g01341.1, Peaxi162Scf00189g00055.1, Peaxi162Scf00207g00618.1, Peaxi162Scf00207g00939.1, Peaxi162Scf00244g00086.1, Peaxi162Scf00244g00910.1, Peaxi162Scf00244g00911.1, Peaxi162Scf00244g01119.1, Peaxi162S…	Solyc01g067350.4.1, Solyc01g095760.3.1, Solyc02g065670.3.1, Solyc03g071850.1.1, Solyc03g078240.3.1, Solyc04g081830.1.1, Solyc05g005930.3.1, Solyc05g055343.2.1, Solyc07g043500.1.1, Solyc08g150105.1.1, Solyc11g007350.1.1, Solyc11g007370.3.1, Solyc11g007380.1.1, Solyc11g007390.1.1, Solyc11g007440.1.1, Solyc11g007450.3.1, Solyc11g007460.1.1, Solyc11g007470.1.1, Solyc11g007480.1.1, Solyc11g007490.1.1	Sopen01g029230.1, Sopen01g039510.1, Sopen02g015890.1, Sopen03g019280.1, Sopen03g020960.1, Sopen04g035460.1, Sopen05g001960.1, Sopen05g033790.1, Sopen07g023080.1, Sopen08g004700.1, Sopen09g032510.1, Sopen09g032530.1, Sopen11g003240.1, Sopen11g003260.1, Sopen11g003270.1, Sopen11g003280.1, Sopen11g003300.1, Sopen11g003310.1, Sopen11g003320.1, Sopen11g003330.1, Sopen11g003340.1	PGSC0003DMG400000103, PGSC0003DMG400002113, PGSC0003DMG400004526, PGSC0003DMG400008181, PGSC0003DMG400014932, PGSC0003DMG400016050, PGSC0003DMG400016051, PGSC0003DMG400017191, PGSC0003DMG400017191, PGSC0003DMG400017249, PGSC0003DMG400017250, PGSC0003DMG400019093, PGSC0003DMG400019483, PGSC0003DMG400019484, PGSC0003DMG400019485, PGSC0003DMG400019497, PGSC0003DMG400020895, PGSC0003DMG400020895, PGS…
N0.HOG0000122	OG0000063	n350				MSTRG.10063.1, MSTRG.21811.1			Oeu029271.1, Oeu029273.1, Oeu061772.2
N0.HOG0000123	OG0000064	n1	St_PG1013_C00T004046.1, St_PG1013_C00T004047.1, St_PG1013_C00T035733.1, St_PG1013_C00T035848.1, St_PG1013_C00T035849.1	St_PG4005_C00T004305.1	St_PG6243_C00T006008.1, St_PG6243_C00T018371.1, St_PG6243_C00T018374.1, St_PG6243_C00T037631.1, St_PG6243_C00T057326.1	MSTRG.26150.1	CAN.T1237.41, CAN.T219.45, CAN.T676.61, CAN.T676.62, CAN.T676.63, CAN.T676.64, CAN.T676.65	Nitab4.5_0000478g0060.1, Nitab4.5_0000733g0030.1, Nitab4.5_0002085g0050.1, Nitab4.5_0003608g0020.1, Nitab4.5_0005611g0050.1	Oeu010324.1, Oeu023036.1, Oeu061561.1	Peaxi162Scf00493g00004.1, Peaxi162Scf00493g00012.1, Peaxi162Scf00493g00016.1, Peaxi162Scf00493g00116.1, Peaxi162Scf00493g00117.1	Solyc04g015630.2.1, Solyc04g015640.1.1, Solyc04g039980.3.1	Sopen02g029160.1, Sopen04g007710.1, Sopen04g007730.1, Sopen04g007740.1, Sopen04g016190.1, Sopen04g016200.1	PGSC0003DMG400006785, PGSC0003DMG400006785, PGSC0003DMG400037159, PGSC0003DMG400041458
N0.HOG0000124	OG0000064	n48				MSTRG.26186.1, MSTRG.6298.1	CAN.T1274.39	Nitab4.5_0000895g0170.1, Nitab4.5_0004994g0020.1, Nitab4.5_0005413g0070.1, Nitab4.5_0005413g0100.1		Peaxi162Scf00668g00438.1, Peaxi162Scf00668g00444.1	Solyc02g084450.4.1, Solyc12g099040.2.1
N0.HOG0000125	OG0000064	n58		St_PG4005_C00T023424.1	St_PG6243_C00T046468.1	MSTRG.10074.1, MSTRG.20518.1, MSTRG.20519.1, MSTRG.22581.1, MSTRG.22581.2, MSTRG.22598.1	CAN.T5.15	Nitab4.5_0000335g0050.1, Nitab4.5_0000511g0030.1	Oeu011484.2, Oeu011485.1, Oeu012010.4, Oeu018285.1, Oeu018803.1, Oeu037609.1, Oeu057877.1, Oeu057883.1, Oeu057886.1, Oeu057898.2	Peaxi162Scf00141g00104.1	Solyc09g005290.1.1	Sopen09g001260.1	PGSC0003DMG400005221, PGSC0003DMG400033651
N0.HOG0000126	OG0000064	n85	St_PG1013_C00T000030.1, St_PG1013_C00T008884.1, St_PG1013_C00T012698.1, St_PG1013_C00T012700.1, St_PG1013_C00T012701.1, St_PG1013_C00T012702.1, St_PG1013_C00T012703.1, St_PG1013_C00T012704.1, St_PG1013_C00T012705.1, St_PG1013_C00T012708.1, St_PG1013_C00T012709.1, St_PG1013_C00T012733.1, St_PG1013_C00T012748.1, St_PG1013_C00T012749.1, St_PG1013_C00T012750.1, St_PG1013_C00T012751.1, St_PG1013_C00T0…	St_PG4005_C00T005161.1, St_PG4005_C00T007363.1, St_PG4005_C00T007363.2, St_PG4005_C00T007364.1, St_PG4005_C00T007365.1, St_PG4005_C00T007367.1, St_PG4005_C00T007369.1, St_PG4005_C00T007371.1, St_PG4005_C00T007372.1, St_PG4005_C00T007373.1, St_PG4005_C00T008415.1, St_PG4005_C00T014704.1, St_PG4005_C00T015446.1, St_PG4005_C00T025332.1, St_PG4005_C00T040588.1, St_PG4005_C00T043190.1, St_PG4005_C00T0…	St_PG6243_C00T001520.1, St_PG6243_C00T008692.1, St_PG6243_C00T009504.1, St_PG6243_C00T009505.1, St_PG6243_C00T009507.1, St_PG6243_C00T012148.1, St_PG6243_C00T012152.1, St_PG6243_C00T012153.1, St_PG6243_C00T014714.1, St_PG6243_C00T017826.1, St_PG6243_C00T017827.1, St_PG6243_C00T017830.1, St_PG6243_C00T017831.1, St_PG6243_C00T017832.1, St_PG6243_C00T017833.1, St_PG6243_C00T017834.1, St_PG6243_C00T0…	MSTRG.10971.1, MSTRG.10974.1	CAN.T1269.10, CAN.T1269.11, CAN.T1269.12, CAN.T1269.9, CAN.T426.3, CAN.T773.1, CAN.T773.3	Nitab4.5_0000478g0070.1, Nitab4.5_0003608g0030.1	Oeu010490.1	Peaxi162Scf00408g00044.1, Peaxi162Scf00408g00058.1	Solyc02g014230.1.1, Solyc02g014240.2.1, Solyc02g014250.3.1, Solyc08g075630.3.1, Solyc08g075640.4.1, Solyc08g076000.4.1, Solyc09g059140.1.1, Solyc09g059835.1.1, Solyc09g059840.1.1, Solyc09g064600.3.1, Solyc09g064610.3.1	Sopen00g003430.1, Sopen02g003460.1, Sopen02g003470.1, Sopen08g024300.1, Sopen08g024640.1, Sopen09g025770.1, Sopen09g025780.1	PGSC0003DMG400002478, PGSC0003DMG400003438, PGSC0003DMG400003439, PGSC0003DMG400005600, PGSC0003DMG400006742, PGSC0003DMG400006742, PGSC0003DMG400007608, PGSC0003DMG400008588, PGSC0003DMG400009307, PGSC0003DMG400009307, PGSC0003DMG400009308, PGSC0003DMG400009309, PGSC0003DMG400009324, PGSC0003DMG400009327, PGSC0003DMG400017060, PGSC0003DMG400017061, PGSC0003DMG400017062, PGSC0003DMG400017063, PGS…
N0.HOG0000127	OG0000064	n314	St_PG1013_C00T015798.1, St_PG1013_C00T057377.1	St_PG4005_C00T042561.1, St_PG4005_C00T042562.1	St_PG6243_C00T050545.1	MSTRG.4863.3	CAN.T404.59			Peaxi162Scf00502g00212.1			PGSC0003DMG400005052
N0.HOG0000128	OG0000064	n322	St_PG1013_C00T032720.1, St_PG1013_C00T034393.1	St_PG4005_C00T008737.1, St_PG4005_C00T028131.1, St_PG4005_C00T054919.1	St_PG6243_C00T037583.1, St_PG6243_C00T039261.1	MSTRG.6535.1	CAN.T410.6, CAN.T410.7, CAN.T504.58, CAN.T504.59	Nitab4.5_0006695g0090.1, Nitab4.5_0009020g0030.1, Nitab4.5_0010352g0030.1, Nitab4.5_0011011g0010.1	Oeu010488.2, Oeu010497.3, Oeu025233.1, Oeu059881.4	Peaxi162Scf00299g00223.1, Peaxi162Scf01108g00110.1	Solyc01g088060.3.1, Solyc01g106410.3.1	Sopen01g034940.1, Sopen01g048780.1	PGSC0003DMG400003104, PGSC0003DMG400006769, PGSC0003DMG400006769
N0.HOG0000129	OG0000065	n1	St_PG1013_C00T009493.1, St_PG1013_C00T040267.1	St_PG4005_C00T050183.1	St_PG6243_C00T003037.1, St_PG6243_C00T047464.1	MSTRG.23777.1		Nitab4.5_0000440g0010.1, Nitab4.5_0012578g0010.1	Oeu004878.1, Oeu009121.1, Oeu021847.1, Oeu049301.1, Oeu049302.1, Oeu050749.1	Peaxi162Scf00993g00033.1	Solyc02g090400.4.1	Sopen02g035100.1	PGSC0003DMG400010067
N0.HOG0000130	OG0000065	n18		St_PG4005_C00T018055.1, St_PG4005_C00T026823.1, St_PG4005_C00T040552.1, St_PG4005_C00T041214.1	St_PG6243_C00T011151.1, St_PG6243_C00T022769.1, St_PG6243_C00T034060.1, St_PG6243_C00T039572.1, St_PG6243_C00T041237.1, St_PG6243_C00T046545.1, St_PG6243_C00T049531.1, St_PG6243_C00T053247.1	MSTRG.17350.1, MSTRG.17350.2	CAN.T1.28, CAN.T100.71, CAN.T1002.8, CAN.T1015.2, CAN.T1037.7, CAN.T106.1, CAN.T1114.1, CAN.T1121.10, CAN.T1132.1, CAN.T1133.2, CAN.T1152.2, CAN.T1155.25, CAN.T1169.16, CAN.T118.4, CAN.T121.8, CAN.T1226.37, CAN.T125.24, CAN.T128.45, CAN.T1285.1, CAN.T129.29, CAN.T1304.3, CAN.T1307.2, CAN.T132.8, CAN.T1324.1, CAN.T1329.18, CAN.T1335.10, CAN.T1337.15, CAN.T134.191, CAN.T134.206, CAN.T135.39, CAN.T1…	Nitab4.5_0000258g0190.1, Nitab4.5_0004506g0040.1, Nitab4.5_0012992g0010.1	Oeu011398.1, Oeu024461.1	Peaxi162Scf00716g00029.1		Sopen00g004540.1, Sopen00g006270.1, Sopen00g006600.1, Sopen01g005200.1, Sopen01g007800.1, Sopen01g007900.1, Sopen01g008820.1, Sopen01g008840.1, Sopen01g009470.1, Sopen01g012410.1, Sopen01g013840.1, Sopen01g014220.1, Sopen01g014390.1, Sopen01g014580.1, Sopen01g014950.1, Sopen01g016080.1, Sopen01g022730.1, Sopen01g023100.1, Sopen01g023410.1, Sopen01g027330.1, Sopen01g029740.1, Sopen01g031800.1, Sop…	PGSC0003DMG400027572
N0.HOG0000131	OG0000066	n1	St_PG1013_C00T002000.1, St_PG1013_C00T014446.1, St_PG1013_C00T055962.1, St_PG1013_C00T060628.1	St_PG4005_C00T001437.1, St_PG4005_C00T031390.1, St_PG4005_C00T041609.1	St_PG6243_C00T040836.1, St_PG6243_C00T040836.2	MSTRG.22181.1	CAN.T1104.15	Nitab4.5_0000354g0060.1, Nitab4.5_0000885g0070.1, Nitab4.5_0003184g0050.1, Nitab4.5_0010043g0020.1	Oeu040877.1	Peaxi162Scf00160g00916.1	Solyc12g088090.3.1	Sopen04g030410.1, Sopen12g030100.1	PGSC0003DMG400002039, PGSC0003DMG400009349, PGSC0003DMG400009349, PGSC0003DMG400009349
N0.HOG0000132	OG0000066	n25	St_PG1013_C00T008822.1, St_PG1013_C00T040506.1	St_PG4005_C00T050398.1	St_PG6243_C00T007772.1, St_PG6243_C00T047688.1		CAN.T1061.37, CAN.T215.12	Nitab4.5_0000514g0010.1	Oeu035069.1			Sopen02g036170.1, Sopen02g036170.2
N0.HOG0000133	OG0000066	n36	St_PG1013_C00T032739.1	St_PG4005_C00T028152.1	St_PG6243_C00T014484.1, St_PG6243_C00T014484.2, St_PG6243_C00T014484.3, St_PG6243_C00T039241.1	MSTRG.16626.1, MSTRG.20258.1, MSTRG.27820.1, MSTRG.5292.1, MSTRG.5292.2	CAN.T504.38	Nitab4.5_0000935g0220.1, Nitab4.5_0005163g0010.1, Nitab4.5_0005163g0050.1, Nitab4.5_0014719g0010.1	Oeu042401.1		Solyc01g106170.4.1, Solyc01g150167.1.1	Sopen01g048550.1, Sopen01g048570.1
N0.HOG0000134	OG0000066	n58					CAN.T1104.14	Nitab4.5_0000354g0070.1, Nitab4.5_0000885g0080.1, Nitab4.5_0002290g0100.1	Oeu039510.1	Peaxi162Scf00003g00305.1		Sopen04g030400.1
N0.HOG0000135	OG0000066	n65	St_PG1013_C00T063181.1	St_PG4005_C00T016622.1	St_PG6243_C00T008286.1, St_PG6243_C00T008289.1, St_PG6243_C00T008289.2, St_PG6243_C00T059253.1, St_PG6243_C00T059256.1			Nitab4.5_0002430g0050.1		Peaxi162Scf00081g00007.1	Solyc10g044965.1.1	Sopen10g014750.1
N0.HOG0000136	OG0000066	n76	St_PG1013_C00T004068.1, St_PG1013_C00T035826.1	St_PG4005_C00T036016.1	St_PG6243_C00T018345.1, St_PG6243_C00T057301.1			Nitab4.5_0005468g0020.1, Nitab4.5_0007721g0040.1	Oeu029488.1, Oeu033016.1, Oeu051415.1		Solyc04g016070.2.1	Sopen04g008150.1
N0.HOG0000137	OG0000066	n88				MSTRG.16618.3	CAN.T1344.3	Nitab4.5_0000131g0310.1, Nitab4.5_0009469g0040.1	Oeu041553.1
N0.HOG0000138	OG0000066	n93	St_PG1013_C00T006815.1, St_PG1013_C00T021750.1, St_PG1013_C00T044558.1, St_PG1013_C00T044559.1, St_PG1013_C00T056647.1, St_PG1013_C00T056650.1, St_PG1013_C00T056651.1	St_PG4005_C00T023139.1, St_PG4005_C00T027165.1, St_PG4005_C00T027169.1, St_PG4005_C00T027170.1, St_PG4005_C00T027491.1, St_PG4005_C00T027497.1, St_PG4005_C00T030486.1	St_PG6243_C00T001969.1, St_PG6243_C00T011179.1, St_PG6243_C00T011182.1, St_PG6243_C00T011183.1, St_PG6243_C00T016076.1, St_PG6243_C00T016800.1, St_PG6243_C00T016801.1, St_PG6243_C00T032137.1, St_PG6243_C00T032138.1, St_PG6243_C00T036825.1, St_PG6243_C00T041048.1, St_PG6243_C00T041049.1, St_PG6243_C00T051074.1, St_PG6243_C00T051077.1, St_PG6243_C00T051078.1, St_PG6243_C00T051405.1, St_PG6243_C00T0…	MSTRG.14157.1	CAN.T1122.4, CAN.T13.15, CAN.T3954.1, CAN.T421.9, CAN.T4963.1, CAN.T517.21, CAN.T86.16, CAN.T86.18, CAN.T86.19, CAN.T86.20	Nitab4.5_0000214g0110.1, Nitab4.5_0000518g0100.1, Nitab4.5_0001113g0010.1, Nitab4.5_0001242g0040.1, Nitab4.5_0001997g0120.1, Nitab4.5_0002949g0060.1, Nitab4.5_0003707g0020.1, Nitab4.5_0004036g0060.1, Nitab4.5_0004673g0050.1	Oeu019130.1, Oeu028403.1, Oeu028404.1, Oeu028405.1, Oeu058849.1	Peaxi162Scf00007g01333.1, Peaxi162Scf00023g00289.1, Peaxi162Scf00023g02534.1, Peaxi162Scf00128g01411.1, Peaxi162Scf00204g00167.1, Peaxi162Scf00518g00005.1, Peaxi162Scf00518g00011.1	Solyc04g049305.1.1, Solyc04g054524.1.1, Solyc04g054525.1.1, Solyc04g054526.1.1, Solyc04g054527.1.1, Solyc04g054530.1.1, Solyc04g054533.1.1, Solyc04g054535.1.1, Solyc04g054682.1.1, Solyc04g054686.1.1, Solyc05g015730.1.1, Solyc05g051825.1.1, Solyc06g033820.2.1, Solyc06g033830.1.1, Solyc06g048380.3.1, Solyc07g052700.3.1, Solyc07g052720.4.1, Solyc07g150111.1.1, Solyc07g150112.1.1, Solyc09g018377.1.1,…	Sopen01g011160.1, Sopen01g011170.1, Sopen01g011170.2, Sopen04g024370.1, Sopen04g024380.1, Sopen04g024410.1, Sopen04g024430.1, Sopen04g024430.2, Sopen04g024430.3, Sopen05g011240.1, Sopen06g014200.1, Sopen06g014530.1, Sopen07g006020.1, Sopen07g026330.1, Sopen07g026340.1	PGSC0003DMG400001906, PGSC0003DMG400017759, PGSC0003DMG400036414, PGSC0003DMG400038617, PGSC0003DMG400044568, PGSC0003DMG400045842, PGSC0003DMG401026197, PGSC0003DMG403026197, PGSC0003DMG403026197, PGSC0003DMG403026197
N0.HOG0000139	OG0000066	n203			St_PG6243_C00T024071.1, St_PG6243_C00T050216.1		CAN.T1448.3	Nitab4.5_0006437g0030.1, Nitab4.5_0007505g0060.1, Nitab4.5_0015237g0010.1, Nitab4.5_0021852g0010.1	Oeu018600.1				PGSC0003DMG400001938
N0.HOG0000140	OG0000066	n212	St_PG1013_C00T015128.1, St_PG1013_C00T037748.1, St_PG1013_C00T037753.1, St_PG1013_C00T050024.1	St_PG4005_C00T030414.1, St_PG4005_C00T033655.1	St_PG6243_C00T013842.1, St_PG6243_C00T018680.1, St_PG6243_C00T018681.1, St_PG6243_C00T018682.1, St_PG6243_C00T036753.1, St_PG6243_C00T036754.1, St_PG6243_C00T044158.1	MSTRG.113.1, MSTRG.27149.1, MSTRG.27149.2, MSTRG.8432.1, MSTRG.8779.1, MSTRG.8779.2	CAN.T1182.1	Nitab4.5_0000290g0080.1, Nitab4.5_0000290g0090.1, Nitab4.5_0000599g0010.1, Nitab4.5_0000832g0060.1, Nitab4.5_0002060g0090.1, Nitab4.5_0002060g0100.1, Nitab4.5_0004911g0050.1	Oeu022534.1, Oeu030264.1, Oeu047960.3	Peaxi162Scf01178g00001.1, Peaxi162Scf01178g00019.1	Solyc03g006830.3.1, Solyc06g035570.1.1, Solyc06g150109.1.1	Sopen03g002820.1	PGSC0003DMG400025279, PGSC0003DMG401024252, PGSC0003DMG402024252, PGSC0003DMG402024252, PGSC0003DMG402024252
N0.HOG0000141	OG0000066	n253	St_PG1013_C00T011182.1, St_PG1013_C00T016410.1, St_PG1013_C00T016410.2, St_PG1013_C00T059541.1, St_PG1013_C00T060517.1	St_PG4005_C00T010737.1, St_PG4005_C00T010737.2, St_PG4005_C00T015072.1, St_PG4005_C00T031493.1, St_PG4005_C00T049239.1	St_PG6243_C00T033720.1, St_PG6243_C00T058238.1	MSTRG.12031.1, MSTRG.13808.1, MSTRG.13809.1, MSTRG.13809.4, MSTRG.13809.5	CAN.T26.37, CAN.T981.57	Nitab4.5_0000140g0120.1, Nitab4.5_0000140g0130.1, Nitab4.5_0001714g0110.1, Nitab4.5_0006522g0010.1, Nitab4.5_0008133g0010.1	Oeu056822.1	Peaxi162Scf01294g00240.1		Sopen08g028450.1, Sopen12g029050.1	PGSC0003DMG400022748, PGSC0003DMG400022748, PGSC0003DMG400022748
N0.HOG0000142	OG0000066	n283	St_PG1013_C00T033847.1, St_PG1013_C00T033848.1, St_PG1013_C00T064031.1	St_PG4005_C00T011586.1, St_PG4005_C00T045021.1, St_PG4005_C00T045022.1	St_PG6243_C00T005000.1, St_PG6243_C00T005001.1, St_PG6243_C00T017596.1, St_PG6243_C00T038134.1, St_PG6243_C00T038135.1, St_PG6243_C00T066540.1	MSTRG.17222.1, MSTRG.17222.2, MSTRG.17222.3, MSTRG.17222.4, MSTRG.17222.5, MSTRG.17222.6, MSTRG.17222.7, MSTRG.17222.8, MSTRG.17222.9, MSTRG.20780.1, MSTRG.20780.2	CAN.T1561.1, CAN.T1561.3, CAN.T170.68, CAN.T91.15	Nitab4.5_0001127g0080.1, Nitab4.5_0001127g0090.1, Nitab4.5_0001127g0100.1, Nitab4.5_0001376g0040.1, Nitab4.5_0001376g0050.1, Nitab4.5_0003356g0030.1, Nitab4.5_0004622g0040.1	Oeu024642.1, Oeu024644.1	Peaxi162Scf00008g01613.1, Peaxi162Scf00008g01620.1, Peaxi162Scf00021g00010.1, Peaxi162Scf00021g00016.1	Solyc01g092950.3.1, Solyc01g093965.2.1, Solyc10g017630.3.1, Solyc10g017640.1.1	Sopen01g037750.1, Sopen01g037760.1, Sopen10g006560.1	PGSC0003DMG400000008, PGSC0003DMG400000008, PGSC0003DMG400000008, PGSC0003DMG400000008, PGSC0003DMG400000009, PGSC0003DMG400010263
N0.HOG0000143	OG0000067	n1	St_PG1013_C00T015488.1, St_PG1013_C00T035155.1	St_PG4005_C00T004680.1, St_PG4005_C00T042964.1	St_PG6243_C00T056272.1	MSTRG.16658.1, MSTRG.16658.2	CAN.T14.45	Nitab4.5_0001672g0040.1	Oeu034277.1		Solyc12g006900.1.1	Sopen12g002860.1
N0.HOG0000144	OG0000067	n14	St_PG1013_C00T038363.1		St_PG6243_C00T010538.1	MSTRG.1536.1, MSTRG.1536.2, MSTRG.1536.3, MSTRG.25455.1, MSTRG.25455.2			Oeu039151.1		Solyc06g065250.1.1	Sopen06g023740.1
N0.HOG0000145	OG0000067	n23	St_PG1013_C00T033543.1	St_PG4005_C00T053790.1	St_PG6243_C00T015993.1, St_PG6243_C00T038438.1						Solyc01g097030.3.1	Sopen01g040720.1
N0.HOG0000146	OG0000067	n29				MSTRG.17479.1			Oeu018168.1
N0.HOG0000147	OG0000067	n30				MSTRG.20465.1, MSTRG.20465.2			Oeu016452.1, Oeu038469.1
N0.HOG0000148	OG0000067	n34	St_PG1013_C00T034883.1, St_PG1013_C00T063905.1	St_PG4005_C00T007289.1, St_PG4005_C00T030309.1, St_PG4005_C00T037599.1, St_PG4005_C00T042885.1	St_PG6243_C00T012304.1, St_PG6243_C00T036317.1, St_PG6243_C00T038381.1, St_PG6243_C00T041468.1, St_PG6243_C00T059731.1, St_PG6243_C00T062863.1		CAN.T113.5, CAN.T113.6, CAN.T404.40, CAN.T407.125	Nitab4.5_0001409g0170.1	Oeu000406.1, Oeu000550.1, Oeu001029.1, Oeu001184.1, Oeu001772.1, Oeu001927.1, Oeu002324.1, Oeu002698.1, Oeu002921.1, Oeu003678.1, Oeu003967.1, Oeu004229.1, Oeu004230.1, Oeu004403.1, Oeu004571.1, Oeu004978.1, Oeu005109.1, Oeu005189.1, Oeu005195.1, Oeu005196.1, Oeu005390.1, Oeu005391.1, Oeu005445.1, Oeu005507.1, Oeu005877.1, Oeu005878.1, Oeu006105.1, Oeu006647.1, Oeu007064.1, Oeu007093.1, Oeu007458…	Peaxi162Scf00093g00047.1, Peaxi162Scf00093g00111.1	Solyc02g030247.1.1, Solyc08g069150.1.1	Sopen01g029470.1, Sopen02g005760.1, Sopen03g035430.1, Sopen04g018620.1, Sopen04g025960.1, Sopen08g018320.1	PGSC0003DMG400002314, PGSC0003DMG400020764
N0.HOG0000149	OG0000067	n292	St_PG1013_C00T021449.1, St_PG1013_C00T023526.1, St_PG1013_C00T033140.1	St_PG4005_C00T054170.1	St_PG6243_C00T003749.1	MSTRG.20357.1, MSTRG.20357.2, MSTRG.27912.1, MSTRG.27912.2	CAN.T1248.18		Oeu000101.1		Solyc01g101225.1.1	Sopen01g044680.1
N0.HOG0000150	OG0000067	n304	St_PG1013_C00T003373.1, St_PG1013_C00T003373.2, St_PG1013_C00T016801.1, St_PG1013_C00T018926.1, St_PG1013_C00T046343.1, St_PG1013_C00T053621.1, St_PG1013_C00T053621.2, St_PG1013_C00T059384.1	St_PG4005_C00T000331.1, St_PG4005_C00T007077.1, St_PG4005_C00T013006.1, St_PG4005_C00T034688.1, St_PG4005_C00T038137.1, St_PG4005_C00T049382.1		MSTRG.10184.1, MSTRG.10184.2	CAN.T305.35, CAN.T532.28, CAN.T792.75		Oeu031221.1, Oeu050284.1		Solyc05g053200.3.1, Solyc08g081505.1.1	Sopen05g031710.1, Sopen08g003960.1, Sopen08g029830.1
N0.HOG0000151	OG0000067	n329	St_PG1013_C00T005419.1, St_PG1013_C00T038962.1	St_PG4005_C00T029200.1			CAN.T65.63				Solyc06g072145.1.1	Sopen06g028450.1
N0.HOG0000152	OG0000068	n0	St_PG1013_C00T004461.1, St_PG1013_C00T004462.1, St_PG1013_C00T038279.1, St_PG1013_C00T038280.1, St_PG1013_C00T038281.1, St_PG1013_C00T046657.1, St_PG1013_C00T046658.1	St_PG4005_C00T036947.1	St_PG6243_C00T060703.1		CAN.T1497.13, CAN.T160.40, CAN.T160.43		Oeu031715.1		Solyc07g005770.2.1	Sopen01g002070.1, Sopen01g002280.1, Sopen01g002610.1, Sopen01g004150.1, Sopen01g005410.1, Sopen01g005510.2, Sopen01g006460.1, Sopen01g006500.1, Sopen01g006560.1, Sopen01g007000.1, Sopen01g009990.1, Sopen01g010200.1, Sopen01g010540.1, Sopen01g011090.1, Sopen01g012070.1, Sopen01g012550.1, Sopen01g013040.1, Sopen01g013250.1, Sopen01g013860.1, Sopen01g013870.1, Sopen01g014330.1, Sopen01g014330.2, Sop…	PGSC0003DMG400038020
N0.HOG0000153	OG0000069	n0	St_PG1013_C00T000576.1, St_PG1013_C00T006852.1, St_PG1013_C00T007066.1, St_PG1013_C00T007072.1, St_PG1013_C00T007073.1, St_PG1013_C00T007079.1, St_PG1013_C00T007080.1, St_PG1013_C00T007081.1, St_PG1013_C00T007083.1, St_PG1013_C00T007141.1, St_PG1013_C00T007146.1, St_PG1013_C00T007147.1, St_PG1013_C00T007152.1, St_PG1013_C00T013119.1, St_PG1013_C00T014652.1, St_PG1013_C00T019078.1, St_PG1013_C00T0…	St_PG4005_C00T001358.1, St_PG4005_C00T001360.1, St_PG4005_C00T002622.1, St_PG4005_C00T005263.1, St_PG4005_C00T005265.1, St_PG4005_C00T005271.1, St_PG4005_C00T005276.1, St_PG4005_C00T005664.1, St_PG4005_C00T005665.1, St_PG4005_C00T006131.1, St_PG4005_C00T006891.1, St_PG4005_C00T010639.1, St_PG4005_C00T010642.1, St_PG4005_C00T012705.1, St_PG4005_C00T012706.1, St_PG4005_C00T012715.1, St_PG4005_C00T0…	St_PG6243_C00T001613.1, St_PG6243_C00T001614.1, St_PG6243_C00T009463.1, St_PG6243_C00T009468.1, St_PG6243_C00T014776.1, St_PG6243_C00T014777.1, St_PG6243_C00T014778.1, St_PG6243_C00T014782.1, St_PG6243_C00T014783.1, St_PG6243_C00T014785.1, St_PG6243_C00T014786.1, St_PG6243_C00T014787.1, St_PG6243_C00T014788.1, St_PG6243_C00T014789.1, St_PG6243_C00T014791.1, St_PG6243_C00T014803.1, St_PG6243_C00T0…	MSTRG.14967.1	CAN.T1155.10, CAN.T1258.2, CAN.T134.87, CAN.T1507.2, CAN.T1507.5, CAN.T1606.3, CAN.T172.4, CAN.T1779.1, CAN.T1779.2, CAN.T1905.1, CAN.T198.23, CAN.T198.24, CAN.T198.25, CAN.T307.18, CAN.T377.1, CAN.T377.20, CAN.T377.21, CAN.T377.23, CAN.T377.24, CAN.T377.25, CAN.T377.26, CAN.T377.27, CAN.T377.28, CAN.T4.7, CAN.T411.68, CAN.T411.69, CAN.T531.7, CAN.T582.13, CAN.T594.22, CAN.T594.23, CAN.T594.27, C…	Nitab4.5_0000037g0050.1, Nitab4.5_0000037g0070.1, Nitab4.5_0000130g0370.1, Nitab4.5_0000418g0060.1, Nitab4.5_0000418g0070.1, Nitab4.5_0000418g0140.1, Nitab4.5_0000418g0150.1, Nitab4.5_0000418g0170.1, Nitab4.5_0000696g0060.1, Nitab4.5_0000881g0120.1, Nitab4.5_0002185g0050.1, Nitab4.5_0002733g0010.1, Nitab4.5_0002807g0040.1, Nitab4.5_0003459g0020.1, Nitab4.5_0003459g0030.1, Nitab4.5_0004068g0030.1,…	Oeu007648.1, Oeu007650.1, Oeu031016.1, Oeu053379.1, Oeu053381.1, Oeu053384.1, Oeu053385.1, Oeu053386.1, Oeu053387.1	Peaxi162Scf00007g00432.1, Peaxi162Scf00074g00143.1, Peaxi162Scf00091g01713.1, Peaxi162Scf00141g01230.1, Peaxi162Scf00180g00098.1, Peaxi162Scf00190g01521.1, Peaxi162Scf00258g00438.1, Peaxi162Scf00336g00142.1, Peaxi162Scf00336g01417.1, Peaxi162Scf00769g00115.1, Peaxi162Scf00952g00019.1	Solyc06g059930.4.1, Solyc06g060010.4.1, Solyc06g060180.3.1, Solyc07g008680.4.1, Solyc07g008690.3.1, Solyc07g052150.4.1, Solyc09g092470.2.1, Solyc12g006570.2.1, Solyc12g019240.3.1	Sopen02g021280.1, Sopen06g019990.1, Sopen06g020030.1, Sopen06g020040.1, Sopen06g020050.1, Sopen06g020150.1, Sopen06g020150.2, Sopen06g020300.1, Sopen07g004610.1, Sopen07g025530.1, Sopen07g025750.1, Sopen07g025780.1, Sopen09g035370.1, Sopen12g002520.1	PGSC0003DMG400001914, PGSC0003DMG400003022, PGSC0003DMG400005587, PGSC0003DMG400006713, PGSC0003DMG400010585, PGSC0003DMG400010587, PGSC0003DMG400010592, PGSC0003DMG400010592, PGSC0003DMG400010593, PGSC0003DMG400011775, PGSC0003DMG400011775, PGSC0003DMG400011777, PGSC0003DMG400011777, PGSC0003DMG400011777, PGSC0003DMG400011777, PGSC0003DMG400011777, PGSC0003DMG400011777, PGSC0003DMG400011777, PGS…
N0.HOG0000154	OG0000070	n1	St_PG1013_C00T001103.1, St_PG1013_C00T001135.1, St_PG1013_C00T046396.1, St_PG1013_C00T046421.1, St_PG1013_C00T063679.1, St_PG1013_C00T063680.1, St_PG1013_C00T063681.1, St_PG1013_C00T063708.1, St_PG1013_C00T063709.1	St_PG4005_C00T000380.1, St_PG4005_C00T000380.2, St_PG4005_C00T000404.1, St_PG4005_C00T005670.1, St_PG4005_C00T005707.1, St_PG4005_C00T005708.1, St_PG4005_C00T013690.1, St_PG4005_C00T034609.1, St_PG4005_C00T034610.1, St_PG4005_C00T034614.1, St_PG4005_C00T034636.1, St_PG4005_C00T044676.1, St_PG4005_C00T044677.1, St_PG4005_C00T044712.1, St_PG4005_C00T044713.1	St_PG6243_C00T015201.1, St_PG6243_C00T015202.1, St_PG6243_C00T015203.1, St_PG6243_C00T015204.1, St_PG6243_C00T015241.1, St_PG6243_C00T065838.1, St_PG6243_C00T065862.1	MSTRG.6829.1, MSTRG.6829.2, MSTRG.6829.3, MSTRG.6829.4, MSTRG.6829.5, MSTRG.6829.6, MSTRG.6829.7	CAN.T1119.22, CAN.T7306.1	Nitab4.5_0000383g0090.1, Nitab4.5_0004045g0020.1	Oeu036218.1, Oeu051077.1, Oeu060560.1	Peaxi162Scf00692g00414.1	Solyc05g032730.1.1, Solyc08g008540.1.1, Solyc10g007073.1.1, Solyc10g007100.3.1, Solyc10g007360.4.1, Solyc10g007370.2.1, Solyc10g007380.1.1	Sopen10g002980.1, Sopen10g002990.1, Sopen10g003190.1, Sopen10g003190.2, Sopen10g003190.3, Sopen10g003190.4, Sopen10g003200.1, Sopen10g003210.1	PGSC0003DMG400005852, PGSC0003DMG400019100, PGSC0003DMG400019100, PGSC0003DMG400021259, PGSC0003DMG400021260, PGSC0003DMG400021261, PGSC0003DMG400021261, PGSC0003DMG400021261, PGSC0003DMG400021261, PGSC0003DMG400021261, PGSC0003DMG401025043, PGSC0003DMG402025043
N0.HOG0000155	OG0000070	n72	St_PG1013_C00T041139.1	St_PG4005_C00T024675.1, St_PG4005_C00T050967.1	St_PG6243_C00T009740.1, St_PG6243_C00T049708.1	MSTRG.15108.1, MSTRG.7219.1		Nitab4.5_0000389g0050.1, Nitab4.5_0003254g0020.1	Oeu018765.1	Peaxi162Scf00262g01015.1, Peaxi162Scf00565g00015.1	Solyc02g032660.3.1, Solyc02g080490.3.1	Sopen02g010930.1, Sopen02g025180.1	PGSC0003DMG400012664, PGSC0003DMG400016457, PGSC0003DMG400016457
N0.HOG0000156	OG0000070	n90	St_PG1013_C00T006845.1, St_PG1013_C00T015970.1, St_PG1013_C00T035029.1, St_PG1013_C00T041140.1, St_PG1013_C00T044591.1	St_PG4005_C00T039567.1, St_PG4005_C00T043080.1, St_PG4005_C00T050968.1	St_PG6243_C00T006514.1, St_PG6243_C00T016297.1, St_PG6243_C00T032106.1, St_PG6243_C00T056412.1	MSTRG.15983.1, MSTRG.7220.1		Nitab4.5_0000031g0420.1, Nitab4.5_0000631g0140.1, Nitab4.5_0000884g0030.1, Nitab4.5_0002137g0080.1, Nitab4.5_0004417g0010.1, Nitab4.5_0009206g0010.1	Oeu002730.1, Oeu005998.1, Oeu033893.1	Peaxi162Scf00007g00932.1, Peaxi162Scf00262g01014.1, Peaxi162Scf00262g01018.1, Peaxi162Scf00932g00522.1	Solyc02g080480.3.1, Solyc07g052380.3.1, Solyc12g005850.2.1	Sopen02g025160.1, Sopen07g026010.1, Sopen12g001800.1	PGSC0003DMG400008739, PGSC0003DMG400008739, PGSC0003DMG400016458, PGSC0003DMG400016458, PGSC0003DMG400016458, PGSC0003DMG400016458, PGSC0003DMG400025501
N0.HOG0000157	OG0000070	n131	St_PG1013_C00T008206.1, St_PG1013_C00T054939.1, St_PG1013_C00T054940.1, St_PG1013_C00T065743.1	St_PG4005_C00T012846.1, St_PG4005_C00T026353.1, St_PG4005_C00T026354.1, St_PG4005_C00T054594.1	St_PG6243_C00T002555.1, St_PG6243_C00T040014.1, St_PG6243_C00T067898.1, St_PG6243_C00T067899.1	MSTRG.13565.1, MSTRG.13565.3		Nitab4.5_0000350g0170.1	Oeu004325.1	Peaxi162Scf00205g00923.1, Peaxi162Scf00205g01024.1	Solyc04g007530.3.1, Solyc05g008500.3.1, Solyc05g008510.3.1	Sopen04g002610.1, Sopen05g004340.1, Sopen05g004350.1	PGSC0003DMG400005967, PGSC0003DMG400005967, PGSC0003DMG401030515, PGSC0003DMG402030515
N0.HOG0000158	OG0000070	n158	St_PG1013_C00T004921.1, St_PG1013_C00T004922.1, St_PG1013_C00T015907.1, St_PG1013_C00T015908.1, St_PG1013_C00T017147.1, St_PG1013_C00T017148.1, St_PG1013_C00T017149.1, St_PG1013_C00T017150.1, St_PG1013_C00T017151.1, St_PG1013_C00T040549.1, St_PG1013_C00T040550.1, St_PG1013_C00T040551.1, St_PG1013_C00T040552.1, St_PG1013_C00T042297.1, St_PG1013_C00T042298.1, St_PG1013_C00T057198.1	St_PG4005_C00T009144.1, St_PG4005_C00T024401.1, St_PG4005_C00T024402.1, St_PG4005_C00T024403.1, St_PG4005_C00T024404.1, St_PG4005_C00T034438.1, St_PG4005_C00T050439.1, St_PG4005_C00T050440.1, St_PG4005_C00T050444.1	St_PG6243_C00T007814.1, St_PG6243_C00T007815.1, St_PG6243_C00T047729.1, St_PG6243_C00T047730.1, St_PG6243_C00T049419.1, St_PG6243_C00T050743.1	MSTRG.23599.1	CAN.T1545.2	Nitab4.5_0000625g0050.1, Nitab4.5_0000753g0230.1, Nitab4.5_0000965g0010.1, Nitab4.5_0002722g0030.1, Nitab4.5_0002722g0040.1, Nitab4.5_0002722g0050.1, Nitab4.5_0004332g0020.1, Nitab4.5_0004332g0050.1, Nitab4.5_0004332g0060.1, Nitab4.5_0004332g0070.1, Nitab4.5_0005077g0020.1, Nitab4.5_0007290g0040.1, Nitab4.5_0011323g0020.1, Nitab4.5_0011349g0020.1, Nitab4.5_0027840g0010.1	Oeu012600.1, Oeu041983.1, Oeu050389.1, Oeu050390.1, Oeu061822.1	Peaxi162Scf00104g00156.1, Peaxi162Scf00104g01627.1, Peaxi162Scf00195g00835.1, Peaxi162Scf00343g00064.1, Peaxi162Scf00455g00063.1, Peaxi162Scf00520g00715.1, Peaxi162Scf00803g00054.1, Peaxi162Scf00877g00129.1, Peaxi162Scf00877g00131.1, Peaxi162Scf00877g00137.1, Peaxi162Scf00877g00139.1, Peaxi162Scf00877g00140.1, Peaxi162Scf01075g00006.1, Peaxi162Scf01075g00019.1	Solyc02g063260.4.1, Solyc02g063270.4.1, Solyc02g091050.3.1, Solyc02g091070.3.1, Solyc02g091080.2.1, Solyc03g034400.3.1, Solyc03g071490.1.1, Solyc05g032740.1.1, Solyc09g037170.3.1	Sopen02g014330.1, Sopen02g014340.1, Sopen02g035700.1, Sopen02g035710.1, Sopen02g035720.1, Sopen02g035730.1, Sopen03g007250.1, Sopen09g010020.1, Sopen09g010020.2, Sopen09g019640.1	PGSC0003DMG400010397, PGSC0003DMG400010397, PGSC0003DMG400016683, PGSC0003DMG400016683, PGSC0003DMG400030630, PGSC0003DMG400030630, PGSC0003DMG400030631
N0.HOG0000159	OG0000070	n250	St_PG1013_C00T001623.1, St_PG1013_C00T001624.1, St_PG1013_C00T001625.1, St_PG1013_C00T013802.1, St_PG1013_C00T021867.1, St_PG1013_C00T036175.1, St_PG1013_C00T036176.1, St_PG1013_C00T046771.1, St_PG1013_C00T046771.2, St_PG1013_C00T048584.1, St_PG1013_C00T049235.1, St_PG1013_C00T049236.1, St_PG1013_C00T049237.1, St_PG1013_C00T049238.1, St_PG1013_C00T065741.1	St_PG4005_C00T004624.1, St_PG4005_C00T012843.1, St_PG4005_C00T032228.1, St_PG4005_C00T032874.1, St_PG4005_C00T036361.1, St_PG4005_C00T037065.1, St_PG4005_C00T037067.1, St_PG4005_C00T037068.1, St_PG4005_C00T037148.1, St_PG4005_C00T037149.1, St_PG4005_C00T054596.1	St_PG6243_C00T002553.1, St_PG6243_C00T006055.1, St_PG6243_C00T014345.1, St_PG6243_C00T040012.1, St_PG6243_C00T044947.1, St_PG6243_C00T057681.1, St_PG6243_C00T060812.1, St_PG6243_C00T060813.1, St_PG6243_C00T060814.1, St_PG6243_C00T060896.1	MSTRG.6197.1		Nitab4.5_0000244g0200.1, Nitab4.5_0000881g0080.1, Nitab4.5_0001212g0110.1, Nitab4.5_0001212g0130.1, Nitab4.5_0009501g0010.1, Nitab4.5_0017231g0010.1	Oeu020946.1, Oeu020974.3	Peaxi162Scf00050g00042.1, Peaxi162Scf00089g01344.1, Peaxi162Scf00683g00247.1, Peaxi162Scf00897g00113.1	Solyc03g112250.1.1, Solyc03g112260.2.1, Solyc03g118970.3.1, Solyc04g007540.3.1, Solyc07g006740.3.1, Solyc07g007490.2.1	Sopen00g009350.1, Sopen03g031350.1, Sopen03g031360.1, Sopen03g037890.1, Sopen03g037900.1, Sopen04g002620.1, Sopen04g004900.1, Sopen07g002830.1, Sopen07g002840.1	PGSC0003DMG400005661, PGSC0003DMG400018118, PGSC0003DMG400018119, PGSC0003DMG400018120, PGSC0003DMG400018749, PGSC0003DMG400025433, PGSC0003DMG400025433, PGSC0003DMG400027465, PGSC0003DMG400027465, PGSC0003DMG400027465, PGSC0003DMG400027479, PGSC0003DMG400027479, PGSC0003DMG400030686, PGSC0003DMG401005966
N0.HOG0000160	OG0000071	n0	St_PG1013_C00T000476.1, St_PG1013_C00T004420.1, St_PG1013_C00T006957.1, St_PG1013_C00T011620.1, St_PG1013_C00T011689.1, St_PG1013_C00T011690.1, St_PG1013_C00T012981.1, St_PG1013_C00T017632.1, St_PG1013_C00T018157.1, St_PG1013_C00T021515.1, St_PG1013_C00T021604.1, St_PG1013_C00T021983.1, St_PG1013_C00T022637.1, St_PG1013_C00T025007.1, St_PG1013_C00T025008.1, St_PG1013_C00T025285.1, St_PG1013_C00T0…	St_PG4005_C00T000237.1, St_PG4005_C00T000245.1, St_PG4005_C00T000564.1, St_PG4005_C00T001119.1, St_PG4005_C00T001170.1, St_PG4005_C00T002779.1, St_PG4005_C00T003350.1, St_PG4005_C00T005212.1, St_PG4005_C00T005493.1, St_PG4005_C00T006011.1, St_PG4005_C00T006237.1, St_PG4005_C00T006931.1, St_PG4005_C00T006932.1, St_PG4005_C00T006933.1, St_PG4005_C00T007053.1, St_PG4005_C00T008540.1, St_PG4005_C00T0…	St_PG6243_C00T000027.1, St_PG6243_C00T000029.1, St_PG6243_C00T002243.1, St_PG6243_C00T003029.1, St_PG6243_C00T003030.1, St_PG6243_C00T003535.1, St_PG6243_C00T003819.1, St_PG6243_C00T004780.1, St_PG6243_C00T004781.1, St_PG6243_C00T007528.1, St_PG6243_C00T007539.1, St_PG6243_C00T007567.1, St_PG6243_C00T008066.1, St_PG6243_C00T008294.1, St_PG6243_C00T008295.1, St_PG6243_C00T008537.1, St_PG6243_C00T0…		CAN.T1230.6, CAN.T1233.5, CAN.T1510.1, CAN.T179.40, CAN.T199.7, CAN.T20.30, CAN.T248.22, CAN.T322.120, CAN.T327.4, CAN.T390.30, CAN.T65.225, CAN.T712.10, CAN.T744.1, CAN.T815.1, CAN.T861.5, CAN.T89.13, CAN.T971.6		Oeu002261.1, Oeu010978.1, Oeu020392.1, Oeu041133.1, Oeu047594.1		Solyc00g500215.1.1, Solyc01g018015.1.1, Solyc01g057903.1.1, Solyc01g060053.1.1, Solyc04g039690.1.1, Solyc04g045320.1.1, Solyc04g150117.1.1, Solyc05g018440.1.1, Solyc06g043065.1.1, Solyc07g026915.1.1, Solyc08g016780.1.1, Solyc08g042110.1.1, Solyc08g059715.1.1, Solyc08g150117.1.1, Solyc10g009630.1.1, Solyc10g039235.1.1, Solyc10g049775.1.1, Solyc10g150111.1.1, Solyc11g016993.1.1	Sopen01g013790.1, Sopen02g012970.1, Sopen02g012970.2, Sopen02g012970.3, Sopen03g026680.1, Sopen04g010650.1, Sopen04g016090.1, Sopen04g016780.1, Sopen05g013120.1, Sopen05g013130.1, Sopen07g011470.1, Sopen07g016930.1, Sopen08g009480.1, Sopen10g021500.1, Sopen10g021530.1, Sopen10g021540.1, Sopen10g021610.1, Sopen10g021640.1, Sopen10g021670.1, Sopen10g021680.1, Sopen10g021730.1, Sopen10g021760.1, Sop…	PGSC0003DMG400002266, PGSC0003DMG400012384, PGSC0003DMG400014035, PGSC0003DMG400014039
N0.HOG0000161	OG0000072	n0	St_PG1013_C00T025784.1	St_PG4005_C00T026862.1								Sopen09g011390.1, Sopen09g013520.1	PGSC0003DMG400004464, PGSC0003DMG400018002, PGSC0003DMG400018977, PGSC0003DMG400019545, PGSC0003DMG400020005, PGSC0003DMG400021923, PGSC0003DMG400024117, PGSC0003DMG400029880, PGSC0003DMG400033682, PGSC0003DMG400034348, PGSC0003DMG400034508, PGSC0003DMG400034557, PGSC0003DMG400034575, PGSC0003DMG400034589, PGSC0003DMG400034660, PGSC0003DMG400034697, PGSC0003DMG400034753, PGSC0003DMG400034782, PGS…
N0.HOG0000162	OG0000073	n2	St_PG1013_C00T011195.1, St_PG1013_C00T011196.1, St_PG1013_C00T011199.1, St_PG1013_C00T059554.1, St_PG1013_C00T059555.1, St_PG1013_C00T059558.1	St_PG4005_C00T015084.1, St_PG4005_C00T049227.1		MSTRG.25609.1	CAN.T630.10, CAN.T630.12, CAN.T630.8, CAN.T630.9	Nitab4.5_0003274g0050.1, Nitab4.5_0003274g0060.1, Nitab4.5_0007587g0010.1, Nitab4.5_0007587g0020.1	Oeu015896.1, Oeu024624.1, Oeu040250.1, Oeu048757.1, Oeu056815.1	Peaxi162Scf00620g00044.1, Peaxi162Scf00620g00045.1	Solyc08g079940.1.1, Solyc08g079950.1.1, Solyc08g079960.1.1, Solyc08g079970.2.1, Solyc08g079980.1.1	Sopen08g028320.1, Sopen08g028330.1	PGSC0003DMG400016089, PGSC0003DMG400016090, PGSC0003DMG400022725
N0.HOG0000163	OG0000073	n35	St_PG1013_C00T010464.1, St_PG1013_C00T011200.1, St_PG1013_C00T011200.2, St_PG1013_C00T011201.1, St_PG1013_C00T011202.1, St_PG1013_C00T011203.1, St_PG1013_C00T011204.1, St_PG1013_C00T011205.1, St_PG1013_C00T013394.1, St_PG1013_C00T013395.1, St_PG1013_C00T013396.1, St_PG1013_C00T013398.1, St_PG1013_C00T013399.1, St_PG1013_C00T013400.1, St_PG1013_C00T013401.1, St_PG1013_C00T013402.1, St_PG1013_C00T0…	St_PG4005_C00T008792.1, St_PG4005_C00T008793.1, St_PG4005_C00T008794.1, St_PG4005_C00T008797.1, St_PG4005_C00T008798.1, St_PG4005_C00T012093.1, St_PG4005_C00T012095.1, St_PG4005_C00T012097.1, St_PG4005_C00T012501.1, St_PG4005_C00T049218.1, St_PG4005_C00T049220.1, St_PG4005_C00T049221.1, St_PG4005_C00T049225.1, St_PG4005_C00T049226.1, St_PG4005_C00T054358.1, St_PG4005_C00T058118.1, St_PG4005_C00T0…	St_PG6243_C00T015054.1, St_PG6243_C00T058248.1, St_PG6243_C00T058249.1, St_PG6243_C00T058250.1, St_PG6243_C00T058251.1, St_PG6243_C00T061733.1	MSTRG.23496.3	CAN.T1394.13, CAN.T1394.14, CAN.T1394.15, CAN.T1394.16, CAN.T1394.17, CAN.T1394.18, CAN.T1394.19, CAN.T1394.20, CAN.T1394.21, CAN.T630.13, CAN.T630.14, CAN.T630.15, CAN.T630.17, CAN.T630.18, CAN.T630.19, CAN.T630.20, CAN.T630.21, CAN.T630.22, CAN.T630.90	Nitab4.5_0001200g0010.1, Nitab4.5_0001200g0040.1, Nitab4.5_0001816g0010.1, Nitab4.5_0001816g0050.1, Nitab4.5_0002886g0050.1, Nitab4.5_0002886g0100.1, Nitab4.5_0002886g0110.1, Nitab4.5_0002977g0110.1, Nitab4.5_0003274g0010.1, Nitab4.5_0003274g0030.1, Nitab4.5_0005167g0020.1, Nitab4.5_0012494g0040.1, Nitab4.5_0013152g0010.1		Peaxi162Scf00038g00062.1, Peaxi162Scf00064g00115.1, Peaxi162Scf00074g00159.1, Peaxi162Scf00102g00133.1, Peaxi162Scf00102g01360.1, Peaxi162Scf00620g00034.1, Peaxi162Scf00620g00036.1, Peaxi162Scf00620g00039.1, Peaxi162Scf00620g00315.1, Peaxi162Scf00753g00008.1	Solyc08g007600.2.1, Solyc08g007610.1.1, Solyc08g007620.2.1, Solyc08g007650.1.1, Solyc08g007660.2.1, Solyc08g007670.1.1, Solyc08g007680.1.1, Solyc08g007690.1.1, Solyc08g007700.1.1, Solyc08g079870.3.1, Solyc08g079880.2.1, Solyc08g079890.2.1, Solyc08g079900.3.1, Solyc08g079910.2.1, Solyc08g079920.2.1, Solyc08g079930.2.1	Sopen08g003560.1, Sopen08g003570.1, Sopen08g003610.1, Sopen08g003620.1, Sopen08g003630.1, Sopen08g003640.1, Sopen08g003650.1, Sopen08g028200.1, Sopen08g028210.1, Sopen08g028220.1, Sopen08g028230.1, Sopen08g028240.1, Sopen08g028250.1, Sopen08g028260.1, Sopen08g028270.1, Sopen08g028280.1, Sopen08g028290.1, Sopen08g028300.1, Sopen08g028310.1, Sopen12g005800.1, Sopen12g005820.1	PGSC0003DMG400003912, PGSC0003DMG400003913, PGSC0003DMG400003913, PGSC0003DMG400003913, PGSC0003DMG400003938, PGSC0003DMG400003939, PGSC0003DMG400012489, PGSC0003DMG400012490, PGSC0003DMG400012491, PGSC0003DMG400012491, PGSC0003DMG400012492, PGSC0003DMG400012493, PGSC0003DMG400012517, PGSC0003DMG400012518, PGSC0003DMG400012534, PGSC0003DMG400015328, PGSC0003DMG400016091, PGSC0003DMG400034790, PGS…
N0.HOG0000164	OG0000073	n195	St_PG1013_C00T000533.1, St_PG1013_C00T011192.1, St_PG1013_C00T023102.1, St_PG1013_C00T041534.1, St_PG1013_C00T041535.1, St_PG1013_C00T041536.1, St_PG1013_C00T041544.1, St_PG1013_C00T041545.1, St_PG1013_C00T041545.2, St_PG1013_C00T047018.1, St_PG1013_C00T052694.1, St_PG1013_C00T052698.1, St_PG1013_C00T059552.1	St_PG4005_C00T003857.1, St_PG4005_C00T003859.1, St_PG4005_C00T015083.1, St_PG4005_C00T023108.1, St_PG4005_C00T029172.1, St_PG4005_C00T037345.1, St_PG4005_C00T049228.1, St_PG4005_C00T051323.1, St_PG4005_C00T051324.1, St_PG4005_C00T051325.1, St_PG4005_C00T051331.1, St_PG4005_C00T051332.1, St_PG4005_C00T057423.1	St_PG6243_C00T006278.1, St_PG6243_C00T006279.1, St_PG6243_C00T006282.1, St_PG6243_C00T006283.1, St_PG6243_C00T021456.1, St_PG6243_C00T025375.1, St_PG6243_C00T025378.1, St_PG6243_C00T032269.1, St_PG6243_C00T048672.1, St_PG6243_C00T048673.1, St_PG6243_C00T048676.1, St_PG6243_C00T048677.1, St_PG6243_C00T048678.1, St_PG6243_C00T058247.1, St_PG6243_C00T061101.1, St_PG6243_C00T064421.1	MSTRG.1911.1	CAN.T1117.8, CAN.T181.5, CAN.T410.13, CAN.T411.62, CAN.T411.64, CAN.T411.67, CAN.T411.72, CAN.T411.73, CAN.T411.74, CAN.T630.11, CAN.T630.37, CAN.T630.5, CAN.T630.6, CAN.T65.156, CAN.T665.6, CAN.T738.13, CAN.T738.14, CAN.T738.16	Nitab4.5_0000947g0070.1, Nitab4.5_0002185g0020.1, Nitab4.5_0002185g0030.1, Nitab4.5_0002185g0110.1, Nitab4.5_0003274g0070.1, Nitab4.5_0003736g0020.1, Nitab4.5_0005586g0040.1, Nitab4.5_0006484g0040.1, Nitab4.5_0007564g0030.1, Nitab4.5_0007564g0050.1, Nitab4.5_0008462g0030.1, Nitab4.5_0010302g0030.1, Nitab4.5_0010302g0040.1	Oeu001913.1, Oeu021143.1, Oeu033949.1, Oeu040249.1	Peaxi162Scf00074g00129.1, Peaxi162Scf00302g00052.1, Peaxi162Scf00302g00085.1, Peaxi162Scf00302g00142.1, Peaxi162Scf00302g00812.1, Peaxi162Scf00620g00418.1, Peaxi162Scf00658g00065.1	Solyc02g072280.1.1, Solyc02g072290.1.1, Solyc02g072330.3.1, Solyc02g072350.1.1, Solyc02g072370.1.1, Solyc07g009210.3.1, Solyc08g079990.3.1, Solyc08g080000.3.1, Solyc08g080010.1.1, Solyc10g085510.3.1, Solyc10g085530.1.1, Solyc10g085540.1.1	Sopen02g021260.1, Sopen02g021270.1, Sopen02g021310.1, Sopen02g021320.1, Sopen02g021330.1, Sopen07g017180.1, Sopen08g028350.1, Sopen08g028360.1, Sopen08g028370.1, Sopen10g034940.1, Sopen10g034950.1	PGSC0003DMG400015740, PGSC0003DMG400022726, PGSC0003DMG400022727, PGSC0003DMG400022728, PGSC0003DMG400024201, PGSC0003DMG400024207, PGSC0003DMG400026951, PGSC0003DMG400028471, PGSC0003DMG400028472, PGSC0003DMG400034985, PGSC0003DMG400040268, PGSC0003DMG400042013, PGSC0003DMG400046211, PGSC0003DMG400046918
N0.HOG0000165	OG0000074	n0	St_PG1013_C00T000910.1, St_PG1013_C00T000914.1, St_PG1013_C00T000914.2, St_PG1013_C00T000915.1, St_PG1013_C00T000917.1, St_PG1013_C00T000918.1, St_PG1013_C00T000919.1, St_PG1013_C00T000926.1, St_PG1013_C00T000929.1, St_PG1013_C00T000933.1, St_PG1013_C00T000934.1, St_PG1013_C00T000935.1, St_PG1013_C00T000939.1, St_PG1013_C00T000940.1, St_PG1013_C00T000944.1, St_PG1013_C00T000945.1, St_PG1013_C00T0…	St_PG4005_C00T000089.1, St_PG4005_C00T002266.1, St_PG4005_C00T002489.1, St_PG4005_C00T003552.1, St_PG4005_C00T003557.1, St_PG4005_C00T003558.1, St_PG4005_C00T003560.1, St_PG4005_C00T003561.1, St_PG4005_C00T011365.1, St_PG4005_C00T013039.1, St_PG4005_C00T013040.1, St_PG4005_C00T013041.1, St_PG4005_C00T013044.1, St_PG4005_C00T013045.1, St_PG4005_C00T013046.1, St_PG4005_C00T015618.1, St_PG4005_C00T0…	St_PG6243_C00T002217.1, St_PG6243_C00T002219.1, St_PG6243_C00T002220.1, St_PG6243_C00T002221.1, St_PG6243_C00T002228.1, St_PG6243_C00T009375.1, St_PG6243_C00T011522.1, St_PG6243_C00T011636.1, St_PG6243_C00T014767.1, St_PG6243_C00T014768.1, St_PG6243_C00T015449.1, St_PG6243_C00T015451.1, St_PG6243_C00T017014.1, St_PG6243_C00T017016.1, St_PG6243_C00T020033.1, St_PG6243_C00T020036.1, St_PG6243_C00T0…	MSTRG.3214.1, MSTRG.3214.2, MSTRG.3214.3, MSTRG.3214.4	CAN.T1226.11, CAN.T212.10, CAN.T319.6, CAN.T319.8, CAN.T46.1, CAN.T46.3, CAN.T475.39, CAN.T616.25, CAN.T656.20, CAN.T656.21, CAN.T656.23, CAN.T723.19, CAN.T78.104, CAN.T78.127	Nitab4.5_0000174g0080.1, Nitab4.5_0000174g0110.1, Nitab4.5_0000270g0310.1, Nitab4.5_0000908g0020.1, Nitab4.5_0000908g0030.1, Nitab4.5_0001482g0020.1, Nitab4.5_0001530g0010.1, Nitab4.5_0001530g0030.1, Nitab4.5_0001530g0040.1, Nitab4.5_0001725g0190.1, Nitab4.5_0001821g0010.1, Nitab4.5_0002547g0020.1, Nitab4.5_0004807g0010.1, Nitab4.5_0004807g0020.1, Nitab4.5_0004807g0030.1, Nitab4.5_0006627g0010.1,…	Oeu013172.1, Oeu023911.1, Oeu025157.1, Oeu025158.1, Oeu028341.1, Oeu041630.1	Peaxi162Scf00016g00259.1, Peaxi162Scf00016g02525.1, Peaxi162Scf00033g00001.1, Peaxi162Scf00033g00025.1, Peaxi162Scf00033g00031.1, Peaxi162Scf00037g00084.1, Peaxi162Scf00063g02221.1, Peaxi162Scf00074g00039.1, Peaxi162Scf00094g02018.1, Peaxi162Scf00094g02020.1, Peaxi162Scf00290g00102.1, Peaxi162Scf00359g00116.1, Peaxi162Scf00362g01132.1, Peaxi162Scf00458g00008.1, Peaxi162Scf00481g00001.1, Peaxi162S…	Solyc04g063400.3.1, Solyc04g063430.3.1, Solyc04g063440.3.1, Solyc04g064440.1.1, Solyc04g064450.1.1, Solyc04g080320.1.1, Solyc06g059810.1.1, Solyc06g059820.1.1, Solyc07g044920.1.1, Solyc10g009450.1.1, Solyc10g009460.1.1	Sopen00g007910.1, Sopen00g010140.1, Sopen00g012750.1, Sopen04g026320.1, Sopen04g026360.1, Sopen04g026370.1, Sopen04g026380.1, Sopen04g026400.1, Sopen04g026410.1, Sopen04g026420.1, Sopen04g033920.1, Sopen06g019890.1, Sopen06g019900.1, Sopen09g004220.1, Sopen10g005230.1	PGSC0003DMG400002699, PGSC0003DMG400003729, PGSC0003DMG400003781, PGSC0003DMG400005153, PGSC0003DMG400007566, PGSC0003DMG400010976, PGSC0003DMG400012976, PGSC0003DMG400013031, PGSC0003DMG400017392, PGSC0003DMG400017422, PGSC0003DMG400017422, PGSC0003DMG400019996, PGSC0003DMG400019998, PGSC0003DMG400024825, PGSC0003DMG400024829, PGSC0003DMG400024831, PGSC0003DMG400024833, PGSC0003DMG400024835, PGS…
N0.HOG0000166	OG0000075	n1	St_PG1013_C00T018049.1	St_PG4005_C00T024643.1, St_PG4005_C00T039318.1		MSTRG.19637.1, MSTRG.19804.1, MSTRG.19804.2, MSTRG.19804.3, MSTRG.5986.6	CAN.T313.12, CAN.T313.13, CAN.T379.25	Nitab4.5_0000358g0090.1, Nitab4.5_0012477g0010.1	Oeu009019.1, Oeu009020.1, Oeu009026.1, Oeu009028.3, Oeu009133.1, Oeu009134.1, Oeu015351.2, Oeu016038.1, Oeu016047.1, Oeu018451.1, Oeu018452.1, Oeu018453.1, Oeu018454.1, Oeu022976.2, Oeu022981.2, Oeu024607.1, Oeu024977.1, Oeu024983.1, Oeu026311.1, Oeu026874.1, Oeu027648.2, Oeu027693.1, Oeu027793.1, Oeu038338.1, Oeu041352.1, Oeu049257.1, Oeu054041.2, Oeu054047.1, Oeu054048.1, Oeu054246.1, Oeu054247…	Peaxi162Scf00000g00843.1, Peaxi162Scf00003g00479.1, Peaxi162Scf00003g04724.1, Peaxi162Scf00003g04738.1, Peaxi162Scf00003g05030.1, Peaxi162Scf00003g05120.1, Peaxi162Scf00007g00431.1, Peaxi162Scf00014g00177.1, Peaxi162Scf00253g00314.1, Peaxi162Scf00253g00315.1, Peaxi162Scf00299g00547.1, Peaxi162Scf00299g00548.1, Peaxi162Scf00739g00123.1	Solyc02g036270.4.1, Solyc02g036280.3.1, Solyc10g054940.1.1	Sopen02g011670.1	PGSC0003DMG400013165, PGSC0003DMG400021477, PGSC0003DMG400021477, PGSC0003DMG400021477, PGSC0003DMG400021477, PGSC0003DMG400028056, PGSC0003DMG401017416, PGSC0003DMG402017416, PGSC0003DMG402017416
N0.HOG0000167	OG0000075	n73	St_PG1013_C00T006606.1, St_PG1013_C00T012994.1, St_PG1013_C00T012995.1, St_PG1013_C00T019559.1, St_PG1013_C00T019819.1, St_PG1013_C00T019866.1, St_PG1013_C00T019868.1, St_PG1013_C00T025641.1, St_PG1013_C00T043283.1, St_PG1013_C00T044872.1, St_PG1013_C00T044873.1, St_PG1013_C00T051946.1, St_PG1013_C00T052059.1, St_PG1013_C00T052060.1, St_PG1013_C00T052062.1, St_PG1013_C00T052063.1, St_PG1013_C00T0…	St_PG4005_C00T001126.1, St_PG4005_C00T003752.1, St_PG4005_C00T005038.1, St_PG4005_C00T005662.1, St_PG4005_C00T007728.1, St_PG4005_C00T008388.1, St_PG4005_C00T008389.1, St_PG4005_C00T008391.1, St_PG4005_C00T008531.1, St_PG4005_C00T008532.1, St_PG4005_C00T008534.1, St_PG4005_C00T014270.1, St_PG4005_C00T014310.1, St_PG4005_C00T014311.1, St_PG4005_C00T014312.1, St_PG4005_C00T014313.1, St_PG4005_C00T0…	St_PG6243_C00T032885.1	MSTRG.5986.14	CAN.T1117.2, CAN.T1117.3, CAN.T1161.10, CAN.T1161.11, CAN.T1161.12, CAN.T1161.13, CAN.T1161.16, CAN.T1161.41, CAN.T1161.47, CAN.T1161.48, CAN.T1161.51, CAN.T1161.52, CAN.T1161.53, CAN.T1161.58, CAN.T1161.9, CAN.T313.14, CAN.T3331.2, CAN.T360.7, CAN.T638.65, CAN.T638.66, CAN.T638.67, CAN.T641.10, CAN.T641.2, CAN.T641.3, CAN.T641.5, CAN.T641.6, CAN.T641.7, CAN.T641.8, CAN.T959.29, CAN.T959.31, CAN.…	Nitab4.5_0001104g0020.1		Peaxi162Scf34220g00001.1	Solyc01g067160.4.1, Solyc03g094100.1.1, Solyc04g005540.3.1, Solyc04g005550.2.1, Solyc04g048910.1.1, Solyc04g048920.1.1, Solyc04g057840.1.1, Solyc04g057850.1.1, Solyc07g044785.1.1, Solyc07g044800.2.1, Solyc10g050050.1.1, Solyc10g054960.1.1, Solyc10g054970.1.1, Solyc10g054990.3.1, Solyc10g055050.2.1, Solyc10g055060.3.1, Solyc10g055120.1.1, Solyc10g055180.1.1, Solyc10g074640.3.1, Solyc10g079020.1.1,…	Sopen00g006780.1, Sopen00g009960.1, Sopen01g028960.1, Sopen04g001560.1, Sopen04g001570.1, Sopen04g001580.1, Sopen04g018240.1, Sopen04g019300.1, Sopen04g025680.1, Sopen10g024900.1, Sopen10g024930.1, Sopen10g024940.1, Sopen10g024970.1, Sopen10g024980.1, Sopen10g027120.1, Sopen10g027130.1, Sopen10g029280.1, Sopen10g029640.1, Sopen10g029660.1, Sopen12g008010.1, Sopen12g008030.1, Sopen12g008040.1, Sop…	PGSC0003DMG400002820, PGSC0003DMG400002820, PGSC0003DMG400002820, PGSC0003DMG400008185, PGSC0003DMG400008185, PGSC0003DMG400010886, PGSC0003DMG400010886, PGSC0003DMG400010887, PGSC0003DMG400010953, PGSC0003DMG400010954, PGSC0003DMG400011425, PGSC0003DMG400011426, PGSC0003DMG400016823, PGSC0003DMG400016823, PGSC0003DMG400018898, PGSC0003DMG400018900, PGSC0003DMG400018901, PGSC0003DMG400018902, PGS…
N0.HOG0000168	OG0000076	n0	St_PG1013_C00T001427.1, St_PG1013_C00T001458.1, St_PG1013_C00T004947.1, St_PG1013_C00T013043.1, St_PG1013_C00T013162.1, St_PG1013_C00T015156.1, St_PG1013_C00T015158.1, St_PG1013_C00T018217.1, St_PG1013_C00T020601.1, St_PG1013_C00T021051.1, St_PG1013_C00T022038.1, St_PG1013_C00T025731.1, St_PG1013_C00T037184.1, St_PG1013_C00T042325.1, St_PG1013_C00T042570.1, St_PG1013_C00T047430.1, St_PG1013_C00T0…	St_PG4005_C00T000666.1, St_PG4005_C00T000860.1, St_PG4005_C00T001307.1, St_PG4005_C00T003210.1, St_PG4005_C00T005015.1, St_PG4005_C00T005744.1, St_PG4005_C00T006267.1, St_PG4005_C00T006534.1, St_PG4005_C00T007613.1, St_PG4005_C00T008030.1, St_PG4005_C00T008777.1, St_PG4005_C00T008855.1, St_PG4005_C00T011374.1, St_PG4005_C00T013621.1, St_PG4005_C00T017239.1, St_PG4005_C00T018414.1, St_PG4005_C00T0…	St_PG6243_C00T004465.1, St_PG6243_C00T005509.1, St_PG6243_C00T006444.1, St_PG6243_C00T007001.1, St_PG6243_C00T009738.1, St_PG6243_C00T009739.1, St_PG6243_C00T011218.1, St_PG6243_C00T013788.1, St_PG6243_C00T017215.1, St_PG6243_C00T025494.1, St_PG6243_C00T025522.1, St_PG6243_C00T025525.1, St_PG6243_C00T025972.1, St_PG6243_C00T034600.1, St_PG6243_C00T036512.1, St_PG6243_C00T037484.1, St_PG6243_C00T0…		CAN.T1041.6, CAN.T241.30	Nitab4.5_0000021g0750.1, Nitab4.5_0000024g0010.1, Nitab4.5_0000057g0190.1, Nitab4.5_0000109g0390.1, Nitab4.5_0000109g0400.1, Nitab4.5_0000113g0240.1, Nitab4.5_0000233g0010.1, Nitab4.5_0000234g0170.1, Nitab4.5_0000258g0280.1, Nitab4.5_0000299g0050.1, Nitab4.5_0000313g0130.1, Nitab4.5_0000336g0070.1, Nitab4.5_0000336g0080.1, Nitab4.5_0000372g0070.1, Nitab4.5_0000475g0020.1, Nitab4.5_0000488g0140.1,…	Oeu000351.1, Oeu000352.1, Oeu003867.1, Oeu004379.1, Oeu006269.1, Oeu007759.1, Oeu007967.1, Oeu008161.1, Oeu008176.1, Oeu008393.1, Oeu008875.1, Oeu009011.1, Oeu009468.1, Oeu010717.1, Oeu011503.1, Oeu012181.1, Oeu013644.1, Oeu014513.1, Oeu014519.1, Oeu015091.1, Oeu015097.1, Oeu015098.1, Oeu016238.1, Oeu018659.2, Oeu018741.1, Oeu018764.1, Oeu018906.1, Oeu018911.1, Oeu018927.1, Oeu018938.1, Oeu018940…	Peaxi162Scf00043g00185.1, Peaxi162Scf00081g00274.1, Peaxi162Scf00087g00091.1, Peaxi162Scf00131g10029.1, Peaxi162Scf00231g00048.1, Peaxi162Scf00269g00079.1, Peaxi162Scf00543g00035.1, Peaxi162Scf00699g00327.1, Peaxi162Scf00896g00022.1, Peaxi162Scf01102g00016.1	Solyc04g081640.3.1	Sopen05g026260.1, Sopen07g014830.1	PGSC0003DMG400001974, PGSC0003DMG400008559, PGSC0003DMG400012689, PGSC0003DMG400015631, PGSC0003DMG400019924, PGSC0003DMG400024353, PGSC0003DMG400032773, PGSC0003DMG400044200
N0.HOG0000169	OG0000077	n0	St_PG1013_C00T005083.1, St_PG1013_C00T022399.1, St_PG1013_C00T043597.1, St_PG1013_C00T058295.1	St_PG4005_C00T000479.1, St_PG4005_C00T000883.1, St_PG4005_C00T002166.1, St_PG4005_C00T005222.1, St_PG4005_C00T005484.1, St_PG4005_C00T007544.1, St_PG4005_C00T009139.1, St_PG4005_C00T009259.1, St_PG4005_C00T010689.1, St_PG4005_C00T017201.1, St_PG4005_C00T017444.1, St_PG4005_C00T018106.1, St_PG4005_C00T023006.1, St_PG4005_C00T023044.1, St_PG4005_C00T024223.1, St_PG4005_C00T024373.1, St_PG4005_C00T0…	St_PG6243_C00T000866.1, St_PG6243_C00T002513.1, St_PG6243_C00T002675.1, St_PG6243_C00T003822.1, St_PG6243_C00T004205.1, St_PG6243_C00T006700.1, St_PG6243_C00T007954.1, St_PG6243_C00T008274.1, St_PG6243_C00T008782.1, St_PG6243_C00T011777.1, St_PG6243_C00T012475.1, St_PG6243_C00T014341.1, St_PG6243_C00T014342.1, St_PG6243_C00T014937.1, St_PG6243_C00T015149.1, St_PG6243_C00T016018.1, St_PG6243_C00T0…		CAN.T113.3, CAN.T1273.35, CAN.T1572.5, CAN.T178.9, CAN.T1799.5, CAN.T229.35, CAN.T247.8, CAN.T255.13, CAN.T26.44, CAN.T264.22, CAN.T3481.2, CAN.T456.3, CAN.T483.7, CAN.T62.11, CAN.T675.16, CAN.T770.1, CAN.T78.125, CAN.T821.5, CAN.T907.5	Nitab4.5_0000061g0190.1, Nitab4.5_0000073g0200.1, Nitab4.5_0000073g0210.1, Nitab4.5_0000078g0020.1, Nitab4.5_0000078g0040.1, Nitab4.5_0000105g0220.1, Nitab4.5_0000105g0230.1, Nitab4.5_0000105g0240.1, Nitab4.5_0000105g0270.1, Nitab4.5_0000141g0220.1, Nitab4.5_0000164g0170.1, Nitab4.5_0000189g0160.1, Nitab4.5_0000189g0180.1, Nitab4.5_0000189g0190.1, Nitab4.5_0000206g0140.1, Nitab4.5_0000239g0130.1,…		Peaxi162Scf00021g00075.1, Peaxi162Scf00031g00088.1, Peaxi162Scf00067g10116.1, Peaxi162Scf00073g00225.1, Peaxi162Scf00086g00147.1, Peaxi162Scf00098g00068.1, Peaxi162Scf00098g00611.1, Peaxi162Scf00098g00612.1, Peaxi162Scf00107g01612.1, Peaxi162Scf00110g00158.1, Peaxi162Scf00127g00194.1, Peaxi162Scf00130g00316.1, Peaxi162Scf00145g00105.1, Peaxi162Scf00171g00215.1, Peaxi162Scf00178g00072.1, Peaxi162S…	Solyc01g057675.1.1, Solyc04g050445.1.1, Solyc07g150124.1.1, Solyc10g054410.1.1	Sopen00g007810.1, Sopen04g021240.1, Sopen05g011420.1, Sopen05g018130.1, Sopen05g026950.1, Sopen07g004800.1, Sopen07g022750.1, Sopen08g005900.1, Sopen10g024270.1	PGSC0003DMG400002097, PGSC0003DMG400008529, PGSC0003DMG400008992, PGSC0003DMG400017907, PGSC0003DMG400022546, PGSC0003DMG400029715, PGSC0003DMG400034347, PGSC0003DMG400034400, PGSC0003DMG400036256, PGSC0003DMG400036646, PGSC0003DMG400037742, PGSC0003DMG400037928, PGSC0003DMG400044674, PGSC0003DMG400044748, PGSC0003DMG400044856, PGSC0003DMG400045983, PGSC0003DMG401006646
N0.HOG0000170	OG0000078	n1	St_PG1013_C00T033418.1, St_PG1013_C00T033419.1, St_PG1013_C00T033420.1	St_PG4005_C00T003489.1, St_PG4005_C00T003490.1, St_PG4005_C00T015420.1, St_PG4005_C00T053907.1, St_PG4005_C00T053909.1	St_PG6243_C00T015638.1, St_PG6243_C00T015639.1, St_PG6243_C00T038549.1, St_PG6243_C00T038550.1	MSTRG.26856.1, MSTRG.26856.3, MSTRG.9080.1	CAN.T134.222, CAN.T134.223, CAN.T134.224, CAN.T134.225, CAN.T134.226		Oeu010708.1, Oeu026367.1, Oeu026370.1, Oeu035750.1, Oeu044816.1, Oeu048737.1, Oeu052068.1	Peaxi162Scf00134g00513.1, Peaxi162Scf00434g00739.1, Peaxi162Scf00434g00743.1	Solyc01g098370.1.1	Sopen01g041920.1, Sopen01g041940.1	PGSC0003DMG400001832, PGSC0003DMG400017967, PGSC0003DMG400022452, PGSC0003DMG400028591
N0.HOG0000171	OG0000078	n37	St_PG1013_C00T002503.1, St_PG1013_C00T002504.1, St_PG1013_C00T002505.1, St_PG1013_C00T010434.1, St_PG1013_C00T010437.1, St_PG1013_C00T010438.1, St_PG1013_C00T010438.2, St_PG1013_C00T010678.1, St_PG1013_C00T015651.1, St_PG1013_C00T015652.1, St_PG1013_C00T015653.1, St_PG1013_C00T015666.1, St_PG1013_C00T015666.2, St_PG1013_C00T015667.1, St_PG1013_C00T015668.1, St_PG1013_C00T015670.1, St_PG1013_C00T0…	St_PG4005_C00T002248.1, St_PG4005_C00T003905.1, St_PG4005_C00T006112.1, St_PG4005_C00T009532.1, St_PG4005_C00T012527.1, St_PG4005_C00T012532.1, St_PG4005_C00T014445.1, St_PG4005_C00T014446.1, St_PG4005_C00T014447.1, St_PG4005_C00T015000.1, St_PG4005_C00T015001.1, St_PG4005_C00T015002.1, St_PG4005_C00T015004.1, St_PG4005_C00T017327.1, St_PG4005_C00T018800.1, St_PG4005_C00T018803.1, St_PG4005_C00T0…	St_PG6243_C00T002608.1, St_PG6243_C00T002609.1, St_PG6243_C00T002611.1, St_PG6243_C00T002612.1, St_PG6243_C00T002625.1, St_PG6243_C00T004278.1, St_PG6243_C00T004279.1, St_PG6243_C00T011988.1, St_PG6243_C00T011991.1, St_PG6243_C00T011992.1, St_PG6243_C00T011994.1, St_PG6243_C00T011996.1, St_PG6243_C00T011997.1, St_PG6243_C00T018146.1, St_PG6243_C00T022543.1, St_PG6243_C00T024208.1, St_PG6243_C00T0…	MSTRG.10186.1, MSTRG.11585.1	CAN.T1698.4, CAN.T403.7, CAN.T542.6, CAN.T551.87, CAN.T551.88, CAN.T572.26, CAN.T572.27, CAN.T988.1	Nitab4.5_0001846g0010.1, Nitab4.5_0002150g0180.1, Nitab4.5_0002329g0010.1, Nitab4.5_0002329g0040.1, Nitab4.5_0003736g0100.1, Nitab4.5_0004689g0010.1, Nitab4.5_0011026g0020.1	Oeu022394.1	Peaxi162Scf00028g00420.1, Peaxi162Scf00084g00058.1, Peaxi162Scf00084g00518.1, Peaxi162Scf00209g00022.1, Peaxi162Scf00301g01112.1, Peaxi162Scf00301g01114.1	Solyc01g009565.1.1, Solyc01g098360.1.1, Solyc02g031810.1.1, Solyc04g054450.1.1, Solyc06g033920.1.1, Solyc06g033940.1.1, Solyc06g033950.1.1, Solyc08g077740.1.1, Solyc12g009510.1.1, Solyc12g009520.2.1, Solyc12g009530.1.1, Solyc12g009730.3.1, Solyc12g009780.1.1, Solyc12g013680.3.1, Solyc12g013730.3.1, Solyc12g019870.1.1	Sopen01g005100.1, Sopen06g014090.1, Sopen08g019760.1, Sopen08g026250.1, Sopen08g026260.1, Sopen12g004510.1, Sopen12g004520.1, Sopen12g007020.1, Sopen12g007030.1, Sopen12g007080.1	PGSC0003DMG400001829, PGSC0003DMG400001830, PGSC0003DMG400001831, PGSC0003DMG400001832, PGSC0003DMG400001832, PGSC0003DMG400001870, PGSC0003DMG400002885, PGSC0003DMG400002885, PGSC0003DMG400002886, PGSC0003DMG400002887, PGSC0003DMG400002887, PGSC0003DMG400002906, PGSC0003DMG400002906, PGSC0003DMG400002908, PGSC0003DMG400002937, PGSC0003DMG400006652, PGSC0003DMG400006655, PGSC0003DMG400006725, PGS…
N0.HOG0000172	OG0000079	n0									Solyc05g016510.1.1, Solyc05g016520.1.1	Sopen01g008300.1, Sopen01g009700.1, Sopen01g011210.1, Sopen01g012000.1, Sopen01g013190.1, Sopen01g013340.1, Sopen01g015300.1, Sopen01g015880.1, Sopen01g016840.1, Sopen01g017360.1, Sopen01g017550.1, Sopen01g018030.1, Sopen01g018460.1, Sopen01g018500.1, Sopen01g018920.1, Sopen01g019340.1, Sopen01g019450.1, Sopen01g021030.1, Sopen01g022750.1, Sopen01g026410.1, Sopen02g001850.1, Sopen02g002030.1, Sop…	PGSC0003DMG400034818, PGSC0003DMG400034890, PGSC0003DMG400036378, PGSC0003DMG400037291, PGSC0003DMG400038028, PGSC0003DMG400039087, PGSC0003DMG400039200, PGSC0003DMG400039381, PGSC0003DMG400039394, PGSC0003DMG400040453, PGSC0003DMG400041482, PGSC0003DMG400042788
N0.HOG0000173	OG0000080	n0					CAN.T22422.1, CAN.T472.19, CAN.T860.6		Oeu000074.1, Oeu000301.1, Oeu000346.1, Oeu001707.1, Oeu001760.1, Oeu001806.1, Oeu002207.1, Oeu002358.1, Oeu002578.1, Oeu002866.1, Oeu002891.1, Oeu002927.1, Oeu003636.1, Oeu003844.1, Oeu003948.1, Oeu004063.1, Oeu004064.1, Oeu004434.1, Oeu004646.1, Oeu004675.1, Oeu005099.1, Oeu005127.1, Oeu005163.1, Oeu005427.1, Oeu005604.1, Oeu005695.1, Oeu005700.1, Oeu005809.1, Oeu005811.1, Oeu005900.1, Oeu006197…			Sopen06g010470.1	PGSC0003DMG400010420
N0.HOG0000174	OG0000081	n0	St_PG1013_C00T001063.1, St_PG1013_C00T002064.1, St_PG1013_C00T002064.2, St_PG1013_C00T002833.1, St_PG1013_C00T004490.1, St_PG1013_C00T004491.1, St_PG1013_C00T004494.1, St_PG1013_C00T004790.1, St_PG1013_C00T004792.1, St_PG1013_C00T004793.1, St_PG1013_C00T004794.1, St_PG1013_C00T004796.1, St_PG1013_C00T004801.1, St_PG1013_C00T004804.1, St_PG1013_C00T007215.1, St_PG1013_C00T007216.1, St_PG1013_C00T0…	St_PG4005_C00T003898.1, St_PG4005_C00T006157.1, St_PG4005_C00T011001.1, St_PG4005_C00T011903.1, St_PG4005_C00T012138.1, St_PG4005_C00T013048.1, St_PG4005_C00T013049.1, St_PG4005_C00T024277.1, St_PG4005_C00T024278.1, St_PG4005_C00T024280.1, St_PG4005_C00T024281.1, St_PG4005_C00T024282.1, St_PG4005_C00T024283.1, St_PG4005_C00T024284.1, St_PG4005_C00T025424.1, St_PG4005_C00T025425.1, St_PG4005_C00T0…	St_PG6243_C00T003045.1, St_PG6243_C00T003048.1, St_PG6243_C00T010419.1, St_PG6243_C00T010420.1, St_PG6243_C00T010421.1, St_PG6243_C00T014662.1, St_PG6243_C00T024261.1, St_PG6243_C00T034094.1, St_PG6243_C00T036147.1, St_PG6243_C00T036149.1, St_PG6243_C00T036151.1, St_PG6243_C00T041775.1, St_PG6243_C00T042452.1, St_PG6243_C00T042980.1, St_PG6243_C00T042981.1, St_PG6243_C00T042983.1, St_PG6243_C00T0…	MSTRG.20769.3, MSTRG.28194.1	CAN.T1155.1, CAN.T1155.6, CAN.T1155.7, CAN.T1258.6, CAN.T26.2, CAN.T470.1, CAN.T470.2, CAN.T470.6, CAN.T474.29, CAN.T474.30, CAN.T474.32, CAN.T474.33, CAN.T490.7, CAN.T533.14, CAN.T681.18, CAN.T681.19, CAN.T681.21, CAN.T681.22, CAN.T681.23, CAN.T681.24, CAN.T681.25, CAN.T749.6, CAN.T836.37, CAN.T836.38, CAN.T836.39, CAN.T836.42, CAN.T836.43, CAN.T836.45, CAN.T836.46	Nitab4.5_0000108g0350.1, Nitab4.5_0000108g0360.1, Nitab4.5_0000309g0030.1, Nitab4.5_0000309g0050.1, Nitab4.5_0000382g0080.1, Nitab4.5_0000806g0090.1, Nitab4.5_0000806g0160.1, Nitab4.5_0001014g0030.1, Nitab4.5_0001693g0080.1, Nitab4.5_0001693g0110.1, Nitab4.5_0001693g0120.1, Nitab4.5_0002157g0110.1, Nitab4.5_0002429g0020.1, Nitab4.5_0002429g0070.1, Nitab4.5_0002429g0080.1, Nitab4.5_0002429g0090.1,…	Oeu001906.1, Oeu005768.1, Oeu005770.1, Oeu012304.1, Oeu012305.1, Oeu021851.1, Oeu026242.1, Oeu026244.1, Oeu031802.1, Oeu031803.1, Oeu031804.1, Oeu037335.1, Oeu037896.1, Oeu039251.1, Oeu046983.1, Oeu057954.1	Peaxi162Scf00002g00221.1, Peaxi162Scf00004g04620.1, Peaxi162Scf00045g00541.1, Peaxi162Scf00049g00042.1, Peaxi162Scf00049g00075.1, Peaxi162Scf00049g00085.1, Peaxi162Scf00049g00088.1, Peaxi162Scf00050g00052.1, Peaxi162Scf00137g00152.1, Peaxi162Scf00152g01637.1, Peaxi162Scf00185g00115.1, Peaxi162Scf00185g00131.1, Peaxi162Scf00286g00648.1, Peaxi162Scf00374g00019.1, Peaxi162Scf00374g00022.1, Peaxi162S…	Solyc02g065190.3.1, Solyc02g065210.4.1, Solyc02g065230.3.1, Solyc02g090300.3.1, Solyc02g090350.4.1, Solyc03g044742.1.1, Solyc06g066270.1.1, Solyc06g084820.2.1, Solyc06g084825.1.1, Solyc08g014190.4.1, Solyc09g098010.3.1, Solyc09g098030.4.1, Solyc09g098610.2.1, Solyc09g098770.2.1	Sopen02g015320.1, Sopen02g015350.1, Sopen02g015360.1, Sopen02g015370.1, Sopen02g034950.1, Sopen02g034960.1, Sopen02g034970.1, Sopen02g034980.1, Sopen02g034990.1, Sopen02g035020.1, Sopen02g035040.1, Sopen02g035050.1, Sopen03g008990.1, Sopen06g021740.1, Sopen06g021750.1, Sopen06g021760.1, Sopen06g021770.1, Sopen08g005120.1, Sopen08g005120.2, Sopen09g024790.1, Sopen09g031750.1, Sopen09g031760.1, Sop…	PGSC0003DMG400000741, PGSC0003DMG400000742, PGSC0003DMG400000743, PGSC0003DMG400000744, PGSC0003DMG400000744, PGSC0003DMG400000745, PGSC0003DMG400000746, PGSC0003DMG400000747, PGSC0003DMG400000749, PGSC0003DMG400000758, PGSC0003DMG400000758, PGSC0003DMG400000759, PGSC0003DMG400000759, PGSC0003DMG400002467, PGSC0003DMG400002467, PGSC0003DMG400002467, PGSC0003DMG400002467, PGSC0003DMG400010072, PGS…
N0.HOG0000175	OG0000082	n0	St_PG1013_C00T027442.1, St_PG1013_C00T027507.1, St_PG1013_C00T028622.1, St_PG1013_C00T028905.1, St_PG1013_C00T029720.1, St_PG1013_C00T030934.1, St_PG1013_C00T031202.1, St_PG1013_C00T031422.1, St_PG1013_C00T032107.1, St_PG1013_C00T066957.1, St_PG1013_C00T067259.1	St_PG4005_C00T000782.1, St_PG4005_C00T006512.1, St_PG4005_C00T007988.1, St_PG4005_C00T011568.1, St_PG4005_C00T012203.1, St_PG4005_C00T013986.1, St_PG4005_C00T014485.1, St_PG4005_C00T015046.1, St_PG4005_C00T015878.1, St_PG4005_C00T016964.1, St_PG4005_C00T017365.1, St_PG4005_C00T017370.1, St_PG4005_C00T017389.1, St_PG4005_C00T017421.1, St_PG4005_C00T017952.1, St_PG4005_C00T018168.1, St_PG4005_C00T0…	St_PG6243_C00T000095.1, St_PG6243_C00T011360.1, St_PG6243_C00T012966.1, St_PG6243_C00T015348.1, St_PG6243_C00T016456.1, St_PG6243_C00T022499.1, St_PG6243_C00T022793.1, St_PG6243_C00T023772.1, St_PG6243_C00T024305.1, St_PG6243_C00T025685.1, St_PG6243_C00T026490.1, St_PG6243_C00T026619.1, St_PG6243_C00T026667.1, St_PG6243_C00T026740.1, St_PG6243_C00T026741.1, St_PG6243_C00T026992.1, St_PG6243_C00T0…		CAN.T100.44, CAN.T100.45, CAN.T1001.42, CAN.T1183.10, CAN.T1185.11, CAN.T1185.12, CAN.T1209.8, CAN.T121.14, CAN.T1318.12, CAN.T1318.13, CAN.T14.25, CAN.T1478.15, CAN.T1478.16, CAN.T1738.4, CAN.T1738.5, CAN.T1738.6, CAN.T184.80, CAN.T1858.5, CAN.T1897.9, CAN.T201.2, CAN.T2076.3, CAN.T219.21, CAN.T219.22, CAN.T234.8, CAN.T295.9, CAN.T335.18, CAN.T350.40, CAN.T36.18, CAN.T386.19, CAN.T386.20, CAN.T4…	Nitab4.5_0000003g0940.1, Nitab4.5_0000072g0240.1, Nitab4.5_0000248g0030.1, Nitab4.5_0001305g0050.1, Nitab4.5_0001576g0110.1, Nitab4.5_0001761g0120.1, Nitab4.5_0002276g0060.1, Nitab4.5_0002369g0020.1, Nitab4.5_0002607g0020.1, Nitab4.5_0005360g0030.1, Nitab4.5_0005637g0080.1, Nitab4.5_0006285g0010.1, Nitab4.5_0007345g0050.1, Nitab4.5_0007345g0060.1, Nitab4.5_0007345g0070.1, Nitab4.5_0007859g0010.1,…	Oeu006301.1, Oeu012829.1, Oeu028757.1, Oeu041788.1, Oeu050987.1, Oeu050988.1, Oeu058376.1, Oeu058378.1, Oeu062845.1, Oeu062846.2, Oeu062860.1, Oeu062861.1	Peaxi162Scf00016g02313.1, Peaxi162Scf00395g00711.1, Peaxi162Scf00456g00033.1, Peaxi162Scf00748g00036.1, Peaxi162Scf00748g00037.1, Peaxi162Scf00748g00038.1	Solyc00g230070.1.1, Solyc00g230080.1.1, Solyc00g500054.1.1, Solyc00g500136.1.1, Solyc00g500206.1.1, Solyc01g011480.1.1, Solyc05g041230.1.1, Solyc07g008990.1.1, Solyc07g009000.1.1, Solyc08g065370.1.1, Solyc09g016930.1.1, Solyc10g017940.1.1, Solyc10g039220.1.1, Solyc10g047410.1.1, Solyc11g045260.1.1, Solyc12g038080.1.1	Sopen01g010770.1, Sopen01g010810.1, Sopen01g011500.1, Sopen01g011530.1, Sopen01g011580.1, Sopen07g004960.1, Sopen07g019860.1	PGSC0003DMG400001746, PGSC0003DMG400006291, PGSC0003DMG400007834, PGSC0003DMG400017258, PGSC0003DMG400029115
N0.HOG0000176	OG0000083	n0	St_PG1013_C00T005814.1, St_PG1013_C00T007814.1, St_PG1013_C00T007820.1, St_PG1013_C00T009194.1, St_PG1013_C00T018040.1, St_PG1013_C00T019656.1, St_PG1013_C00T024343.1, St_PG1013_C00T034653.1, St_PG1013_C00T047557.1, St_PG1013_C00T047913.1, St_PG1013_C00T047930.1, St_PG1013_C00T053106.1, St_PG1013_C00T053107.1, St_PG1013_C00T054547.1, St_PG1013_C00T054553.1, St_PG1013_C00T062532.1, St_PG1013_C00T0…	St_PG4005_C00T025494.1, St_PG4005_C00T026942.1, St_PG4005_C00T048040.1	St_PG6243_C00T005629.1, St_PG6243_C00T008119.1, St_PG6243_C00T008120.1, St_PG6243_C00T008123.1, St_PG6243_C00T008127.1, St_PG6243_C00T011542.1, St_PG6243_C00T017247.1, St_PG6243_C00T019506.1, St_PG6243_C00T019514.1, St_PG6243_C00T021018.1, St_PG6243_C00T023702.1, St_PG6243_C00T024999.1, St_PG6243_C00T025000.1, St_PG6243_C00T041390.1, St_PG6243_C00T041706.1, St_PG6243_C00T041718.1, St_PG6243_C00T0…	MSTRG.10148.1	CAN.T1039.2, CAN.T107.26, CAN.T107.27, CAN.T1106.2, CAN.T125.9, CAN.T1437.10, CAN.T1437.11, CAN.T1437.14, CAN.T1437.15, CAN.T1437.16, CAN.T1809.1, CAN.T205.4, CAN.T2485.2, CAN.T27.30, CAN.T2706.1, CAN.T279.26, CAN.T279.27, CAN.T3054.1, CAN.T3054.2, CAN.T500.20, CAN.T500.21, CAN.T500.22, CAN.T500.23, CAN.T500.24, CAN.T500.25, CAN.T500.27, CAN.T500.29, CAN.T500.30, CAN.T500.31, CAN.T567.11, CAN.T56…	Nitab4.5_0000043g0190.1, Nitab4.5_0000113g0020.1, Nitab4.5_0000122g0040.1, Nitab4.5_0000191g0060.1, Nitab4.5_0000306g0270.1, Nitab4.5_0000306g0280.1, Nitab4.5_0000306g0300.1, Nitab4.5_0000306g0310.1, Nitab4.5_0000718g0070.1, Nitab4.5_0000798g0050.1, Nitab4.5_0000941g0200.1, Nitab4.5_0000960g0180.1, Nitab4.5_0000960g0220.1, Nitab4.5_0001433g0010.1, Nitab4.5_0001503g0140.1, Nitab4.5_0001503g0180.1,…	Oeu022123.1, Oeu050287.1, Oeu055264.1	Peaxi162Scf00011g00255.1, Peaxi162Scf00025g00321.1, Peaxi162Scf00032g00233.1, Peaxi162Scf00039g00131.1, Peaxi162Scf00039g01320.1, Peaxi162Scf00039g01322.1, Peaxi162Scf00039g01323.1, Peaxi162Scf00047g00844.1, Peaxi162Scf00047g01611.1, Peaxi162Scf00050g01110.1, Peaxi162Scf00129g00149.1, Peaxi162Scf00141g01327.1, Peaxi162Scf00160g00835.1, Peaxi162Scf00183g00420.1, Peaxi162Scf00186g00133.1, Peaxi162S…	Solyc05g005110.1.1, Solyc05g013225.1.1, Solyc08g082550.1.1, Solyc09g072910.3.1, Solyc09g072930.1.1, Solyc09g083230.1.1, Solyc09g091710.3.1, Solyc10g052710.1.1	Sopen02g011430.1, Sopen03g006940.1, Sopen03g006940.2, Sopen03g024680.1, Sopen05g001130.1, Sopen05g003270.1, Sopen05g003280.1, Sopen05g003400.1, Sopen05g003420.1, Sopen07g026190.1, Sopen07g026190.2, Sopen09g005030.1, Sopen09g028740.1, Sopen09g032020.1, Sopen09g032020.2, Sopen09g032030.1, Sopen09g032150.1, Sopen09g032160.1, Sopen09g032170.1, Sopen09g034610.1, Sopen10g023390.1	PGSC0003DMG400002433, PGSC0003DMG400003796, PGSC0003DMG400003797, PGSC0003DMG400003829, PGSC0003DMG400003831, PGSC0003DMG400006090, PGSC0003DMG400006090, PGSC0003DMG400006090, PGSC0003DMG400006107, PGSC0003DMG400006118, PGSC0003DMG400011984, PGSC0003DMG400012054, PGSC0003DMG400012267, PGSC0003DMG400013491, PGSC0003DMG400013520, PGSC0003DMG400013520, PGSC0003DMG400016514, PGSC0003DMG400016514, PGS…
N0.HOG0000177	OG0000084	n1	St_PG1013_C00T009912.1, St_PG1013_C00T009913.1, St_PG1013_C00T009914.1, St_PG1013_C00T009915.1, St_PG1013_C00T009917.1, St_PG1013_C00T009918.1, St_PG1013_C00T009920.1, St_PG1013_C00T009921.1, St_PG1013_C00T009922.1, St_PG1013_C00T009923.1, St_PG1013_C00T009924.1, St_PG1013_C00T017622.1, St_PG1013_C00T024131.1, St_PG1013_C00T034160.1, St_PG1013_C00T034161.1, St_PG1013_C00T034165.1, St_PG1013_C00T0…	St_PG4005_C00T009940.1, St_PG4005_C00T009944.1, St_PG4005_C00T009945.1, St_PG4005_C00T010312.1, St_PG4005_C00T010322.1, St_PG4005_C00T010328.1, St_PG4005_C00T011635.1, St_PG4005_C00T019219.1, St_PG4005_C00T023179.1, St_PG4005_C00T023185.1, St_PG4005_C00T024013.1, St_PG4005_C00T024015.1, St_PG4005_C00T024016.1, St_PG4005_C00T029424.1, St_PG4005_C00T047819.1, St_PG4005_C00T047826.1, St_PG4005_C00T0…	St_PG6243_C00T000596.1, St_PG6243_C00T010677.1, St_PG6243_C00T010678.1, St_PG6243_C00T010680.1, St_PG6243_C00T010681.1, St_PG6243_C00T010685.1, St_PG6243_C00T010686.1, St_PG6243_C00T010687.1, St_PG6243_C00T010688.1, St_PG6243_C00T010689.1, St_PG6243_C00T010691.1, St_PG6243_C00T010692.1, St_PG6243_C00T010693.1, St_PG6243_C00T010694.1, St_PG6243_C00T010695.1, St_PG6243_C00T032332.1, St_PG6243_C00T0…	MSTRG.9889.1	CAN.T1393.13, CAN.T1398.11, CAN.T181.14, CAN.T334.17, CAN.T334.19, CAN.T334.20, CAN.T334.21, CAN.T334.22, CAN.T334.7, CAN.T334.8, CAN.T418.1, CAN.T423.17, CAN.T502.22, CAN.T608.36, CAN.T608.37, CAN.T608.38, CAN.T608.39, CAN.T678.1, CAN.T678.6, CAN.T678.7, CAN.T812.48, CAN.T992.4, CAN.T992.9	Nitab4.5_0000008g0030.1, Nitab4.5_0000008g0060.1, Nitab4.5_0000008g0070.1, Nitab4.5_0000008g0080.1, Nitab4.5_0000008g0130.1, Nitab4.5_0000008g0140.1, Nitab4.5_0000008g0150.1, Nitab4.5_0000008g0170.1, Nitab4.5_0000008g0180.1, Nitab4.5_0000008g0190.1, Nitab4.5_0000652g0050.1, Nitab4.5_0000892g0010.1, Nitab4.5_0001788g0010.1, Nitab4.5_0002823g0010.1, Nitab4.5_0004523g0050.1, Nitab4.5_0006055g0010.1,…	Oeu000263.1, Oeu018332.1, Oeu019994.1, Oeu024337.1, Oeu025260.1, Oeu053787.1, Oeu053788.1, Oeu053790.1, Oeu053791.1, Oeu053796.1, Oeu053799.1, Oeu060688.2	Peaxi162Scf00047g01629.1, Peaxi162Scf00058g00410.1, Peaxi162Scf00109g00018.1, Peaxi162Scf00109g00019.1, Peaxi162Scf00109g00020.1, Peaxi162Scf00109g00024.1, Peaxi162Scf00109g00029.1, Peaxi162Scf00109g00031.1, Peaxi162Scf00109g00112.1, Peaxi162Scf00132g01013.1, Peaxi162Scf00200g00088.1, Peaxi162Scf00592g00441.1, Peaxi162Scf00592g00443.1, Peaxi162Scf01343g00113.1, Peaxi162Scf53700g00004.1	Solyc01g081250.3.1, Solyc01g081260.2.1, Solyc01g081270.2.1, Solyc01g081310.3.1, Solyc06g069040.4.1, Solyc09g011490.3.1, Solyc09g011500.3.1, Solyc09g011510.2.1, Solyc09g011520.3.1, Solyc09g011530.3.1, Solyc09g011540.2.1, Solyc09g011590.4.1, Solyc09g011600.3.1, Solyc09g011630.3.1, Solyc09g011640.5.1.1, Solyc10g084960.2.1	Sopen01g032820.1, Sopen01g032830.1, Sopen01g032840.1, Sopen01g032890.1, Sopen01g033680.1, Sopen06g026330.1, Sopen09g006240.1, Sopen09g006250.1, Sopen09g006280.1, Sopen09g006290.1, Sopen09g006300.1, Sopen09g006310.1, Sopen09g006320.1, Sopen09g006330.1, Sopen09g006330.2, Sopen09g006340.1, Sopen09g006350.1, Sopen09g006360.1, Sopen09g006370.1, Sopen09g006390.1, Sopen09g006400.1, Sopen09g006410.1, Sop…	PGSC0003DMG400001801, PGSC0003DMG400001801, PGSC0003DMG400001804, PGSC0003DMG400001804, PGSC0003DMG400001804, PGSC0003DMG400001804, PGSC0003DMG400001804, PGSC0003DMG400001804, PGSC0003DMG400002163, PGSC0003DMG400002165, PGSC0003DMG400002166, PGSC0003DMG400002166, PGSC0003DMG400002167, PGSC0003DMG400002167, PGSC0003DMG400002168, PGSC0003DMG400002169, PGSC0003DMG400002170, PGSC0003DMG400002171, PGS…
N0.HOG0000178	OG0000084	n255	St_PG1013_C00T014175.1, St_PG1013_C00T016143.1, St_PG1013_C00T047819.1, St_PG1013_C00T047836.1, St_PG1013_C00T060937.1	St_PG4005_C00T010313.1, St_PG4005_C00T010323.1, St_PG4005_C00T010329.1, St_PG4005_C00T025368.1, St_PG4005_C00T047818.1	St_PG6243_C00T033270.1, St_PG6243_C00T041806.1, St_PG6243_C00T041807.1, St_PG6243_C00T042691.1	MSTRG.23856.1, MSTRG.23856.2	CAN.T566.1, CAN.T812.49	Nitab4.5_0000385g0220.1, Nitab4.5_0001998g0010.1, Nitab4.5_0002738g0070.1, Nitab4.5_0004333g0010.1	Oeu015446.1, Oeu024841.1, Oeu062180.1	Peaxi162Scf00043g00076.1, Peaxi162Scf01464g00033.1	Solyc09g063150.3.1, Solyc09g091140.4.1, Solyc12g097080.2.1	Sopen09g025320.1, Sopen09g034120.1, Sopen09g034120.2, Sopen12g032870.1	PGSC0003DMG400008631, PGSC0003DMG400022023, PGSC0003DMG400022023, PGSC0003DMG400043726
N0.HOG0000179	OG0000085	n0	St_PG1013_C00T022550.1, St_PG1013_C00T023014.1, St_PG1013_C00T023614.1, St_PG1013_C00T023755.1, St_PG1013_C00T023793.1, St_PG1013_C00T024044.1, St_PG1013_C00T024320.1, St_PG1013_C00T024552.1, St_PG1013_C00T024670.1, St_PG1013_C00T025893.1, St_PG1013_C00T026065.1, St_PG1013_C00T026085.1, St_PG1013_C00T026116.1, St_PG1013_C00T026158.1, St_PG1013_C00T026159.1, St_PG1013_C00T026170.1, St_PG1013_C00T0…	St_PG4005_C00T003683.1, St_PG4005_C00T010929.1, St_PG4005_C00T012207.1, St_PG4005_C00T013980.1, St_PG4005_C00T014481.1, St_PG4005_C00T015200.1, St_PG4005_C00T016968.1, St_PG4005_C00T017361.1, St_PG4005_C00T017394.1, St_PG4005_C00T017414.1, St_PG4005_C00T017417.1, St_PG4005_C00T017937.1, St_PG4005_C00T017947.1, St_PG4005_C00T018164.1, St_PG4005_C00T018202.1, St_PG4005_C00T018345.1, St_PG4005_C00T0…	St_PG6243_C00T014229.1, St_PG6243_C00T019611.1, St_PG6243_C00T022962.1, St_PG6243_C00T026988.1, St_PG6243_C00T027074.1, St_PG6243_C00T027317.1, St_PG6243_C00T027790.1, St_PG6243_C00T028109.1, St_PG6243_C00T028430.1, St_PG6243_C00T028551.1, St_PG6243_C00T028658.1, St_PG6243_C00T029165.1, St_PG6243_C00T029219.1, St_PG6243_C00T029270.1, St_PG6243_C00T029531.1, St_PG6243_C00T030288.1, St_PG6243_C00T0…		CAN.T1012.5, CAN.T1183.4, CAN.T1185.8, CAN.T129.9, CAN.T1478.1, CAN.T1478.10, CAN.T1634.3, CAN.T1693.5, CAN.T1859.1, CAN.T1897.1, CAN.T19.10, CAN.T195.39, CAN.T232.7, CAN.T3.26, CAN.T305.36, CAN.T386.14, CAN.T648.7, CAN.T678.4, CAN.T712.3, CAN.T8.19	Nitab4.5_0000007g0300.1, Nitab4.5_0000266g0030.1, Nitab4.5_0000563g0060.1, Nitab4.5_0000841g0020.1, Nitab4.5_0002197g0020.1, Nitab4.5_0002553g0010.1, Nitab4.5_0002755g0110.1, Nitab4.5_0003644g0100.1, Nitab4.5_0004172g0130.1, Nitab4.5_0006084g0010.1, Nitab4.5_0007173g0020.1, Nitab4.5_0009663g0010.1, Nitab4.5_0009663g0020.1, Nitab4.5_0011882g0010.1	Oeu012840.1, Oeu054723.1, Oeu054727.1, Oeu058367.1, Oeu058368.1, Oeu062835.1, Oeu062841.8, Oeu062854.1, Oeu062862.1	Peaxi162Scf00097g00133.1, Peaxi162Scf00100g00314.1, Peaxi162Scf00405g01311.1, Peaxi162Scf00870g00212.1	Solyc00g500063.1.1, Solyc02g077860.1.1, Solyc04g039840.1.1, Solyc04g039845.1.1, Solyc12g062540.3.1	Sopen04g010010.1, Sopen06g016980.1, Sopen10g008570.1, Sopen10g009160.1, Sopen12g025740.1	PGSC0003DMG400033037
N0.HOG0000180	OG0000086	n0	St_PG1013_C00T002619.1, St_PG1013_C00T002620.1, St_PG1013_C00T002621.1, St_PG1013_C00T002622.1, St_PG1013_C00T002623.1, St_PG1013_C00T003384.1, St_PG1013_C00T003385.1, St_PG1013_C00T003386.1, St_PG1013_C00T009963.1, St_PG1013_C00T015032.1, St_PG1013_C00T015033.1, St_PG1013_C00T015176.1, St_PG1013_C00T015177.1, St_PG1013_C00T015178.1, St_PG1013_C00T017641.1, St_PG1013_C00T022161.1, St_PG1013_C00T0…	St_PG4005_C00T001659.1, St_PG4005_C00T001660.1, St_PG4005_C00T006904.1, St_PG4005_C00T006908.1, St_PG4005_C00T010311.1, St_PG4005_C00T010398.1, St_PG4005_C00T010399.1, St_PG4005_C00T010400.1, St_PG4005_C00T013109.1, St_PG4005_C00T013110.1, St_PG4005_C00T013111.1, St_PG4005_C00T018565.1, St_PG4005_C00T018621.1, St_PG4005_C00T018622.1, St_PG4005_C00T028769.1, St_PG4005_C00T033549.1, St_PG4005_C00T0…	St_PG6243_C00T001301.1, St_PG6243_C00T002773.1, St_PG6243_C00T002774.1, St_PG6243_C00T002778.1, St_PG6243_C00T002780.1, St_PG6243_C00T002781.1, St_PG6243_C00T002783.1, St_PG6243_C00T012194.1, St_PG6243_C00T012195.1, St_PG6243_C00T013951.1, St_PG6243_C00T016985.1, St_PG6243_C00T016987.1, St_PG6243_C00T020487.1, St_PG6243_C00T021661.1, St_PG6243_C00T021662.1, St_PG6243_C00T035023.1, St_PG6243_C00T0…	MSTRG.12394.1	CAN.T1110.54, CAN.T1155.35, CAN.T1202.2, CAN.T1648.5, CAN.T1770.3, CAN.T194.26, CAN.T194.27, CAN.T194.28, CAN.T194.29, CAN.T194.31, CAN.T194.32, CAN.T194.34, CAN.T194.35, CAN.T1953.4, CAN.T2051.1, CAN.T222.33, CAN.T229.22, CAN.T250.1, CAN.T305.12, CAN.T305.23, CAN.T305.24, CAN.T307.11, CAN.T394.111, CAN.T518.14, CAN.T616.34, CAN.T674.26, CAN.T674.27, CAN.T674.29, CAN.T742.37, CAN.T742.38, CAN.T79…	Nitab4.5_0000128g0100.1, Nitab4.5_0000401g0130.1, Nitab4.5_0000401g0140.1, Nitab4.5_0000401g0200.1, Nitab4.5_0000527g0240.1, Nitab4.5_0000722g0080.1, Nitab4.5_0003370g0010.1, Nitab4.5_0003370g0020.1, Nitab4.5_0004744g0040.1, Nitab4.5_0004744g0060.1, Nitab4.5_0004762g0080.1, Nitab4.5_0004762g0090.1, Nitab4.5_0005704g0040.1	Oeu004425.1, Oeu008822.1, Oeu009572.1, Oeu012978.1, Oeu022154.1, Oeu023617.1, Oeu024845.1, Oeu028457.1, Oeu028650.1, Oeu031136.1, Oeu044925.1, Oeu051793.1, Oeu057965.1, Oeu057973.1, Oeu062945.1	Peaxi162Scf00003g02444.1, Peaxi162Scf00045g00732.1, Peaxi162Scf00045g00733.1, Peaxi162Scf00047g01419.1, Peaxi162Scf00047g01510.1, Peaxi162Scf00047g01546.1, Peaxi162Scf00047g01626.1, Peaxi162Scf00047g01627.1, Peaxi162Scf00047g01628.1, Peaxi162Scf00327g00081.1, Peaxi162Scf00348g00057.1, Peaxi162Scf00558g00319.1, Peaxi162Scf01007g00016.1	Solyc03g025660.1.1, Solyc05g053460.1.1, Solyc09g011100.1.1, Solyc09g091290.1.1, Solyc09g091300.1.1, Solyc09g091310.1.1, Solyc09g091320.1.1, Solyc09g091330.1.1, Solyc09g091340.1.1, Solyc09g091350.1.1, Solyc09g092370.1.1, Solyc10g086610.1.1, Solyc11g071900.1.1	Sopen03g037590.1, Sopen05g019280.1, Sopen05g031950.1, Sopen05g031960.1, Sopen08g001640.1, Sopen09g005850.1, Sopen09g034260.1, Sopen09g034270.1, Sopen09g034280.1, Sopen09g035010.1, Sopen09g035270.1, Sopen10g036010.1, Sopen11g029570.1, Sopen12g032880.1	PGSC0003DMG400005765, PGSC0003DMG400008637, PGSC0003DMG400011582, PGSC0003DMG400011583, PGSC0003DMG400011584, PGSC0003DMG400014348, PGSC0003DMG400020025, PGSC0003DMG400021982, PGSC0003DMG400036675, PGSC0003DMG400037374, PGSC0003DMG400037400, PGSC0003DMG400037544, PGSC0003DMG400037803, PGSC0003DMG400038118, PGSC0003DMG400038419, PGSC0003DMG400038437, PGSC0003DMG400041390, PGSC0003DMG400041960, PGS…
N0.HOG0000181	OG0000087	n0	St_PG1013_C00T015646.1, St_PG1013_C00T018505.1, St_PG1013_C00T035318.1, St_PG1013_C00T042666.1	St_PG4005_C00T017323.1, St_PG4005_C00T024815.1, St_PG4005_C00T025681.1, St_PG4005_C00T041144.1, St_PG4005_C00T042800.1	St_PG6243_C00T002603.1, St_PG6243_C00T005077.1, St_PG6243_C00T016128.1, St_PG6243_C00T016131.1, St_PG6243_C00T023402.1, St_PG6243_C00T049810.1, St_PG6243_C00T049813.1, St_PG6243_C00T051145.1, St_PG6243_C00T051148.1, St_PG6243_C00T056104.1, St_PG6243_C00T056105.1, St_PG6243_C00T056105.2, St_PG6243_C00T061863.1	MSTRG.21979.1, MSTRG.21979.2	CAN.T1084.15, CAN.T1084.16, CAN.T1084.17, CAN.T1084.18, CAN.T1084.19, CAN.T1084.2, CAN.T1084.22, CAN.T1084.23, CAN.T1084.3, CAN.T1084.5, CAN.T1084.6, CAN.T1084.7, CAN.T1084.8, CAN.T1090.1, CAN.T1090.12, CAN.T1090.13, CAN.T1090.14, CAN.T1090.15, CAN.T1090.17, CAN.T1090.18, CAN.T1090.2, CAN.T1090.22, CAN.T1090.24, CAN.T1090.25, CAN.T1090.26, CAN.T1090.27, CAN.T1090.28, CAN.T1090.3, CAN.T1090.30, CA…	Nitab4.5_0000895g0140.1, Nitab4.5_0001651g0050.1, Nitab4.5_0001651g0070.1, Nitab4.5_0002658g0010.1, Nitab4.5_0002658g0040.1, Nitab4.5_0002658g0080.1, Nitab4.5_0003798g0020.1, Nitab4.5_0003798g0030.1, Nitab4.5_0003798g0040.1, Nitab4.5_0003798g0070.1, Nitab4.5_0005769g0090.1, Nitab4.5_0007032g0010.1, Nitab4.5_0007534g0020.1, Nitab4.5_0007686g0040.1, Nitab4.5_0007686g0050.1, Nitab4.5_0010481g0020.1,…	Oeu007500.1, Oeu018469.1	Peaxi162Scf00157g00168.1, Peaxi162Scf00157g01525.1, Peaxi162Scf00157g01635.1, Peaxi162Scf00157g01641.1, Peaxi162Scf00157g01642.1, Peaxi162Scf00157g01643.1	Solyc02g027080.2.1, Solyc12g009440.2.1, Solyc12g009450.3.1, Solyc12g009460.1.1	Sopen02g006820.1, Sopen02g009360.1, Sopen12g004440.1, Sopen12g004440.2, Sopen12g004450.1, Sopen12g004460.1	PGSC0003DMG400002918, PGSC0003DMG400002918, PGSC0003DMG400011809, PGSC0003DMG400011809, PGSC0003DMG401002917, PGSC0003DMG402002917
N0.HOG0000182	OG0000088	n1	St_PG1013_C00T034291.1	St_PG4005_C00T011669.1, St_PG4005_C00T055026.1		MSTRG.11881.1, MSTRG.9605.1, MSTRG.9605.2, MSTRG.9605.3	CAN.T170.114, CAN.T751.4	Nitab4.5_0000029g0140.1			Solyc01g087005.1.1	Sopen01g034090.1	PGSC0003DMG400006810, PGSC0003DMG400006810
N0.HOG0000183	OG0000088	n14	St_PG1013_C00T050926.1, St_PG1013_C00T050927.1, St_PG1013_C00T050928.1, St_PG1013_C00T050929.1, St_PG1013_C00T050997.1, St_PG1013_C00T050999.1, St_PG1013_C00T051000.1, St_PG1013_C00T051001.1, St_PG1013_C00T051001.2, St_PG1013_C00T051165.1, St_PG1013_C00T051170.1, St_PG1013_C00T051171.1, St_PG1013_C00T051174.1, St_PG1013_C00T051218.1, St_PG1013_C00T051219.1, St_PG1013_C00T051220.1, St_PG1013_C00T0…	St_PG4005_C00T012844.1, St_PG4005_C00T014792.1, St_PG4005_C00T014794.1, St_PG4005_C00T043532.1, St_PG4005_C00T043535.1, St_PG4005_C00T043536.1, St_PG4005_C00T043537.1, St_PG4005_C00T043538.1, St_PG4005_C00T043541.1, St_PG4005_C00T043543.1, St_PG4005_C00T043546.1, St_PG4005_C00T043550.1, St_PG4005_C00T043552.1, St_PG4005_C00T043553.1, St_PG4005_C00T043598.1, St_PG4005_C00T043599.1, St_PG4005_C00T0…	St_PG6243_C00T002554.1, St_PG6243_C00T037685.1, St_PG6243_C00T040013.1, St_PG6243_C00T063015.1, St_PG6243_C00T063016.1, St_PG6243_C00T063019.1, St_PG6243_C00T063020.1, St_PG6243_C00T063021.1, St_PG6243_C00T063022.1, St_PG6243_C00T063023.1, St_PG6243_C00T063209.1, St_PG6243_C00T063213.1, St_PG6243_C00T063215.1, St_PG6243_C00T063216.1, St_PG6243_C00T063273.1, St_PG6243_C00T063279.1, St_PG6243_C00T0…		CAN.T1004.5, CAN.T1126.37, CAN.T1289.5, CAN.T1440.7, CAN.T1443.10, CAN.T1443.12, CAN.T1443.13, CAN.T157.13, CAN.T1767.1, CAN.T1767.2, CAN.T1767.3, CAN.T1768.10, CAN.T181.52, CAN.T181.53, CAN.T241.2, CAN.T241.21, CAN.T2587.1, CAN.T389.6, CAN.T48.1, CAN.T741.25, CAN.T741.27, CAN.T741.36, CAN.T741.40, CAN.T869.18, CAN.T869.9, CAN.T895.16, CAN.T895.18	Nitab4.5_0000157g0280.1, Nitab4.5_0000157g0390.1, Nitab4.5_0000428g0220.1, Nitab4.5_0000428g0230.1, Nitab4.5_0000428g0270.1, Nitab4.5_0000428g0280.1, Nitab4.5_0000428g0310.1, Nitab4.5_0000428g0330.1, Nitab4.5_0000428g0340.1, Nitab4.5_0000428g0350.1, Nitab4.5_0000428g0360.1, Nitab4.5_0000428g0370.1, Nitab4.5_0000428g0430.1, Nitab4.5_0000428g0440.1, Nitab4.5_0000428g0450.1, Nitab4.5_0000428g0500.1,…	Oeu033314.1	Peaxi162Scf00129g00153.1, Peaxi162Scf00129g00156.1, Peaxi162Scf00129g01534.1, Peaxi162Scf00129g01612.1, Peaxi162Scf00129g01628.1, Peaxi162Scf00129g01630.1, Peaxi162Scf00129g01632.1, Peaxi162Scf00129g01634.1, Peaxi162Scf00129g01669.1, Peaxi162Scf00129g01670.1, Peaxi162Scf00129g01671.1, Peaxi162Scf00135g00149.1, Peaxi162Scf00154g00034.1, Peaxi162Scf00154g00035.1, Peaxi162Scf00154g00039.1, Peaxi162S…	Solyc04g080120.1.1, Solyc05g009253.1.1, Solyc06g005220.2.1, Solyc06g007260.1.1, Solyc06g007270.1.1, Solyc06g007300.2.1, Solyc06g007730.1.1, Solyc06g007740.1.1, Solyc06g007810.1.1, Solyc06g007820.1.1	Sopen04g033700.1, Sopen06g001200.1, Sopen06g002220.1, Sopen06g002610.1, Sopen06g002620.1, Sopen06g002690.1, Sopen06g002700.1, Sopen06g004630.1	PGSC0003DMG400003400, PGSC0003DMG400003401, PGSC0003DMG400003401, PGSC0003DMG400003402, PGSC0003DMG400003403, PGSC0003DMG400009682, PGSC0003DMG400009683, PGSC0003DMG400009687, PGSC0003DMG400009687, PGSC0003DMG400020554, PGSC0003DMG400020554, PGSC0003DMG400020555, PGSC0003DMG400020556, PGSC0003DMG400020643, PGSC0003DMG400020643, PGSC0003DMG400020644, PGSC0003DMG400020776, PGSC0003DMG400022035, PGS…
N0.HOG0000184	OG0000088	n263		St_PG4005_C00T013181.1, St_PG4005_C00T057266.1							Solyc02g088150.1.1
N0.HOG0000185	OG0000088	n266				MSTRG.21506.2, MSTRG.21506.3		Nitab4.5_0000187g0340.1, Nitab4.5_0003279g0010.1	Oeu010118.1, Oeu025802.1, Oeu025825.1, Oeu031431.1, Oeu031435.1, Oeu060946.1	Peaxi162Scf00719g00053.1
N0.HOG0000186	OG0000088	n276				MSTRG.24837.2		Nitab4.5_0003952g0100.1	Oeu016289.2, Oeu032509.1, Oeu047081.1, Oeu052822.1, Oeu055472.1
N0.HOG0000187	OG0000089	n1	St_PG1013_C00T005011.1, St_PG1013_C00T006983.1, St_PG1013_C00T007404.1, St_PG1013_C00T013614.1, St_PG1013_C00T021661.1, St_PG1013_C00T021981.1, St_PG1013_C00T035622.1, St_PG1013_C00T050187.1, St_PG1013_C00T055276.1, St_PG1013_C00T061511.1	St_PG4005_C00T007878.1, St_PG4005_C00T018018.1, St_PG4005_C00T018801.1, St_PG4005_C00T023421.1, St_PG4005_C00T033831.1, St_PG4005_C00T033831.2, St_PG4005_C00T035925.1	St_PG6243_C00T013241.1, St_PG6243_C00T014691.1, St_PG6243_C00T018632.1, St_PG6243_C00T018634.1, St_PG6243_C00T021703.1, St_PG6243_C00T037232.1, St_PG6243_C00T046472.1, St_PG6243_C00T053032.1, St_PG6243_C00T053533.1, St_PG6243_C00T056658.1, St_PG6243_C00T057077.1, St_PG6243_C00T064143.1, St_PG6243_C00T064145.1	MSTRG.3374.1	CAN.T247.12	Nitab4.5_0000031g0450.1, Nitab4.5_0000600g0100.1, Nitab4.5_0000715g0070.1, Nitab4.5_0000884g0060.1, Nitab4.5_0000884g0070.1, Nitab4.5_0006967g0050.1, Nitab4.5_0010435g0040.1	Oeu006083.1, Oeu006084.1, Oeu021665.1, Oeu021668.1, Oeu046445.1, Oeu062182.1	Peaxi162Scf00047g10144.1, Peaxi162Scf00160g00102.1, Peaxi162Scf00251g00101.1, Peaxi162Scf00271g00055.1, Peaxi162Scf00319g00025.1, Peaxi162Scf00319g00044.1, Peaxi162Scf00921g00111.1, Peaxi162Scf01051g00015.1	Solyc03g093620.1.1, Solyc04g028380.1.1, Solyc04g028390.1.1, Solyc04g028410.1.1, Solyc05g012950.3.1, Solyc05g012955.1.1, Solyc05g013000.3.1, Solyc05g013010.3.1	Sopen03g024490.1, Sopen05g007750.1, Sopen05g007760.1, Sopen05g007780.1	PGSC0003DMG400015051, PGSC0003DMG400015051, PGSC0003DMG400018798, PGSC0003DMG400020968, PGSC0003DMG400028341, PGSC0003DMG400039363, PGSC0003DMG403028340
N0.HOG0000188	OG0000089	n73	St_PG1013_C00T033580.1			MSTRG.13966.1, MSTRG.13972.1, MSTRG.1631.1		Nitab4.5_0004168g0120.1	Oeu001629.1, Oeu058684.1	Peaxi162Scf00149g00063.1			PGSC0003DMG400003287
N0.HOG0000189	OG0000089	n81	St_PG1013_C00T005075.1, St_PG1013_C00T007826.1, St_PG1013_C00T010232.1, St_PG1013_C00T010752.1, St_PG1013_C00T010776.1, St_PG1013_C00T010783.1, St_PG1013_C00T011501.1, St_PG1013_C00T011624.1, St_PG1013_C00T011628.1, St_PG1013_C00T013500.1, St_PG1013_C00T013502.1, St_PG1013_C00T013503.1, St_PG1013_C00T013504.1, St_PG1013_C00T013505.1, St_PG1013_C00T013508.1, St_PG1013_C00T013509.1, St_PG1013_C00T0…	St_PG4005_C00T002272.1, St_PG4005_C00T010963.1, St_PG4005_C00T010966.1, St_PG4005_C00T014627.1, St_PG4005_C00T014629.1, St_PG4005_C00T026570.1, St_PG4005_C00T026574.1, St_PG4005_C00T027850.1, St_PG4005_C00T035032.1, St_PG4005_C00T035034.1, St_PG4005_C00T035067.1, St_PG4005_C00T035073.1, St_PG4005_C00T038683.1, St_PG4005_C00T038691.1, St_PG4005_C00T038700.1, St_PG4005_C00T038872.1, St_PG4005_C00T0…	St_PG6243_C00T001950.1, St_PG6243_C00T004366.1, St_PG6243_C00T004710.1, St_PG6243_C00T004967.1, St_PG6243_C00T004971.1, St_PG6243_C00T006416.1, St_PG6243_C00T009595.1, St_PG6243_C00T009603.1, St_PG6243_C00T019471.1, St_PG6243_C00T022776.1, St_PG6243_C00T025531.1, St_PG6243_C00T038103.1, St_PG6243_C00T043954.1, St_PG6243_C00T043961.1, St_PG6243_C00T043984.1, St_PG6243_C00T046720.1, St_PG6243_C00T0…	MSTRG.13470.1		Nitab4.5_0000016g0190.1, Nitab4.5_0000021g0350.1, Nitab4.5_0000021g0360.1, Nitab4.5_0000027g0220.1, Nitab4.5_0000027g0240.1, Nitab4.5_0000027g0250.1, Nitab4.5_0000942g0010.1, Nitab4.5_0001955g0030.1, Nitab4.5_0001955g0040.1, Nitab4.5_0002302g0010.1, Nitab4.5_0002302g0020.1, Nitab4.5_0002467g0060.1, Nitab4.5_0003239g0040.1, Nitab4.5_0006855g0020.1, Nitab4.5_0008208g0010.1, Nitab4.5_0008415g0020.1,…	Oeu003752.1, Oeu019003.1, Oeu024158.1, Oeu048125.1, Oeu048126.1, Oeu057423.1	Peaxi162Scf00017g03211.1, Peaxi162Scf00017g03242.1, Peaxi162Scf00017g03277.1, Peaxi162Scf00047g00218.1, Peaxi162Scf00053g00003.1, Peaxi162Scf00160g00126.1, Peaxi162Scf00175g10117.1, Peaxi162Scf00175g10118.1, Peaxi162Scf00224g01110.1, Peaxi162Scf00224g10116.1, Peaxi162Scf00224g10118.1, Peaxi162Scf00258g00098.1, Peaxi162Scf00258g00732.1, Peaxi162Scf00285g00052.1, Peaxi162Scf00490g00002.1, Peaxi162S…	Solyc02g077620.1.1, Solyc03g006043.1.1, Solyc03g006047.1.1, Solyc03g114800.1.1, Solyc05g011850.1.1, Solyc05g011860.1.1, Solyc05g011870.1.1, Solyc05g011890.1.1, Solyc05g011900.1.1, Solyc05g011910.3.1, Solyc05g047470.1.1, Solyc05g047485.1.1, Solyc05g047510.3.1, Solyc09g055500.1.1, Solyc09g057883.1.1, Solyc10g019200.3.1, Solyc10g019210.1.1, Solyc10g019220.1.1, Solyc11g027800.1.1, Solyc11g050930.1.1,…	Sopen02g022520.1, Sopen03g033880.1, Sopen05g006600.1, Sopen05g006610.1, Sopen05g006620.1, Sopen05g006640.1, Sopen05g006650.1, Sopen05g027800.1, Sopen05g027820.1, Sopen11g022560.1, Sopen12g011020.1	PGSC0003DMG400000144, PGSC0003DMG400002358, PGSC0003DMG400005584, PGSC0003DMG400014947, PGSC0003DMG400014962, PGSC0003DMG400024622, PGSC0003DMG400025717, PGSC0003DMG400026752, PGSC0003DMG400026753, PGSC0003DMG400027779, PGSC0003DMG400028301, PGSC0003DMG400028302, PGSC0003DMG400028349, PGSC0003DMG400028350, PGSC0003DMG400031776, PGSC0003DMG400036271, PGSC0003DMG400039919, PGSC0003DMG400046295, PGS…
N0.HOG0000190	OG0000090	n0	St_PG1013_C00T000597.1, St_PG1013_C00T000598.1, St_PG1013_C00T003852.1, St_PG1013_C00T004883.1, St_PG1013_C00T004884.1, St_PG1013_C00T004885.1, St_PG1013_C00T022028.1, St_PG1013_C00T022688.1, St_PG1013_C00T022689.1, St_PG1013_C00T025757.1, St_PG1013_C00T037558.1, St_PG1013_C00T037559.1, St_PG1013_C00T042262.1, St_PG1013_C00T042263.1, St_PG1013_C00T042264.1, St_PG1013_C00T045266.1, St_PG1013_C00T0…	St_PG4005_C00T003437.1, St_PG4005_C00T004405.1, St_PG4005_C00T025671.1, St_PG4005_C00T026434.1, St_PG4005_C00T030619.1, St_PG4005_C00T030620.1, St_PG4005_C00T033136.1, St_PG4005_C00T033137.1, St_PG4005_C00T033138.1, St_PG4005_C00T036728.1, St_PG4005_C00T040694.1, St_PG4005_C00T048934.1, St_PG4005_C00T049956.1, St_PG4005_C00T049957.1	St_PG6243_C00T004047.1, St_PG6243_C00T012839.1, St_PG6243_C00T015219.1, St_PG6243_C00T015220.1, St_PG6243_C00T015221.1, St_PG6243_C00T015564.1, St_PG6243_C00T016258.1, St_PG6243_C00T016259.1, St_PG6243_C00T016623.1, St_PG6243_C00T017070.1, St_PG6243_C00T017071.1, St_PG6243_C00T017091.1, St_PG6243_C00T020316.1, St_PG6243_C00T020559.1, St_PG6243_C00T024013.1, St_PG6243_C00T024190.1, St_PG6243_C00T0…		CAN.T1100.5, CAN.T124.18, CAN.T14674.1, CAN.T160.45, CAN.T160.46, CAN.T1662.1, CAN.T168.15, CAN.T1700.1, CAN.T183.20, CAN.T185.9, CAN.T2002.1, CAN.T2043.1, CAN.T249.10, CAN.T27.46, CAN.T2880.1, CAN.T31.9, CAN.T320.1, CAN.T362.28, CAN.T439.38, CAN.T479.43, CAN.T481.54, CAN.T485.6, CAN.T490.39, CAN.T595.1, CAN.T616.23, CAN.T63.4, CAN.T636.2, CAN.T69.26, CAN.T697.9, CAN.T739.5, CAN.T770.3, CAN.T908.…	Nitab4.5_0000025g0250.1, Nitab4.5_0000025g0270.1, Nitab4.5_0000082g0380.1, Nitab4.5_0000092g0140.1, Nitab4.5_0000092g0150.1, Nitab4.5_0000092g0160.1, Nitab4.5_0000095g0070.1, Nitab4.5_0000108g0430.1, Nitab4.5_0000127g0040.1, Nitab4.5_0000136g0230.1, Nitab4.5_0000149g0050.1, Nitab4.5_0000188g0280.1, Nitab4.5_0000188g0290.1, Nitab4.5_0000216g0250.1, Nitab4.5_0000216g0260.1, Nitab4.5_0000260g0030.1,…		Peaxi162Scf00008g02313.1, Peaxi162Scf00008g02314.1, Peaxi162Scf00008g02315.1, Peaxi162Scf00009g02316.1, Peaxi162Scf00109g01110.1, Peaxi162Scf00151g00410.1, Peaxi162Scf00184g01313.1, Peaxi162Scf00378g00045.1, Peaxi162Scf00468g00025.1, Peaxi162Scf00856g00315.1, Peaxi162Scf01072g00311.1, Peaxi162Scf01337g00019.1, Peaxi162Scf01364g00002.1, Peaxi162Scf01373g00003.1, Peaxi162Scf01954g00002.1, Peaxi162S…	Solyc04g047790.1.1, Solyc05g047400.1.1, Solyc08g062150.1.1, Solyc10g062080.1.1, Solyc11g018640.1.1, Solyc11g018650.1.1		PGSC0003DMG400045670
N0.HOG0000191	OG0000091	n0	St_PG1013_C00T003409.1, St_PG1013_C00T006045.1, St_PG1013_C00T009752.1, St_PG1013_C00T009756.1, St_PG1013_C00T011598.1, St_PG1013_C00T016185.1, St_PG1013_C00T020018.1, St_PG1013_C00T020019.1, St_PG1013_C00T021489.1, St_PG1013_C00T022789.1, St_PG1013_C00T024535.1, St_PG1013_C00T025852.1, St_PG1013_C00T025865.1, St_PG1013_C00T025866.1, St_PG1013_C00T034702.1, St_PG1013_C00T043030.1, St_PG1013_C00T0…	St_PG4005_C00T001186.1, St_PG4005_C00T001687.1, St_PG4005_C00T001688.1, St_PG4005_C00T006718.1, St_PG4005_C00T008865.1, St_PG4005_C00T008881.1, St_PG4005_C00T015180.1, St_PG4005_C00T015181.1, St_PG4005_C00T025132.1, St_PG4005_C00T027044.1, St_PG4005_C00T027658.1, St_PG4005_C00T037556.1, St_PG4005_C00T037557.1, St_PG4005_C00T038078.1, St_PG4005_C00T038980.1, St_PG4005_C00T039928.1, St_PG4005_C00T0…	St_PG6243_C00T000052.1, St_PG6243_C00T000252.1, St_PG6243_C00T002067.1, St_PG6243_C00T002069.1, St_PG6243_C00T005737.1, St_PG6243_C00T005738.1, St_PG6243_C00T006681.1, St_PG6243_C00T007335.1, St_PG6243_C00T010837.1, St_PG6243_C00T011303.1, St_PG6243_C00T012540.1, St_PG6243_C00T012573.1, St_PG6243_C00T020464.1, St_PG6243_C00T022418.1, St_PG6243_C00T024634.1, St_PG6243_C00T025148.1, St_PG6243_C00T0…			Nitab4.5_0000025g0430.1, Nitab4.5_0000025g0440.1, Nitab4.5_0000030g0140.1, Nitab4.5_0000104g0090.1, Nitab4.5_0000263g0050.1, Nitab4.5_0000268g0070.1, Nitab4.5_0000269g0260.1, Nitab4.5_0000269g0270.1, Nitab4.5_0000309g0360.1, Nitab4.5_0000353g0080.1, Nitab4.5_0000447g0070.1, Nitab4.5_0000463g0230.1, Nitab4.5_0000519g0350.1, Nitab4.5_0000519g0420.1, Nitab4.5_0000784g0150.1, Nitab4.5_0000804g0110.1,…		Peaxi162Scf00006g00508.1, Peaxi162Scf00010g00072.1, Peaxi162Scf00062g00106.1, Peaxi162Scf00087g00098.1, Peaxi162Scf00136g01915.1, Peaxi162Scf00145g01531.1, Peaxi162Scf00159g00069.1, Peaxi162Scf00176g00082.1, Peaxi162Scf00213g01414.1, Peaxi162Scf00258g00412.1, Peaxi162Scf00294g00624.1, Peaxi162Scf00384g00027.1, Peaxi162Scf00449g00046.1, Peaxi162Scf00691g00312.1, Peaxi162Scf00704g00002.1, Peaxi162S…	Solyc04g049897.1.1, Solyc06g007395.1.1, Solyc07g017545.1.1, Solyc07g032784.1.1, Solyc12g035525.1.1	Sopen00g006460.1, Sopen00g006960.1, Sopen00g007540.1, Sopen01g008070.1, Sopen01g014160.1, Sopen01g014630.1, Sopen01g017510.1, Sopen01g021620.1, Sopen01g021660.1, Sopen01g025690.1, Sopen01g026090.1, Sopen01g027250.1, Sopen01g027930.1, Sopen02g001170.1, Sopen02g003610.1, Sopen02g009740.1, Sopen02g011650.1, Sopen02g013230.1, Sopen02g021200.1, Sopen02g036070.1, Sopen03g005240.1, Sopen03g017710.1, Sop…	PGSC0003DMG400011366, PGSC0003DMG400015474, PGSC0003DMG400015475, PGSC0003DMG400017109, PGSC0003DMG400029070, PGSC0003DMG400029950, PGSC0003DMG400040236
N0.HOG0000192	OG0000092	n0	St_PG1013_C00T008200.1, St_PG1013_C00T022253.1, St_PG1013_C00T040545.1, St_PG1013_C00T054933.1	St_PG4005_C00T000967.1, St_PG4005_C00T003684.1, St_PG4005_C00T010928.1, St_PG4005_C00T012206.1, St_PG4005_C00T012842.1, St_PG4005_C00T013764.1, St_PG4005_C00T013981.1, St_PG4005_C00T013982.1, St_PG4005_C00T014482.1, St_PG4005_C00T015199.1, St_PG4005_C00T015718.1, St_PG4005_C00T016967.1, St_PG4005_C00T017362.1, St_PG4005_C00T017393.1, St_PG4005_C00T017418.1, St_PG4005_C00T017938.1, St_PG4005_C00T0…	St_PG6243_C00T002552.1, St_PG6243_C00T007810.1, St_PG6243_C00T010315.1, St_PG6243_C00T019318.1, St_PG6243_C00T019610.1, St_PG6243_C00T022275.1, St_PG6243_C00T022640.1, St_PG6243_C00T022963.1, St_PG6243_C00T022991.1, St_PG6243_C00T024301.1, St_PG6243_C00T025680.1, St_PG6243_C00T026045.1, St_PG6243_C00T026231.1, St_PG6243_C00T026727.1, St_PG6243_C00T026738.1, St_PG6243_C00T026744.1, St_PG6243_C00T0…	MSTRG.2196.1, MSTRG.876.1	CAN.T1001.35, CAN.T1183.5, CAN.T1185.6, CAN.T1185.7, CAN.T12.5, CAN.T1235.22, CAN.T129.8, CAN.T1478.11, CAN.T1489.8, CAN.T1693.4, CAN.T170.12, CAN.T1897.2, CAN.T1897.3, CAN.T193.19, CAN.T219.24, CAN.T219.27, CAN.T316.10, CAN.T316.8, CAN.T386.15, CAN.T386.16, CAN.T579.7, CAN.T625.66, CAN.T63.17, CAN.T648.6, CAN.T678.3, CAN.T73.3, CAN.T8.20	Nitab4.5_0000140g0150.1, Nitab4.5_0000266g0020.1, Nitab4.5_0000293g0030.1, Nitab4.5_0000631g0100.1, Nitab4.5_0000881g0070.1, Nitab4.5_0001311g0170.1, Nitab4.5_0002456g0010.1, Nitab4.5_0004397g0010.1, Nitab4.5_0005700g0050.1, Nitab4.5_0008209g0030.1, Nitab4.5_0008649g0010.1, Nitab4.5_0009280g0020.1, Nitab4.5_0009663g0030.1, Nitab4.5_0011927g0010.1, Nitab4.5_0014158g0010.1	Oeu004320.2, Oeu004819.1, Oeu012838.1, Oeu028779.1, Oeu028780.1, Oeu029163.1, Oeu034676.1, Oeu036130.1, Oeu044322.1, Oeu046457.1, Oeu049997.1, Oeu050821.1, Oeu058369.1, Oeu059510.2, Oeu062836.1, Oeu062855.1, Oeu062865.1, Oeu062878.3, Oeu064206.1	Peaxi162Scf00205g00919.1, Peaxi162Scf00405g00135.1, Peaxi162Scf00428g00114.1, Peaxi162Scf00608g00016.1, Peaxi162Scf00759g00035.1, Peaxi162Scf00897g00015.1	Solyc00g500064.1.1, Solyc00g500140.1.1, Solyc01g017220.2.1, Solyc02g091130.3.1, Solyc04g007550.4.1, Solyc04g039850.1.1, Solyc07g021180.3.1, Solyc12g006210.1.1, Solyc12g042230.3.1, Solyc12g062530.3.1	Sopen02g035780.1, Sopen04g002630.1, Sopen04g009090.1, Sopen05g004290.1, Sopen10g009170.1, Sopen10g009220.1, Sopen12g014980.1, Sopen12g025750.1	PGSC0003DMG400001014, PGSC0003DMG400005994, PGSC0003DMG400025106, PGSC0003DMG400030560, PGSC0003DMG400030594, PGSC0003DMG400030594, PGSC0003DMG400034122
N0.HOG0000193	OG0000093	n0	St_PG1013_C00T025783.1		St_PG6243_C00T000186.1, St_PG6243_C00T008767.1, St_PG6243_C00T025346.1, St_PG6243_C00T041530.1, St_PG6243_C00T059279.1					Peaxi162Scf00348g00129.1		Sopen01g009810.1, Sopen01g018990.1, Sopen01g020520.1, Sopen01g020850.1, Sopen02g005960.1, Sopen03g012750.1, Sopen03g013640.1, Sopen05g015490.1, Sopen05g015930.1, Sopen07g008840.1, Sopen07g013290.1, Sopen08g010190.1, Sopen08g011140.1, Sopen09g012700.1, Sopen09g013670.1, Sopen10g017320.1, Sopen11g013290.1, Sopen11g018510.1	PGSC0003DMG400003259, PGSC0003DMG400004488, PGSC0003DMG400006468, PGSC0003DMG400008667, PGSC0003DMG400012363, PGSC0003DMG400013706, PGSC0003DMG400013773, PGSC0003DMG400015697, PGSC0003DMG400015697, PGSC0003DMG400016020, PGSC0003DMG400016900, PGSC0003DMG400023997, PGSC0003DMG400034330, PGSC0003DMG400034360, PGSC0003DMG400034381, PGSC0003DMG400034411, PGSC0003DMG400034449, PGSC0003DMG400034456, PGS…
N0.HOG0000194	OG0000094	n0		St_PG4005_C00T035095.1	St_PG6243_C00T009576.1							Sopen00g008250.1, Sopen01g008680.1, Sopen01g008830.1, Sopen01g008850.1, Sopen01g008960.1, Sopen01g008980.1, Sopen01g009000.1, Sopen01g013990.1, Sopen01g019030.1, Sopen01g021700.1, Sopen01g021990.1, Sopen01g023290.1, Sopen01g024050.1, Sopen01g024550.1, Sopen01g027370.1, Sopen01g034080.1, Sopen03g008480.1, Sopen03g008710.1, Sopen03g013250.1, Sopen03g013480.1, Sopen03g017010.1, Sopen03g026340.1, Sop…	PGSC0003DMG400000677, PGSC0003DMG400002127, PGSC0003DMG400002443, PGSC0003DMG400003819, PGSC0003DMG400004417, PGSC0003DMG400004417, PGSC0003DMG400005302, PGSC0003DMG400009521, PGSC0003DMG400009721, PGSC0003DMG400012037, PGSC0003DMG400013071, PGSC0003DMG400013872, PGSC0003DMG400015660, PGSC0003DMG400016646, PGSC0003DMG400017839, PGSC0003DMG400018788, PGSC0003DMG400019074, PGSC0003DMG400020399, PGS…
N0.HOG0000195	OG0000095	n1	St_PG1013_C00T009747.1, St_PG1013_C00T009748.1, St_PG1013_C00T047665.1, St_PG1013_C00T047666.1	St_PG4005_C00T047981.1, St_PG4005_C00T047982.1	St_PG6243_C00T001868.1, St_PG6243_C00T001870.1	MSTRG.21908.1	CAN.T793.23, CAN.T793.24, CAN.T793.25	Nitab4.5_0000342g0160.1, Nitab4.5_0001885g0050.1, Nitab4.5_0013291g0020.1	Oeu055232.3, Oeu059423.1, Oeu063888.1	Peaxi162Scf00024g00038.1, Peaxi162Scf00024g02011.1, Peaxi162Scf00024g02014.1, Peaxi162Scf00024g02219.1, Peaxi162Scf00024g02222.1, Peaxi162Scf00222g01022.1	Solyc09g089770.3.1	Sopen09g032690.1, Sopen09g032710.1	PGSC0003DMG400017243, PGSC0003DMG400017243, PGSC0003DMG400017244, PGSC0003DMG400017244
N0.HOG0000196	OG0000095	n33				MSTRG.4120.1			Oeu063889.1
N0.HOG0000197	OG0000095	n35	St_PG1013_C00T001501.1, St_PG1013_C00T001502.1, St_PG1013_C00T007457.1, St_PG1013_C00T009724.1, St_PG1013_C00T009737.1, St_PG1013_C00T009738.1, St_PG1013_C00T009740.1, St_PG1013_C00T009741.1, St_PG1013_C00T009742.1, St_PG1013_C00T009743.1, St_PG1013_C00T009744.1, St_PG1013_C00T009745.1, St_PG1013_C00T009746.1, St_PG1013_C00T009753.1, St_PG1013_C00T020701.1, St_PG1013_C00T020702.1, St_PG1013_C00T0…	St_PG4005_C00T002097.1, St_PG4005_C00T022994.1, St_PG4005_C00T023004.1, St_PG4005_C00T023005.1, St_PG4005_C00T023008.1, St_PG4005_C00T027578.1, St_PG4005_C00T027580.1, St_PG4005_C00T033939.1, St_PG4005_C00T033940.1, St_PG4005_C00T043020.1, St_PG4005_C00T043021.1, St_PG4005_C00T047983.1, St_PG4005_C00T047984.1, St_PG4005_C00T047995.1, St_PG4005_C00T047996.1, St_PG4005_C00T047998.1	St_PG6243_C00T001851.1, St_PG6243_C00T001851.2, St_PG6243_C00T001852.1, St_PG6243_C00T001865.1, St_PG6243_C00T001866.1, St_PG6243_C00T001867.1, St_PG6243_C00T006585.1, St_PG6243_C00T006586.1, St_PG6243_C00T021664.1, St_PG6243_C00T023490.1, St_PG6243_C00T023494.1, St_PG6243_C00T023761.1, St_PG6243_C00T023767.1, St_PG6243_C00T041243.1, St_PG6243_C00T041244.1, St_PG6243_C00T042519.1, St_PG6243_C00T0…	MSTRG.21907.1	CAN.T1319.1, CAN.T1319.2, CAN.T1319.3, CAN.T746.2, CAN.T793.10, CAN.T793.11, CAN.T793.12, CAN.T793.13, CAN.T793.14, CAN.T793.16, CAN.T793.17, CAN.T793.18, CAN.T793.19, CAN.T793.20, CAN.T793.21, CAN.T793.22	Nitab4.5_0000342g0130.1, Nitab4.5_0000342g0140.1, Nitab4.5_0000342g0150.1, Nitab4.5_0000342g0170.1, Nitab4.5_0004262g0010.1, Nitab4.5_0004862g0060.1, Nitab4.5_0007900g0010.1		Peaxi162Scf00024g00035.1, Peaxi162Scf00024g00194.1, Peaxi162Scf00024g02110.1, Peaxi162Scf00024g02111.1, Peaxi162Scf00047g02318.1, Peaxi162Scf00579g00626.1	Solyc03g095903.1.1, Solyc03g095907.1.1, Solyc04g049270.1.1, Solyc09g089580.4.1, Solyc09g089680.4.1, Solyc09g089690.3.1, Solyc09g089710.3.1, Solyc09g089740.3.1, Solyc09g089750.1.1, Solyc09g089760.1.1, Solyc12g006380.2.1	Sopen03g025880.1, Sopen03g025900.1, Sopen09g032520.1, Sopen09g032520.2, Sopen09g032620.1, Sopen09g032630.1, Sopen09g032640.1, Sopen09g032650.1, Sopen09g032660.1, Sopen09g032670.1, Sopen09g032680.1, Sopen12g002330.1	PGSC0003DMG400001289, PGSC0003DMG400002333, PGSC0003DMG400017184, PGSC0003DMG400017184, PGSC0003DMG400017184, PGSC0003DMG400017185, PGSC0003DMG400017189, PGSC0003DMG400017189, PGSC0003DMG400017189, PGSC0003DMG400017189, PGSC0003DMG400017190, PGSC0003DMG400017245, PGSC0003DMG400017246, PGSC0003DMG400017246, PGSC0003DMG400017247, PGSC0003DMG400017247, PGSC0003DMG400017247, PGSC0003DMG400017248, PGS…
N0.HOG0000198	OG0000095	n199	St_PG1013_C00T010066.1, St_PG1013_C00T037909.1, St_PG1013_C00T061941.1	St_PG4005_C00T002429.1, St_PG4005_C00T023866.1, St_PG4005_C00T030257.1, St_PG4005_C00T030258.2, St_PG4005_C00T030258.3	St_PG6243_C00T012549.1, St_PG6243_C00T053816.1	MSTRG.21889.1, MSTRG.21905.1, MSTRG.24690.1, MSTRG.9910.1, MSTRG.9911.2	CAN.T355.5, CAN.T374.9, CAN.T397.73	Nitab4.5_0000302g0120.1, Nitab4.5_0000302g0150.1, Nitab4.5_0001875g0080.1, Nitab4.5_0002916g0060.1	Oeu041597.1, Oeu063885.1, Oeu063886.1	Peaxi162Scf00579g00622.1, Peaxi162Scf01023g00415.1	Solyc09g010020.2.1	Sopen06g018780.1, Sopen09g004760.1, Sopen09g004760.2	PGSC0003DMG400008947, PGSC0003DMG400008947, PGSC0003DMG400008947, PGSC0003DMG400008947, PGSC0003DMG400016287, PGSC0003DMG400016287
N0.HOG0000199	OG0000095	n235	St_PG1013_C00T010064.1, St_PG1013_C00T010067.1, St_PG1013_C00T010068.1, St_PG1013_C00T010069.1, St_PG1013_C00T061938.1, St_PG1013_C00T061939.1, St_PG1013_C00T061940.1, St_PG1013_C00T061943.1	St_PG4005_C00T002428.1, St_PG4005_C00T002432.1, St_PG4005_C00T023867.1, St_PG4005_C00T023868.1, St_PG4005_C00T023869.1	St_PG6243_C00T053814.1, St_PG6243_C00T053818.1, St_PG6243_C00T053819.1		CAN.T334.12, CAN.T334.13, CAN.T334.14, CAN.T334.15, CAN.T397.70, CAN.T397.71, CAN.T397.72		Oeu021427.1	Peaxi162Scf00024g02217.1	Solyc09g010010.1.1, Solyc09g010040.3.1	Sopen09g004750.1, Sopen09g004780.1	PGSC0003DMG400008868, PGSC0003DMG400038034, PGSC0003DMG400039221, PGSC0003DMG401008946, PGSC0003DMG402008946, PGSC0003DMG402008946, PGSC0003DMG402008946, PGSC0003DMG402008946
N0.HOG0000200	OG0000096	n0										Sopen00g001130.1, Sopen00g001170.1, Sopen00g001190.1, Sopen00g001200.1, Sopen00g001210.1, Sopen00g001230.1, Sopen00g001240.1, Sopen00g001250.1, Sopen00g001260.1, Sopen00g001280.1, Sopen00g001290.1, Sopen00g001310.1, Sopen00g001320.1, Sopen00g001330.1, Sopen00g001340.1, Sopen00g001350.1, Sopen00g001380.1, Sopen00g001390.1, Sopen00g001400.1, Sopen00g001420.1, Sopen00g001470.1, Sopen00g001560.1, Sop…
N0.HOG0000201	OG0000097	n0	St_PG1013_C00T023271.1, St_PG1013_C00T042655.1, St_PG1013_C00T043528.1, St_PG1013_C00T043529.1, St_PG1013_C00T043530.1, St_PG1013_C00T043531.1, St_PG1013_C00T043532.1, St_PG1013_C00T043578.1, St_PG1013_C00T043656.1, St_PG1013_C00T043657.1, St_PG1013_C00T043658.1, St_PG1013_C00T052687.1, St_PG1013_C00T052688.1, St_PG1013_C00T052689.1, St_PG1013_C00T052700.1, St_PG1013_C00T052701.1, St_PG1013_C00T0…	St_PG4005_C00T000880.1, St_PG4005_C00T000882.1, St_PG4005_C00T000884.1, St_PG4005_C00T000884.2, St_PG4005_C00T002584.1, St_PG4005_C00T002589.1, St_PG4005_C00T002591.1, St_PG4005_C00T002600.1, St_PG4005_C00T003847.1, St_PG4005_C00T003848.1, St_PG4005_C00T003848.2, St_PG4005_C00T003851.1, St_PG4005_C00T003852.1, St_PG4005_C00T003853.1, St_PG4005_C00T003863.1, St_PG4005_C00T003881.1, St_PG4005_C00T0…	St_PG6243_C00T002643.1, St_PG6243_C00T002644.1, St_PG6243_C00T002657.1, St_PG6243_C00T002658.1, St_PG6243_C00T002772.1, St_PG6243_C00T002775.1, St_PG6243_C00T003878.1, St_PG6243_C00T005059.1, St_PG6243_C00T005390.1, St_PG6243_C00T005391.1, St_PG6243_C00T017559.1, St_PG6243_C00T017560.1, St_PG6243_C00T023737.1, St_PG6243_C00T023744.1, St_PG6243_C00T023749.1, St_PG6243_C00T024115.1, St_PG6243_C00T0…		CAN.T1756.2, CAN.T1756.3, CAN.T1756.6	Nitab4.5_0000342g0100.1, Nitab4.5_0000342g0110.1, Nitab4.5_0000381g0040.1, Nitab4.5_0000381g0050.1, Nitab4.5_0000381g0060.1, Nitab4.5_0000381g0120.1, Nitab4.5_0001192g0050.1, Nitab4.5_0008387g0010.1, Nitab4.5_0008402g0030.1	Oeu003291.4, Oeu003360.1, Oeu003370.2, Oeu003371.1, Oeu014274.1, Oeu014275.1, Oeu018686.1, Oeu024329.1, Oeu026833.1, Oeu027776.1, Oeu035780.1, Oeu038939.1, Oeu038941.1, Oeu046475.1, Oeu049740.1, Oeu053820.1, Oeu053821.1, Oeu064025.1, Oeu064026.2, Oeu064031.1, Oeu064042.1, Oeu064046.1, Oeu064762.1	Peaxi162Scf00002g03810.1, Peaxi162Scf00009g00081.1, Peaxi162Scf00146g00123.1, Peaxi162Scf00146g00131.1, Peaxi162Scf00146g00132.1, Peaxi162Scf00532g00066.1, Peaxi162Scf00532g00067.1, Peaxi162Scf00818g10014.1, Peaxi162Scf01340g00014.1	Solyc02g030260.2.1, Solyc02g030270.1.1, Solyc02g030290.1.1, Solyc05g021140.1.1, Solyc10g012280.2.1, Solyc10g012290.1.1, Solyc10g012330.1.1, Solyc10g012340.1.1, Solyc10g012350.3.1, Solyc10g049230.1.1, Solyc10g050740.1.1, Solyc10g054350.2.1, Solyc10g054360.1.1, Solyc10g054370.1.1, Solyc10g054380.3.1, Solyc10g054600.1.1, Solyc10g054610.1.1, Solyc10g054620.1.1, Solyc10g054625.1.1, Solyc10g085460.3.1,…	Sopen02g009590.1, Sopen02g009610.1, Sopen10g006010.1, Sopen10g024430.1, Sopen10g024440.1, Sopen10g024460.1, Sopen10g024500.1, Sopen10g034900.1, Sopen10g035990.1	PGSC0003DMG400008393, PGSC0003DMG400008394, PGSC0003DMG400008394, PGSC0003DMG400008394, PGSC0003DMG400008394, PGSC0003DMG400008394, PGSC0003DMG400008394, PGSC0003DMG400008595, PGSC0003DMG400008595, PGSC0003DMG400008595, PGSC0003DMG400008596, PGSC0003DMG400008596, PGSC0003DMG400010944, PGSC0003DMG400011045, PGSC0003DMG400011108, PGSC0003DMG400011109, PGSC0003DMG400011111, PGSC0003DMG400011112, PGS…
N0.HOG0000202	OG0000098	n0		St_PG4005_C00T009171.1, St_PG4005_C00T010139.1, St_PG4005_C00T010781.1, St_PG4005_C00T011386.1, St_PG4005_C00T011473.1, St_PG4005_C00T012035.1, St_PG4005_C00T012409.1, St_PG4005_C00T012720.1, St_PG4005_C00T012824.1, St_PG4005_C00T012873.1, St_PG4005_C00T013357.1, St_PG4005_C00T013900.1, St_PG4005_C00T013944.1, St_PG4005_C00T014241.1, St_PG4005_C00T014263.1, St_PG4005_C00T014421.1, St_PG4005_C00T0…
N0.HOG0000203	OG0000099	n0	St_PG1013_C00T000132.1, St_PG1013_C00T002025.1, St_PG1013_C00T002033.1, St_PG1013_C00T002034.1, St_PG1013_C00T014539.1, St_PG1013_C00T014540.1, St_PG1013_C00T014541.1, St_PG1013_C00T014542.1, St_PG1013_C00T014543.1, St_PG1013_C00T016239.1, St_PG1013_C00T016240.1, St_PG1013_C00T016242.1, St_PG1013_C00T016243.1, St_PG1013_C00T016244.1, St_PG1013_C00T017516.1, St_PG1013_C00T020486.1, St_PG1013_C00T0…	St_PG4005_C00T003316.1, St_PG4005_C00T003318.1, St_PG4005_C00T003319.1, St_PG4005_C00T003320.1, St_PG4005_C00T003323.1, St_PG4005_C00T003836.1, St_PG4005_C00T011631.1, St_PG4005_C00T011632.1, St_PG4005_C00T013554.1, St_PG4005_C00T013559.1, St_PG4005_C00T015103.1, St_PG4005_C00T025000.1, St_PG4005_C00T027673.1, St_PG4005_C00T027976.1, St_PG4005_C00T030673.1, St_PG4005_C00T030674.1, St_PG4005_C00T0…	St_PG6243_C00T001139.1, St_PG6243_C00T003754.1, St_PG6243_C00T008569.1, St_PG6243_C00T008570.1, St_PG6243_C00T008571.1, St_PG6243_C00T008593.1, St_PG6243_C00T008596.1, St_PG6243_C00T012896.1, St_PG6243_C00T012898.1, St_PG6243_C00T012899.1, St_PG6243_C00T012964.1, St_PG6243_C00T012965.1, St_PG6243_C00T013624.1, St_PG6243_C00T017184.1, St_PG6243_C00T017185.1, St_PG6243_C00T017186.1, St_PG6243_C00T0…	MSTRG.25475.1	CAN.T1041.30, CAN.T1173.5, CAN.T1248.14, CAN.T226.6, CAN.T226.7, CAN.T346.9, CAN.T651.10, CAN.T651.8, CAN.T651.9, CAN.T685.6, CAN.T700.2, CAN.T911.28	Nitab4.5_0000001g0130.1, Nitab4.5_0000001g0140.1, Nitab4.5_0000009g0060.1, Nitab4.5_0000592g0010.1, Nitab4.5_0001209g0020.1, Nitab4.5_0001463g0130.1, Nitab4.5_0002516g0060.1, Nitab4.5_0022289g0010.1	Oeu009929.1, Oeu009933.1, Oeu009936.1, Oeu010545.1, Oeu010550.1, Oeu020889.1, Oeu022771.1, Oeu022772.1, Oeu041404.1, Oeu055551.1, Oeu055558.1, Oeu055560.1, Oeu055567.1, Oeu055568.1, Oeu055569.1, Oeu055578.1, Oeu060675.1, Oeu062793.1, Oeu062795.1	Peaxi162Scf00194g00005.1, Peaxi162Scf00222g00046.1, Peaxi162Scf00222g00415.1, Peaxi162Scf00222g00424.1, Peaxi162Scf00487g00043.1, Peaxi162Scf01110g00011.1	Solyc01g102260.3.1, Solyc12g042965.2.1	Sopen01g025980.1, Sopen01g025990.1, Sopen01g033630.1, Sopen01g033640.1, Sopen01g033650.1, Sopen01g044720.1, Sopen04g014010.1, Sopen05g028010.1, Sopen05g028030.1, Sopen07g022640.1, Sopen10g007630.1, Sopen12g022170.1, Sopen12g022180.1, Sopen12g022190.1	PGSC0003DMG400001216, PGSC0003DMG400001217, PGSC0003DMG400001218, PGSC0003DMG400001219, PGSC0003DMG400001220, PGSC0003DMG400014531, PGSC0003DMG400018242, PGSC0003DMG400024023, PGSC0003DMG400024024, PGSC0003DMG400028638, PGSC0003DMG400030053, PGSC0003DMG400034685, PGSC0003DMG400034827, PGSC0003DMG400035194, PGSC0003DMG400036018, PGSC0003DMG400036490, PGSC0003DMG400036527, PGSC0003DMG400037461, PGS…
N0.HOG0000204	OG0000100	n1	St_PG1013_C00T032580.1, St_PG1013_C00T032583.1, St_PG1013_C00T032584.1	St_PG4005_C00T028003.1, St_PG4005_C00T028004.1, St_PG4005_C00T029127.1	St_PG6243_C00T039390.1, St_PG6243_C00T039392.1	MSTRG.16727.1, MSTRG.20172.1, MSTRG.5350.1, MSTRG.5350.2	CAN.T1231.23, CAN.T1231.27	Nitab4.5_0001220g0050.1, Nitab4.5_0002740g0050.1, Nitab4.5_0002740g0110.1, Nitab4.5_0002740g0120.1, Nitab4.5_0006411g0010.1	Oeu001764.1, Oeu001765.1, Oeu001768.1, Oeu001769.1, Oeu050789.1	Peaxi162Scf00016g02111.1, Peaxi162Scf00016g02125.1, Peaxi162Scf00016g02128.1	Solyc01g107810.2.1, Solyc01g107820.2.1	Sopen01g049980.1, Sopen01g049990.1	PGSC0003DMG400025876, PGSC0003DMG400025877, PGSC0003DMG400025877, PGSC0003DMG400044149
N0.HOG0000205	OG0000100	n36	St_PG1013_C00T032581.1									Sopen01g050000.1	PGSC0003DMG400025878, PGSC0003DMG400025878
N0.HOG0000206	OG0000100	n41	St_PG1013_C00T002446.1, St_PG1013_C00T002447.1, St_PG1013_C00T014392.1, St_PG1013_C00T014393.1, St_PG1013_C00T015442.1, St_PG1013_C00T018526.1, St_PG1013_C00T044914.1, St_PG1013_C00T044924.1, St_PG1013_C00T059861.1, St_PG1013_C00T059862.1, St_PG1013_C00T060686.1, St_PG1013_C00T060687.1, St_PG1013_C00T70207.1, St_PG1013_C00T70208.1	St_PG4005_C00T004410.1, St_PG4005_C00T014335.1, St_PG4005_C00T014336.1, St_PG4005_C00T031331.1, St_PG4005_C00T039250.1, St_PG4005_C00T039254.1	St_PG6243_C00T011591.1, St_PG6243_C00T011592.1, St_PG6243_C00T021383.1, St_PG6243_C00T021384.1, St_PG6243_C00T031772.1, St_PG6243_C00T031773.1, St_PG6243_C00T058559.1, St_PG6243_C00T058560.1, St_PG6243_C00T69967.1, St_PG6243_C00T69968.1		CAN.T1194.15	Nitab4.5_0000170g0490.1, Nitab4.5_0000170g0500.1, Nitab4.5_0001073g0020.1, Nitab4.5_0001073g0030.1, Nitab4.5_0008728g0030.1, Nitab4.5_0011437g0010.1		Peaxi162Scf00006g04222.1, Peaxi162Scf00011g00172.1, Peaxi162Scf00160g00002.1, Peaxi162Scf00286g01042.1, Peaxi162Scf00295g00097.1, Peaxi162Scf00295g01023.1, Peaxi162Scf00312g00082.1, Peaxi162Scf00312g00710.1, Peaxi162Scf00312g00813.1, Peaxi162Scf00312g00814.1, Peaxi162Scf00393g00043.1, Peaxi162Scf00460g00049.1, Peaxi162Scf00460g00093.1, Peaxi162Scf01073g00018.1	Solyc07g043410.1.1, Solyc07g043490.1.1, Solyc08g077080.1.1, Solyc12g088700.1.1, Solyc12g088710.1.1	Sopen07g023000.1, Sopen07g023070.1, Sopen08g025660.1, Sopen12g030590.1, Sopen12g030600.1, Sopen12g030610.1	PGSC0003DMG400011740, PGSC0003DMG400011749, PGSC0003DMG400015437, PGSC0003DMG400015438, PGSC0003DMG400015439, PGSC0003DMG400017508, PGSC0003DMG400039789
N0.HOG0000207	OG0000100	n111	St_PG1013_C00T007686.1, St_PG1013_C00T007687.1, St_PG1013_C00T007688.1, St_PG1013_C00T061765.1, St_PG1013_C00T061766.1	St_PG4005_C00T023706.1, St_PG4005_C00T023707.1, St_PG4005_C00T023708.1	St_PG6243_C00T053642.1, St_PG6243_C00T053643.1	MSTRG.10335.1, MSTRG.26670.1		Nitab4.5_0001585g0080.1, Nitab4.5_0003906g0060.1, Nitab4.5_0004731g0060.1	Oeu026704.1, Oeu045241.1	Peaxi162Scf00138g00092.1	Solyc09g008510.1.1	Sopen09g003340.1	PGSC0003DMG400003878, PGSC0003DMG400003901, PGSC0003DMG400003901
N0.HOG0000208	OG0000100	n133	St_PG1013_C00T002057.1, St_PG1013_C00T005338.1, St_PG1013_C00T005339.1, St_PG1013_C00T005340.1, St_PG1013_C00T039037.1, St_PG1013_C00T039038.1, St_PG1013_C00T039039.1, St_PG1013_C00T043171.1, St_PG1013_C00T052503.1, St_PG1013_C00T052745.1, St_PG1013_C00T052747.1	St_PG4005_C00T002997.1, St_PG4005_C00T003768.1, St_PG4005_C00T013658.1, St_PG4005_C00T013660.1, St_PG4005_C00T013661.1, St_PG4005_C00T029121.1, St_PG4005_C00T029128.1, St_PG4005_C00T042188.1, St_PG4005_C00T042189.1, St_PG4005_C00T042191.1, St_PG4005_C00T056465.1, St_PG4005_C00T057239.1	St_PG6243_C00T002671.1, St_PG6243_C00T002677.1, St_PG6243_C00T002678.1, St_PG6243_C00T002680.1, St_PG6243_C00T020200.1, St_PG6243_C00T024268.1, St_PG6243_C00T032458.1, St_PG6243_C00T034085.1, St_PG6243_C00T035367.1, St_PG6243_C00T062280.1, St_PG6243_C00T062283.1, St_PG6243_C00T062284.1, St_PG6243_C00T062287.1	MSTRG.26673.1	CAN.T12821.1, CAN.T42.7, CAN.T687.1	Nitab4.5_0000115g0300.1, Nitab4.5_0000132g0530.1, Nitab4.5_0000601g0080.1, Nitab4.5_0000601g0090.1, Nitab4.5_0000725g0120.1, Nitab4.5_0001585g0070.1, Nitab4.5_0002818g0060.1, Nitab4.5_0003012g0020.1, Nitab4.5_0003012g0030.1, Nitab4.5_0003012g0060.1, Nitab4.5_0014466g0010.1, Nitab4.5_0015008g0020.1, Nitab4.5_0017552g0010.1	Oeu016997.1, Oeu016998.1, Oeu038877.1, Oeu038878.1, Oeu040572.1, Oeu040573.1, Oeu040574.1, Oeu040575.1	Peaxi162Scf00017g00131.1, Peaxi162Scf00017g00155.1, Peaxi162Scf00017g00156.1, Peaxi162Scf00017g00158.1, Peaxi162Scf00017g00161.1, Peaxi162Scf00017g01518.1, Peaxi162Scf00017g01520.1, Peaxi162Scf00017g01521.1, Peaxi162Scf00094g00912.1, Peaxi162Scf00110g00013.1, Peaxi162Scf00110g00028.1, Peaxi162Scf00492g00012.1, Peaxi162Scf00815g00243.1	Solyc06g072870.1.1, Solyc06g072880.2.1, Solyc10g083860.3.1, Solyc10g085870.1.1, Solyc10g085880.1.1, Solyc12g042600.2.1, Solyc12g042620.1.1	Sopen06g029240.1, Sopen06g029250.1, Sopen06g029260.1, Sopen10g033300.1, Sopen10g035260.1, Sopen10g035270.1, Sopen12g021740.1, Sopen12g021770.1	PGSC0003DMG400008593, PGSC0003DMG400017119, PGSC0003DMG400017119, PGSC0003DMG400017603, PGSC0003DMG400026930, PGSC0003DMG400028278, PGSC0003DMG400028632, PGSC0003DMG400035689, PGSC0003DMG401026931, PGSC0003DMG401026931, PGSC0003DMG402026931
N0.HOG0000209	OG0000100	n232	St_PG1013_C00T052744.1	St_PG4005_C00T013662.1, St_PG4005_C00T042187.1	St_PG6243_C00T002667.1, St_PG6243_C00T062275.1		CAN.T521.13	Nitab4.5_0000725g0100.1, Nitab4.5_0002818g0080.1	Oeu026703.1, Oeu041472.1	Peaxi162Scf00017g00122.1	Solyc10g085860.1.1	Sopen10g035250.1	PGSC0003DMG400008600
N0.HOG0000210	OG0000100	n245	St_PG1013_C00T032587.1, St_PG1013_C00T032588.1	St_PG4005_C00T028007.1, St_PG4005_C00T028008.1	St_PG6243_C00T039383.1, St_PG6243_C00T039386.1, St_PG6243_C00T039387.1	MSTRG.16725.1	CAN.T842.2	Nitab4.5_0002815g0140.1, Nitab4.5_0013596g0010.1, Nitab4.5_0027601g0010.1	Oeu017477.1	Peaxi162Scf00016g00223.1, Peaxi162Scf00016g00224.1, Peaxi162Scf00152g00013.1, Peaxi162Scf63283g00001.1	Solyc01g107780.4.1	Sopen01g049950.1, Sopen01g049960.1	PGSC0003DMG400025871, PGSC0003DMG400025872, PGSC0003DMG400025873, PGSC0003DMG400025874
N0.HOG0000211	OG0000101	n1	St_PG1013_C00T012636.1, St_PG1013_C00T012638.1, St_PG1013_C00T012643.1, St_PG1013_C00T012644.1, St_PG1013_C00T012645.1, St_PG1013_C00T012649.1, St_PG1013_C00T018238.1, St_PG1013_C00T034814.1, St_PG1013_C00T051446.1, St_PG1013_C00T051447.1, St_PG1013_C00T056345.1, St_PG1013_C00T056349.1, St_PG1013_C00T056350.1, St_PG1013_C00T056351.1	St_PG4005_C00T000792.1, St_PG4005_C00T000794.1, St_PG4005_C00T000810.1, St_PG4005_C00T008554.1, St_PG4005_C00T008564.1, St_PG4005_C00T056638.1, St_PG4005_C00T056640.1, St_PG4005_C00T056652.1, St_PG4005_C00T056655.1, St_PG4005_C00T057560.1, St_PG4005_C00T057573.1, St_PG4005_C00T057574.1, St_PG4005_C00T057575.1	St_PG6243_C00T018089.1, St_PG6243_C00T018092.1, St_PG6243_C00T023871.1, St_PG6243_C00T023872.1, St_PG6243_C00T051757.1, St_PG6243_C00T051759.1, St_PG6243_C00T057895.1, St_PG6243_C00T057896.1, St_PG6243_C00T059707.1	MSTRG.19085.1, MSTRG.19085.6	CAN.T466.16, CAN.T941.33, CAN.T941.36	Nitab4.5_0000163g0250.1	Oeu024347.1	Peaxi162Scf01838g00003.1	Solyc04g071220.1.1, Solyc04g071230.3.1	Sopen04g027200.1	PGSC0003DMG400008618, PGSC0003DMG400008619, PGSC0003DMG400020877, PGSC0003DMG400020878, PGSC0003DMG400020878, PGSC0003DMG400020878, PGSC0003DMG400029120, PGSC0003DMG400029121, PGSC0003DMG400036865, PGSC0003DMG400037659
N0.HOG0000212	OG0000101	n58					CAN.T1686.2, CAN.T2054.2	Nitab4.5_0000032g0110.1, Nitab4.5_0000032g0160.1, Nitab4.5_0000163g0220.1
N0.HOG0000213	OG0000101	n64					CAN.T1686.1, CAN.T466.17	Nitab4.5_0003000g0030.1, Nitab4.5_0006882g0060.1		Peaxi162Scf00765g00002.1
N0.HOG0000214	OG0000101	n69								Peaxi162Scf00664g00322.1, Peaxi162Scf00823g00015.1, Peaxi162Scf00995g00328.1
N0.HOG0000215	OG0000101	n72	St_PG1013_C00T032892.1	St_PG4005_C00T007043.1, St_PG4005_C00T028291.1				Nitab4.5_0000249g0400.1, Nitab4.5_0010582g0020.1		Peaxi162Scf00152g01220.1	Solyc01g104770.4.1	Sopen01g047290.1	PGSC0003DMG400029746
N0.HOG0000216	OG0000101	n80	St_PG1013_C00T012635.1, St_PG1013_C00T056344.1		St_PG6243_C00T018086.1, St_PG6243_C00T051764.1	MSTRG.27829.1, MSTRG.27829.2, MSTRG.27829.3, MSTRG.27829.4	CAN.T175.24	Nitab4.5_0000032g0100.1, Nitab4.5_0004790g0020.1		Peaxi162Scf00765g00133.1	Solyc04g071260.3.1	Sopen04g027220.1
N0.HOG0000217	OG0000101	n93				MSTRG.24209.7, MSTRG.24209.9			Oeu043420.1
N0.HOG0000218	OG0000101	n95				MSTRG.22369.1, MSTRG.22369.3, MSTRG.22369.4, MSTRG.22369.7, MSTRG.22369.8	CAN.T26.40	Nitab4.5_0000140g0070.1, Nitab4.5_0002790g0040.1	Oeu063878.1	Peaxi162Scf01294g00226.1
N0.HOG0000219	OG0000101	n108				MSTRG.302.1, MSTRG.8243.1, MSTRG.8243.2
N0.HOG0000220	OG0000101	n112		St_PG4005_C00T017203.1, St_PG4005_C00T017204.1					Oeu063564.1
N0.HOG0000221	OG0000101	n115	St_PG1013_C00T009996.1, St_PG1013_C00T056347.1, St_PG1013_C00T062011.1	St_PG4005_C00T023941.1	St_PG6243_C00T010771.1, St_PG6243_C00T010771.2, St_PG6243_C00T053888.1, St_PG6243_C00T053888.2, St_PG6243_C00T053888.3	MSTRG.26770.1	CAN.T326.14, CAN.T530.12	Nitab4.5_0000349g0230.1, Nitab4.5_0001190g0070.1, Nitab4.5_0001190g0080.1, Nitab4.5_0001911g0030.1, Nitab4.5_0002018g0100.1		Peaxi162Scf00165g01317.1, Peaxi162Scf00165g01322.1, Peaxi162Scf00330g00028.1	Solyc09g010770.3.1, Solyc10g086460.2.1	Sopen09g005490.1, Sopen09g005490.2, Sopen10g035840.1	PGSC0003DMG400008911, PGSC0003DMG400008911, PGSC0003DMG400008911, PGSC0003DMG400008911, PGSC0003DMG400008911, PGSC0003DMG400008912, PGSC0003DMG400008912, PGSC0003DMG400019204, PGSC0003DMG400019204
N0.HOG0000222	OG0000101	n149	St_PG1013_C00T002207.1, St_PG1013_C00T013911.1, St_PG1013_C00T017824.1, St_PG1013_C00T019255.1, St_PG1013_C00T036056.1, St_PG1013_C00T039352.1, St_PG1013_C00T052260.1	St_PG4005_C00T002395.1, St_PG4005_C00T006342.1, St_PG4005_C00T007873.1, St_PG4005_C00T016128.1, St_PG4005_C00T028807.1, St_PG4005_C00T036281.1, St_PG4005_C00T057009.1	St_PG6243_C00T001337.1, St_PG6243_C00T004850.1, St_PG6243_C00T006137.1, St_PG6243_C00T007241.1, St_PG6243_C00T052493.1		CAN.T1013.25, CAN.T128.41, CAN.T327.16, CAN.T394.53, CAN.T786.11	Nitab4.5_0000065g0060.1, Nitab4.5_0001719g0030.1, Nitab4.5_0003600g0030.1, Nitab4.5_0004094g0020.1, Nitab4.5_0004607g0020.1, Nitab4.5_0006166g0010.1, Nitab4.5_0006489g0040.1, Nitab4.5_0006994g0040.1, Nitab4.5_0010256g0020.1, Nitab4.5_0011961g0010.1, Nitab4.5_0019316g0010.1		Peaxi162Scf00015g01118.1, Peaxi162Scf00258g00618.1, Peaxi162Scf00480g00211.1, Peaxi162Scf00679g00410.1, Peaxi162Scf00760g00220.1, Peaxi162Scf00832g00019.1	Solyc04g011500.3.1, Solyc05g054480.3.1, Solyc06g076090.3.1, Solyc10g080500.2.1, Solyc11g065990.2.1	Sopen04g005680.1, Sopen05g032960.1, Sopen06g032500.1, Sopen10g031050.1, Sopen11g025710.1	PGSC0003DMG400000439, PGSC0003DMG400023429, PGSC0003DMG400023708, PGSC0003DMG400023708, PGSC0003DMG400027746, PGSC0003DMG400030319, PGSC0003DMG400030319
N0.HOG0000223	OG0000101	n197				MSTRG.10845.1, MSTRG.19907.1, MSTRG.19907.2, MSTRG.19907.3, MSTRG.19907.4, MSTRG.26084.1, MSTRG.6478.2, MSTRG.6478.4			Oeu007765.1, Oeu033735.1, Oeu045303.1, Oeu052729.1
N0.HOG0000224	OG0000101	n208				MSTRG.6480.1			Oeu054155.1
N0.HOG0000225	OG0000101	n209	St_PG1013_C00T002181.1, St_PG1013_C00T050418.1	St_PG4005_C00T007474.1, St_PG4005_C00T034055.1, St_PG4005_C00T035428.1	St_PG6243_C00T004849.1, St_PG6243_C00T022580.1, St_PG6243_C00T043562.1, St_PG6243_C00T052492.1		CAN.T1702.9, CAN.T249.6, CAN.T30.20, CAN.T34.8	Nitab4.5_0001137g0040.1, Nitab4.5_0002064g0070.1, Nitab4.5_0002488g0040.1, Nitab4.5_0009320g0010.1	Oeu047652.1	Peaxi162Scf00023g02024.1, Peaxi162Scf00025g02112.1, Peaxi162Scf00583g00529.1, Peaxi162Scf01290g00241.1	Solyc03g078400.3.1, Solyc04g049210.3.1, Solyc11g005330.2.1	Sopen03g021220.1, Sopen11g001340.1	PGSC0003DMG400003985, PGSC0003DMG400003985, PGSC0003DMG400018449, PGSC0003DMG400029745, PGSC0003DMG400029745, PGSC0003DMG400034773
N0.HOG0000226	OG0000101	n234							Oeu028498.1, Oeu064306.1		Solyc11g039660.1.1
N0.HOG0000227	OG0000101	n236	St_PG1013_C00T012639.1, St_PG1013_C00T056346.1		St_PG6243_C00T051761.1		CAN.T1686.3, CAN.T2054.1, CAN.T466.15	Nitab4.5_0000495g0050.1, Nitab4.5_0004269g0040.1, Nitab4.5_0005273g0010.1, Nitab4.5_0006882g0050.1
N0.HOG0000228	OG0000102	n1	St_PG1013_C00T015956.1, St_PG1013_C00T035044.1, St_PG1013_C00T058540.1, St_PG1013_C00T058541.1, St_PG1013_C00T063790.1	St_PG4005_C00T012576.1, St_PG4005_C00T012577.1, St_PG4005_C00T012578.1, St_PG4005_C00T012579.1, St_PG4005_C00T013750.1, St_PG4005_C00T042746.1, St_PG4005_C00T042747.1, St_PG4005_C00T042748.1, St_PG4005_C00T042749.1, St_PG4005_C00T043068.1	St_PG6243_C00T006527.1, St_PG6243_C00T010139.1, St_PG6243_C00T010140.1, St_PG6243_C00T017464.1, St_PG6243_C00T017465.1, St_PG6243_C00T034510.1, St_PG6243_C00T034511.1, St_PG6243_C00T056385.1, St_PG6243_C00T060644.1, St_PG6243_C00T060647.1, St_PG6243_C00T060648.1, St_PG6243_C00T060649.1, St_PG6243_C00T060650.1, St_PG6243_C00T060651.1, St_PG6243_C00T060652.1, St_PG6243_C00T060653.1, St_PG6243_C00T0…	MSTRG.16645.1	CAN.T1110.3, CAN.T1509.11, CAN.T1509.4, CAN.T1509.7, CAN.T1509.9, CAN.T162.80, CAN.T1972.3, CAN.T2022.4, CAN.T2022.5, CAN.T2022.6, CAN.T282.123, CAN.T282.124, CAN.T282.125, CAN.T282.128, CAN.T283.6, CAN.T397.39, CAN.T397.40, CAN.T532.83, CAN.T532.84, CAN.T532.85, CAN.T630.32	Nitab4.5_0000622g0110.1, Nitab4.5_0005875g0020.1	Oeu040686.1	Peaxi162Scf00125g00510.1, Peaxi162Scf00126g00211.1, Peaxi162Scf00126g00230.1	Solyc10g008230.3.1, Solyc10g008240.3.1, Solyc12g005970.1.1	Sopen10g004090.1, Sopen12g001930.1	PGSC0003DMG400013891, PGSC0003DMG400019970, PGSC0003DMG400021862, PGSC0003DMG400021863, PGSC0003DMG400022785, PGSC0003DMG400022785, PGSC0003DMG401009818, PGSC0003DMG401009818, PGSC0003DMG401009819, PGSC0003DMG401022784, PGSC0003DMG402009818, PGSC0003DMG402009818, PGSC0003DMG402009818, PGSC0003DMG402009818, PGSC0003DMG402009819, PGSC0003DMG402022784
N0.HOG0000229	OG0000102	n84							Oeu019254.1, Oeu032322.1, Oeu061464.1
N0.HOG0000230	OG0000102	n87	St_PG1013_C00T063789.1, St_PG1013_C00T063789.3			MSTRG.13635.1	CAN.T1509.3, CAN.T1509.5, CAN.T2022.3, CAN.T21106.1, CAN.T397.38, CAN.T397.42, CAN.T397.57, CAN.T532.82		Oeu006305.1		Solyc10g008220.4.1	Sopen10g004080.1	PGSC0003DMG400021861, PGSC0003DMG400021861
N0.HOG0000231	OG0000102	n102	St_PG1013_C00T014939.1, St_PG1013_C00T034003.1, St_PG1013_C00T043431.1, St_PG1013_C00T055046.1, St_PG1013_C00T057525.1	St_PG4005_C00T003966.1, St_PG4005_C00T009721.1, St_PG4005_C00T026469.1, St_PG4005_C00T042404.1, St_PG4005_C00T055306.1, St_PG4005_C00T055531.1	St_PG6243_C00T010829.1, St_PG6243_C00T015437.1, St_PG6243_C00T037983.1, St_PG6243_C00T037984.1, St_PG6243_C00T037985.1, St_PG6243_C00T050374.1, St_PG6243_C00T050977.1, St_PG6243_C00T068033.1, St_PG6243_C00T068034.1		CAN.T362.9, CAN.T378.9, CAN.T656.40	Nitab4.5_0000053g0250.1, Nitab4.5_0000294g0050.1, Nitab4.5_0001443g0020.1, Nitab4.5_0002067g0040.1, Nitab4.5_0003106g0040.1, Nitab4.5_0003268g0050.1, Nitab4.5_0003642g0030.1, Nitab4.5_0004902g0010.1, Nitab4.5_0004902g0020.1, Nitab4.5_0004902g0030.1, Nitab4.5_0008502g0010.1, Nitab4.5_0009633g0030.1, Nitab4.5_0010227g0010.1, Nitab4.5_0011427g0010.1, Nitab4.5_0013254g0010.1, Nitab4.5_0021231g0010.1		Peaxi162Scf00004g01815.1, Peaxi162Scf00137g00098.1, Peaxi162Scf00392g00022.1, Peaxi162Scf00966g00044.1	Solyc01g090430.3.1, Solyc05g009630.4.1, Solyc10g047320.2.1	Sopen01g036220.1, Sopen03g001670.1, Sopen05g005440.1, Sopen10g017600.1	PGSC0003DMG400031405, PGSC0003DMG400031405, PGSC0003DMG401026043, PGSC0003DMG401026043, PGSC0003DMG404026043
N0.HOG0000232	OG0000102	n157	St_PG1013_C00T023725.1, St_PG1013_C00T035729.1, St_PG1013_C00T065799.1		St_PG6243_C00T022474.1			Nitab4.5_0000280g0040.1, Nitab4.5_0002732g0020.1	Oeu031176.1				PGSC0003DMG400007477, PGSC0003DMG400017085, PGSC0003DMG401007461
N0.HOG0000233	OG0000102	n168				MSTRG.2251.1			Oeu004601.1, Oeu004602.1, Oeu016422.1, Oeu016424.1, Oeu031713.2, Oeu035327.1, Oeu042275.2, Oeu042277.3, Oeu042280.1, Oeu042281.1, Oeu042286.1, Oeu042354.1, Oeu044383.1, Oeu044384.1
N0.HOG0000234	OG0000102	n182				MSTRG.23182.1			Oeu003395.1, Oeu003400.3, Oeu023342.1, Oeu035341.1, Oeu037744.1
N0.HOG0000235	OG0000102	n187	St_PG1013_C00T010609.1, St_PG1013_C00T036704.1	St_PG4005_C00T001778.1, St_PG4005_C00T038760.1	St_PG6243_C00T004654.1, St_PG6243_C00T052289.1, St_PG6243_C00T052290.1	MSTRG.13636.1	CAN.T546.17	Nitab4.5_0001357g0050.1	Oeu002025.1, Oeu004473.1, Oeu004480.1, Oeu005047.1, Oeu006028.1, Oeu007003.1, Oeu008807.1, Oeu008808.2, Oeu009206.1, Oeu010177.1, Oeu010372.1, Oeu011078.1, Oeu016243.2, Oeu016247.1, Oeu016423.1, Oeu016426.1, Oeu016427.2, Oeu016430.1, Oeu020459.1, Oeu020462.1, Oeu020879.1, Oeu025544.1, Oeu025843.1, Oeu026262.2, Oeu026650.1, Oeu028198.1, Oeu028204.1, Oeu028339.2, Oeu031180.1, Oeu032536.1, Oeu033676…	Peaxi162Scf00337g00624.1, Peaxi162Scf00892g00121.1		Sopen11g027730.1	PGSC0003DMG400019627, PGSC0003DMG400019627
N0.HOG0000236	OG0000103	n0	St_PG1013_C00T005598.1, St_PG1013_C00T010935.1, St_PG1013_C00T025495.1, St_PG1013_C00T025585.1, St_PG1013_C00T025701.1, St_PG1013_C00T037308.1, St_PG1013_C00T057861.1, St_PG1013_C00T059952.1, St_PG1013_C00T063158.1	St_PG4005_C00T046172.1	St_PG6243_C00T002152.1, St_PG6243_C00T002153.1, St_PG6243_C00T008313.1, St_PG6243_C00T059230.1		CAN.T1131.31, CAN.T1646.4, CAN.T247.14					Sopen04g006640.1, Sopen10g009670.1, Sopen10g015600.1, Sopen10g023210.1	PGSC0003DMG400001018, PGSC0003DMG400004045, PGSC0003DMG400004476, PGSC0003DMG400005304, PGSC0003DMG400005477, PGSC0003DMG400009765, PGSC0003DMG400009786, PGSC0003DMG400015840, PGSC0003DMG400016755, PGSC0003DMG400021490, PGSC0003DMG400030126, PGSC0003DMG400034386, PGSC0003DMG400034388, PGSC0003DMG400034396, PGSC0003DMG400034459, PGSC0003DMG400034467, PGSC0003DMG400034496, PGSC0003DMG400034502, PGS…
N0.HOG0000237	OG0000104	n0	St_PG1013_C00T017023.1, St_PG1013_C00T020991.1, St_PG1013_C00T022713.1, St_PG1013_C00T034809.1, St_PG1013_C00T045039.1, St_PG1013_C00T061341.1		St_PG6243_C00T026566.1				Oeu000363.1, Oeu000941.1, Oeu001014.1, Oeu001037.1, Oeu001383.1, Oeu002473.1, Oeu002485.1, Oeu003105.1, Oeu003142.1, Oeu003156.1, Oeu003214.1, Oeu003483.1, Oeu003631.1, Oeu003640.1, Oeu003673.1, Oeu004050.1, Oeu004152.1, Oeu005253.1, Oeu005426.1, Oeu006140.1, Oeu006869.1, Oeu007253.1, Oeu007258.1, Oeu007373.1, Oeu007462.1, Oeu008180.1, Oeu008235.1, Oeu008542.1, Oeu008614.1, Oeu008967.1, Oeu009015…				PGSC0003DMG400036745
N0.HOG0000238	OG0000105	n0	St_PG1013_C00T013260.1, St_PG1013_C00T013261.1, St_PG1013_C00T013637.1, St_PG1013_C00T013638.1, St_PG1013_C00T013640.1, St_PG1013_C00T013642.1, St_PG1013_C00T013643.1, St_PG1013_C00T013644.1, St_PG1013_C00T013787.1, St_PG1013_C00T013790.1, St_PG1013_C00T013791.1, St_PG1013_C00T013793.1, St_PG1013_C00T013794.1, St_PG1013_C00T013816.1, St_PG1013_C00T013821.1, St_PG1013_C00T013823.1, St_PG1013_C00T0…	St_PG4005_C00T004084.1, St_PG4005_C00T011788.1, St_PG4005_C00T017899.1, St_PG4005_C00T017903.1, St_PG4005_C00T017904.1, St_PG4005_C00T035844.1, St_PG4005_C00T035845.1, St_PG4005_C00T035846.1, St_PG4005_C00T036368.1, St_PG4005_C00T036372.1, St_PG4005_C00T036376.1, St_PG4005_C00T036378.1, St_PG4005_C00T036381.1, St_PG4005_C00T042161.1, St_PG4005_C00T054815.1, St_PG4005_C00T054816.1, St_PG4005_C00T0…	St_PG6243_C00T004206.1, St_PG6243_C00T006040.1, St_PG6243_C00T006047.1, St_PG6243_C00T010047.1, St_PG6243_C00T014727.1, St_PG6243_C00T014728.1, St_PG6243_C00T016811.1, St_PG6243_C00T017432.1, St_PG6243_C00T023210.1, St_PG6243_C00T023211.1, St_PG6243_C00T023213.1, St_PG6243_C00T023264.1, St_PG6243_C00T023278.1, St_PG6243_C00T023279.1, St_PG6243_C00T023280.1, St_PG6243_C00T023282.1, St_PG6243_C00T0…	MSTRG.17075.1	CAN.T140.30, CAN.T151.10, CAN.T151.9, CAN.T194.22, CAN.T194.23, CAN.T194.3, CAN.T194.4, CAN.T274.7, CAN.T274.8, CAN.T274.9, CAN.T287.2, CAN.T458.21, CAN.T619.14, CAN.T619.15, CAN.T619.19, CAN.T619.22, CAN.T619.23, CAN.T619.24, CAN.T619.40, CAN.T619.41, CAN.T724.37, CAN.T724.38, CAN.T724.39, CAN.T808.4, CAN.T808.5, CAN.T880.14	Nitab4.5_0000497g0090.1, Nitab4.5_0000600g0130.1, Nitab4.5_0000771g0170.1, Nitab4.5_0001089g0070.1, Nitab4.5_0001089g0080.1, Nitab4.5_0001089g0090.1, Nitab4.5_0001568g0020.1, Nitab4.5_0005114g0020.1, Nitab4.5_0005356g0070.1, Nitab4.5_0005477g0010.1, Nitab4.5_0006691g0010.1, Nitab4.5_0007094g0010.1, Nitab4.5_0010406g0010.1	Oeu023942.3, Oeu042057.1	Peaxi162Scf00151g00077.1, Peaxi162Scf00441g00056.1	Solyc01g006180.4.1, Solyc04g009070.1.1, Solyc04g009080.1.1, Solyc04g009100.1.1, Solyc04g009110.1.1, Solyc04g009120.3.1, Solyc04g009150.1.1, Solyc04g009240.2.1, Solyc04g009250.1.1, Solyc04g009260.3.1, Solyc04g009280.1.1, Solyc04g009290.1.1, Solyc04g009690.2.1, Solyc04g025820.1.1, Solyc04g025840.3.1, Solyc04g025860.1.1, Solyc04g026110.4.1, Solyc07g039390.1.1, Solyc07g039400.3.1, Solyc07g039410.3.1,…	Sopen01g002190.1, Sopen04g004250.1, Sopen04g004270.1, Sopen04g004290.1, Sopen04g004370.1, Sopen04g004380.1, Sopen04g004390.1, Sopen04g004400.1, Sopen04g004400.2, Sopen04g004400.3, Sopen04g004410.1, Sopen04g013420.1, Sopen04g013460.1, Sopen07g018770.1, Sopen07g018780.1, Sopen07g018790.1, Sopen10g020540.1	PGSC0003DMG400006531, PGSC0003DMG400006533, PGSC0003DMG400010612, PGSC0003DMG400010613, PGSC0003DMG400010946, PGSC0003DMG400011517, PGSC0003DMG400011517, PGSC0003DMG400011519, PGSC0003DMG400011520, PGSC0003DMG400011521, PGSC0003DMG400011521, PGSC0003DMG400011523, PGSC0003DMG400011524, PGSC0003DMG400011525, PGSC0003DMG400011527, PGSC0003DMG400011528, PGSC0003DMG400011529, PGSC0003DMG400011920, PGS…
N0.HOG0000239	OG0000106	n0	St_PG1013_C00T000071.1, St_PG1013_C00T000225.1, St_PG1013_C00T000226.1, St_PG1013_C00T000227.1, St_PG1013_C00T007232.1, St_PG1013_C00T007233.1, St_PG1013_C00T007234.1, St_PG1013_C00T007759.1, St_PG1013_C00T007966.1, St_PG1013_C00T007968.1, St_PG1013_C00T010728.1, St_PG1013_C00T011617.1, St_PG1013_C00T034681.1, St_PG1013_C00T034705.1, St_PG1013_C00T037581.1, St_PG1013_C00T037582.1, St_PG1013_C00T0…	St_PG4005_C00T005959.1, St_PG4005_C00T006169.1, St_PG4005_C00T006171.1, St_PG4005_C00T006174.1, St_PG4005_C00T006178.1, St_PG4005_C00T006179.1, St_PG4005_C00T006180.1, St_PG4005_C00T006182.1, St_PG4005_C00T006183.1, St_PG4005_C00T006184.1, St_PG4005_C00T006186.1, St_PG4005_C00T006189.1, St_PG4005_C00T006940.1, St_PG4005_C00T007368.1, St_PG4005_C00T007693.1, St_PG4005_C00T007694.1, St_PG4005_C00T0…	St_PG6243_C00T004271.1, St_PG6243_C00T004433.1, St_PG6243_C00T005602.1, St_PG6243_C00T005603.1, St_PG6243_C00T008078.1, St_PG6243_C00T008514.1, St_PG6243_C00T017265.1, St_PG6243_C00T017266.1, St_PG6243_C00T017268.1, St_PG6243_C00T017269.1, St_PG6243_C00T023868.1, St_PG6243_C00T023870.1, St_PG6243_C00T026242.1, St_PG6243_C00T036942.1, St_PG6243_C00T036945.1, St_PG6243_C00T036946.1, St_PG6243_C00T0…		CAN.T1552.6, CAN.T220.10, CAN.T220.68, CAN.T220.69, CAN.T220.8, CAN.T220.9, CAN.T375.80, CAN.T461.3, CAN.T461.4, CAN.T461.5, CAN.T518.6, CAN.T555.8, CAN.T555.9, CAN.T616.12, CAN.T616.13, CAN.T616.14, CAN.T681.30, CAN.T681.32, CAN.T681.33, CAN.T681.34, CAN.T681.35, CAN.T681.36, CAN.T681.38, CAN.T681.39, CAN.T681.41, CAN.T681.42, CAN.T681.45, CAN.T681.46, CAN.T681.47, CAN.T681.49, CAN.T681.50, CAN.…	Nitab4.5_0000032g0080.1, Nitab4.5_0000309g0150.1, Nitab4.5_0000309g0160.1, Nitab4.5_0001689g0020.1, Nitab4.5_0001689g0040.1, Nitab4.5_0001689g0070.1, Nitab4.5_0002781g0050.1, Nitab4.5_0002781g0060.1, Nitab4.5_0002781g0080.1, Nitab4.5_0004200g0020.1, Nitab4.5_0004200g0030.1, Nitab4.5_0004200g0040.1, Nitab4.5_0004466g0060.1, Nitab4.5_0004585g0050.1, Nitab4.5_0004585g0060.1, Nitab4.5_0004585g0070.1,…		Peaxi162Scf00157g01645.1, Peaxi162Scf00157g01646.1, Peaxi162Scf00216g00063.1, Peaxi162Scf00536g00053.1, Peaxi162Scf00654g00009.1, Peaxi162Scf00654g00011.1, Peaxi162Scf00758g00005.1, Peaxi162Scf00758g00012.1, Peaxi162Scf00765g00212.1, Peaxi162Scf01366g00007.1, Peaxi162Scf01366g00017.1, Peaxi162Scf07198g00001.1	Solyc09g064690.1.1, Solyc09g098100.4.1, Solyc09g098130.3.1, Solyc12g038900.1.1, Solyc12g038910.1.1	Sopen09g026370.1, Sopen09g028120.1, Sopen09g036030.1, Sopen09g036040.1, Sopen09g036080.1, Sopen12g019040.1	PGSC0003DMG400006296, PGSC0003DMG400006570, PGSC0003DMG400006570, PGSC0003DMG400006571, PGSC0003DMG400006572, PGSC0003DMG400006573, PGSC0003DMG400006573, PGSC0003DMG400006576, PGSC0003DMG400006576, PGSC0003DMG400006576, PGSC0003DMG400006577, PGSC0003DMG400006580, PGSC0003DMG400006581, PGSC0003DMG400010287, PGSC0003DMG400011193, PGSC0003DMG400011193, PGSC0003DMG400011897, PGSC0003DMG400011898, PGS…
N0.HOG0000240	OG0000107	n0	St_PG1013_C00T012453.1, St_PG1013_C00T018703.1, St_PG1013_C00T024715.1, St_PG1013_C00T032283.1, St_PG1013_C00T032284.1, St_PG1013_C00T032286.1, St_PG1013_C00T032289.1, St_PG1013_C00T032290.1, St_PG1013_C00T032291.1, St_PG1013_C00T032292.1, St_PG1013_C00T032293.1, St_PG1013_C00T032294.1, St_PG1013_C00T032295.1, St_PG1013_C00T032297.1, St_PG1013_C00T032301.1, St_PG1013_C00T032302.1, St_PG1013_C00T0…	St_PG4005_C00T002574.1, St_PG4005_C00T008119.1, St_PG4005_C00T019330.1, St_PG4005_C00T026973.1, St_PG4005_C00T027069.1, St_PG4005_C00T027070.1, St_PG4005_C00T027071.1, St_PG4005_C00T046381.1, St_PG4005_C00T046382.1, St_PG4005_C00T046384.1, St_PG4005_C00T046386.1, St_PG4005_C00T046390.1, St_PG4005_C00T046394.1, St_PG4005_C00T046395.1, St_PG4005_C00T046397.1, St_PG4005_C00T047003.1, St_PG4005_C00T0…	St_PG6243_C00T009377.1, St_PG6243_C00T011063.1, St_PG6243_C00T011066.1, St_PG6243_C00T011067.1, St_PG6243_C00T023730.1, St_PG6243_C00T039652.1, St_PG6243_C00T039654.1, St_PG6243_C00T039657.1, St_PG6243_C00T050893.1, St_PG6243_C00T052822.1	MSTRG.16866.1	CAN.T1329.16, CAN.T1329.17, CAN.T1329.19, CAN.T1329.20, CAN.T1329.21, CAN.T1329.22, CAN.T1329.23, CAN.T1329.26, CAN.T1329.27, CAN.T1329.28, CAN.T1329.29, CAN.T1329.30, CAN.T1329.31, CAN.T1329.33, CAN.T1329.34, CAN.T1329.36, CAN.T1329.37, CAN.T1329.38, CAN.T1329.40, CAN.T1329.41, CAN.T1329.42, CAN.T1329.43, CAN.T1329.44, CAN.T1329.45, CAN.T222.103, CAN.T222.105, CAN.T222.110, CAN.T222.112, CAN.T22…	Nitab4.5_0000980g0380.1, Nitab4.5_0000980g0390.1, Nitab4.5_0000980g0400.1, Nitab4.5_0000980g0420.1, Nitab4.5_0000980g0430.1, Nitab4.5_0001088g0050.1, Nitab4.5_0001421g0090.1, Nitab4.5_0001438g0100.1, Nitab4.5_0002096g0100.1, Nitab4.5_0002096g0170.1, Nitab4.5_0002662g0100.1, Nitab4.5_0002662g0110.1, Nitab4.5_0002662g0120.1, Nitab4.5_0002662g0130.1, Nitab4.5_0002662g0140.1, Nitab4.5_0002693g0070.1,…	Oeu010057.1, Oeu010060.1, Oeu020683.1, Oeu060402.1, Oeu060405.1, Oeu060408.1	Peaxi162Scf00124g01711.1, Peaxi162Scf00362g00108.1, Peaxi162Scf00362g00118.1, Peaxi162Scf00362g00119.1, Peaxi162Scf00362g01059.1, Peaxi162Scf00362g01116.1, Peaxi162Scf00362g01117.1, Peaxi162Scf00362g01118.1, Peaxi162Scf00362g01119.1, Peaxi162Scf00362g01186.1, Peaxi162Scf00362g01191.1	Solyc01g110660.4.1, Solyc01g110670.3.1, Solyc01g110680.4.1, Solyc01g110710.3.1, Solyc01g110720.2.1, Solyc01g110730.4.1, Solyc01g110770.2.1, Solyc01g110780.1.1, Solyc01g110790.3.1, Solyc01g110800.3.1, Solyc01g110825.1.1, Solyc01g110860.1.1, Solyc01g110870.3.1, Solyc01g110880.1.1, Solyc01g110900.1.1, Solyc01g110903.1.1, Solyc01g110907.1.1, Solyc01g110930.1.1, Solyc01g110940.3.1, Solyc01g110980.4.1,…	Sopen01g052740.1, Sopen01g052750.1, Sopen01g052760.1, Sopen01g052780.1, Sopen01g052790.1, Sopen01g052800.1, Sopen01g052840.1, Sopen01g052850.1, Sopen01g052860.1, Sopen01g052870.1, Sopen01g052880.1, Sopen01g052900.1, Sopen01g052910.1, Sopen01g052930.1, Sopen01g052940.1, Sopen01g052950.1, Sopen01g052960.1, Sopen01g052970.1, Sopen01g052980.1, Sopen01g053010.1, Sopen01g053020.1, Sopen01g053040.1, Sop…	PGSC0003DMG400001601, PGSC0003DMG400001602, PGSC0003DMG400001603, PGSC0003DMG400001604, PGSC0003DMG400001605, PGSC0003DMG400001607, PGSC0003DMG400001609, PGSC0003DMG400001611, PGSC0003DMG400001612, PGSC0003DMG400001613, PGSC0003DMG400001641, PGSC0003DMG400001642, PGSC0003DMG400001643, PGSC0003DMG400001644, PGSC0003DMG400001645, PGSC0003DMG400001647, PGSC0003DMG400001648, PGSC0003DMG400001649, PGS…
N0.HOG0000241	OG0000108	n0	St_PG1013_C00T000053.1, St_PG1013_C00T000408.1, St_PG1013_C00T000549.1, St_PG1013_C00T000682.1, St_PG1013_C00T001327.1, St_PG1013_C00T002128.1, St_PG1013_C00T003133.1, St_PG1013_C00T004738.1, St_PG1013_C00T004904.1, St_PG1013_C00T004936.1, St_PG1013_C00T005158.1, St_PG1013_C00T005660.1, St_PG1013_C00T006389.1, St_PG1013_C00T006391.1, St_PG1013_C00T006723.1, St_PG1013_C00T010367.1, St_PG1013_C00T0…	St_PG4005_C00T002155.1, St_PG4005_C00T006116.1, St_PG4005_C00T008011.1, St_PG4005_C00T012861.1, St_PG4005_C00T017543.1, St_PG4005_C00T017545.1, St_PG4005_C00T017755.1, St_PG4005_C00T018270.1, St_PG4005_C00T018307.1, St_PG4005_C00T018833.1, St_PG4005_C00T018953.1, St_PG4005_C00T024904.1, St_PG4005_C00T026958.1, St_PG4005_C00T028510.1, St_PG4005_C00T031527.1, St_PG4005_C00T031529.1, St_PG4005_C00T0…	St_PG6243_C00T000196.1, St_PG6243_C00T003570.1, St_PG6243_C00T003588.1, St_PG6243_C00T004405.1, St_PG6243_C00T005695.1, St_PG6243_C00T007870.1, St_PG6243_C00T008648.1, St_PG6243_C00T009162.1, St_PG6243_C00T009183.1, St_PG6243_C00T009982.1, St_PG6243_C00T011564.1, St_PG6243_C00T012906.1, St_PG6243_C00T012995.1, St_PG6243_C00T013835.1, St_PG6243_C00T013868.1, St_PG6243_C00T014466.1, St_PG6243_C00T0…		CAN.T1183.13, CAN.T170.3, CAN.T504.48, CAN.T79.41	Nitab4.5_0000004g0110.1, Nitab4.5_0000009g0190.1, Nitab4.5_0000013g0450.1, Nitab4.5_0000078g0470.1, Nitab4.5_0000163g0160.1, Nitab4.5_0000186g0050.1, Nitab4.5_0000266g0160.1, Nitab4.5_0000273g0050.1, Nitab4.5_0000297g0200.1, Nitab4.5_0000411g0070.1, Nitab4.5_0000425g0190.1, Nitab4.5_0000433g0180.1, Nitab4.5_0000574g0180.1, Nitab4.5_0000593g0290.1, Nitab4.5_0000622g0160.1, Nitab4.5_0000629g0070.1,…		Peaxi162Scf00000g56011.1, Peaxi162Scf00004g00187.1, Peaxi162Scf00036g01610.1, Peaxi162Scf00054g00213.1, Peaxi162Scf00075g00009.1, Peaxi162Scf00100g00073.1, Peaxi162Scf00105g00128.1, Peaxi162Scf00416g00117.1, Peaxi162Scf00461g00107.1, Peaxi162Scf00464g00024.1, Peaxi162Scf00577g00023.1, Peaxi162Scf00614g00037.1	Solyc04g051320.1.1, Solyc05g039970.1.1	Sopen02g013460.1	PGSC0003DMG400006521, PGSC0003DMG400006521, PGSC0003DMG400013057, PGSC0003DMG400014015, PGSC0003DMG400019143, PGSC0003DMG400026063, PGSC0003DMG400029619, PGSC0003DMG400033083
N0.HOG0000242	OG0000109	n0	St_PG1013_C00T007854.1, St_PG1013_C00T008089.1, St_PG1013_C00T008095.1, St_PG1013_C00T008109.1, St_PG1013_C00T013595.1, St_PG1013_C00T013596.1, St_PG1013_C00T013597.1, St_PG1013_C00T013607.1, St_PG1013_C00T013608.1, St_PG1013_C00T054587.1, St_PG1013_C00T054821.1, St_PG1013_C00T054829.1, St_PG1013_C00T054831.1, St_PG1013_C00T054833.1, St_PG1013_C00T054848.1, St_PG1013_C00T055258.1, St_PG1013_C00T0…	St_PG4005_C00T003374.1, St_PG4005_C00T003403.1, St_PG4005_C00T003404.1, St_PG4005_C00T003405.1, St_PG4005_C00T003406.1, St_PG4005_C00T003424.1, St_PG4005_C00T003425.1, St_PG4005_C00T003426.1, St_PG4005_C00T003427.1, St_PG4005_C00T012851.1, St_PG4005_C00T013933.1, St_PG4005_C00T015162.1, St_PG4005_C00T015165.1, St_PG4005_C00T015166.1, St_PG4005_C00T026022.1, St_PG4005_C00T026024.1, St_PG4005_C00T0…	St_PG6243_C00T002560.1, St_PG6243_C00T004096.1, St_PG6243_C00T008385.1, St_PG6243_C00T009226.1, St_PG6243_C00T009733.1, St_PG6243_C00T009735.1, St_PG6243_C00T014844.1, St_PG6243_C00T022476.1, St_PG6243_C00T022477.1, St_PG6243_C00T022819.1, St_PG6243_C00T025039.1, St_PG6243_C00T025039.2, St_PG6243_C00T025043.1, St_PG6243_C00T025045.1, St_PG6243_C00T025061.1, St_PG6243_C00T033208.1, St_PG6243_C00T0…		CAN.T1069.15, CAN.T1099.15, CAN.T1207.1, CAN.T1335.4, CAN.T1335.5, CAN.T1638.5, CAN.T1638.7, CAN.T2131.1, CAN.T386.35, CAN.T411.39, CAN.T488.11, CAN.T58.28, CAN.T58.59, CAN.T58.60, CAN.T616.18, CAN.T767.23, CAN.T767.29, CAN.T767.30, CAN.T767.31, CAN.T767.32, CAN.T964.19, CAN.T975.15	Nitab4.5_0000145g0040.1, Nitab4.5_0000280g0140.1, Nitab4.5_0000334g0110.1, Nitab4.5_0000334g0120.1, Nitab4.5_0000334g0180.1, Nitab4.5_0000391g0020.1, Nitab4.5_0000391g0040.1, Nitab4.5_0000703g0130.1, Nitab4.5_0000703g0140.1, Nitab4.5_0000703g0150.1, Nitab4.5_0000703g0160.1, Nitab4.5_0000703g0170.1, Nitab4.5_0000703g0180.1, Nitab4.5_0000703g0190.1, Nitab4.5_0001503g0010.1, Nitab4.5_0001503g0020.1,…	Oeu017046.1	Peaxi162Scf00083g00194.1, Peaxi162Scf00179g00044.1, Peaxi162Scf00222g00013.1, Peaxi162Scf00222g00096.1, Peaxi162Scf00222g00120.1, Peaxi162Scf00222g00911.1, Peaxi162Scf00222g01021.1, Peaxi162Scf00222g01024.1, Peaxi162Scf00364g00017.1, Peaxi162Scf00364g00023.1, Peaxi162Scf00364g00024.1, Peaxi162Scf00364g00029.1, Peaxi162Scf00364g00227.1, Peaxi162Scf00364g00243.1, Peaxi162Scf00378g00212.1, Peaxi162S…	Solyc04g007490.3.1, Solyc05g005330.3.1, Solyc05g007350.3.1, Solyc05g007610.2.1, Solyc05g007620.1.1, Solyc05g007630.3.1, Solyc05g007640.3.1, Solyc05g012740.2.1, Solyc05g012745.1.1, Solyc05g012890.1.1, Solyc05g012900.4.1, Solyc05g012910.4.1, Solyc10g051180.1.1	Sopen04g002560.1, Sopen04g002570.1, Sopen05g001340.1, Sopen05g003260.1, Sopen05g003490.1, Sopen05g003500.1, Sopen05g003520.1, Sopen05g003520.2, Sopen05g003530.1, Sopen05g007570.1, Sopen05g007710.1	PGSC0003DMG400003380, PGSC0003DMG400003380, PGSC0003DMG400005970, PGSC0003DMG400005970, PGSC0003DMG400013506, PGSC0003DMG400013506, PGSC0003DMG400018441, PGSC0003DMG400018442, PGSC0003DMG400023062, PGSC0003DMG400023062, PGSC0003DMG400025545, PGSC0003DMG400025545, PGSC0003DMG400025545, PGSC0003DMG400025546, PGSC0003DMG400028339, PGSC0003DMG400028339, PGSC0003DMG400031265, PGSC0003DMG400031265, PGS…
N0.HOG0000243	OG0000110	n0		St_PG4005_C00T024493.1, St_PG4005_C00T024494.1	St_PG6243_C00T012609.1, St_PG6243_C00T049518.1		CAN.T1180.13		Oeu002232.1, Oeu003565.1, Oeu003901.1, Oeu005052.1, Oeu012041.1, Oeu012272.1, Oeu012686.1, Oeu014040.1, Oeu016766.1, Oeu022518.1, Oeu022825.1, Oeu023414.1, Oeu024667.1, Oeu025758.1, Oeu026298.1, Oeu028736.1, Oeu031199.1, Oeu032616.1, Oeu033928.1, Oeu034124.1, Oeu034290.1, Oeu034946.1, Oeu038650.1, Oeu039904.1, Oeu039973.1, Oeu042351.1, Oeu043802.1, Oeu043821.1, Oeu044037.1, Oeu046199.1, Oeu047684…			Sopen01g006520.1, Sopen01g008330.1, Sopen01g015310.1, Sopen01g017640.1, Sopen01g017640.2, Sopen01g018380.1, Sopen01g018390.1, Sopen01g018560.1, Sopen01g019760.1, Sopen01g023580.1, Sopen01g025060.1, Sopen01g025400.1, Sopen01g028390.1, Sopen01g028700.1, Sopen01g029240.1, Sopen01g029240.2, Sopen02g001620.1, Sopen02g002090.1, Sopen02g002100.1, Sopen02g002310.1, Sopen02g004180.1, Sopen02g004290.1, Sop…	PGSC0003DMG400001009, PGSC0003DMG400004225, PGSC0003DMG400004390, PGSC0003DMG400007580, PGSC0003DMG400011804, PGSC0003DMG400012365, PGSC0003DMG400012366, PGSC0003DMG400013969, PGSC0003DMG400014888, PGSC0003DMG400018020, PGSC0003DMG400022099, PGSC0003DMG400034367, PGSC0003DMG400034544, PGSC0003DMG400035157, PGSC0003DMG400035650, PGSC0003DMG400035721, PGSC0003DMG400035959, PGSC0003DMG400036344, PGS…
N0.HOG0000244	OG0000111	n0	St_PG1013_C00T001124.1, St_PG1013_C00T001189.1, St_PG1013_C00T001240.1, St_PG1013_C00T001273.1, St_PG1013_C00T001291.1, St_PG1013_C00T001326.1, St_PG1013_C00T001329.1, St_PG1013_C00T001334.1, St_PG1013_C00T001462.1, St_PG1013_C00T001816.1, St_PG1013_C00T001820.1, St_PG1013_C00T001945.1, St_PG1013_C00T001997.1, St_PG1013_C00T002139.1, St_PG1013_C00T003109.1, St_PG1013_C00T003835.1, St_PG1013_C00T0…									Sopen01g021010.1	PGSC0003DMG400019988, PGSC0003DMG400023825, PGSC0003DMG400035690, PGSC0003DMG400039982, PGSC0003DMG400042388, PGSC0003DMG400044422, PGSC0003DMG400045140, PGSC0003DMG400045735
N0.HOG0000245	OG0000112	n0	St_PG1013_C00T033804.1, St_PG1013_C00T051259.1	St_PG4005_C00T043631.1, St_PG4005_C00T053553.1	St_PG6243_C00T005045.1, St_PG6243_C00T038190.1, St_PG6243_C00T063308.1		CAN.T1169.9, CAN.T341.4	Nitab4.5_0000008g0750.1, Nitab4.5_0000008g0760.1, Nitab4.5_0000008g0770.1, Nitab4.5_0000021g0950.1, Nitab4.5_0000021g0970.1, Nitab4.5_0000036g0370.1, Nitab4.5_0000036g0380.1, Nitab4.5_0000102g0290.1, Nitab4.5_0000103g0320.1, Nitab4.5_0000227g0060.1, Nitab4.5_0000228g0040.1, Nitab4.5_0000326g0300.1, Nitab4.5_0000477g0180.1, Nitab4.5_0000498g0130.1, Nitab4.5_0000522g0020.1, Nitab4.5_0000522g0040.1,…	Oeu000014.1, Oeu000023.2, Oeu000618.1, Oeu001559.1, Oeu001888.1, Oeu002342.1, Oeu002602.1, Oeu003922.1, Oeu004057.1, Oeu004679.1, Oeu006207.1, Oeu006469.1, Oeu006741.1, Oeu006905.1, Oeu007341.1, Oeu007402.1, Oeu007641.1, Oeu007757.1, Oeu008705.1, Oeu008706.1, Oeu009097.1, Oeu009863.1, Oeu010400.1, Oeu010881.1, Oeu011569.1, Oeu011678.1, Oeu011860.1, Oeu012179.1, Oeu012726.1, Oeu013316.1, Oeu014502…		Solyc01g094420.3.1, Solyc06g008150.3.1	Sopen01g038220.1, Sopen06g002980.1	PGSC0003DMG400000031, PGSC0003DMG400000031, PGSC0003DMG400000031, PGSC0003DMG400000031, PGSC0003DMG400000031, PGSC0003DMG400000031, PGSC0003DMG400014694, PGSC0003DMG400014694
N0.HOG0000246	OG0000113	n0							Oeu000211.1, Oeu000483.1, Oeu001016.1, Oeu001209.1, Oeu001553.1, Oeu002229.1, Oeu003029.1, Oeu003286.1, Oeu003534.1, Oeu003549.1, Oeu003879.1, Oeu003935.2, Oeu004077.1, Oeu004095.1, Oeu004191.1, Oeu004199.1, Oeu004313.1, Oeu004493.1, Oeu004647.1, Oeu004840.1, Oeu004896.1, Oeu005624.1, Oeu005671.1, Oeu005854.1, Oeu006187.1, Oeu006794.1, Oeu007139.1, Oeu007144.1, Oeu007150.1, Oeu007606.1, Oeu007611…
N0.HOG0000247	OG0000114	n0	St_PG1013_C00T005571.1, St_PG1013_C00T007452.1, St_PG1013_C00T008871.1, St_PG1013_C00T010923.1, St_PG1013_C00T010924.1, St_PG1013_C00T012413.1, St_PG1013_C00T013711.1, St_PG1013_C00T014533.1, St_PG1013_C00T019110.1, St_PG1013_C00T020804.1, St_PG1013_C00T021646.1, St_PG1013_C00T025099.1, St_PG1013_C00T025693.1, St_PG1013_C00T025694.1, St_PG1013_C00T034214.1, St_PG1013_C00T042721.1, St_PG1013_C00T0…	St_PG4005_C00T007648.1, St_PG4005_C00T055490.1	St_PG6243_C00T037775.1			Nitab4.5_0000006g0190.1, Nitab4.5_0000006g0230.1, Nitab4.5_0000023g0250.1, Nitab4.5_0000087g0200.1, Nitab4.5_0000093g0030.1, Nitab4.5_0000147g0250.1, Nitab4.5_0000250g0050.1, Nitab4.5_0000340g0110.1, Nitab4.5_0000427g0020.1, Nitab4.5_0000468g0160.1, Nitab4.5_0000596g0010.1, Nitab4.5_0000605g0190.1, Nitab4.5_0000616g0030.1, Nitab4.5_0000616g0050.1, Nitab4.5_0000616g0060.1, Nitab4.5_0000822g0010.1,…		Peaxi162Scf00028g00133.1, Peaxi162Scf00620g00074.1	Solyc02g020930.1.1, Solyc04g028445.1.1	Sopen00g005910.1, Sopen01g005980.1, Sopen01g005990.1, Sopen01g006860.1, Sopen01g006870.1, Sopen01g007610.1, Sopen01g017400.1, Sopen01g017450.1, Sopen01g018230.1, Sopen01g024270.1, Sopen01g024730.1, Sopen01g025640.1, Sopen02g001450.1, Sopen02g002190.1, Sopen02g007640.1, Sopen02g008460.1, Sopen02g012430.1, Sopen03g009960.1, Sopen03g019350.1, Sopen03g027360.1, Sopen04g010980.1, Sopen04g012320.1, Sop…	PGSC0003DMG400003877, PGSC0003DMG400004361, PGSC0003DMG400007583, PGSC0003DMG400007768, PGSC0003DMG400010968, PGSC0003DMG400011760, PGSC0003DMG400016492, PGSC0003DMG400029152, PGSC0003DMG400032786, PGSC0003DMG400035984, PGSC0003DMG400036138, PGSC0003DMG400036402, PGSC0003DMG400037380, PGSC0003DMG400037673, PGSC0003DMG400038213, PGSC0003DMG400038265, PGSC0003DMG400038272, PGSC0003DMG400039321, PGS…
N0.HOG0000248	OG0000115	n0	St_PG1013_C00T026249.1, St_PG1013_C00T050185.1, St_PG1013_C00T054215.1	St_PG4005_C00T017749.1	St_PG6243_C00T000137.1, St_PG6243_C00T000154.1, St_PG6243_C00T000798.1, St_PG6243_C00T000833.1, St_PG6243_C00T001284.1, St_PG6243_C00T001402.1, St_PG6243_C00T001612.1, St_PG6243_C00T001750.1, St_PG6243_C00T002835.1, St_PG6243_C00T002939.1, St_PG6243_C00T003027.1, St_PG6243_C00T003493.1, St_PG6243_C00T003598.1, St_PG6243_C00T003944.1, St_PG6243_C00T003974.1, St_PG6243_C00T004063.1, St_PG6243_C00T0…	MSTRG.9260.1	CAN.T341.14, CAN.T556.10, CAN.T702.29, CAN.T811.2, CAN.T93.44					Sopen01g027940.1, Sopen02g006920.1, Sopen03g020940.1, Sopen04g010020.1, Sopen06g007340.1, Sopen08g011250.1, Sopen10g025950.1	PGSC0003DMG400010969, PGSC0003DMG400011857, PGSC0003DMG400023824, PGSC0003DMG400030179, PGSC0003DMG400036826
N0.HOG0000249	OG0000116	n0							Oeu000008.1, Oeu000302.1, Oeu000668.1, Oeu001078.1, Oeu002038.1, Oeu002156.1, Oeu002301.1, Oeu002538.1, Oeu002567.1, Oeu002631.1, Oeu002645.1, Oeu002780.1, Oeu003818.1, Oeu003823.2, Oeu004055.1, Oeu004245.1, Oeu004371.1, Oeu004863.1, Oeu004963.1, Oeu005042.1, Oeu005102.1, Oeu005111.1, Oeu005112.1, Oeu005265.1, Oeu005509.1, Oeu005510.1, Oeu005609.1, Oeu005897.1, Oeu005899.1, Oeu005914.1, Oeu006085…
N0.HOG0000250	OG0000117	n0	St_PG1013_C00T000636.1, St_PG1013_C00T023053.1, St_PG1013_C00T023692.1, St_PG1013_C00T023927.1, St_PG1013_C00T024583.1, St_PG1013_C00T026187.1, St_PG1013_C00T026476.1, St_PG1013_C00T026525.1, St_PG1013_C00T026685.1, St_PG1013_C00T026723.1, St_PG1013_C00T026773.1, St_PG1013_C00T026786.1, St_PG1013_C00T026987.1, St_PG1013_C00T027055.1, St_PG1013_C00T027164.1, St_PG1013_C00T027251.1, St_PG1013_C00T0…	St_PG4005_C00T000268.1, St_PG4005_C00T017284.1, St_PG4005_C00T019702.1, St_PG4005_C00T019800.1, St_PG4005_C00T019915.1, St_PG4005_C00T020035.1, St_PG4005_C00T020212.1, St_PG4005_C00T020351.1, St_PG4005_C00T020666.1, St_PG4005_C00T020693.1, St_PG4005_C00T020823.1, St_PG4005_C00T021017.1, St_PG4005_C00T021290.1, St_PG4005_C00T022139.1, St_PG4005_C00T022173.1, St_PG4005_C00T022315.1, St_PG4005_C00T0…	St_PG6243_C00T022274.1, St_PG6243_C00T022735.1, St_PG6243_C00T022961.1, St_PG6243_C00T024300.1, St_PG6243_C00T025679.1, St_PG6243_C00T026232.1, St_PG6243_C00T026726.1, St_PG6243_C00T026737.1, St_PG6243_C00T026987.1, St_PG6243_C00T027029.1, St_PG6243_C00T027041.1, St_PG6243_C00T027078.1, St_PG6243_C00T027100.1, St_PG6243_C00T027116.1, St_PG6243_C00T027126.1, St_PG6243_C00T027161.1, St_PG6243_C00T0…		CAN.T1.10, CAN.T1007.1, CAN.T1012.2, CAN.T1012.3, CAN.T1012.4, CAN.T1183.3, CAN.T1478.9, CAN.T1693.6, CAN.T1897.7, CAN.T3.25, CAN.T445.6, CAN.T653.1, CAN.T793.44, CAN.T88.2	Nitab4.5_0000138g0260.1, Nitab4.5_0000342g0250.1, Nitab4.5_0003644g0070.1, Nitab4.5_0009663g0040.1, Nitab4.5_0009663g0050.1	Oeu012807.1, Oeu025654.1, Oeu028778.1	Peaxi162Scf00021g00818.1, Peaxi162Scf00021g00819.1, Peaxi162Scf00068g00152.1, Peaxi162Scf00937g00111.1, Peaxi162Scf01064g00230.1	Solyc00g500065.1.1, Solyc04g039820.3.1, Solyc04g039830.3.1, Solyc09g091410.2.1	Sopen04g010000.1, Sopen07g002120.1
N0.HOG0000251	OG0000118	n0	St_PG1013_C00T000692.1, St_PG1013_C00T006458.1, St_PG1013_C00T006459.1, St_PG1013_C00T006461.1, St_PG1013_C00T006463.1, St_PG1013_C00T006466.1, St_PG1013_C00T007808.1, St_PG1013_C00T008694.1, St_PG1013_C00T018759.1, St_PG1013_C00T019120.1, St_PG1013_C00T019562.1, St_PG1013_C00T019565.1, St_PG1013_C00T019567.1, St_PG1013_C00T020682.1, St_PG1013_C00T024832.1, St_PG1013_C00T024931.1, St_PG1013_C00T0…	St_PG4005_C00T004810.1, St_PG4005_C00T005972.1, St_PG4005_C00T006272.1, St_PG4005_C00T007690.1, St_PG4005_C00T008522.1, St_PG4005_C00T008523.1, St_PG4005_C00T008525.1, St_PG4005_C00T008526.1, St_PG4005_C00T008775.1, St_PG4005_C00T009536.1, St_PG4005_C00T010511.1, St_PG4005_C00T012848.1, St_PG4005_C00T025927.1, St_PG4005_C00T034546.1, St_PG4005_C00T037808.1, St_PG4005_C00T038663.1, St_PG4005_C00T0…	St_PG6243_C00T000261.1, St_PG6243_C00T001667.1, St_PG6243_C00T002557.1, St_PG6243_C00T004729.1, St_PG6243_C00T005592.1, St_PG6243_C00T005593.1, St_PG6243_C00T005594.1, St_PG6243_C00T005735.1, St_PG6243_C00T008116.1, St_PG6243_C00T008705.1, St_PG6243_C00T008707.1, St_PG6243_C00T008708.1, St_PG6243_C00T008710.1, St_PG6243_C00T008714.1, St_PG6243_C00T008725.1, St_PG6243_C00T012281.1, St_PG6243_C00T0…		CAN.T111.11, CAN.T111.12, CAN.T111.13, CAN.T111.16, CAN.T111.17, CAN.T1184.14, CAN.T1392.11, CAN.T1392.12, CAN.T201.31, CAN.T262.2, CAN.T26643.1, CAN.T315.5, CAN.T765.41, CAN.T765.43, CAN.T765.44, CAN.T782.17, CAN.T843.1, CAN.T843.2, CAN.T843.3, CAN.T843.4	Nitab4.5_0000153g0130.1, Nitab4.5_0000163g0010.1, Nitab4.5_0000234g0010.1, Nitab4.5_0000234g0030.1, Nitab4.5_0000234g0040.1, Nitab4.5_0000598g0080.1, Nitab4.5_0000738g0160.1, Nitab4.5_0002260g0260.1, Nitab4.5_0003358g0030.1, Nitab4.5_0004114g0070.1, Nitab4.5_0004335g0020.1, Nitab4.5_0007309g0020.1, Nitab4.5_0007309g0030.1, Nitab4.5_0007309g0050.1, Nitab4.5_0008777g0010.1, Nitab4.5_0017846g0010.1	Oeu001124.1, Oeu011834.2, Oeu028858.1	Peaxi162Scf00006g00057.1, Peaxi162Scf00006g00075.1, Peaxi162Scf00006g00412.1, Peaxi162Scf00006g00718.1, Peaxi162Scf00061g00181.1, Peaxi162Scf00307g00011.1, Peaxi162Scf00440g00014.1, Peaxi162Scf00538g00047.1, Peaxi162Scf00593g00002.1, Peaxi162Scf00593g00034.1, Peaxi162Scf00593g00315.1, Peaxi162Scf00611g00062.1, Peaxi162Scf00611g00063.1, Peaxi162Scf00611g00064.1, Peaxi162Scf00611g00065.1, Peaxi162S…	Solyc12g005210.1.1, Solyc12g016147.1.1, Solyc12g016150.1.1, Solyc12g016170.1.1, Solyc12g016180.1.1, Solyc12g017300.1.1	Sopen11g026860.1, Sopen12g007870.1, Sopen12g007920.1, Sopen12g007950.1, Sopen12g007960.1, Sopen12g008670.1, Sopen12g025800.1, Sopen12g025810.1, Sopen12g025820.1	PGSC0003DMG400005533, PGSC0003DMG400005534, PGSC0003DMG400005968, PGSC0003DMG400034608, PGSC0003DMG400035463, PGSC0003DMG400035476, PGSC0003DMG400037342, PGSC0003DMG400038163, PGSC0003DMG400038199, PGSC0003DMG400038955, PGSC0003DMG400039981, PGSC0003DMG400040076, PGSC0003DMG400041411, PGSC0003DMG400043176, PGSC0003DMG400044231, PGSC0003DMG400044285, PGSC0003DMG400044576, PGSC0003DMG400045649, PGS…
N0.HOG0000252	OG0000119	n0	St_PG1013_C00T000033.1, St_PG1013_C00T000034.1, St_PG1013_C00T000039.1, St_PG1013_C00T000040.1, St_PG1013_C00T000041.1, St_PG1013_C00T000043.1, St_PG1013_C00T000044.1, St_PG1013_C00T000045.1, St_PG1013_C00T002834.1, St_PG1013_C00T002835.1, St_PG1013_C00T002836.1, St_PG1013_C00T002837.1, St_PG1013_C00T002838.1, St_PG1013_C00T003679.1, St_PG1013_C00T003680.1, St_PG1013_C00T003685.1, St_PG1013_C00T0…	St_PG4005_C00T002463.1, St_PG4005_C00T002874.1, St_PG4005_C00T005280.1, St_PG4005_C00T008278.1, St_PG4005_C00T009602.1, St_PG4005_C00T009603.1, St_PG4005_C00T009604.1, St_PG4005_C00T009605.1, St_PG4005_C00T009606.1, St_PG4005_C00T009608.1, St_PG4005_C00T009609.1, St_PG4005_C00T010998.1, St_PG4005_C00T011000.1, St_PG4005_C00T014506.1, St_PG4005_C00T023833.1, St_PG4005_C00T025320.1, St_PG4005_C00T0…	St_PG6243_C00T007496.1, St_PG6243_C00T007497.1, St_PG6243_C00T043519.1, St_PG6243_C00T043520.1	MSTRG.10040.1	CAN.T107.10, CAN.T107.17, CAN.T107.36, CAN.T107.9, CAN.T1200.2, CAN.T1324.3, CAN.T1567.3, CAN.T1679.4, CAN.T1690.10, CAN.T1690.11, CAN.T3456.1, CAN.T418.4, CAN.T500.46, CAN.T500.48, CAN.T500.49, CAN.T500.55, CAN.T500.56, CAN.T500.58, CAN.T500.59, CAN.T500.84, CAN.T500.88, CAN.T500.89, CAN.T749.7, CAN.T749.8, CAN.T749.9, CAN.T888.16, CAN.T947.29, CAN.T947.30, CAN.T947.31	Nitab4.5_0000022g0360.1, Nitab4.5_0000306g0210.1, Nitab4.5_0000306g0240.1, Nitab4.5_0000334g0170.1, Nitab4.5_0000941g0140.1, Nitab4.5_0000941g0150.1, Nitab4.5_0000960g0240.1, Nitab4.5_0001425g0140.1, Nitab4.5_0002205g0060.1, Nitab4.5_0002398g0060.1, Nitab4.5_0003070g0050.1, Nitab4.5_0003868g0030.1, Nitab4.5_0003868g0040.1, Nitab4.5_0003868g0050.1, Nitab4.5_0003868g0060.1, Nitab4.5_0004504g0040.1,…		Peaxi162Scf00047g00846.1, Peaxi162Scf00047g00852.1, Peaxi162Scf00145g01525.1, Peaxi162Scf00145g01527.1, Peaxi162Scf00145g01528.1, Peaxi162Scf00145g01529.1, Peaxi162Scf00244g00105.1, Peaxi162Scf00244g01121.1, Peaxi162Scf00493g00437.1, Peaxi162Scf00493g00440.1, Peaxi162Scf00493g00441.1, Peaxi162Scf00566g00610.1, Peaxi162Scf00637g00116.1		Sopen01g028730.1, Sopen09g031780.1, Sopen11g001630.1	PGSC0003DMG400003430, PGSC0003DMG400003430, PGSC0003DMG400003794, PGSC0003DMG400003795, PGSC0003DMG400003800, PGSC0003DMG400003802, PGSC0003DMG400003834, PGSC0003DMG400003835, PGSC0003DMG400006076, PGSC0003DMG400006095, PGSC0003DMG400008700, PGSC0003DMG400008704, PGSC0003DMG400012788, PGSC0003DMG400018858, PGSC0003DMG400018861, PGSC0003DMG400018866, PGSC0003DMG400018866, PGSC0003DMG400018867, PGS…
N0.HOG0000253	OG0000120	n0	St_PG1013_C00T004200.1, St_PG1013_C00T004260.1, St_PG1013_C00T004270.1, St_PG1013_C00T011834.1, St_PG1013_C00T018622.1, St_PG1013_C00T018655.1, St_PG1013_C00T018704.1, St_PG1013_C00T019585.1, St_PG1013_C00T019586.1, St_PG1013_C00T019586.2, St_PG1013_C00T025426.1, St_PG1013_C00T040765.1, St_PG1013_C00T051348.1, St_PG1013_C00T062967.1, St_PG1013_C00T065062.1, St_PG1013_C00T065123.1, St_PG1013_C00T0…	St_PG4005_C00T006948.1, St_PG4005_C00T014010.1, St_PG4005_C00T029242.1, St_PG4005_C00T049769.1, St_PG4005_C00T049776.1, St_PG4005_C00T050544.1, St_PG4005_C00T050549.1, St_PG4005_C00T053263.1, St_PG4005_C00T056160.1	St_PG6243_C00T003205.1, St_PG6243_C00T003311.1, St_PG6243_C00T003374.1, St_PG6243_C00T009129.1, St_PG6243_C00T009137.1, St_PG6243_C00T009138.1, St_PG6243_C00T043169.1, St_PG6243_C00T043231.1, St_PG6243_C00T047124.1, St_PG6243_C00T047196.1, St_PG6243_C00T047302.1, St_PG6243_C00T049139.1, St_PG6243_C00T052161.1, St_PG6243_C00T068075.1		CAN.T108.40, CAN.T1121.7, CAN.T1121.8, CAN.T1121.9, CAN.T1126.10, CAN.T1126.11, CAN.T1143.2, CAN.T1156.5, CAN.T1186.26, CAN.T1186.44, CAN.T1209.1, CAN.T1209.3, CAN.T1227.3, CAN.T1344.10, CAN.T1344.8, CAN.T1374.17, CAN.T1375.10, CAN.T1375.11, CAN.T1375.9, CAN.T1470.10, CAN.T1470.6, CAN.T1557.16, CAN.T1565.4, CAN.T1565.5, CAN.T1579.16, CAN.T1579.17, CAN.T160.13, CAN.T1683.2, CAN.T1703.14, CAN.T1799…	Nitab4.5_0000053g0050.1, Nitab4.5_0000072g0220.1, Nitab4.5_0000110g0400.1, Nitab4.5_0000143g0320.1, Nitab4.5_0000271g0070.1, Nitab4.5_0000437g0110.1, Nitab4.5_0000519g0140.1, Nitab4.5_0000519g0240.1, Nitab4.5_0000743g0070.1, Nitab4.5_0000856g0040.1, Nitab4.5_0000874g0100.1, Nitab4.5_0001036g0090.1, Nitab4.5_0001088g0160.1, Nitab4.5_0001114g0120.1, Nitab4.5_0001198g0090.1, Nitab4.5_0001290g0170.1,…	Oeu004911.1, Oeu037055.1, Oeu050288.1		Solyc02g087270.2.1, Solyc02g091570.1.1, Solyc02g094080.1.1, Solyc07g150113.1.1, Solyc09g005480.3.1, Solyc09g005520.2.1, Solyc09g005770.1.1, Solyc09g150103.1.1, Solyc11g008300.1.1, Solyc11g012540.2.1, Solyc11g012550.3.1, Solyc11g012560.3.1	Sopen01g003950.1, Sopen01g047470.1, Sopen02g032030.1, Sopen09g001370.1, Sopen09g001450.1, Sopen09g001450.2, Sopen09g001690.1, Sopen09g001690.2, Sopen11g004020.1, Sopen11g004110.1, Sopen11g006650.1, Sopen11g007270.1, Sopen11g007280.1, Sopen11g007290.1	PGSC0003DMG400001294, PGSC0003DMG400003869, PGSC0003DMG400004721, PGSC0003DMG400007423, PGSC0003DMG400007431, PGSC0003DMG400008905, PGSC0003DMG400008905, PGSC0003DMG400010705, PGSC0003DMG400011379, PGSC0003DMG400013260, PGSC0003DMG400013272, PGSC0003DMG400013290, PGSC0003DMG400013290, PGSC0003DMG400013290, PGSC0003DMG400013291, PGSC0003DMG400013291, PGSC0003DMG400013376, PGSC0003DMG400014896, PGS…
N0.HOG0000254	OG0000121	n1	St_PG1013_C00T014116.1, St_PG1013_C00T060873.1	St_PG4005_C00T005775.1, St_PG4005_C00T031156.1	St_PG6243_C00T033341.1	MSTRG.16411.1, MSTRG.16411.2, MSTRG.16411.3	CAN.T566.54	Nitab4.5_0001110g0110.1, Nitab4.5_0002912g0020.1	Oeu019851.2, Oeu054267.2	Peaxi162Scf00459g00056.1	Solyc12g096510.3.1	Sopen12g032340.1	PGSC0003DMG400029364
N0.HOG0000255	OG0000121	n17	St_PG1013_C00T000531.1, St_PG1013_C00T000534.1, St_PG1013_C00T021399.1, St_PG1013_C00T034149.1, St_PG1013_C00T034311.1, St_PG1013_C00T038567.1, St_PG1013_C00T047016.1, St_PG1013_C00T047017.1, St_PG1013_C00T047020.1, St_PG1013_C00T055994.1	St_PG4005_C00T001408.1, St_PG4005_C00T003409.1, St_PG4005_C00T003667.1, St_PG4005_C00T003668.1, St_PG4005_C00T004197.1, St_PG4005_C00T004201.1, St_PG4005_C00T006611.1, St_PG4005_C00T006635.1, St_PG4005_C00T006636.1, St_PG4005_C00T006637.1, St_PG4005_C00T006638.1, St_PG4005_C00T006639.1, St_PG4005_C00T006650.1, St_PG4005_C00T006653.1, St_PG4005_C00T007601.1, St_PG4005_C00T007602.1, St_PG4005_C00T0…	St_PG6243_C00T000415.1, St_PG6243_C00T000419.1, St_PG6243_C00T021211.1, St_PG6243_C00T035837.1, St_PG6243_C00T037664.1, St_PG6243_C00T040865.1, St_PG6243_C00T061098.1, St_PG6243_C00T061099.1, St_PG6243_C00T061103.1	MSTRG.11682.1	CAN.T1002.14, CAN.T1056.3, CAN.T1056.6, CAN.T1056.7, CAN.T1056.8, CAN.T1161.35, CAN.T1161.36, CAN.T1161.40, CAN.T1161.42, CAN.T1161.43, CAN.T1161.45, CAN.T1161.56, CAN.T1527.3, CAN.T1527.4, CAN.T1560.1, CAN.T1709.2, CAN.T1858.4, CAN.T282.56, CAN.T3102.1, CAN.T3102.2, CAN.T475.28, CAN.T58.55, CAN.T58.56, CAN.T58.57, CAN.T608.9, CAN.T641.4, CAN.T700.28, CAN.T787.30, CAN.T787.31, CAN.T787.32, CAN.T7…	Nitab4.5_0000053g0220.1, Nitab4.5_0000074g0240.1, Nitab4.5_0000074g0250.1, Nitab4.5_0000175g0380.1, Nitab4.5_0000175g0430.1, Nitab4.5_0000175g0440.1, Nitab4.5_0000175g0450.1, Nitab4.5_0000175g0460.1, Nitab4.5_0000343g0130.1, Nitab4.5_0000366g0120.1, Nitab4.5_0001392g0030.1, Nitab4.5_0001392g0040.1, Nitab4.5_0001392g0050.1, Nitab4.5_0001727g0210.1, Nitab4.5_0001777g0010.1, Nitab4.5_0001818g0040.1,…	Oeu006963.1, Oeu020236.2, Oeu035200.1, Oeu036502.1	Peaxi162Scf00127g00132.1, Peaxi162Scf00130g00021.1, Peaxi162Scf00130g01329.1, Peaxi162Scf00147g00137.1, Peaxi162Scf00165g00310.1, Peaxi162Scf00324g00326.1, Peaxi162Scf00324g00517.1, Peaxi162Scf00324g00520.1, Peaxi162Scf00324g00528.1, Peaxi162Scf00324g00529.1, Peaxi162Scf00324g00532.1, Peaxi162Scf00324g00534.1, Peaxi162Scf00392g00017.1, Peaxi162Scf00392g00027.1, Peaxi162Scf00392g00127.1, Peaxi162S…	Solyc01g016960.1.1, Solyc01g017700.1.1, Solyc01g081110.4.1, Solyc01g087200.3.1, Solyc04g007090.1.1, Solyc04g011890.1.1, Solyc04g011960.2.1, Solyc04g011980.1.1, Solyc04g012010.3.1, Solyc04g076330.3.1, Solyc06g062440.4.1, Solyc07g009180.1.1, Solyc07g009190.1.1, Solyc07g009200.1.1, Solyc07g009220.2.1, Solyc08g074250.3.1	Sopen00g008750.1, Sopen01g032720.1, Sopen01g034260.1, Sopen01g045980.1, Sopen02g010610.1, Sopen04g002150.1, Sopen04g002170.1, Sopen04g006110.1, Sopen04g006120.1, Sopen06g021930.1, Sopen07g017170.1, Sopen07g017190.1, Sopen08g022900.1	PGSC0003DMG400001790, PGSC0003DMG400002960, PGSC0003DMG400002960, PGSC0003DMG400002961, PGSC0003DMG400002962, PGSC0003DMG400004523, PGSC0003DMG400004524, PGSC0003DMG400004873, PGSC0003DMG400004874, PGSC0003DMG400006800, PGSC0003DMG400006800, PGSC0003DMG400009372, PGSC0003DMG400013091, PGSC0003DMG400013091, PGSC0003DMG400015878, PGSC0003DMG400016372, PGSC0003DMG400017087, PGSC0003DMG400017087, PGS…
N0.HOG0000256	OG0000122	n0	St_PG1013_C00T003366.1, St_PG1013_C00T007599.1, St_PG1013_C00T008857.1, St_PG1013_C00T008864.1, St_PG1013_C00T010510.1, St_PG1013_C00T010530.1, St_PG1013_C00T013739.1, St_PG1013_C00T021578.1, St_PG1013_C00T023551.1, St_PG1013_C00T025159.1, St_PG1013_C00T025161.1, St_PG1013_C00T025162.1, St_PG1013_C00T025180.1, St_PG1013_C00T025181.1, St_PG1013_C00T034350.1, St_PG1013_C00T035717.1, St_PG1013_C00T0…	St_PG4005_C00T002163.1, St_PG4005_C00T003158.1, St_PG4005_C00T003271.1, St_PG4005_C00T003589.1, St_PG4005_C00T003590.1, St_PG4005_C00T003591.1, St_PG4005_C00T003592.1, St_PG4005_C00T003594.1, St_PG4005_C00T003603.1, St_PG4005_C00T003603.2, St_PG4005_C00T005379.1, St_PG4005_C00T013000.1, St_PG4005_C00T013634.1, St_PG4005_C00T018131.1, St_PG4005_C00T018295.1, St_PG4005_C00T018296.1, St_PG4005_C00T0…	St_PG6243_C00T002930.1, St_PG6243_C00T006448.1, St_PG6243_C00T008911.1, St_PG6243_C00T008912.1, St_PG6243_C00T008914.1, St_PG6243_C00T008915.1, St_PG6243_C00T008928.1, St_PG6243_C00T008935.1, St_PG6243_C00T008936.1, St_PG6243_C00T008939.1, St_PG6243_C00T008940.1, St_PG6243_C00T008943.1, St_PG6243_C00T008944.1, St_PG6243_C00T020857.1, St_PG6243_C00T023549.1, St_PG6243_C00T031645.1, St_PG6243_C00T0…		CAN.T1043.2, CAN.T1043.3, CAN.T1043.4, CAN.T1115.4, CAN.T1317.1, CAN.T1369.1, CAN.T139.3, CAN.T139.7, CAN.T139.8, CAN.T139.9, CAN.T263.7, CAN.T305.45, CAN.T305.47, CAN.T483.8, CAN.T49.12, CAN.T66.8, CAN.T74.8, CAN.T903.2	Nitab4.5_0000157g0230.1, Nitab4.5_0000157g0250.1, Nitab4.5_0000157g0310.1, Nitab4.5_0000157g0370.1, Nitab4.5_0000166g0010.1, Nitab4.5_0000426g0200.1, Nitab4.5_0000426g0220.1, Nitab4.5_0000488g0100.1, Nitab4.5_0000595g0170.1, Nitab4.5_0000885g0050.1, Nitab4.5_0001504g0010.1, Nitab4.5_0001591g0030.1, Nitab4.5_0002430g0070.1, Nitab4.5_0002618g0010.1, Nitab4.5_0002618g0020.1, Nitab4.5_0002742g0050.1,…		Peaxi162Scf00159g00156.1, Peaxi162Scf00159g01111.1, Peaxi162Scf00723g00019.1	Solyc01g011470.1.1, Solyc04g007010.3.1, Solyc04g007760.3.1, Solyc04g007765.1.1, Solyc04g007770.3.1, Solyc04g007780.3.1, Solyc04g007790.3.1, Solyc04g007820.3.1, Solyc04g050950.3.1, Solyc04g150101.1.1, Solyc04g150102.1.1, Solyc08g023660.3.1, Solyc10g048030.2.1	Sopen00g010180.1, Sopen01g007560.1, Sopen01g007580.1, Sopen03g009330.1, Sopen04g001750.1, Sopen04g002200.1, Sopen04g002770.1, Sopen04g002840.1, Sopen04g002860.1, Sopen04g002870.1, Sopen04g002880.1, Sopen04g002880.2, Sopen04g002900.1, Sopen04g002940.1, Sopen04g022130.1, Sopen08g010510.1, Sopen10g019020.1, Sopen10g019160.1, Sopen10g019180.1	PGSC0003DMG400002414, PGSC0003DMG400002861, PGSC0003DMG400002862, PGSC0003DMG400002874, PGSC0003DMG400005985, PGSC0003DMG400005985, PGSC0003DMG400007459, PGSC0003DMG400007460, PGSC0003DMG400007765, PGSC0003DMG400007766, PGSC0003DMG400007766, PGSC0003DMG400007767, PGSC0003DMG400011716, PGSC0003DMG400011716, PGSC0003DMG400013156, PGSC0003DMG400013156, PGSC0003DMG400013162, PGSC0003DMG400013830, PGS…
N0.HOG0000257	OG0000123	n0	St_PG1013_C00T003865.1, St_PG1013_C00T003981.1, St_PG1013_C00T004986.1, St_PG1013_C00T005003.1, St_PG1013_C00T005004.1, St_PG1013_C00T008283.1, St_PG1013_C00T008893.1, St_PG1013_C00T012170.1, St_PG1013_C00T012174.1, St_PG1013_C00T012458.1, St_PG1013_C00T013144.1, St_PG1013_C00T013952.1, St_PG1013_C00T016337.1, St_PG1013_C00T018718.1, St_PG1013_C00T018719.1, St_PG1013_C00T024993.1, St_PG1013_C00T0…	St_PG4005_C00T000697.1, St_PG4005_C00T000697.2, St_PG4005_C00T008025.1, St_PG4005_C00T008304.1, St_PG4005_C00T008729.1, St_PG4005_C00T013636.1, St_PG4005_C00T017143.1, St_PG4005_C00T017260.1, St_PG4005_C00T017687.1, St_PG4005_C00T017688.1, St_PG4005_C00T018529.1, St_PG4005_C00T018530.1, St_PG4005_C00T025934.1, St_PG4005_C00T026972.1, St_PG4005_C00T027531.1, St_PG4005_C00T027752.1, St_PG4005_C00T0…	St_PG6243_C00T004546.1, St_PG6243_C00T005788.1, St_PG6243_C00T005960.1, St_PG6243_C00T008135.1, St_PG6243_C00T011339.1, St_PG6243_C00T011340.1, St_PG6243_C00T013111.1, St_PG6243_C00T015374.1, St_PG6243_C00T018829.1, St_PG6243_C00T018830.1, St_PG6243_C00T024525.1, St_PG6243_C00T025880.1, St_PG6243_C00T034518.1, St_PG6243_C00T036180.1, St_PG6243_C00T036767.1, St_PG6243_C00T043909.1, St_PG6243_C00T0…		CAN.T1060.3, CAN.T135.13, CAN.T1377.6, CAN.T1453.1, CAN.T1574.2, CAN.T17376.1, CAN.T1785.1, CAN.T211.11, CAN.T251.4, CAN.T28.3, CAN.T48.14, CAN.T507.10, CAN.T831.2, CAN.T895.27, CAN.T895.28, CAN.T93.14	Nitab4.5_0000062g0230.1, Nitab4.5_0000062g0240.1, Nitab4.5_0000068g0470.1, Nitab4.5_0000074g0110.1, Nitab4.5_0000138g0170.1, Nitab4.5_0000140g0170.1, Nitab4.5_0000154g0340.1, Nitab4.5_0000229g0050.1, Nitab4.5_0000255g0300.1, Nitab4.5_0000416g0230.1, Nitab4.5_0000421g0120.1, Nitab4.5_0000456g0080.1, Nitab4.5_0000471g0100.1, Nitab4.5_0000612g0070.1, Nitab4.5_0000668g0040.1, Nitab4.5_0000679g0120.1,…	Oeu005258.1, Oeu007614.1, Oeu016711.1, Oeu018388.1, Oeu021350.1, Oeu029662.1, Oeu031012.1, Oeu032295.1, Oeu036654.1, Oeu041304.1, Oeu047507.2, Oeu048290.1, Oeu050751.1, Oeu059542.1, Oeu060777.1	Peaxi162Scf00005g00443.1, Peaxi162Scf00016g01219.1, Peaxi162Scf00024g00071.1, Peaxi162Scf00039g00318.1, Peaxi162Scf00039g03111.1, Peaxi162Scf00085g00185.1, Peaxi162Scf00085g00186.1, Peaxi162Scf00109g00039.1, Peaxi162Scf00109g00210.1, Peaxi162Scf00116g00003.1, Peaxi162Scf00138g00153.1, Peaxi162Scf00168g00125.1, Peaxi162Scf00168g00136.1, Peaxi162Scf00169g00632.1, Peaxi162Scf00173g00019.1, Peaxi162S…	Solyc03g013290.1.1, Solyc05g042010.1.1, Solyc05g042160.1.1, Solyc07g026870.1.1, Solyc07g039615.1.1, Solyc08g015830.1.1, Solyc09g030510.1.1, Solyc10g061950.3.1, Solyc10g061955.1.1, Solyc10g150115.1.1, Solyc11g042920.3.1, Solyc11g044937.1.1, Solyc12g019450.1.1, Solyc12g049612.1.1	Sopen01g012110.1, Sopen04g016690.1, Sopen04g016690.2, Sopen04g020530.1, Sopen05g022950.1, Sopen09g020910.1, Sopen10g026150.1, Sopen11g015860.1, Sopen11g015860.2	PGSC0003DMG400007663, PGSC0003DMG400007737, PGSC0003DMG400011107, PGSC0003DMG400016266, PGSC0003DMG400031894, PGSC0003DMG400036508, PGSC0003DMG400037966, PGSC0003DMG400040446, PGSC0003DMG400040673, PGSC0003DMG400040822, PGSC0003DMG400045435, PGSC0003DMG400046551
N0.HOG0000258	OG0000124	n1	St_PG1013_C00T004056.1, St_PG1013_C00T035838.1, St_PG1013_C00T043534.1	St_PG4005_C00T012688.1, St_PG4005_C00T012897.1, St_PG4005_C00T014652.1, St_PG4005_C00T018178.1, St_PG4005_C00T018184.1, St_PG4005_C00T034806.1, St_PG4005_C00T034826.1, St_PG4005_C00T034827.1, St_PG4005_C00T034833.1, St_PG4005_C00T036029.1, St_PG4005_C00T036030.1	St_PG6243_C00T005389.1, St_PG6243_C00T005952.1, St_PG6243_C00T018362.1, St_PG6243_C00T018363.1, St_PG6243_C00T038387.1, St_PG6243_C00T038387.2, St_PG6243_C00T057315.1, St_PG6243_C00T058906.1, St_PG6243_C00T058912.1, St_PG6243_C00T058915.1	MSTRG.20225.1, MSTRG.20225.2, MSTRG.20225.5	CAN.T355.12	Nitab4.5_0001185g0020.1	Oeu045052.1	Peaxi162Scf00003g02838.1	Solyc10g048195.1.1, Solyc10g049210.3.1, Solyc10g049270.2.1	Sopen04g007850.1, Sopen04g014840.1, Sopen10g020280.1, Sopen10g020430.1	PGSC0003DMG400003241, PGSC0003DMG400016107, PGSC0003DMG400022103, PGSC0003DMG400025682
N0.HOG0000259	OG0000124	n43				MSTRG.11123.1, MSTRG.20226.2, MSTRG.20226.3, MSTRG.20226.5, MSTRG.20226.6, MSTRG.20231.3, MSTRG.20231.5, MSTRG.20231.6, MSTRG.20231.7			Oeu001387.1, Oeu004337.1, Oeu013803.1, Oeu019584.1, Oeu019585.2, Oeu020290.4, Oeu020296.1, Oeu025313.1, Oeu025314.1, Oeu028147.1, Oeu028148.1, Oeu028334.1, Oeu030461.1, Oeu044147.1, Oeu044884.1, Oeu044892.3, Oeu044896.1, Oeu044905.3, Oeu044910.1, Oeu057209.1	Peaxi162Scf00152g00525.1, Peaxi162Scf00152g00532.1, Peaxi162Scf00152g00533.1, Peaxi162Scf00377g00017.1
N0.HOG0000260	OG0000124	n77	St_PG1013_C00T000770.1, St_PG1013_C00T014428.1, St_PG1013_C00T014429.1, St_PG1013_C00T014430.1, St_PG1013_C00T055736.1, St_PG1013_C00T055742.1, St_PG1013_C00T055874.1, St_PG1013_C00T060645.1, St_PG1013_C00T060646.1, St_PG1013_C00T060647.1	St_PG4005_C00T000735.1, St_PG4005_C00T000739.1, St_PG4005_C00T004087.1, St_PG4005_C00T031370.1, St_PG4005_C00T031371.1, St_PG4005_C00T031373.1, St_PG4005_C00T031374.1, St_PG4005_C00T031374.2, St_PG4005_C00T047536.1	St_PG6243_C00T016808.1, St_PG6243_C00T017390.1, St_PG6243_C00T017392.1, St_PG6243_C00T017393.1, St_PG6243_C00T033572.1, St_PG6243_C00T033576.1, St_PG6243_C00T033579.1, St_PG6243_C00T040610.1, St_PG6243_C00T040740.1	MSTRG.20232.2	CAN.T112.24, CAN.T371.16, CAN.T371.17, CAN.T371.18, CAN.T371.19, CAN.T724.42, CAN.T975.13	Nitab4.5_0002314g0010.1, Nitab4.5_0002314g0020.1, Nitab4.5_0009338g0030.1		Peaxi162Scf00081g00275.1, Peaxi162Scf00160g00069.1, Peaxi162Scf00160g00529.1, Peaxi162Scf00160g00623.1, Peaxi162Scf00160g00624.1, Peaxi162Scf00160g00626.1	Solyc04g077670.3.1, Solyc04g079040.4.1, Solyc04g079060.3.1, Solyc12g088250.2.1, Solyc12g088280.3.1	Sopen04g031310.1, Sopen04g032610.1, Sopen04g032630.1, Sopen04g032640.1, Sopen12g030270.1, Sopen12g030270.2, Sopen12g030280.1	PGSC0003DMG400008018, PGSC0003DMG400008018, PGSC0003DMG400008018, PGSC0003DMG400011542, PGSC0003DMG400011542, PGSC0003DMG400011542, PGSC0003DMG400011542, PGSC0003DMG400011542, PGSC0003DMG400011542, PGSC0003DMG400034671, PGSC0003DMG402010623
N0.HOG0000261	OG0000124	n144	St_PG1013_C00T003108.1, St_PG1013_C00T003110.1, St_PG1013_C00T016351.1, St_PG1013_C00T016352.1, St_PG1013_C00T021644.1, St_PG1013_C00T053881.1, St_PG1013_C00T053885.1, St_PG1013_C00T053886.1, St_PG1013_C00T055876.1, St_PG1013_C00T055876.2, St_PG1013_C00T056012.1, St_PG1013_C00T056012.2, St_PG1013_C00T056013.1	St_PG4005_C00T001388.1, St_PG4005_C00T001389.1, St_PG4005_C00T009264.1, St_PG4005_C00T038386.1, St_PG4005_C00T038387.1, St_PG4005_C00T038387.2, St_PG4005_C00T041558.1, St_PG4005_C00T047662.1, St_PG4005_C00T052252.1, St_PG4005_C00T057622.1	St_PG6243_C00T017896.1, St_PG6243_C00T023935.1, St_PG6243_C00T040742.1, St_PG6243_C00T040885.1, St_PG6243_C00T046771.1, St_PG6243_C00T051708.1, St_PG6243_C00T065108.1, St_PG6243_C00T065112.1	MSTRG.22213.1, MSTRG.22214.1, MSTRG.22215.1, MSTRG.22215.2, MSTRG.22215.3, MSTRG.22216.1	CAN.T1088.2, CAN.T112.23, CAN.T1131.6, CAN.T1239.1, CAN.T1375.4, CAN.T1375.5, CAN.T1411.2, CAN.T1508.1, CAN.T2004.2, CAN.T2004.3, CAN.T295.5, CAN.T702.48, CAN.T724.46, CAN.T724.47	Nitab4.5_0002776g0040.1, Nitab4.5_0002796g0050.1, Nitab4.5_0005149g0070.1		Peaxi162Scf00003g03428.1, Peaxi162Scf00117g00055.1, Peaxi162Scf00117g00057.1, Peaxi162Scf00281g00211.1, Peaxi162Scf00340g00006.1, Peaxi162Scf00340g00111.1, Peaxi162Scf00801g00001.1, Peaxi162Scf00883g01014.1	Solyc04g076120.3.1, Solyc04g076130.3.1, Solyc04g077640.4.1, Solyc04g077650.3.1, Solyc05g050770.4.1, Solyc05g050780.3.1, Solyc12g019560.1.1, Solyc12g019570.2.1	Sopen04g030040.1, Sopen04g030050.1, Sopen04g030050.2, Sopen04g030050.3, Sopen04g031280.1, Sopen04g031280.2, Sopen04g031290.1, Sopen05g029220.1, Sopen05g029230.1, Sopen06g005290.1, Sopen12g009820.1, Sopen12g009820.2, Sopen12g009820.3, Sopen12g009820.4	PGSC0003DMG400007029, PGSC0003DMG400010625, PGSC0003DMG400010625, PGSC0003DMG400010625, PGSC0003DMG400010625, PGSC0003DMG400010625, PGSC0003DMG400029158, PGSC0003DMG401007028, PGSC0003DMG401007028, PGSC0003DMG401012908, PGSC0003DMG402007028, PGSC0003DMG402012908
N0.HOG0000262	OG0000125	n0									Solyc05g150108.1.1, Solyc06g006015.1.1, Solyc09g055790.1.1, Solyc11g061755.1.1, Solyc12g042005.1.1	Sopen01g005180.1, Sopen01g005810.1, Sopen01g007360.1, Sopen01g008920.1, Sopen01g010290.1, Sopen01g010850.1, Sopen01g011120.1, Sopen01g011400.1, Sopen01g011590.1, Sopen01g011910.1, Sopen01g012340.1, Sopen01g012440.1, Sopen01g012650.1, Sopen01g012700.1, Sopen01g013200.1, Sopen01g013460.1, Sopen01g013600.1, Sopen01g013680.1, Sopen01g013880.1, Sopen01g013880.2, Sopen01g013880.3, Sopen01g014090.1, Sop…
N0.HOG0000263	OG0000126	n0	St_PG1013_C00T001053.1, St_PG1013_C00T001054.1, St_PG1013_C00T013092.1, St_PG1013_C00T021052.1, St_PG1013_C00T021053.1, St_PG1013_C00T021834.1, St_PG1013_C00T021959.1, St_PG1013_C00T022447.1, St_PG1013_C00T023248.1, St_PG1013_C00T023446.1, St_PG1013_C00T023611.1, St_PG1013_C00T023826.1, St_PG1013_C00T024160.1, St_PG1013_C00T025782.1, St_PG1013_C00T051525.1, St_PG1013_C00T051526.1, St_PG1013_C00T0…	St_PG4005_C00T011972.1, St_PG4005_C00T015126.1, St_PG4005_C00T015127.1, St_PG4005_C00T016282.1, St_PG4005_C00T016283.1, St_PG4005_C00T016850.1, St_PG4005_C00T016851.1, St_PG4005_C00T016852.1, St_PG4005_C00T016853.1, St_PG4005_C00T016857.1, St_PG4005_C00T016858.1, St_PG4005_C00T016859.1, St_PG4005_C00T019717.1, St_PG4005_C00T019718.1, St_PG4005_C00T019721.1, St_PG4005_C00T019722.1, St_PG4005_C00T0…			CAN.T133.4, CAN.T1574.4, CAN.T719.2, CAN.T719.3, CAN.T719.4, CAN.T780.5	Nitab4.5_0000759g0010.1, Nitab4.5_0008989g0010.1, Nitab4.5_0011417g0040.1, Nitab4.5_0011558g0010.1	Oeu010508.1	Peaxi162Scf00016g00911.1	Solyc01g009790.1.1, Solyc08g061680.3.1, Solyc08g061690.3.1, Solyc08g061710.3.1, Solyc08g061720.1.1, Solyc08g061730.3.1, Solyc08g061740.3.1, Solyc08g061750.1.1, Solyc08g061755.1.1, Solyc08g061770.1.1, Solyc08g061780.3.1, Solyc08g061790.3.1, Solyc11g018855.1.1, Solyc11g019850.1.1, Solyc11g019880.3.1, Solyc11g019890.3.1, Solyc11g019900.1.1, Solyc11g020360.3.1, Solyc11g020365.1.1, Solyc11g020370.1.1,…	Sopen00g005920.1, Sopen11g009990.1, Sopen11g010000.1, Sopen11g012340.1, Sopen11g023710.1	PGSC0003DMG400003493, PGSC0003DMG400010282, PGSC0003DMG400011938, PGSC0003DMG400016936, PGSC0003DMG400018714, PGSC0003DMG400026772, PGSC0003DMG400026805, PGSC0003DMG400026807, PGSC0003DMG400027995, PGSC0003DMG400034461, PGSC0003DMG400034473, PGSC0003DMG400034593, PGSC0003DMG400034602, PGSC0003DMG400035116, PGSC0003DMG400035440, PGSC0003DMG400035835, PGSC0003DMG400035881, PGSC0003DMG400036132, PGS…
N0.HOG0000264	OG0000127	n0	St_PG1013_C00T003271.1, St_PG1013_C00T016927.1, St_PG1013_C00T016928.1, St_PG1013_C00T016930.1, St_PG1013_C00T021152.1, St_PG1013_C00T021153.1, St_PG1013_C00T021171.1, St_PG1013_C00T021175.1, St_PG1013_C00T021970.1, St_PG1013_C00T023583.1, St_PG1013_C00T023591.1, St_PG1013_C00T024111.1, St_PG1013_C00T024112.1, St_PG1013_C00T024438.1, St_PG1013_C00T036483.1, St_PG1013_C00T052906.1, St_PG1013_C00T0…	St_PG4005_C00T002977.1, St_PG4005_C00T002978.1, St_PG4005_C00T005133.1, St_PG4005_C00T005134.1, St_PG4005_C00T005135.1, St_PG4005_C00T005139.1, St_PG4005_C00T005145.1, St_PG4005_C00T005146.1, St_PG4005_C00T008950.1, St_PG4005_C00T008951.1, St_PG4005_C00T014503.1, St_PG4005_C00T023099.1, St_PG4005_C00T023395.1, St_PG4005_C00T023397.1, St_PG4005_C00T023405.1, St_PG4005_C00T023406.1, St_PG4005_C00T0…	St_PG6243_C00T000962.1, St_PG6243_C00T000963.1, St_PG6243_C00T001560.1, St_PG6243_C00T001561.1, St_PG6243_C00T005702.1, St_PG6243_C00T005703.1, St_PG6243_C00T020806.1, St_PG6243_C00T020807.1, St_PG6243_C00T020809.1, St_PG6243_C00T020810.1, St_PG6243_C00T020817.1, St_PG6243_C00T021081.1, St_PG6243_C00T021083.1, St_PG6243_C00T021084.1, St_PG6243_C00T021085.1, St_PG6243_C00T021087.1, St_PG6243_C00T0…	MSTRG.10209.1	CAN.T1844.2, CAN.T1900.1, CAN.T203.33, CAN.T203.34, CAN.T203.35, CAN.T203.36, CAN.T203.39, CAN.T203.40, CAN.T280.2, CAN.T280.3, CAN.T280.4, CAN.T371.132, CAN.T645.22, CAN.T645.23	Nitab4.5_0000261g0160.1, Nitab4.5_0000261g0260.1, Nitab4.5_0000261g0270.1, Nitab4.5_0000261g0280.1, Nitab4.5_0000375g0080.1, Nitab4.5_0000444g0090.1, Nitab4.5_0000444g0110.1, Nitab4.5_0002425g0010.1, Nitab4.5_0003514g0020.1, Nitab4.5_0003514g0030.1, Nitab4.5_0003514g0060.1, Nitab4.5_0007908g0020.1, Nitab4.5_0009785g0040.1, Nitab4.5_0009785g0050.1, Nitab4.5_0010990g0010.1, Nitab4.5_0010990g0020.1,…	Oeu005184.1, Oeu010633.1, Oeu017803.1, Oeu017804.1, Oeu017808.1, Oeu017810.1, Oeu019460.1, Oeu019462.1, Oeu023274.1, Oeu023275.1, Oeu033577.1, Oeu033578.1, Oeu033580.1, Oeu036368.1, Oeu036371.1, Oeu036373.1, Oeu036376.1, Oeu036378.1, Oeu036379.1, Oeu036382.1, Oeu036389.1, Oeu036390.1, Oeu036394.1, Oeu036397.1, Oeu036402.1, Oeu036403.1, Oeu036404.1, Oeu038751.1	Peaxi162Scf00014g00025.1, Peaxi162Scf00183g00092.1, Peaxi162Scf00183g00919.1, Peaxi162Scf00183g00925.1, Peaxi162Scf00839g00210.1, Peaxi162Scf00890g00022.1, Peaxi162Scf00890g00023.1, Peaxi162Scf00978g00425.1, Peaxi162Scf01132g00013.1, Peaxi162Scf01132g00017.1, Peaxi162Scf01132g00020.1, Peaxi162Scf01132g00135.1	Solyc05g017770.1.1, Solyc05g017780.1.1, Solyc09g005190.3.1, Solyc09g014720.3.1, Solyc09g014740.3.1, Solyc10g076530.2.1, Solyc10g076540.1.1, Solyc10g076550.1.1, Solyc10g076560.1.1, Solyc11g072140.3.1	Sopen09g001150.1, Sopen09g001150.2, Sopen09g001170.1, Sopen09g007550.1, Sopen09g007560.1, Sopen09g007570.1, Sopen09g007580.1, Sopen10g028160.1, Sopen10g028190.1, Sopen11g029790.1	PGSC0003DMG400008482, PGSC0003DMG400008499, PGSC0003DMG400011792, PGSC0003DMG400011793, PGSC0003DMG400011793, PGSC0003DMG400019167, PGSC0003DMG400019170, PGSC0003DMG400019171, PGSC0003DMG400019172, PGSC0003DMG400019173, PGSC0003DMG400025668, PGSC0003DMG400025668, PGSC0003DMG400027391, PGSC0003DMG400027392, PGSC0003DMG400036044, PGSC0003DMG401008483, PGSC0003DMG401011794, PGSC0003DMG402008483, PGS…
N0.HOG0000265	OG0000128	n0	St_PG1013_C00T003661.1, St_PG1013_C00T003742.1, St_PG1013_C00T013784.1, St_PG1013_C00T013966.1, St_PG1013_C00T013973.1, St_PG1013_C00T013974.1, St_PG1013_C00T013975.1, St_PG1013_C00T013975.2, St_PG1013_C00T013975.3, St_PG1013_C00T013982.1, St_PG1013_C00T013984.1, St_PG1013_C00T013986.1, St_PG1013_C00T014024.1, St_PG1013_C00T014046.1, St_PG1013_C00T024685.1, St_PG1013_C00T035915.1, St_PG1013_C00T0…	St_PG4005_C00T000580.1, St_PG4005_C00T000581.1, St_PG4005_C00T000583.1, St_PG4005_C00T000584.1, St_PG4005_C00T000622.1, St_PG4005_C00T000623.1, St_PG4005_C00T000624.1, St_PG4005_C00T000625.1, St_PG4005_C00T000628.1, St_PG4005_C00T000629.1, St_PG4005_C00T000653.1, St_PG4005_C00T000654.1, St_PG4005_C00T000658.1, St_PG4005_C00T000659.1, St_PG4005_C00T000660.1, St_PG4005_C00T000661.1, St_PG4005_C00T0…	St_PG6243_C00T006188.1, St_PG6243_C00T006201.1, St_PG6243_C00T006207.1, St_PG6243_C00T006208.1, St_PG6243_C00T006211.1, St_PG6243_C00T006221.1, St_PG6243_C00T006227.1, St_PG6243_C00T010592.1, St_PG6243_C00T019403.1, St_PG6243_C00T019405.1, St_PG6243_C00T019406.1, St_PG6243_C00T019407.1, St_PG6243_C00T019408.1, St_PG6243_C00T019427.1, St_PG6243_C00T019428.1, St_PG6243_C00T019431.1, St_PG6243_C00T0…		CAN.T1076.2, CAN.T1363.4, CAN.T186.54, CAN.T194.15, CAN.T194.16, CAN.T244.1, CAN.T33.14, CAN.T525.47, CAN.T525.48, CAN.T525.49, CAN.T525.50, CAN.T525.52, CAN.T525.53, CAN.T525.54, CAN.T525.56, CAN.T525.57, CAN.T525.58, CAN.T525.59, CAN.T525.60, CAN.T525.61, CAN.T525.63, CAN.T525.65, CAN.T525.66, CAN.T525.67, CAN.T525.68, CAN.T525.70, CAN.T525.71, CAN.T525.72, CAN.T525.73, CAN.T584.12, CAN.T619.16…	Nitab4.5_0000057g0030.1, Nitab4.5_0000057g0040.1, Nitab4.5_0002334g0060.1, Nitab4.5_0005401g0010.1, Nitab4.5_0005800g0010.1, Nitab4.5_0008451g0010.1		Peaxi162Scf00050g00632.1, Peaxi162Scf00569g00314.1	Solyc04g012110.2.1, Solyc04g014645.1.1, Solyc07g006770.2.1	Sopen00g009730.1, Sopen04g004790.1, Sopen04g006200.1, Sopen04g006300.1, Sopen04g006300.2, Sopen04g006760.1, Sopen04g007010.1, Sopen04g007020.1, Sopen04g008000.1, Sopen07g002870.1, Sopen07g005840.1	PGSC0003DMG400006065, PGSC0003DMG400010939, PGSC0003DMG400012103, PGSC0003DMG400013953, PGSC0003DMG400013954, PGSC0003DMG400013955, PGSC0003DMG400013956, PGSC0003DMG400013957, PGSC0003DMG400013957, PGSC0003DMG400015121, PGSC0003DMG400016015, PGSC0003DMG400016015, PGSC0003DMG400018752, PGSC0003DMG400019048, PGSC0003DMG400019051, PGSC0003DMG400021017, PGSC0003DMG400021018, PGSC0003DMG400022001, PGS…
N0.HOG0000266	OG0000129	n0	St_PG1013_C00T004985.1, St_PG1013_C00T050531.1, St_PG1013_C00T057734.1, St_PG1013_C00T058362.1	St_PG4005_C00T025460.1, St_PG4005_C00T047756.1, St_PG4005_C00T055658.1	St_PG6243_C00T023311.1, St_PG6243_C00T024729.1, St_PG6243_C00T026129.1		CAN.T464.26, CAN.T906.4					Sopen00g011800.1, Sopen00g011910.1, Sopen01g006890.1, Sopen01g008900.1, Sopen01g009600.1, Sopen01g009780.1, Sopen01g010870.1, Sopen01g016720.1, Sopen01g017960.1, Sopen01g018100.1, Sopen01g026010.1, Sopen01g027950.1, Sopen01g028770.2, Sopen02g004020.1, Sopen02g004030.1, Sopen02g004320.1, Sopen02g004560.1, Sopen02g004620.1, Sopen02g004760.1, Sopen02g006350.1, Sopen02g011780.1, Sopen03g007750.1, Sop…	PGSC0003DMG400003262, PGSC0003DMG400009524, PGSC0003DMG400009681, PGSC0003DMG400017129, PGSC0003DMG400017248, PGSC0003DMG400019851, PGSC0003DMG400023312, PGSC0003DMG400025418, PGSC0003DMG400037984
N0.HOG0000267	OG0000130	n1	St_PG1013_C00T004410.1, St_PG1013_C00T025606.1, St_PG1013_C00T042899.1, St_PG1013_C00T048369.1, St_PG1013_C00T060311.1	St_PG4005_C00T031726.1, St_PG4005_C00T031728.1, St_PG4005_C00T032011.1	St_PG6243_C00T033976.1, St_PG6243_C00T045816.1	MSTRG.4749.1	CAN.T1143.7	Nitab4.5_0006467g0040.1, Nitab4.5_0008124g0020.1	Oeu026789.1	Peaxi162Scf00038g01035.1	Solyc12g044580.3.1	Sopen03g039810.1	PGSC0003DMG400002613, PGSC0003DMG400002613, PGSC0003DMG400002613, PGSC0003DMG400040310
N0.HOG0000268	OG0000130	n26	St_PG1013_C00T017440.1, St_PG1013_C00T036803.1		St_PG6243_C00T004745.1, St_PG6243_C00T052381.1	MSTRG.21054.4	CAN.T644.18	Nitab4.5_0004070g0030.1, Nitab4.5_0006089g0060.1	Oeu050196.1, Oeu058278.3		Solyc11g067000.3.1	Sopen11g026710.1	PGSC0003DMG400026543
N0.HOG0000269	OG0000130	n38	St_PG1013_C00T003575.1, St_PG1013_C00T022709.1, St_PG1013_C00T053392.1, St_PG1013_C00T064951.1, St_PG1013_C00T064952.1, St_PG1013_C00T064953.1	St_PG4005_C00T000928.1, St_PG4005_C00T000929.1, St_PG4005_C00T003718.1, St_PG4005_C00T003719.1, St_PG4005_C00T030360.1, St_PG4005_C00T031721.1, St_PG4005_C00T037863.1, St_PG4005_C00T037866.1, St_PG4005_C00T046586.1	St_PG6243_C00T009287.1, St_PG6243_C00T009288.1, St_PG6243_C00T016696.1, St_PG6243_C00T016697.1, St_PG6243_C00T016698.1, St_PG6243_C00T016699.1, St_PG6243_C00T063616.1, St_PG6243_C00T063617.1, St_PG6243_C00T063618.1, St_PG6243_C00T063619.1	MSTRG.9107.1, MSTRG.9107.2	CAN.T1550.8, CAN.T1550.9, CAN.T534.10, CAN.T534.11, CAN.T534.12, CAN.T534.13, CAN.T534.14, CAN.T534.9	Nitab4.5_0001172g0070.1, Nitab4.5_0005390g0020.1, Nitab4.5_0010538g0010.1	Oeu026569.1, Oeu059861.1, Oeu060255.1	Peaxi162Scf00004g00036.1, Peaxi162Scf00004g00041.1, Peaxi162Scf00242g00025.1, Peaxi162Scf00244g01216.1, Peaxi162Scf00354g00008.1	Solyc05g055330.3.1, Solyc11g007280.3.1, Solyc11g007290.1.1, Solyc11g007300.2.1, Solyc12g044560.1.1	Sopen05g033770.1, Sopen11g003170.1, Sopen11g003180.1, Sopen11g003190.1	PGSC0003DMG400019476, PGSC0003DMG400019477, PGSC0003DMG400019478, PGSC0003DMG400023388, PGSC0003DMG400023490, PGSC0003DMG400023490
N0.HOG0000270	OG0000130	n98							Oeu034358.1, Oeu052892.1
N0.HOG0000271	OG0000130	n100	St_PG1013_C00T001838.1, St_PG1013_C00T001839.1, St_PG1013_C00T014529.1, St_PG1013_C00T021649.1, St_PG1013_C00T045568.1, St_PG1013_C00T045569.1	St_PG4005_C00T000227.1, St_PG4005_C00T000228.1, St_PG4005_C00T009267.1, St_PG4005_C00T048414.1, St_PG4005_C00T048415.1, St_PG4005_C00T052254.1	St_PG6243_C00T015198.1, St_PG6243_C00T023936.1, St_PG6243_C00T046767.1, St_PG6243_C00T062904.1, St_PG6243_C00T062905.1		CAN.T1059.7, CAN.T111.14, CAN.T506.14	Nitab4.5_0000125g0380.1	Oeu031738.1, Oeu034205.1	Peaxi162Scf00251g00071.1, Peaxi162Scf00618g00751.1	Solyc08g067610.3.1, Solyc08g067620.2.1, Solyc12g019620.2.1, Solyc12g019640.2.1	Sopen08g021560.1, Sopen08g021570.1, Sopen12g009950.1	PGSC0003DMG400018818, PGSC0003DMG401002262, PGSC0003DMG402002262
N0.HOG0000272	OG0000130	n135	St_PG1013_C00T003403.1, St_PG1013_C00T003404.1, St_PG1013_C00T003405.1, St_PG1013_C00T010995.1, St_PG1013_C00T010996.1, St_PG1013_C00T014193.1, St_PG1013_C00T014273.1, St_PG1013_C00T014274.1, St_PG1013_C00T047908.1, St_PG1013_C00T047909.1, St_PG1013_C00T053582.1, St_PG1013_C00T053583.1, St_PG1013_C00T053584.1, St_PG1013_C00T060954.1, St_PG1013_C00T061167.1, St_PG1013_C00T061168.1	St_PG4005_C00T001678.1, St_PG4005_C00T030885.1, St_PG4005_C00T030886.1, St_PG4005_C00T030888.1, St_PG4005_C00T031723.1, St_PG4005_C00T036490.1, St_PG4005_C00T038083.1, St_PG4005_C00T038084.1, St_PG4005_C00T038086.1	St_PG6243_C00T000770.1, St_PG6243_C00T014880.1, St_PG6243_C00T033254.1		CAN.T107.28, CAN.T107.30, CAN.T289.36, CAN.T305.10, CAN.T305.11, CAN.T305.9, CAN.T500.51, CAN.T500.52, CAN.T575.32, CAN.T575.42, CAN.T575.43, CAN.T706.4, CAN.T706.5, CAN.T706.6, CAN.T771.32, CAN.T968.12	Nitab4.5_0000306g0170.1, Nitab4.5_0000306g0200.1, Nitab4.5_0002205g0010.1, Nitab4.5_0002205g0020.1, Nitab4.5_0002889g0050.1, Nitab4.5_0002889g0060.1, Nitab4.5_0009377g0020.1, Nitab4.5_0014089g0010.1		Peaxi162Scf00423g00137.1, Peaxi162Scf00938g00115.1, Peaxi162Scf00938g00213.1, Peaxi162Scf00938g00311.1	Solyc04g056700.1.1, Solyc05g053570.4.1, Solyc05g053590.4.1, Solyc05g053600.3.1, Solyc05g053610.2.1, Solyc09g091660.3.1, Solyc09g091670.3.1, Solyc12g098210.3.1, Solyc12g100180.2.1, Solyc12g100190.2.1	Sopen05g032100.1, Sopen05g032110.1, Sopen05g032120.1, Sopen05g032130.1, Sopen09g034570.1, Sopen09g034580.1, Sopen12g033030.1, Sopen12g034810.1, Sopen12g034820.1	PGSC0003DMG400016860, PGSC0003DMG400019165, PGSC0003DMG400019165, PGSC0003DMG400019165, PGSC0003DMG400023849, PGSC0003DMG401013112, PGSC0003DMG401029631, PGSC0003DMG401029631, PGSC0003DMG402013112, PGSC0003DMG402029631
N0.HOG0000273	OG0000130	n220				MSTRG.25836.1, MSTRG.25836.11, MSTRG.25836.2, MSTRG.25836.7			Oeu019107.1, Oeu032511.1, Oeu045345.1
N0.HOG0000274	OG0000130	n226				MSTRG.11102.1, MSTRG.11105.1, MSTRG.22711.1, MSTRG.22711.2			Oeu014854.1
N0.HOG0000275	OG0000131	n0	St_PG1013_C00T003773.1, St_PG1013_C00T003982.1, St_PG1013_C00T010706.1, St_PG1013_C00T015120.1, St_PG1013_C00T015121.1, St_PG1013_C00T018492.1, St_PG1013_C00T025664.1, St_PG1013_C00T043422.1, St_PG1013_C00T047251.1, St_PG1013_C00T050018.1, St_PG1013_C00T051530.1, St_PG1013_C00T056424.1, St_PG1013_C00T058471.1, St_PG1013_C00T061220.1, St_PG1013_C00T064690.1, St_PG1013_C00T065424.1	St_PG4005_C00T004747.1, St_PG4005_C00T007709.1, St_PG4005_C00T007710.1, St_PG4005_C00T008589.1, St_PG4005_C00T014915.1, St_PG4005_C00T017252.1, St_PG4005_C00T017288.1, St_PG4005_C00T017964.1, St_PG4005_C00T018472.1, St_PG4005_C00T023016.1, St_PG4005_C00T023296.1, St_PG4005_C00T023297.1, St_PG4005_C00T024634.1, St_PG4005_C00T024635.1, St_PG4005_C00T025001.1, St_PG4005_C00T025002.1, St_PG4005_C00T0…	St_PG6243_C00T003001.1, St_PG6243_C00T003882.1, St_PG6243_C00T005144.1, St_PG6243_C00T005944.1, St_PG6243_C00T013318.1, St_PG6243_C00T015807.1, St_PG6243_C00T018820.1, St_PG6243_C00T023466.1, St_PG6243_C00T026978.1, St_PG6243_C00T027007.1, St_PG6243_C00T027133.1, St_PG6243_C00T037320.1, St_PG6243_C00T041245.1, St_PG6243_C00T041368.1, St_PG6243_C00T044067.2, St_PG6243_C00T051050.1, St_PG6243_C00T0…			Nitab4.5_0000007g0330.1, Nitab4.5_0000024g0080.1, Nitab4.5_0000039g0160.1, Nitab4.5_0000067g0110.1, Nitab4.5_0000188g0020.1, Nitab4.5_0000220g0070.1, Nitab4.5_0000220g0080.1, Nitab4.5_0000261g0180.1, Nitab4.5_0000285g0070.1, Nitab4.5_0000285g0080.1, Nitab4.5_0000356g0120.1, Nitab4.5_0000415g0060.1, Nitab4.5_0000423g0080.1, Nitab4.5_0000423g0090.1, Nitab4.5_0000440g0120.1, Nitab4.5_0000440g0140.1,…	Oeu034897.1, Oeu051813.1, Oeu055988.1		Solyc04g150151.1.1, Solyc04g150152.1.1, Solyc04g150154.1.1, Solyc10g018940.1.1, Solyc10g049515.1.1, Solyc11g065205.1.1	Sopen01g011060.1, Sopen04g005960.1, Sopen04g022360.1, Sopen04g025420.1	PGSC0003DMG400005303, PGSC0003DMG400005303, PGSC0003DMG400034325, PGSC0003DMG400039110, PGSC0003DMG400039811, PGSC0003DMG400042577, PGSC0003DMG400046524
N0.HOG0000276	OG0000132	n0	St_PG1013_C00T004475.1, St_PG1013_C00T004478.1, St_PG1013_C00T004483.1, St_PG1013_C00T004833.1, St_PG1013_C00T004835.1, St_PG1013_C00T004837.1, St_PG1013_C00T004838.1, St_PG1013_C00T004839.1, St_PG1013_C00T023205.1, St_PG1013_C00T023415.1, St_PG1013_C00T035624.1, St_PG1013_C00T035627.1, St_PG1013_C00T035628.1, St_PG1013_C00T037801.1, St_PG1013_C00T038258.1, St_PG1013_C00T038264.1, St_PG1013_C00T0…	St_PG4005_C00T011135.1, St_PG4005_C00T011151.1, St_PG4005_C00T011160.1, St_PG4005_C00T011162.1, St_PG4005_C00T011164.1, St_PG4005_C00T011165.1, St_PG4005_C00T011898.1, St_PG4005_C00T012951.1, St_PG4005_C00T012951.2, St_PG4005_C00T012956.1, St_PG4005_C00T024314.1, St_PG4005_C00T024319.1, St_PG4005_C00T024320.1, St_PG4005_C00T024321.1, St_PG4005_C00T024323.1, St_PG4005_C00T024324.1, St_PG4005_C00T0…	St_PG6243_C00T010431.1, St_PG6243_C00T010433.1, St_PG6243_C00T010439.1, St_PG6243_C00T010441.1, St_PG6243_C00T010472.1, St_PG6243_C00T010475.1, St_PG6243_C00T010477.1, St_PG6243_C00T010486.1, St_PG6243_C00T010487.1, St_PG6243_C00T010509.1, St_PG6243_C00T012671.1, St_PG6243_C00T012672.1, St_PG6243_C00T012673.1, St_PG6243_C00T014693.1, St_PG6243_C00T014694.1, St_PG6243_C00T014696.1, St_PG6243_C00T0…	MSTRG.17288.1	CAN.T353.24, CAN.T825.13	Nitab4.5_0000013g0330.1, Nitab4.5_0000109g0110.1, Nitab4.5_0000109g0120.1, Nitab4.5_0000109g0140.1, Nitab4.5_0000109g0150.1, Nitab4.5_0000109g0200.1, Nitab4.5_0000109g0210.1, Nitab4.5_0000109g0220.1, Nitab4.5_0000254g0260.1, Nitab4.5_0000254g0270.1, Nitab4.5_0000256g0040.1, Nitab4.5_0000506g0140.1, Nitab4.5_0000667g0030.1, Nitab4.5_0000714g0130.1, Nitab4.5_0000714g0160.1, Nitab4.5_0000714g0170.1,…	Oeu009823.1, Oeu019160.1, Oeu019165.1, Oeu019166.1, Oeu019167.1, Oeu024298.1	Peaxi162Scf00010g00361.1, Peaxi162Scf00011g00177.1, Peaxi162Scf00020g01614.1, Peaxi162Scf00045g00413.1, Peaxi162Scf00045g00422.1, Peaxi162Scf00075g00192.1, Peaxi162Scf00185g01626.1, Peaxi162Scf00217g00094.1, Peaxi162Scf00268g00117.1, Peaxi162Scf00312g00711.1, Peaxi162Scf00361g00710.1, Peaxi162Scf00597g00055.1, Peaxi162Scf00658g00636.1, Peaxi162Scf01096g00312.1, Peaxi162Scf01475g00018.1, Peaxi162S…	Solyc02g064870.1.1, Solyc02g064880.1.1, Solyc02g064890.1.1, Solyc02g064920.1.1, Solyc02g064930.1.1, Solyc06g036190.1.1, Solyc06g065660.1.1, Solyc06g065750.1.1, Solyc06g065790.1.1, Solyc06g066130.1.1, Solyc12g017710.1.1, Solyc12g017720.1.1, Solyc12g017740.1.1, Solyc12g017770.1.1, Solyc12g017790.1.1	Sopen00g012910.1, Sopen02g014990.1, Sopen02g015020.1, Sopen02g015040.1, Sopen06g012000.1, Sopen06g021830.1, Sopen06g024000.1, Sopen06g024180.1, Sopen06g024180.2, Sopen06g024620.1, Sopen12g008540.1	PGSC0003DMG400003253, PGSC0003DMG400008806, PGSC0003DMG400017082, PGSC0003DMG400017083, PGSC0003DMG400020454, PGSC0003DMG400020457, PGSC0003DMG400020459, PGSC0003DMG400020469, PGSC0003DMG400026090, PGSC0003DMG400026090, PGSC0003DMG400026096, PGSC0003DMG400026097, PGSC0003DMG400026123, PGSC0003DMG400026679, PGSC0003DMG400026679, PGSC0003DMG400029932, PGSC0003DMG400038504, PGSC0003DMG400040053, PGS…
N0.HOG0000277	OG0000133	n0	St_PG1013_C00T021190.1, St_PG1013_C00T022136.1, St_PG1013_C00T023084.1, St_PG1013_C00T023111.1, St_PG1013_C00T023135.1, St_PG1013_C00T023153.1, St_PG1013_C00T023360.1, St_PG1013_C00T023602.1, St_PG1013_C00T023989.1, St_PG1013_C00T024000.1, St_PG1013_C00T024222.1, St_PG1013_C00T024310.1, St_PG1013_C00T024350.1, St_PG1013_C00T024357.1, St_PG1013_C00T024362.1, St_PG1013_C00T024378.1, St_PG1013_C00T0…		St_PG6243_C00T021673.1, St_PG6243_C00T022355.1, St_PG6243_C00T022612.1, St_PG6243_C00T023457.1, St_PG6243_C00T025839.1, St_PG6243_C00T026219.1, St_PG6243_C00T026226.1, St_PG6243_C00T026604.1, St_PG6243_C00T026709.1, St_PG6243_C00T026777.1, St_PG6243_C00T026812.1, St_PG6243_C00T026878.1, St_PG6243_C00T026938.1, St_PG6243_C00T026960.1, St_PG6243_C00T026998.1, St_PG6243_C00T027059.1, St_PG6243_C00T0…		CAN.T100.35, CAN.T1185.5, CAN.T121.12, CAN.T134.6, CAN.T1346.2, CAN.T1648.17, CAN.T386.21, CAN.T593.3, CAN.T947.16	Nitab4.5_0000002g0310.1, Nitab4.5_0000066g0170.1, Nitab4.5_0001170g0110.1, Nitab4.5_0001249g0070.1, Nitab4.5_0001727g0120.1, Nitab4.5_0001727g0130.1, Nitab4.5_0001761g0150.1, Nitab4.5_0001986g0120.1, Nitab4.5_0002404g0010.1, Nitab4.5_0003101g0110.1, Nitab4.5_0004137g0030.1, Nitab4.5_0004137g0070.1, Nitab4.5_0004841g0080.1, Nitab4.5_0004841g0100.1, Nitab4.5_0005831g0120.1, Nitab4.5_0006502g0020.1,…	Oeu040617.1, Oeu040832.1	Peaxi162Scf00080g00519.1, Peaxi162Scf00080g00520.1, Peaxi162Scf00210g00153.1, Peaxi162Scf00687g00611.1	Solyc00g500344.1.1, Solyc03g058260.1.1, Solyc03g150125.1.1, Solyc03g150126.1.1, Solyc04g082990.3.1, Solyc06g043035.1.1, Solyc09g011150.1.1, Solyc11g021160.1.1, Solyc11g044665.1.1, Solyc11g072780.1.1, Solyc12g099150.1.1	Sopen02g009090.1	PGSC0003DMG400029000, PGSC0003DMG401008784
N0.HOG0000278	OG0000134	n0	St_PG1013_C00T001372.1, St_PG1013_C00T002095.1, St_PG1013_C00T002534.1, St_PG1013_C00T004728.1, St_PG1013_C00T005221.1, St_PG1013_C00T006600.1, St_PG1013_C00T006626.1, St_PG1013_C00T008677.1, St_PG1013_C00T008678.1, St_PG1013_C00T010811.1, St_PG1013_C00T011622.1, St_PG1013_C00T012447.1, St_PG1013_C00T012964.1, St_PG1013_C00T013051.1, St_PG1013_C00T016038.1, St_PG1013_C00T016039.1, St_PG1013_C00T0…	St_PG4005_C00T000292.1, St_PG4005_C00T000567.1, St_PG4005_C00T000997.1, St_PG4005_C00T003919.1, St_PG4005_C00T003920.1, St_PG4005_C00T006118.1, St_PG4005_C00T006857.1, St_PG4005_C00T011949.1, St_PG4005_C00T011990.1, St_PG4005_C00T013683.1, St_PG4005_C00T016430.1, St_PG4005_C00T017177.1, St_PG4005_C00T017206.1, St_PG4005_C00T017238.1, St_PG4005_C00T018670.1, St_PG4005_C00T018883.1, St_PG4005_C00T0…	St_PG6243_C00T001388.1, St_PG6243_C00T002989.1, St_PG6243_C00T007530.1, St_PG6243_C00T007551.1, St_PG6243_C00T007565.1, St_PG6243_C00T008373.1, St_PG6243_C00T011431.1, St_PG6243_C00T015554.1, St_PG6243_C00T016079.1, St_PG6243_C00T016420.1, St_PG6243_C00T018059.1, St_PG6243_C00T020360.1, St_PG6243_C00T023533.1, St_PG6243_C00T023631.1, St_PG6243_C00T023834.1, St_PG6243_C00T024503.1, St_PG6243_C00T0…		CAN.T234.4, CAN.T393.4, CAN.T601.3, CAN.T637.27	Nitab4.5_0000093g0120.1, Nitab4.5_0000554g0060.1, Nitab4.5_0000711g0010.1, Nitab4.5_0001067g0020.1, Nitab4.5_0001527g0010.1, Nitab4.5_0002305g0040.1, Nitab4.5_0002518g0060.1, Nitab4.5_0003829g0040.1			Solyc01g016416.1.1, Solyc01g034040.1.1, Solyc02g081083.1.1, Solyc02g081085.1.1, Solyc03g063357.1.1, Solyc04g018255.1.1, Solyc05g012827.1.1, Solyc05g041113.1.1, Solyc05g041625.1.1, Solyc05g150139.1.1, Solyc06g009983.1.1, Solyc07g020915.1.1, Solyc08g016563.1.1, Solyc08g016677.1.1, Solyc08g150130.1.1, Solyc09g014642.1.1, Solyc09g047935.1.1, Solyc10g018790.1.1, Solyc10g052817.1.1, Solyc10g061845.1.1,…	Sopen01g006470.1, Sopen01g007430.1, Sopen01g007850.1, Sopen01g010400.1, Sopen01g029200.1, Sopen02g007300.1, Sopen03g010950.1, Sopen03g012270.1, Sopen03g016060.1, Sopen03g027000.1, Sopen04g010730.1, Sopen04g017170.1, Sopen05g021790.1, Sopen07g011270.1, Sopen07g020910.1, Sopen07g025660.1, Sopen07g025660.2, Sopen08g007140.1, Sopen08g013620.1, Sopen08g019920.1, Sopen09g016180.1, Sopen09g017170.1, Sop…	PGSC0003DMG400001172, PGSC0003DMG400006058, PGSC0003DMG400034515, PGSC0003DMG400038814, PGSC0003DMG400039105, PGSC0003DMG400042422, PGSC0003DMG400042601, PGSC0003DMG400043070, PGSC0003DMG400043360, PGSC0003DMG400046263, PGSC0003DMG400046273, PGSC0003DMG400046569
N0.HOG0000279	OG0000135	n1	St_PG1013_C00T046707.1, St_PG1013_C00T053255.1, St_PG1013_C00T063760.1, St_PG1013_C00T063761.1	St_PG4005_C00T001586.1, St_PG4005_C00T037001.1, St_PG4005_C00T044766.1, St_PG4005_C00T046162.1	St_PG6243_C00T016946.1, St_PG6243_C00T020074.1, St_PG6243_C00T020075.1, St_PG6243_C00T020076.1, St_PG6243_C00T034469.1, St_PG6243_C00T034470.1, St_PG6243_C00T050940.1, St_PG6243_C00T060750.1	MSTRG.15065.1, MSTRG.15065.2, MSTRG.15068.1	CAN.T1190.7, CAN.T577.14, CAN.T577.6, CAN.T577.8, CAN.T577.9	Nitab4.5_0001036g0110.1, Nitab4.5_0002027g0030.1, Nitab4.5_0002545g0050.1, Nitab4.5_0004937g0060.1	Oeu028660.1, Oeu032131.1, Oeu032132.1	Peaxi162Scf01089g00011.1	Solyc07g006140.4.1, Solyc10g007900.4.1, Solyc10g007930.4.1, Solyc10g051020.2.1	Sopen07g002250.1, Sopen10g003790.1, Sopen10g003800.1, Sopen10g022710.1	PGSC0003DMG400008267, PGSC0003DMG400010538, PGSC0003DMG400010538, PGSC0003DMG400010539, PGSC0003DMG400010554, PGSC0003DMG400011217
N0.HOG0000280	OG0000135	n46	St_PG1013_C00T005962.1, St_PG1013_C00T005964.1, St_PG1013_C00T006151.1, St_PG1013_C00T006152.1, St_PG1013_C00T006153.1, St_PG1013_C00T006154.1, St_PG1013_C00T006155.1, St_PG1013_C00T006156.1, St_PG1013_C00T006157.1, St_PG1013_C00T013516.1, St_PG1013_C00T014668.1, St_PG1013_C00T044094.1, St_PG1013_C00T044097.1, St_PG1013_C00T044283.1, St_PG1013_C00T044285.1, St_PG1013_C00T044286.1, St_PG1013_C00T0…	St_PG4005_C00T013104.1, St_PG4005_C00T039545.1, St_PG4005_C00T039828.1, St_PG4005_C00T039834.1, St_PG4005_C00T039836.1, St_PG4005_C00T039837.1, St_PG4005_C00T039838.1, St_PG4005_C00T040009.1, St_PG4005_C00T040010.1, St_PG4005_C00T056363.1	St_PG6243_C00T012057.1, St_PG6243_C00T013436.1, St_PG6243_C00T013437.1, St_PG6243_C00T013439.1, St_PG6243_C00T013440.1, St_PG6243_C00T016330.1, St_PG6243_C00T016335.1, St_PG6243_C00T027394.1, St_PG6243_C00T027398.1, St_PG6243_C00T027399.1, St_PG6243_C00T027400.1, St_PG6243_C00T027401.1, St_PG6243_C00T027402.1, St_PG6243_C00T027415.1, St_PG6243_C00T027416.1, St_PG6243_C00T027420.1, St_PG6243_C00T0…	MSTRG.15071.8, MSTRG.15074.2	CAN.T162.1, CAN.T162.5, CAN.T164.24, CAN.T164.25, CAN.T1871.2, CAN.T353.23, CAN.T375.1, CAN.T375.2, CAN.T375.3, CAN.T375.4, CAN.T375.5, CAN.T375.6, CAN.T375.7, CAN.T375.8, CAN.T464.18, CAN.T464.19, CAN.T464.20, CAN.T464.21, CAN.T464.22, CAN.T464.24, CAN.T464.28, CAN.T464.30, CAN.T464.31, CAN.T464.32, CAN.T464.35, CAN.T464.36, CAN.T464.37	Nitab4.5_0000246g0270.1, Nitab4.5_0000620g0140.1, Nitab4.5_0000883g0100.1, Nitab4.5_0000883g0170.1, Nitab4.5_0000883g0180.1, Nitab4.5_0000883g0190.1, Nitab4.5_0001145g0040.1	Oeu028658.4, Oeu032133.1, Oeu032134.1, Oeu039764.2, Oeu040034.1, Oeu063826.1	Peaxi162Scf00069g02237.1, Peaxi162Scf00069g02247.1, Peaxi162Scf00154g01146.1, Peaxi162Scf00154g01150.1, Peaxi162Scf00384g00008.1, Peaxi162Scf00469g00078.1, Peaxi162Scf00469g00724.1, Peaxi162Scf00469g00729.1, Peaxi162Scf00469g00822.1, Peaxi162Scf00504g00052.1, Peaxi162Scf00504g00086.1	Solyc07g052070.3.1, Solyc07g055440.2.1, Solyc07g055450.2.1, Solyc07g055460.3.1, Solyc07g055470.3.1, Solyc07g055480.2.1, Solyc07g055490.4.1, Solyc07g055530.3.1, Solyc07g055550.2.1, Solyc07g055560.4.1, Solyc07g062500.3.1, Solyc07g062510.2.1, Solyc07g150149.1.1	Sopen00g009630.1, Sopen06g017920.1, Sopen06g017920.2, Sopen07g025710.1, Sopen07g026870.1, Sopen07g028860.1, Sopen07g028870.1, Sopen07g028880.1, Sopen07g028890.1, Sopen07g028910.1, Sopen07g028920.1, Sopen07g028930.1, Sopen07g028940.1, Sopen07g028950.1, Sopen07g030740.1, Sopen07g030750.1	PGSC0003DMG400002351, PGSC0003DMG400002351, PGSC0003DMG400002351, PGSC0003DMG400002351, PGSC0003DMG400005023, PGSC0003DMG400006075, PGSC0003DMG400006075, PGSC0003DMG400006075, PGSC0003DMG400006113, PGSC0003DMG400007074, PGSC0003DMG400007074, PGSC0003DMG400007074, PGSC0003DMG400007074, PGSC0003DMG400007074, PGSC0003DMG400007074, PGSC0003DMG400007109, PGSC0003DMG400010598, PGSC0003DMG400017280, PGS…
N0.HOG0000281	OG0000136	n0	St_PG1013_C00T060222.1	St_PG4005_C00T016892.1, St_PG4005_C00T038898.1	St_PG6243_C00T024702.1, St_PG6243_C00T026151.1							Sopen00g011730.1, Sopen00g011780.1, Sopen01g010130.1, Sopen01g015590.1, Sopen01g016410.1, Sopen01g016700.1, Sopen01g017230.1, Sopen01g017340.1, Sopen01g018050.1, Sopen01g019320.1, Sopen01g019910.1, Sopen01g020580.1, Sopen01g022670.1, Sopen01g023320.1, Sopen02g004740.1, Sopen02g005970.1, Sopen02g006470.1, Sopen02g008590.1, Sopen03g008620.1, Sopen03g010020.1, Sopen03g010620.1, Sopen03g010650.1, Sop…	PGSC0003DMG400003786, PGSC0003DMG400006597, PGSC0003DMG400009627, PGSC0003DMG400013673, PGSC0003DMG400015628, PGSC0003DMG400016134, PGSC0003DMG400017443, PGSC0003DMG400019576, PGSC0003DMG400021062, PGSC0003DMG400034592, PGSC0003DMG400034741, PGSC0003DMG400034749, PGSC0003DMG400034802, PGSC0003DMG400034817, PGSC0003DMG400034862, PGSC0003DMG400034917, PGSC0003DMG400034970, PGSC0003DMG400035057, PGS…
N0.HOG0000282	OG0000137	n0	St_PG1013_C00T001262.1, St_PG1013_C00T003731.1, St_PG1013_C00T025409.1, St_PG1013_C00T037229.1, St_PG1013_C00T057696.1, St_PG1013_C00T063279.1	St_PG4005_C00T000681.1, St_PG4005_C00T000838.1, St_PG4005_C00T001014.1, St_PG4005_C00T001020.1, St_PG4005_C00T001021.1, St_PG4005_C00T001282.1, St_PG4005_C00T001908.1, St_PG4005_C00T002060.1, St_PG4005_C00T002061.1, St_PG4005_C00T002244.1, St_PG4005_C00T002576.1, St_PG4005_C00T003154.1, St_PG4005_C00T003651.1, St_PG4005_C00T003663.1, St_PG4005_C00T005650.1, St_PG4005_C00T005651.1, St_PG4005_C00T0…	St_PG6243_C00T001687.1, St_PG6243_C00T002230.1, St_PG6243_C00T004740.1, St_PG6243_C00T005074.1, St_PG6243_C00T006027.1, St_PG6243_C00T006542.1, St_PG6243_C00T011209.1, St_PG6243_C00T012375.1, St_PG6243_C00T013265.1, St_PG6243_C00T015590.1, St_PG6243_C00T017063.1, St_PG6243_C00T018196.1, St_PG6243_C00T021629.1, St_PG6243_C00T023867.1, St_PG6243_C00T036240.1, St_PG6243_C00T036245.1, St_PG6243_C00T0…		CAN.T491.13	Nitab4.5_0000030g0050.1, Nitab4.5_0000033g0310.1, Nitab4.5_0000033g0320.1, Nitab4.5_0000045g0180.1, Nitab4.5_0000092g0100.1, Nitab4.5_0000150g0010.1, Nitab4.5_0000160g0030.1, Nitab4.5_0000209g0160.1, Nitab4.5_0000335g0190.1, Nitab4.5_0000354g0190.1, Nitab4.5_0000459g0010.1, Nitab4.5_0000574g0210.1, Nitab4.5_0000574g0230.1, Nitab4.5_0000574g0260.1, Nitab4.5_0000783g0300.1, Nitab4.5_0000882g0100.1,…		Peaxi162Scf00014g00107.1, Peaxi162Scf00403g00034.1, Peaxi162Scf00445g00011.1, Peaxi162Scf00569g00419.1	Solyc05g012880.2.1, Solyc09g030460.1.1	Sopen01g008170.1, Sopen01g016510.1, Sopen01g018600.1, Sopen01g022190.1, Sopen02g001690.1, Sopen02g003930.1, Sopen02g006320.1, Sopen02g006480.1, Sopen02g008390.1, Sopen03g011290.1, Sopen03g016100.1, Sopen03g017640.1, Sopen03g027050.1, Sopen04g012070.1, Sopen04g014890.1, Sopen04g015190.1, Sopen04g015670.1, Sopen04g015780.1, Sopen04g015900.1, Sopen04g024420.1, Sopen05g010040.2, Sopen05g014530.1, Sop…	PGSC0003DMG400001007, PGSC0003DMG400002289, PGSC0003DMG400003472, PGSC0003DMG400003473, PGSC0003DMG400004096, PGSC0003DMG400006519, PGSC0003DMG400006549, PGSC0003DMG400006549, PGSC0003DMG400007443, PGSC0003DMG400008425, PGSC0003DMG400016047, PGSC0003DMG400019847, PGSC0003DMG400021078, PGSC0003DMG400021496, PGSC0003DMG400022076, PGSC0003DMG400022086, PGSC0003DMG400023088, PGSC0003DMG400024386, PGS…
N0.HOG0000283	OG0000138	n1	St_PG1013_C00T023058.1, St_PG1013_C00T061389.1		St_PG6243_C00T046605.1	MSTRG.5951.1	CAN.T1954.1, CAN.T534.26	Nitab4.5_0001512g0080.1, Nitab4.5_0004886g0030.1		Peaxi162Scf00007g00718.1	Solyc09g014900.3.1	Sopen09g007810.1	PGSC0003DMG400026613
N0.HOG0000284	OG0000138	n12	St_PG1013_C00T007158.1, St_PG1013_C00T007159.1, St_PG1013_C00T007160.1, St_PG1013_C00T007164.1, St_PG1013_C00T007165.1, St_PG1013_C00T007166.1, St_PG1013_C00T007167.1, St_PG1013_C00T007168.1, St_PG1013_C00T007169.1, St_PG1013_C00T007170.1, St_PG1013_C00T007171.1, St_PG1013_C00T007172.1, St_PG1013_C00T007173.1, St_PG1013_C00T007174.1, St_PG1013_C00T007175.1, St_PG1013_C00T007176.1, St_PG1013_C00T0…	St_PG4005_C00T005288.1, St_PG4005_C00T013646.1, St_PG4005_C00T014125.1, St_PG4005_C00T014126.1, St_PG4005_C00T014127.1, St_PG4005_C00T014128.1, St_PG4005_C00T014129.1, St_PG4005_C00T014130.1, St_PG4005_C00T014131.1, St_PG4005_C00T014132.1, St_PG4005_C00T014133.1, St_PG4005_C00T014134.1, St_PG4005_C00T016678.1, St_PG4005_C00T016679.1, St_PG4005_C00T016680.1, St_PG4005_C00T016681.1, St_PG4005_C00T0…	St_PG6243_C00T009362.1, St_PG6243_C00T010559.1, St_PG6243_C00T010560.1, St_PG6243_C00T014716.1, St_PG6243_C00T018462.1, St_PG6243_C00T023132.1, St_PG6243_C00T025869.1, St_PG6243_C00T025951.1, St_PG6243_C00T026480.1, St_PG6243_C00T042122.1, St_PG6243_C00T042930.1, St_PG6243_C00T042932.1, St_PG6243_C00T042933.1, St_PG6243_C00T042934.1, St_PG6243_C00T042936.1, St_PG6243_C00T042937.1, St_PG6243_C00T0…	MSTRG.10453.1, MSTRG.26533.1	CAN.T1565.1, CAN.T1613.10, CAN.T1613.5, CAN.T1613.6, CAN.T1613.7, CAN.T1613.8, CAN.T1613.9, CAN.T1684.11, CAN.T1684.12, CAN.T1684.13, CAN.T1684.5, CAN.T1684.6, CAN.T181.3, CAN.T1818.1, CAN.T1818.2, CAN.T2013.3, CAN.T2087.2, CAN.T2087.3, CAN.T2087.4, CAN.T26.1, CAN.T3683.1, CAN.T668.1	Nitab4.5_0000037g0200.1, Nitab4.5_0000037g0210.1, Nitab4.5_0000143g0610.1, Nitab4.5_0002291g0050.1, Nitab4.5_0002382g0060.1, Nitab4.5_0002382g0070.1	Oeu031755.1, Oeu033112.1, Oeu034894.1, Oeu041402.1, Oeu044702.1, Oeu044704.1, Oeu064369.2, Oeu064532.1	Peaxi162Scf00286g00938.1, Peaxi162Scf00286g00940.1, Peaxi162Scf00286g00941.1	Solyc09g092560.4.1, Solyc09g092580.4.1, Solyc09g092590.2.1, Solyc09g092600.3.1, Solyc09g092640.3.1, Solyc09g092670.3.1, Solyc11g006590.2.1	Sopen01g006100.1, Sopen09g035460.1, Sopen09g035470.1, Sopen09g035480.1, Sopen09g035500.1, Sopen09g035510.1, Sopen09g035520.1, Sopen09g035530.1, Sopen09g035540.1, Sopen09g035550.1, Sopen09g035560.1, Sopen09g035570.1, Sopen09g035590.1, Sopen09g035600.1, Sopen11g002530.1	PGSC0003DMG400006023, PGSC0003DMG400006024, PGSC0003DMG400009386, PGSC0003DMG400011325, PGSC0003DMG400016616, PGSC0003DMG400019899, PGSC0003DMG400019899, PGSC0003DMG400021056, PGSC0003DMG400021058, PGSC0003DMG400021871, PGSC0003DMG400021872, PGSC0003DMG400021873, PGSC0003DMG400021874, PGSC0003DMG400021875, PGSC0003DMG400021880, PGSC0003DMG400026778, PGSC0003DMG400026778, PGSC0003DMG400029208, PGS…
N0.HOG0000285	OG0000139	n1	St_PG1013_C00T002026.1, St_PG1013_C00T005985.1, St_PG1013_C00T010501.1, St_PG1013_C00T043199.1, St_PG1013_C00T044116.1	St_PG4005_C00T013558.1, St_PG4005_C00T015556.1, St_PG4005_C00T031792.1, St_PG4005_C00T054328.1	St_PG6243_C00T015023.1, St_PG6243_C00T015023.2, St_PG6243_C00T034053.1, St_PG6243_C00T054764.1, St_PG6243_C00T067183.1	MSTRG.14982.1, MSTRG.14982.2	CAN.T375.42	Nitab4.5_0000347g0140.1, Nitab4.5_0004042g0020.1	Oeu031017.1, Oeu031018.1	Peaxi162Scf00000g00728.1	Solyc07g062220.3.1, Solyc12g014360.2.1	Sopen07g030500.1, Sopen12g006140.1	PGSC0003DMG400007093, PGSC0003DMG400007093, PGSC0003DMG400007093, PGSC0003DMG400007093, PGSC0003DMG400015340, PGSC0003DMG400015340, PGSC0003DMG400028639
N0.HOG0000286	OG0000139	n37	St_PG1013_C00T005986.1, St_PG1013_C00T044117.1	St_PG4005_C00T001128.1, St_PG4005_C00T039990.1	St_PG6243_C00T054765.1		CAN.T375.43	Nitab4.5_0000347g0100.1			Solyc07g062210.4.1	Sopen07g030490.1
N0.HOG0000287	OG0000139	n48	St_PG1013_C00T006124.1, St_PG1013_C00T006126.1, St_PG1013_C00T006127.1, St_PG1013_C00T006134.1, St_PG1013_C00T044255.1, St_PG1013_C00T044256.1, St_PG1013_C00T044257.1, St_PG1013_C00T044257.2, St_PG1013_C00T044263.1, St_PG1013_C00T063714.1	St_PG4005_C00T039855.1, St_PG4005_C00T039860.1, St_PG4005_C00T039861.1	St_PG6243_C00T021224.1, St_PG6243_C00T021232.1, St_PG6243_C00T021233.1, St_PG6243_C00T021234.1, St_PG6243_C00T054919.1, St_PG6243_C00T054920.1, St_PG6243_C00T054921.1, St_PG6243_C00T054921.2, St_PG6243_C00T054927.1	MSTRG.15063.1, MSTRG.6770.1	CAN.T803.10, CAN.T803.3, CAN.T803.4, CAN.T904.32	Nitab4.5_0000383g0030.1, Nitab4.5_0001121g0010.1, Nitab4.5_0001121g0060.1, Nitab4.5_0002737g0080.1, Nitab4.5_0002737g0110.1, Nitab4.5_0003133g0020.1, Nitab4.5_0013861g0010.1	Oeu014267.1, Oeu014268.1, Oeu032127.1, Oeu046910.1	Peaxi162Scf00154g00924.1, Peaxi162Scf00154g00932.1, Peaxi162Scf00154g00934.1, Peaxi162Scf00154g00935.1	Solyc07g055730.4.1, Solyc07g055780.3.1, Solyc07g055800.2.1, Solyc10g007440.3.1	Sopen07g029100.1, Sopen07g029160.1, Sopen07g029170.1, Sopen10g003390.1	PGSC0003DMG400017290, PGSC0003DMG401021297, PGSC0003DMG402021297
N0.HOG0000288	OG0000139	n101	St_PG1013_C00T025611.1, St_PG1013_C00T025613.1, St_PG1013_C00T060305.1, St_PG1013_C00T060307.1, St_PG1013_C00T063716.1, St_PG1013_C00T063717.1, St_PG1013_C00T065778.1, St_PG1013_C00T065785.1	St_PG4005_C00T005713.1, St_PG4005_C00T031734.1, St_PG4005_C00T044718.1, St_PG4005_C00T044721.1, St_PG4005_C00T054558.1	St_PG6243_C00T002585.1, St_PG6243_C00T003919.1, St_PG6243_C00T003927.1, St_PG6243_C00T003931.1, St_PG6243_C00T022310.1, St_PG6243_C00T034426.1, St_PG6243_C00T059117.1, St_PG6243_C00T059123.1, St_PG6243_C00T063769.1	MSTRG.14250.1	CAN.T25.13, CAN.T691.15, CAN.T904.31	Nitab4.5_0000383g0040.1	Oeu059255.1	Peaxi162Scf00692g00120.1, Peaxi162Scf01346g00215.1	Solyc10g007450.2.1, Solyc12g044440.2.1, Solyc12g044450.2.1	Sopen10g003400.1, Sopen12g022760.1, Sopen12g022760.2, Sopen12g022770.1	PGSC0003DMG400021298, PGSC0003DMG400026457, PGSC0003DMG400026458, PGSC0003DMG403021297, PGSC0003DMG403021297, PGSC0003DMG403021297
N0.HOG0000289	OG0000139	n142				MSTRG.14973.1, MSTRG.14973.2, MSTRG.6686.1			Oeu021042.1
N0.HOG0000290	OG0000139	n146	St_PG1013_C00T003991.1, St_PG1013_C00T034444.1, St_PG1013_C00T034445.1, St_PG1013_C00T047243.1	St_PG4005_C00T010416.1, St_PG4005_C00T010417.1, St_PG4005_C00T037627.1	St_PG6243_C00T006025.1, St_PG6243_C00T037527.1, St_PG6243_C00T061371.1		CAN.T293.23, CAN.T745.14	Nitab4.5_0002801g0030.1, Nitab4.5_0002801g0040.1	Oeu003915.1	Peaxi162Scf00309g00027.1, Peaxi162Scf00309g00119.1, Peaxi162Scf00309g00331.1	Solyc01g068430.3.1, Solyc01g068440.2.1	Sopen01g030380.1, Sopen01g030390.1, Sopen01g030400.1	PGSC0003DMG400000832
N0.HOG0000291	OG0000139	n170	St_PG1013_C00T006214.1, St_PG1013_C00T044359.1, St_PG1013_C00T063771.1	St_PG4005_C00T001596.1, St_PG4005_C00T039774.1, St_PG4005_C00T044776.1	St_PG6243_C00T012113.1, St_PG6243_C00T018973.1, St_PG6243_C00T020061.1, St_PG6243_C00T034486.1, St_PG6243_C00T055019.1	MSTRG.15105.1, MSTRG.15105.2, MSTRG.6799.1	CAN.T456.30, CAN.T782.6	Nitab4.5_0000822g0070.1, Nitab4.5_0003827g0030.1, Nitab4.5_0008146g0040.1	Oeu018761.1, Oeu032702.1, Oeu034955.1	Peaxi162Scf00241g00917.1, Peaxi162Scf00469g00013.1		Sopen07g027310.1, Sopen10g003900.1	PGSC0003DMG400010545, PGSC0003DMG400020431
N0.HOG0000292	OG0000139	n196	St_PG1013_C00T015879.1, St_PG1013_C00T021732.1, St_PG1013_C00T041463.1, St_PG1013_C00T057458.1	St_PG4005_C00T011288.1, St_PG4005_C00T042490.1, St_PG4005_C00T051266.1	St_PG6243_C00T006358.1, St_PG6243_C00T048603.1, St_PG6243_C00T050472.1	MSTRG.7397.1	CAN.T2115.4, CAN.T702.20	Nitab4.5_0000681g0020.1, Nitab4.5_0001375g0010.1, Nitab4.5_0001608g0020.1, Nitab4.5_0002076g0100.1	Oeu039927.1, Oeu062345.1	Peaxi162Scf00223g00810.1	Solyc02g077080.3.1	Sopen02g022010.1, Sopen03g002230.1	PGSC0003DMG400004387, PGSC0003DMG400004387, PGSC0003DMG400010227, PGSC0003DMG400010227
N0.HOG0000293	OG0000139	n222			St_PG6243_C00T013415.1					Peaxi162Scf00111g01476.1
N0.HOG0000294	OG0000140	n0							Oeu000075.1, Oeu000291.1, Oeu001074.1, Oeu001136.1, Oeu001445.1, Oeu001682.1, Oeu001792.1, Oeu001864.1, Oeu001931.1, Oeu002292.1, Oeu002426.1, Oeu002576.1, Oeu003009.1, Oeu003010.1, Oeu003845.1, Oeu003907.1, Oeu004954.1, Oeu005329.1, Oeu005812.1, Oeu005943.1, Oeu006075.1, Oeu006166.1, Oeu006346.1, Oeu006484.1, Oeu006524.1, Oeu006552.1, Oeu006859.1, Oeu006860.1, Oeu006882.1, Oeu006884.1, Oeu008187…
[truncated: 25,285 more rows]
