# Supplementary material for: Integrative Transcriptomic and Evolutionary Analysis of Drought and Heat Stress Responses in Solanum tuberosum and Solanum lycopersicum
Source: Plants (Basel). 2025 Dec 17;14(24):3851. doi: 10.3390/plants14243851 (PMC12736803; doi:10.3390/plants14243851)
Supplement: Supplementary file 1 [file plants-14-03851-s001.zip › Supplementary_File_5.KaKs.xlsx]

## Sheet: KaKs_all
	Supplementary File 5. Ka/Ks substitution rate analysis. This file reports the Ka/Ks (nonsynonymous/synonymous substitution rate) ratios calculated using KaKs_Calculator v3.0 for a subset of six selected genomes. Ka and Ks values were computed for all pairwise alignments within orthogroups (gene composition of orthogroups can be found in Supplementary File 4).
Sequence	HOG	Ka	Ks	Ka.Ks	Length	S.Sites	N.Sites	Substitutions	Syn.Subs	Nonsyn.Subs	sp1	sp2	sp1_short	sp2_short	sp1_full	sp2_full	sp_pair	sp_pair_full
CAN.T201.4--------------------------------------------------&Sopen00g00ATGACTCGACCTGTAGACGGTGATACCGCCACCTTTGGCGACGTGATCCT	N0.HOG0000278.kaks	1.04259	0.865979	1.20394	1011	243.788	767.212	760	158.702	601.298	CAN	Sopen	CAN	SPE	Capsicum annuum	Solanum pennellii	CAN_SPE	Capsicum annuum vs Solanum pennellii
CAN.T201.4--------------------------------------------------&PGSC0003DMATGATTGTATTCCAGGCTGAGCACAACATCCTTATGCACCCATTTCACAT	N0.HOG0000278.kaks	0.978807	1.07091	0.913993	894	205.705	688.295	655	161.4	493.6	CAN	PGSC	CAN	STU	Capsicum annuum	Solanum tuberosum	CAN_STU	Capsicum annuum vs Solanum tuberosum
Nitab4.5_0ATGATTCATCAAAATAATGAGTCACCATTGATATCGACACATCTGAGATC&Sopen00g00ATGA----------------------------------------------	N0.HOG0000278.kaks	0.987458	1.03885	0.950529	477	116.412	360.588	349	88.4826	260.517	Nitab	Sopen	NTA	SPE	Nicotiana tabacum	Solanum pennellii	NTA_SPE	Nicotiana tabacum vs Solanum pennellii
Peaxi162Sc--------------------------------------------------&Sopen00g00ATGACTCGACCTGTAGACGGTGATACCGCCACCTTTGGCGACGTGATCCT	N0.HOG0000278.kaks	0.990096	1.03411	0.957435	558	125.552	432.448	415	96.5622	318.438	Peaxi	Sopen	PAX	SPE	Petunia axillaris	Solanum pennellii	PAX_SPE	Petunia axillaris vs Solanum pennellii
Peaxi162Sc--------------------------------------------------&PGSC0003DMATGATTGTATTCCAGGCTGAGCACAACATCCTTATGCACCCATTTCACAT	N0.HOG0000278.kaks	1.00198	0.992998	1.00905	468	103.177	364.823	341	74.6514	266.349	Peaxi	PGSC	PAX	STU	Petunia axillaris	Solanum tuberosum	PAX_STU	Petunia axillaris vs Solanum tuberosum
Solyc02g01AT------------------------------------------------&Sopen00g00ATGACTCGACCTGTAGACGGTGATACCGCCACCTTTGGCGACGTGATCCT	N0.HOG0000278.kaks	1.0966	0.693618	1.58099	414	99.2446	314.755	316	52.5429	263.457	Solyc	Sopen	SLY	SPE	Solanum lycopersicum	Solanum pennellii	SLY_SPE	Solanum lycopersicum vs Solanum pennellii
Solyc02g01ATGA----------------------------------------------&PGSC0003DMATGATTGTATTCCAGGCTGAGCACAACATCCTTATGCACCCATTTCACAT	N0.HOG0000278.kaks	0.964963	1.11312	0.866898	327	77.3298	249.67	242	63.7026	178.297	Solyc	PGSC	SLY	STU	Solanum lycopersicum	Solanum tuberosum	SLY_STU	Solanum lycopersicum vs Solanum tuberosum
Solyc11g02ATGAC---------------------------------------------&Sopen00g00ATGACTCGACCTGTAGACGGTGATACCGCCACCTTTGGCGACGTGATCCT	N0.HOG0000278.kaks	0.99474	1.0175	0.977628	768	177.474	590.526	569	133.789	435.211	Solyc	Sopen	SLY	SPE	Solanum lycopersicum	Solanum pennellii	SLY_SPE	Solanum lycopersicum vs Solanum pennellii
Solyc11g02--------------------------------------------------&PGSC0003DMATGATTGTATTCCAGGCTGAGCACAACATCCTTATGCACCCATTTCACAT	N0.HOG0000278.kaks	0.958613	1.15531	0.829746	681	143.289	537.711	497	120.815	376.185	Solyc	PGSC	SLY	STU	Solanum lycopersicum	Solanum tuberosum	SLY_STU	Solanum lycopersicum vs Solanum tuberosum
CAN.T194.1ATGG----------------------------------------------&Peaxi162ScATGGATGTTGGTGGAATGAGCAGAGGTAATGTTCATGGTGGAAGGAGATG	N0.HOG0000326.kaks	0.988657	1.04041	0.950258	447	97.9776	349.022	336	76.6236	259.376	CAN	Peaxi	CAN	PAX	Capsicum annuum	Petunia axillaris	CAN_PAX	Capsicum annuum vs Petunia axillaris
Nitab4.5_0ATG-----------------------------------------------&Sopen07g00ATGAGTGGATTTACTTTGATTACGTTAAGATGGTATCATGGTGGAGTCTT	N0.HOG0000326.kaks	1.0231	0.912069	1.12173	552	114.84	437.16	392	74.3819	317.618	Nitab	Sopen	NTA	SPE	Nicotiana tabacum	Solanum pennellii	NTA_SPE	Nicotiana tabacum vs Solanum pennellii
Nitab4.5_0ATG-----------------------------------------------&Sopen11g02ATGGAGGAATCTAGTTCAGCTTTTAATAAAGTAAATGACGAAAGTGGGGT	N0.HOG0000326.kaks	0.999379	1.00247	0.996922	489	98.377	390.623	365	73.6117	291.388	Nitab	Sopen	NTA	SPE	Nicotiana tabacum	Solanum pennellii	NTA_SPE	Nicotiana tabacum vs Solanum pennellii
Nitab4.5_0ATGG----------------------------------------------&Sopen11g02ATGGAGGAATCTAGTTCAGCTTTTAATAAAGTAAATGACGAAAGTGGGGT	N0.HOG0000326.kaks	0.970134	1.09952	0.882327	576	132.962	443.038	417	105.838	311.162	Nitab	Sopen	NTA	SPE	Nicotiana tabacum	Solanum pennellii	NTA_SPE	Nicotiana tabacum vs Solanum pennellii
Peaxi162ScATG-----------------------------------------------&Sopen04g01ATGGCTACAATTGAAAAAATCGCGGATGTCAAGATAGGAGATCTTAACAA	N0.HOG0000326.kaks	0.999266	1.00288	0.996396	408	82.9224	325.078	276	56.2561	219.744	Peaxi	Sopen	PAX	SPE	Petunia axillaris	Solanum pennellii	PAX_SPE	Petunia axillaris vs Solanum pennellii
Peaxi162ScATG-------------------------GATGTTGGTGGAATGAGCAGAG&Sopen07g00ATGAGTGGATTTACTTTGATTACGTTAAGAT------------------G	N0.HOG0000326.kaks	0.995663	1.0139	0.982016	681	161.983	519.017	522	125.889	396.111	Peaxi	Sopen	PAX	SPE	Petunia axillaris	Solanum pennellii	PAX_SPE	Petunia axillaris vs Solanum pennellii
Peaxi162ScATGGATG-------------------------------------------&Sopen11g02ATGGAGGAATCTAGTTCAGCTTTTAATAAAGTAAATGACGAAAGTGGGGT	N0.HOG0000326.kaks	1.00291	0.989972	1.01307	513	115.356	397.644	384	85.4828	298.517	Peaxi	Sopen	PAX	SPE	Petunia axillaris	Solanum pennellii	PAX_SPE	Petunia axillaris vs Solanum pennellii
Solyc01g02ATGGAG--------------------------------------------&Sopen11g02ATGGAGGAATCTAGTTCAGCTTTTAATAAAGTAAATGACGAAAGTGGGGT	N0.HOG0000326.kaks	1.00665	0.973881	1.03364	492	99.8053	392.195	358	70.7257	287.274	Solyc	Sopen	SLY	SPE	Solanum lycopersicum	Solanum pennellii	SLY_SPE	Solanum lycopersicum vs Solanum pennellii
Sopen07g00ATG---------------------------------------AGTGGATT&Sopen11g02ATGGAGGAATCTAGTTCAGCTTTTAATAAAGTAAATGACGAAAGTGG---	N0.HOG0000326.kaks	0.968951	1.11837	0.8664	1305	271.185	1033.81	950	220.781	729.219	Sopen	Sopen	SPE	SPE	Solanum pennellii	Solanum pennellii	SPE_SPE	Solanum pennellii vs Solanum pennellii
CAN.T225.6ATGTTGGATTTCACAGCAATGGTGTTGGAGTACATGCCTAATGGAAGCTT&CAN.T342.5ATGCTG--------------------------------------------	N0.HOG0000857.kaks	0.958784	1.20527	0.795496	402	67.2218	334.778	278	56.0288	221.971	CAN	CAN	CAN	CAN	Capsicum annuum	Capsicum annuum	CAN_CAN	Capsicum annuum vs Capsicum annuum
CAN.T225.6ATG-----------------------------------------------&Nitab4.5_0ATGAACACTCTAGTTGAGTTTCTTGCACTTCTAGTCTTGTTTTCTCCAGC	N0.HOG0000857.kaks	1.01534	0.943365	1.07629	1569	334.326	1234.67	1151	231.368	919.632	CAN	Nitab	CAN	NTA	Capsicum annuum	Nicotiana tabacum	CAN_NTA	Capsicum annuum vs Nicotiana tabacum
CAN.T225.6ATG-----------------------------------------------&Sopen02g01ATGCCAACAAACATTGGAAACTTACGTGGCCTGATTTTCCTGGGATTAGC	N0.HOG0000857.kaks	1.01334	0.9569	1.05898	771	182.207	588.793	568	128.448	439.552	CAN	Sopen	CAN	SPE	Capsicum annuum	Solanum pennellii	CAN_SPE	Capsicum annuum vs Solanum pennellii
CAN.T225.7ATGACTAGAACTGTAGTGAT------------------------------&CAN.T660.1ATG--------------GATTTTAAAAAAAAAATCTATTCTTACATGGCC	N0.HOG0000857.kaks	0.976861	1.08745	0.898303	1524	318.861	1205.14	1091	248.229	842.771	CAN	CAN	CAN	CAN	Capsicum annuum	Capsicum annuum	CAN_CAN	Capsicum annuum vs Capsicum annuum
CAN.T225.7ATGACTAGAACTGTAGTGATAATTAAGTTTGACAACAATTGGATATATGA&Solyc02g06ATGA----------------------------------------------	N0.HOG0000857.kaks	1.00518	0.97977	1.02594	1344	274.063	1069.94	987	197.193	789.807	CAN	Solyc	CAN	SLY	Capsicum annuum	Solanum lycopersicum	CAN_SLY	Capsicum annuum vs Solanum lycopersicum
CAN.T660.1ATGGATTTTAAAAAAAAAATCTATTCTTACATGGCCAGCTTTATAGTAAT&Solyc02g06AT------------------------------------------------	N0.HOG0000857.kaks	0.970641	1.10841	0.875706	1467	312.625	1154.37	1111	262.427	848.573	CAN	Solyc	CAN	SLY	Capsicum annuum	Solanum lycopersicum	CAN_SLY	Capsicum annuum vs Solanum lycopersicum
Sopen02g01--------------------------------------------------&PGSC0003DMATGCTTCAAAGCTTTGAAAATCTTGAAGTTGCAAACAACAGTTTTACTGG	N0.HOG0000857.kaks	1.03778	0.875761	1.18501	1311	305.714	1005.29	990	202.178	787.822	Sopen	PGSC	SPE	STU	Solanum pennellii	Solanum tuberosum	SPE_STU	Solanum pennellii vs Solanum tuberosum
CAN.T548.6ATG-----------------------------------------------&Nitab4.5_0ATGGATTTTCGTTCTTGTGAAGGCTATACGGCGAACATCGGCTTGAATTT	N0.HOG0001036.kaks	0.964261	1.17311	0.821966	387	66.2238	320.776	301	60.4241	240.576	CAN	Nitab	CAN	NTA	Capsicum annuum	Nicotiana tabacum	CAN_NTA	Capsicum annuum vs Nicotiana tabacum
CAN.T548.6ATG-----------------------------------------------&Peaxi162ScATGAATGATTGGGACCACTTGCATGTGTATGTTGGGCATATGGTAGAGGA	N0.HOG0001036.kaks	1.00603	0.978452	1.02819	690	150.947	539.053	531	113.66	417.34	CAN	Peaxi	CAN	PAX	Capsicum annuum	Petunia axillaris	CAN_PAX	Capsicum annuum vs Petunia axillaris
Nitab4.5_0ATG-----------------------------------------------&Peaxi162ScATGAGAAAAAGATATGCTGGGAAACTAGCTGGGGATGAGGAATATCTTGG	N0.HOG0001036.kaks	1.01281	0.949439	1.06675	324	65.5129	258.487	247	47.4183	199.582	Nitab	Peaxi	NTA	PAX	Nicotiana tabacum	Petunia axillaris	NTA_PAX	Nicotiana tabacum vs Petunia axillaris
Nitab4.5_0ATGTCAGTTGAAGAATATATTCTTGTCCGTTTCCACCATGGTGGTACTTT&Peaxi162ScAT------------------------------------------------	N0.HOG0001036.kaks	1.0319	0.881936	1.17004	501	106.573	394.427	367	68.8516	298.148	Nitab	Peaxi	NTA	PAX	Nicotiana tabacum	Petunia axillaris	NTA_PAX	Nicotiana tabacum vs Petunia axillaris
Nitab4.5_0ATG-----------------TCAGTTGAAGAATATATTCTTGTCCGTTTC&PGSC0003DMATGGATATTATTATAGTAACTC-----------------------GCTTT	N0.HOG0001036.kaks	0.989607	1.03717	0.95414	483	105.54	377.46	363	82.2676	280.732	Nitab	PGSC	NTA	STU	Nicotiana tabacum	Solanum tuberosum	NTA_STU	Nicotiana tabacum vs Solanum tuberosum
Nitab4.5_0ATG-----------------------------------------------&Peaxi162ScATGAACTGCAGAAAAATGGTTTTTTTGGACTCAGATTCTAAATTGTTGAA	N0.HOG0001036.kaks	1.00796	0.965549	1.04393	399	74.9071	324.093	287	52.0243	234.976	Nitab	Peaxi	NTA	PAX	Nicotiana tabacum	Petunia axillaris	NTA_PAX	Nicotiana tabacum vs Petunia axillaris
Nitab4.5_0ATG-----------------------------------------------&Nitab4.5_0ATGCCAATGATGGAGGATGCAGCATGTTCCAAGAAGTGCTACTCAACAAA	N0.HOG0001036.kaks	0.963695	1.14042	0.845032	318	65.3255	252.675	244	57.1626	186.837	Nitab	Nitab	NTA	NTA	Nicotiana tabacum	Nicotiana tabacum	NTA_NTA	Nicotiana tabacum vs Nicotiana tabacum
Nitab4.5_0ATG-----------------------------------------------&PGSC0003DMATGATGCCTTCAAAAATATTACAATCTCCATACTTGACTTCTTTTGGGTC	N0.HOG0001036.kaks	0.965205	1.14132	0.845689	411	81.1996	329.8	305	68.7734	236.227	Nitab	PGSC	NTA	STU	Nicotiana tabacum	Solanum tuberosum	NTA_STU	Nicotiana tabacum vs Solanum tuberosum
Nitab4.5_0ATGGATTTTCGTTCTTGTGAAGGCTATACGGCGAACATCGGCTTGAATTT&PGSC0003DMATG-----------------------------------------------	N0.HOG0001036.kaks	0.996214	1.01498	0.981515	381	76.8722	304.128	298	61.0263	236.974	Nitab	PGSC	NTA	STU	Nicotiana tabacum	Solanum tuberosum	NTA_STU	Nicotiana tabacum vs Solanum tuberosum
Nitab4.5_0ATGTTAGCTGAAGAATATATTCTTGTCCGTTTCTACCATGGTGGTACTTT&Nitab4.5_0ATG--------------------------------CCA------------	N0.HOG0001036.kaks	0.988849	1.04405	0.947123	612	123.621	488.379	446	94.0585	351.942	Nitab	Nitab	NTA	NTA	Nicotiana tabacum	Nicotiana tabacum	NTA_NTA	Nicotiana tabacum vs Nicotiana tabacum
Nitab4.5_0ATGTTAGCTGAAGAATATATTCTTGTCCGTTTCTACCATGGTGGTACTTT&Peaxi162ScATG-----------------------------------------------	N0.HOG0001036.kaks	0.991175	1.03253	0.959951	840	179.275	660.725	610	134.423	475.577	Nitab	Peaxi	NTA	PAX	Nicotiana tabacum	Petunia axillaris	NTA_PAX	Nicotiana tabacum vs Petunia axillaris
Nitab4.5_0ATGTTAGCTGAAGAATATATTCTTGTCCGTTTCTACCATGGTGGTACTTT&Peaxi162ScATG-----------------------------------------------	N0.HOG0001036.kaks	0.988644	1.05145	0.940266	567	102.522	464.478	421	80.0393	340.961	Nitab	Peaxi	NTA	PAX	Nicotiana tabacum	Petunia axillaris	NTA_PAX	Nicotiana tabacum vs Petunia axillaris
Nitab4.5_0ATG------------TTA--------------------------------&Peaxi162ScATGAGGCTGCAAAACTTAGAAGAAGATGCAGTAGAAAAAGAAAGGGAGGA	N0.HOG0001036.kaks	0.974189	1.09778	0.88742	774	161.646	612.354	578	132.516	445.484	Nitab	Peaxi	NTA	PAX	Nicotiana tabacum	Petunia axillaris	NTA_PAX	Nicotiana tabacum vs Petunia axillaris
Nitab4.5_0ATGTTAGCTGAAGAATATATTCTTGTCCGTTTCTACCATGGTGGTACTTT&Peaxi162ScATG-----------------------------------------------	N0.HOG0001036.kaks	0.987217	1.05417	0.936489	777	148.349	628.651	570	114.723	455.277	Nitab	Peaxi	NTA	PAX	Nicotiana tabacum	Petunia axillaris	NTA_PAX	Nicotiana tabacum vs Petunia axillaris
Nitab4.5_0ATGCCAACCATTGGACATAAAAGGCCAAGTCAAGCTAGTTTTGTAATTTT&Peaxi162ScATGAC---------------------------------------------	N0.HOG0001036.kaks	1.00884	0.964752	1.0457	318	63.7651	254.235	242	46.8152	195.185	Nitab	Peaxi	NTA	PAX	Nicotiana tabacum	Petunia axillaris	NTA_PAX	Nicotiana tabacum vs Petunia axillaris
Nitab4.5_0AT------------------------------------------------&PGSC0003DMATGGGTCAGCCTGGAAACTCAACCCAACCTGGTCCTGGAAGGTCAACCCA	N0.HOG0001036.kaks	1.05333	0.805178	1.30819	306	65.7588	240.241	232	40.1432	191.857	Nitab	PGSC	NTA	STU	Nicotiana tabacum	Solanum tuberosum	NTA_STU	Nicotiana tabacum vs Solanum tuberosum
Nitab4.5_0ATGCCAATGATGGAGGATGCAGCATGTTCCAAGA----------------&Peaxi162ScATGA------------------------CCAAGAATGAGACGACTGAATC	N0.HOG0001036.kaks	1.01361	0.94952	1.0675	369	78.3598	290.64	270	54.442	215.558	Nitab	Peaxi	NTA	PAX	Nicotiana tabacum	Petunia axillaris	NTA_PAX	Nicotiana tabacum vs Petunia axillaris
Nitab4.5_0ATGCCAATGATGGAGGATGCAGCATGTT----------------------&Peaxi162ScATG----------------------GTTGAAAAGGACTGGGGAGATGCTG	N0.HOG0001036.kaks	1.0019	0.993222	1.00874	450	98.4608	351.539	324	70.4113	253.589	Nitab	Peaxi	NTA	PAX	Nicotiana tabacum	Petunia axillaris	NTA_PAX	Nicotiana tabacum vs Petunia axillaris
Nitab4.5_0ATGTCAGCTGAAGAATATATTCTTGTCCGTTTCCACCATGGTGGTACTTT&Peaxi162ScATG-----------------------------------------------	N0.HOG0001036.kaks	1.01772	0.928459	1.09614	312	61.946	250.054	240	44.2418	195.758	Nitab	Peaxi	NTA	PAX	Nicotiana tabacum	Petunia axillaris	NTA_PAX	Nicotiana tabacum vs Petunia axillaris
Nitab4.5_0--------------------------------------------------&PGSC0003DMATGGGTCAGCCTGGAAACTCAACCCAACCTGGTCCTGGAAGGTCAACCCA	N0.HOG0001036.kaks	1.03408	0.874719	1.18219	432	92.3866	339.613	324	60.6093	263.391	Nitab	PGSC	NTA	STU	Nicotiana tabacum	Solanum tuberosum	NTA_STU	Nicotiana tabacum vs Solanum tuberosum
Nitab4.5_0ATG-----------------------------------------------&PGSC0003DMATGATGCCTTCAAAAATATTACAATCTCCATACTTGACTTCTTTTGGGTC	N0.HOG0001036.kaks	1.01303	0.952359	1.06371	546	117.287	428.713	420	85.9226	334.077	Nitab	PGSC	NTA	STU	Nicotiana tabacum	Solanum tuberosum	NTA_STU	Nicotiana tabacum vs Solanum tuberosum
Nitab4.5_0ATG-----------------------------------------------&Peaxi162ScATGCAATGTAGTAGTGATGATTCACAAGCAGATGACATTCCAGATGAAGA	N0.HOG0001036.kaks	0.976738	1.07611	0.90766	384	89.8949	294.105	273	68.7735	204.226	Nitab	Peaxi	NTA	PAX	Nicotiana tabacum	Petunia axillaris	NTA_PAX	Nicotiana tabacum vs Petunia axillaris
Nitab4.5_0ATG-----------------------------------------------&PGSC0003DMATGGGTCAGCCTGGAAACTCAACCCAACCTGGTCCTGGAAGGTCAACCCA	N0.HOG0001036.kaks	1.00224	0.991699	1.01063	327	69.4119	257.588	239	50.3111	188.689	Nitab	PGSC	NTA	STU	Nicotiana tabacum	Solanum tuberosum	NTA_STU	Nicotiana tabacum vs Solanum tuberosum
Peaxi162ScAT------------------------------------------------&Peaxi162ScATGAATGATTGGGACCACTTGCATGTGTATGTTGGGCATATGGTAGAGGA	N0.HOG0001036.kaks	0.991433	1.03026	0.962312	606	133.706	472.294	472	107.292	364.708	Peaxi	Peaxi	PAX	PAX	Petunia axillaris	Petunia axillaris	PAX_PAX	Petunia axillaris vs Petunia axillaris
Peaxi162ScATGGTACCTCGGCTACATGTAGAAGAAATCTTCCAAGAACCACAGCCTCC&Peaxi162ScATG--------------------AGAAA----------------------	N0.HOG0001036.kaks	1.01493	0.93317	1.08762	318	58.0789	259.921	235	40.0516	194.948	Peaxi	Peaxi	PAX	PAX	Petunia axillaris	Petunia axillaris	PAX_PAX	Petunia axillaris vs Petunia axillaris
Peaxi162ScATGAA---------------------------------------------&Peaxi162ScATGAACTGCAGAAAAATGGTTTTTTTGGACTCAGATTCTAAATTGTTGAA	N0.HOG0001036.kaks	1.05562	0.77247	1.36656	318	62.4678	255.532	229	34.7493	194.251	Peaxi	Peaxi	PAX	PAX	Petunia axillaris	Petunia axillaris	PAX_PAX	Petunia axillaris vs Petunia axillaris
Peaxi162ScATGAAAAAA-----------------------------------------&Peaxi162ScATGAGAAAAAGATATGCTGGGAAACTAGCTGGGGATGAGGAATATCTTGG	N0.HOG0001036.kaks	0.984351	1.05517	0.932886	309	68.2827	240.717	212	49.4322	162.568	Peaxi	Peaxi	PAX	PAX	Petunia axillaris	Petunia axillaris	PAX_PAX	Petunia axillaris vs Petunia axillaris
Peaxi162ScATG-----------------------------------------------&Peaxi162ScATGGTGTGGGATACTGTTTTAACAACCATTCATCATGGTGGTAAATTTGA	N0.HOG0001036.kaks	0.987597	1.04308	0.946811	726	162.306	563.694	536	124.991	411.009	Peaxi	Peaxi	PAX	PAX	Petunia axillaris	Petunia axillaris	PAX_PAX	Petunia axillaris vs Petunia axillaris
Peaxi162ScATGA-------AAAAA----------------------------------&PGSC0003DMATGATGCCTTCAAAAATATTACAATCTCCATACTTGACTTCTTTTGGGTC	N0.HOG0001036.kaks	1.02324	0.9181	1.11452	435	96.1654	338.835	322	65.3544	256.646	Peaxi	PGSC	PAX	STU	Petunia axillaris	Solanum tuberosum	PAX_STU	Petunia axillaris vs Solanum tuberosum
Peaxi162ScATGA----------------------------------------------&Peaxi162ScATGAATGATTGGGACCACTTGCATGTGTATGTTGGGCATATGGTAGAGGA	N0.HOG0001036.kaks	0.987235	1.04671	0.943178	528	113.324	414.676	386	86.7162	299.284	Peaxi	Peaxi	PAX	PAX	Petunia axillaris	Petunia axillaris	PAX_PAX	Petunia axillaris vs Petunia axillaris
Peaxi162ScATGACCAAGAATGAGACGACTGAA--------------------------&Peaxi162ScATGA-----------------GAAAAAGATATGCTGGGAAACTAGCTGGG	N0.HOG0001036.kaks	0.990536	1.0371	0.955098	405	82.3089	322.691	303	63.8641	239.136	Peaxi	Peaxi	PAX	PAX	Petunia axillaris	Petunia axillaris	PAX_PAX	Petunia axillaris vs Petunia axillaris
Peaxi162ScATGA----------------------------------------------&Peaxi162ScATGAGGCTGCAAAACTTAGAAGAAGATGCAGTAGAAAAAGAAAGGGAGGA	N0.HOG0001036.kaks	0.99839	1.0066	0.991843	612	120.004	491.996	445	87.8341	357.166	Peaxi	Peaxi	PAX	PAX	Petunia axillaris	Petunia axillaris	PAX_PAX	Petunia axillaris vs Petunia axillaris
Peaxi162ScATGACCAAGAATGAGACGACTGAATCAGA---------------------&PGSC0003DMATG------------------------GATATTATTATAGTAACTCGCTT	N0.HOG0001036.kaks	1.02048	0.914147	1.11632	402	77.4315	324.569	298	52.4715	245.528	Peaxi	PGSC	PAX	STU	Petunia axillaris	Solanum tuberosum	PAX_STU	Petunia axillaris vs Solanum tuberosum
Peaxi162ScATGAACTGCAGAAAAATGGTTTTTTTGGACTCAGATTCTAAATTGTTGAA&Peaxi162ScATGA----------------------------------------------	N0.HOG0001036.kaks	1.0563	0.759129	1.39146	357	67.6369	289.363	258	37.1066	220.893	Peaxi	Peaxi	PAX	PAX	Petunia axillaris	Petunia axillaris	PAX_PAX	Petunia axillaris vs Petunia axillaris
Peaxi162ScATG-AATG----------------------------ATTGGGACCACTTG&Peaxi162ScATGCAATGTAGTAGTGATGATTCACAAGCAGATGACATT-----------	N0.HOG0001036.kaks	0.995297	1.01678	0.97887	678	148.399	529.601	515	114.613	400.387	Peaxi	Peaxi	PAX	PAX	Petunia axillaris	Petunia axillaris	PAX_PAX	Petunia axillaris vs Petunia axillaris
Peaxi162ScATGAATGATTGGGACCACTTGCATGTGTATGTTGGGCATATGGTAGAGGA&Peaxi162ScATGA----------------------------------------------	N0.HOG0001036.kaks	0.990485	1.03423	0.957701	723	157.26	565.74	519	116.752	402.248	Peaxi	Peaxi	PAX	PAX	Petunia axillaris	Petunia axillaris	PAX_PAX	Petunia axillaris vs Petunia axillaris
Peaxi162ScATGAATGATTGGGACCACTTGCATGTGTATGTTGGGCATATGGTAGAGG-&PGSC0003DMATG--------------------------------------------GGT	N0.HOG0001036.kaks	1.04442	0.830468	1.25762	615	127.679	487.321	448	77.2403	370.76	Peaxi	PGSC	PAX	STU	Petunia axillaris	Solanum tuberosum	PAX_STU	Petunia axillaris vs Solanum tuberosum
Peaxi162ScATGAATGATTGGGACCACTTGC----------------------------&PGSC0003DMATGA---------------TGCCTTCAAAAATATTACAATCTCCATACTT	N0.HOG0001036.kaks	0.985861	1.05484	0.93461	747	153.119	593.881	553	119.569	433.431	Peaxi	PGSC	PAX	STU	Petunia axillaris	Solanum tuberosum	PAX_STU	Petunia axillaris vs Solanum tuberosum
Peaxi162ScATGGTAGATACTTTACAGAAAATTCAGCCAAATATGTCACTACAATCGAG&PGSC0003DMATGG----------------------------------------------	N0.HOG0001036.kaks	1.03651	0.859531	1.2059	342	70.5458	271.454	244	43.261	200.739	Peaxi	PGSC	PAX	STU	Petunia axillaris	Solanum tuberosum	PAX_STU	Petunia axillaris vs Solanum tuberosum
Peaxi162ScATG-----------------------------------------------&Peaxi162ScATGCAATGTAGTAGTGATGATTCACAAGCAGATGACATTCCAGATGAAGA	N0.HOG0001036.kaks	1.02936	0.900716	1.14282	543	123.925	419.075	402	82.6367	319.363	Peaxi	Peaxi	PAX	PAX	Petunia axillaris	Petunia axillaris	PAX_PAX	Petunia axillaris vs Petunia axillaris
Peaxi162ScATG-----------------------------------------------&Peaxi162ScATGGATATTATAATAGTGACACGTATTAACTATGGCAGTGTTTTTATCCA	N0.HOG0001036.kaks	1.01561	0.93439	1.08692	336	64.5776	271.422	259	46.5126	212.487	Peaxi	Peaxi	PAX	PAX	Petunia axillaris	Petunia axillaris	PAX_PAX	Petunia axillaris vs Petunia axillaris
Peaxi162ScATG-----------------------------------------------&Sopen01g03ATGCAGGGAGGAGTTAGGACTGCATTTGGCAGGAATGGAAACAATCAGAT	N0.HOG0001036.kaks	0.989669	1.03931	0.952239	339	70.5574	268.443	244	52.7809	191.219	Peaxi	Sopen	PAX	SPE	Petunia axillaris	Solanum pennellii	PAX_SPE	Petunia axillaris vs Solanum pennellii
Peaxi162ScATGAGAAAAAGATATGCTGGGAAACTAGCTGGGGAT--------------&PGSC0003DMATG------------------------------GATATTATTATAGTAAC	N0.HOG0001036.kaks	0.991562	1.03505	0.957988	447	86.7363	360.264	328	65.876	262.124	Peaxi	PGSC	PAX	STU	Petunia axillaris	Solanum tuberosum	PAX_STU	Petunia axillaris vs Solanum tuberosum
Peaxi162ScATG-----------------------------------------------&PGSC0003DMATGTCAACTCAGGCCAACAATCAACTTCTATCTGTGATGATACTTCAATT	N0.HOG0001036.kaks	1.00178	0.993454	1.00838	381	81.3992	299.601	275	58.3681	216.632	Peaxi	PGSC	PAX	STU	Petunia axillaris	Solanum tuberosum	PAX_STU	Petunia axillaris vs Solanum tuberosum
Peaxi162ScATGGTGTGGGATACTGTTTTAACAACCATTCATCATGGTGGTAAATTTGA&Peaxi162ScATG-----------------------------------------------	N0.HOG0001036.kaks	1.02402	0.910402	1.1248	963	203.611	759.389	701	134.936	566.064	Peaxi	Peaxi	PAX	PAX	Petunia axillaris	Petunia axillaris	PAX_PAX	Petunia axillaris vs Petunia axillaris
Peaxi162ScATG-----------------------------------------------&Peaxi162ScATGAGAGAACCAACTCAACCAAGTCAGCCTATGGGACCACCTCCAACTAA	N0.HOG0001036.kaks	0.988156	1.04414	0.946379	780	165.012	614.988	589	130.105	458.895	Peaxi	Peaxi	PAX	PAX	Petunia axillaris	Petunia axillaris	PAX_PAX	Petunia axillaris vs Petunia axillaris
Peaxi162ScATGGTGTGGGATACTGTTTTAACAACCATTCATCATGGTGGTAAATTTGA&PGSC0003DMATGG----------------------------------------------	N0.HOG0001036.kaks	1.02503	0.90058	1.13819	795	159.888	635.112	595	107.768	487.232	Peaxi	PGSC	PAX	STU	Petunia axillaris	Solanum tuberosum	PAX_STU	Petunia axillaris vs Solanum tuberosum
Peaxi162ScATGCAATGTAGTAGTGATGATTCACAAGCAGATGACATTCCAGATGAAGA&Solyc01g06ATGCA---------------------------------------------	N0.HOG0001036.kaks	1.00201	0.992882	1.0092	519	114.48	404.52	400	87.6029	312.397	Peaxi	Solyc	PAX	SLY	Petunia axillaris	Solanum lycopersicum	PAX_SLY	Petunia axillaris vs Solanum lycopersicum
Peaxi162ScATGGATATTATAATAGTGACACGTATTAACTATGGCAGTGTTTTTATCCA&PGSC0003DMATGG----------------------------------------------	N0.HOG0001036.kaks	0.999625	1.0016	0.998033	402	76.4835	325.516	294	56.0249	237.975	Peaxi	PGSC	PAX	STU	Petunia axillaris	Solanum tuberosum	PAX_STU	Petunia axillaris vs Solanum tuberosum
Peaxi162Sc--------------------------------------------------&PGSC0003DMATGATGCCTTCAAAAATATTACAATCTCCATACTTGACTTCTTTTGGGTC	N0.HOG0001036.kaks	1.02287	0.915581	1.11718	504	107.442	396.558	370	72.2174	297.783	Peaxi	PGSC	PAX	STU	Petunia axillaris	Solanum tuberosum	PAX_STU	Petunia axillaris vs Solanum tuberosum
Peaxi162ScATGA----------------------------------------------&PGSC0003DMATGGATATTATTATAGTAACTCGCTTTCACCATGGTGGTAAATTTGTGGA	N0.HOG0001036.kaks	1.03055	0.860473	1.19765	345	61.9679	283.032	242	37.4025	204.598	Peaxi	PGSC	PAX	STU	Petunia axillaris	Solanum tuberosum	PAX_STU	Petunia axillaris vs Solanum tuberosum
Solyc01g06ATGCAT--------------------------------------------&PGSC0003DMATGGATATTATTATAGTAACTCGCTTTCACCATGGTGGTAAATTTGTGGA	N0.HOG0001036.kaks	1.00985	0.968966	1.0422	474	114.239	359.761	355	82.9038	272.096	Solyc	PGSC	SLY	STU	Solanum lycopersicum	Solanum tuberosum	SLY_STU	Solanum lycopersicum vs Solanum tuberosum
Solyc01g06ATGCAT--------------------------------------------&PGSC0003DMATGGATATTATTATAGTAACTCGCTTTCACCATGGTGGTAAATTTGTGGA	N0.HOG0001036.kaks	0.991537	1.03152	0.961241	669	141.608	527.392	486	106.115	379.885	Solyc	PGSC	SLY	STU	Solanum lycopersicum	Solanum tuberosum	SLY_STU	Solanum lycopersicum vs Solanum tuberosum
Sopen02g00ATGG----------------------------------------------&PGSC0003DMATGGGTCAGCCTGGAAACTCAACCCAACCTGGTCCTGGAAGGTCAACCCA	N0.HOG0001036.kaks	0.968845	1.10137	0.879674	324	76.1694	247.831	249	64.4715	184.529	Sopen	PGSC	SPE	STU	Solanum pennellii	Solanum tuberosum	SPE_STU	Solanum pennellii vs Solanum tuberosum
Sopen02g00ATG-----------------------------------------------&PGSC0003DMATGATGCCTTCAAAAATATTACAATCTCCATACTTGACTTCTTTTGGGTC	N0.HOG0001036.kaks	1.02272	0.916536	1.11585	417	89.2244	327.776	313	61.382	251.618	Sopen	PGSC	SPE	STU	Solanum pennellii	Solanum tuberosum	SPE_STU	Solanum pennellii vs Solanum tuberosum
PGSC0003DMATGG----------------------------------------------&PGSC0003DMATGGATATTATTATAGTAACTCGCTTTCACCATGGTGGTAAATTTGTGGA	N0.HOG0001036.kaks	0.992183	1.0282	0.964966	399	86.5891	312.411	284	63.3707	220.629	PGSC	PGSC	STU	STU	Solanum tuberosum	Solanum tuberosum	STU_STU	Solanum tuberosum vs Solanum tuberosum
PGSC0003DMATGATGCCTTCAAAAATATTACAATCTCCATACTTGACTTCTTTTGGGTC&PGSC0003DMATG---------------------------------------------TC	N0.HOG0001036.kaks	1.04741	0.833587	1.25651	528	117.07	410.93	396	73.1912	322.809	PGSC	PGSC	STU	STU	Solanum tuberosum	Solanum tuberosum	STU_STU	Solanum tuberosum vs Solanum tuberosum
CAN.T1510.ATG-----------------------------------------------&Sopen03g02ATGGACGCCATTATTATAACTCGTTTTCATCATGGTGGTAAGTTTATTCA	N0.HOG0001037.kaks	1.01565	0.942913	1.07714	1242	267.228	974.772	890	180.56	709.44	CAN	Sopen	CAN	SPE	Capsicum annuum	Solanum pennellii	CAN_SPE	Capsicum annuum vs Solanum pennellii
CAN.T1510.ATG-----------------------------------------------&Sopen05g02ATGGACGCCATTATTATAACTCGTTTTTATCATGGTGGTAAGTTTATTCA	N0.HOG0001037.kaks	1.02171	0.921347	1.10893	1182	255.701	926.299	861	171.61	689.39	CAN	Sopen	CAN	SPE	Capsicum annuum	Solanum pennellii	CAN_SPE	Capsicum annuum vs Solanum pennellii
CAN.T1510.ATG-----------------------------------------------&Sopen06g00ATGGACGCCATTATTATAACTCGTTTTCATCATGGTGGTAAGTTTATTCA	N0.HOG0001037.kaks	1.02733	0.905846	1.13411	1404	315.87	1088.13	1038	211.54	826.46	CAN	Sopen	CAN	SPE	Capsicum annuum	Solanum pennellii	CAN_SPE	Capsicum annuum vs Solanum pennellii
CAN.T1510.AT------------------------------------------------&Sopen07g01ATGTGTGAAACTTTTAATTCTTGGATACTAGTTGCTAGACATAAGGCTAT	N0.HOG0001037.kaks	0.984467	1.06196	0.927032	591	118.466	472.534	447	95.1525	351.848	CAN	Sopen	CAN	SPE	Capsicum annuum	Solanum pennellii	CAN_SPE	Capsicum annuum vs Solanum pennellii
CAN.T1510.ATG-----------------------------------------------&Sopen09g03ATGGACGCCATTATTATAACTCGTTTTCATCATGGTGGTAAGTTTATTCA	N0.HOG0001037.kaks	1.02288	0.91401	1.11912	1386	291.325	1094.67	1013	194.615	818.385	CAN	Sopen	CAN	SPE	Capsicum annuum	Solanum pennellii	CAN_SPE	Capsicum annuum vs Solanum pennellii
CAN.T1510.ATG-----------------------------------------------&Sopen10g03ATGGACGCCATTATTATAACTCGTTTTCATCATGGTGGTAAGTTTATTCA	N0.HOG0001037.kaks	1.02724	0.905996	1.13382	1404	315.417	1088.58	1038	211.272	826.728	CAN	Sopen	CAN	SPE	Capsicum annuum	Solanum pennellii	CAN_SPE	Capsicum annuum vs Solanum pennellii
CAN.T1510.ATG-----------------------------------------------&Sopen11g02ATGGACGCCATTATTATAACTCGTTTTCAACATGGTGGTAAGTTTATTCA	N0.HOG0001037.kaks	1.00761	0.969906	1.03888	567	114.476	452.524	409	80.0912	328.909	CAN	Sopen	CAN	SPE	Capsicum annuum	Solanum pennellii	CAN_SPE	Capsicum annuum vs Solanum pennellii
CAN.T847.1ATGT--------------------------------TAGAGGATATCAGG&Solyc03g05ATGTCTGACATGCAAAAGGATACCAAAAAAGGAGAAT-------------	N0.HOG0001037.kaks	0.939112	1.2537	0.749074	303	58.6459	244.354	217	52.6559	164.344	CAN	Solyc	CAN	SLY	Capsicum annuum	Solanum lycopersicum	CAN_SLY	Capsicum annuum vs Solanum lycopersicum
CAN.T847.1ATGT----------------------------------------------&Sopen03g02ATGTGTTTTGATTCTTCAGCTGTTAGAAGAGAGCAACAACCTGCTAAAAG	N0.HOG0001037.kaks	0.983494	1.06645	0.922212	312	62.0789	249.921	223	47.319	175.681	CAN	Sopen	CAN	SPE	Capsicum annuum	Solanum pennellii	CAN_SPE	Capsicum annuum vs Solanum pennellii
CAN.T847.1--------------------------------------------------&Sopen04g01ATGGACGCCATTATTATAACTCGTTTTCATCATGGTGGTAAGTTTATTCA	N0.HOG0001037.kaks	0.970706	1.12112	0.865838	1317	256.502	1060.5	980	213.984	766.016	CAN	Sopen	CAN	SPE	Capsicum annuum	Solanum pennellii	CAN_SPE	Capsicum annuum vs Solanum pennellii
CAN.T847.1ATGT----------------------------------------------&Sopen09g00ATGTCTAGCCAACCATCAAGCTCAAGCAAGCCACCATTGTTTAGCCAACC	N0.HOG0001037.kaks	0.999618	1.00155	0.998072	411	81.2687	329.731	285	56.4415	228.559	CAN	Sopen	CAN	SPE	Capsicum annuum	Solanum pennellii	CAN_SPE	Capsicum annuum vs Solanum pennellii
Nitab4.5_0ATG-----------------------------------------------&Nitab4.5_0ATGAAGAGGGAAAAGAAAAATCTAAGCAAAGAAAGAATGACAGAAAATAA	N0.HOG0001037.kaks	0.954007	1.16017	0.822298	303	67.5952	235.405	230	59.5283	170.472	Nitab	Nitab	NTA	NTA	Nicotiana tabacum	Nicotiana tabacum	NTA_NTA	Nicotiana tabacum vs Nicotiana tabacum
Nitab4.5_0ATGG----CATGGTCTCTGAACTTTCCTGCGAGGTTGCGTGGCAAAACAG&Sopen05g02ATGGACGCCAT---------------------------------------	N0.HOG0001037.kaks	0.990486	1.03656	0.955551	1254	258.949	995.051	904	193.499	710.501	Nitab	Sopen	NTA	SPE	Nicotiana tabacum	Solanum pennellii	NTA_SPE	Nicotiana tabacum vs Solanum pennellii
Nitab4.5_0ATG-----------------------------------------------&Sopen09g03ATGGACGCCATTATTATAACTCGTTTTCATCATGGTGGTAAGTTTATTCA	N0.HOG0001037.kaks	1.00374	0.985852	1.01814	1362	284.628	1077.37	996	205.197	790.803	Nitab	Sopen	NTA	SPE	Nicotiana tabacum	Solanum pennellii	NTA_SPE	Nicotiana tabacum vs Solanum pennellii
Nitab4.5_0ATGA----------------------------------------------&Sopen10g02ATGACTGCAAGTGAAGGGTTGAATCATGAAGCTGAATCTGAAAATATTAA	N0.HOG0001037.kaks	0.97651	1.10585	0.88304	375	68.105	306.895	277	55.6319	221.368	Nitab	Sopen	NTA	SPE	Nicotiana tabacum	Solanum pennellii	NTA_SPE	Nicotiana tabacum vs Solanum pennellii
Nitab4.5_0ATG------AAGAGGGAAAAGAAAAATCTAAGCAAAGAAAGAATGACAGA&Sopen11g02ATGACTCTCAAGAGG-----------------------------------	N0.HOG0001037.kaks	1.02406	0.899048	1.13905	450	86.6127	363.387	331	57.2769	273.723	Nitab	Sopen	NTA	SPE	Nicotiana tabacum	Solanum pennellii	NTA_SPE	Nicotiana tabacum vs Solanum pennellii
Nitab4.5_0ATG-------------------------AAGAGGGAAAAGAAAAATCTAA&Sopen11g02ATGGACGCCATTATTATAACTCGTTTTCAA--------------------	N0.HOG0001037.kaks	0.999584	1.00164	0.997945	588	118.855	469.145	424	85.8458	338.154	Nitab	Sopen	NTA	SPE	Nicotiana tabacum	Solanum pennellii	NTA_SPE	Nicotiana tabacum vs Solanum pennellii
Nitab4.5_0ATGAAGAGGGAAAAGAAAAATCTAAGCAAAGAAAGAATGACAGAAAATAA&Sopen12g00ATG-----------------------------------------------	N0.HOG0001037.kaks	1.02174	0.915298	1.11629	741	151.336	589.664	567	105.991	461.009	Nitab	Sopen	NTA	SPE	Nicotiana tabacum	Solanum pennellii	NTA_SPE	Nicotiana tabacum vs Solanum pennellii
Nitab4.5_0ATGGA---------------------------------------------&Sopen03g00ATGAAATTTTCAAGATTGTGTGATTATGCAGACATGATTAAACATACTAA	N0.HOG0001037.kaks	1.01533	0.945887	1.07342	315	69.5533	245.447	225	46.9925	178.008	Nitab	Sopen	NTA	SPE	Nicotiana tabacum	Solanum pennellii	NTA_SPE	Nicotiana tabacum vs Solanum pennellii
Nitab4.5_0ATGGATCTTGCAAAGAAATCA-----------------------------&Sopen07g01ATGG-----------AAATCAACAGATGTTTCCAATCGCATGGGCTGTTG	N0.HOG0001037.kaks	0.994998	1.01916	0.976289	795	164.558	630.442	586	123.621	462.379	Nitab	Sopen	NTA	SPE	Nicotiana tabacum	Solanum pennellii	NTA_SPE	Nicotiana tabacum vs Solanum pennellii
Nitab4.5_0ATGG----------------------------------------------&Sopen12g00ATGGTCACAACGGGTTTGTTTTGTGGGTCTGTCGTTGAAGAAGACTTTGA	N0.HOG0001037.kaks	0.984319	1.05524	0.93279	453	100.155	352.845	331	77.2245	253.775	Nitab	Sopen	NTA	SPE	Nicotiana tabacum	Solanum pennellii	NTA_SPE	Nicotiana tabacum vs Solanum pennellii
Peaxi162ScATGGAATTTTGCTATTACACTAAAAAGTTAGGTTATCTTACAATTTCTGG&Sopen03g00ATGAAATTTT----------------------------------------	N0.HOG0001037.kaks	1.04272	0.83302	1.25174	318	64.7844	253.216	242	41.069	200.931	Peaxi	Sopen	PAX	SPE	Petunia axillaris	Solanum pennellii	PAX_SPE	Petunia axillaris vs Solanum pennellii
Peaxi162ScATGGA---------------------------------------------&Sopen05g02ATGGACGCCATTATTATAACTCGTTTTTATCATGGTGGTAAGTTTATTCA	N0.HOG0001037.kaks	0.984277	1.06136	0.927371	1050	214.171	835.829	751	162.583	588.417	Peaxi	Sopen	PAX	SPE	Petunia axillaris	Solanum pennellii	PAX_SPE	Petunia axillaris vs Solanum pennellii
Peaxi162ScATGGAA--------------------------------------------&Sopen07g01ATGGAAATCAACAGATGTTTCCAATCGCATGGGCTGTTGTTGACACAGAG	N0.HOG0001037.kaks	1.02183	0.916188	1.11531	660	136.393	523.607	491	92.9639	398.036	Peaxi	Sopen	PAX	SPE	Petunia axillaris	Solanum pennellii	PAX_SPE	Petunia axillaris vs Solanum pennellii
Peaxi162ScATG------------------------------------GAATTTTGCTA&Sopen12g00ATGGTCACAACGGGTTTGTTTTGTGGGTCTGTCGTTGAAGAA--------	N0.HOG0001037.kaks	0.992808	1.03028	0.963633	582	111.723	470.277	436	86.2304	349.77	Peaxi	Sopen	PAX	SPE	Petunia axillaris	Solanum pennellii	PAX_SPE	Petunia axillaris vs Solanum pennellii
Peaxi162ScATGGA---------------------------------------------&Sopen04g01ATGGACGCCATTATTATAACTCGTTTTCATCATGGTGGTAAGTTTATTCA	N0.HOG0001037.kaks	1.01402	0.951183	1.06606	1092	243.627	848.373	808	171.466	636.534	Peaxi	Sopen	PAX	SPE	Petunia axillaris	Solanum pennellii	PAX_SPE	Petunia axillaris vs Solanum pennellii
Peaxi162ScATGGATGTGGGAAT---------------------TGG------------&Sopen07g01ATGGA------AATCAACAGATGTTTCCAATCGCATGGGCTGTTGTTGAC	N0.HOG0001037.kaks	0.97611	1.09562	0.890917	786	157.114	628.886	588	128.775	459.225	Peaxi	Sopen	PAX	SPE	Petunia axillaris	Solanum pennellii	PAX_SPE	Petunia axillaris vs Solanum pennellii
Peaxi162ScATG-----------------------------------------------&Sopen09g00ATGTCTAGCCAACCATCAAGCTCAAGCAAGCCACCATTGTTTAGCCAACC	N0.HOG0001037.kaks	1.0427	0.843672	1.2359	318	68.223	249.777	224	40.5439	183.456	Peaxi	Sopen	PAX	SPE	Petunia axillaris	Solanum pennellii	PAX_SPE	Petunia axillaris vs Solanum pennellii
Peaxi162ScATGGATG-------------------------------TGGGAATTGGCA&Sopen11g01ATGGATGATGTAGAAGTGGTCACAACTGGTTTGCTTTGTGGG--------	N0.HOG0001037.kaks	0.983252	1.07158	0.917568	354	67.1191	286.881	250	50.7936	199.206	Peaxi	Sopen	PAX	SPE	Petunia axillaris	Solanum pennellii	PAX_SPE	Petunia axillaris vs Solanum pennellii
Peaxi162ScATGGATG-------------------------------TGGGAATTGGCA&Sopen11g01ATGGATGATGTAGAAGTGGTCACAACTGGTTTGCTTTGTGGG--------	N0.HOG0001037.kaks	0.974133	1.10994	0.877641	351	66.8524	284.148	259	54.7533	204.247	Peaxi	Sopen	PAX	SPE	Petunia axillaris	Solanum pennellii	PAX_SPE	Petunia axillaris vs Solanum pennellii
Peaxi162ScATG-----------------------------------------------&Sopen02g01ATGGACGCCATTATTATAACTCGTTTTCATCATGGTGGTAAGTTTATTCA	N0.HOG0001037.kaks	0.995709	1.0169	0.979164	843	170.716	672.284	629	129.531	499.469	Peaxi	Sopen	PAX	SPE	Petunia axillaris	Solanum pennellii	PAX_SPE	Petunia axillaris vs Solanum pennellii
Peaxi162ScATG-----------------------------------------------&Sopen11g02ATGGACGCCATTATTATAACTCGTTTTCAACATGGTGGTAAGTTTATTCA	N0.HOG0001037.kaks	0.968653	1.15048	0.841955	372	64.1337	307.866	271	53.7516	217.248	Peaxi	Sopen	PAX	SPE	Petunia axillaris	Solanum pennellii	PAX_SPE	Petunia axillaris vs Solanum pennellii
Solyc03g05ATG-----------------------------------------------&Sopen07g00ATGGACGCCATTATTATAACTCGTTTTCATCATGGTGGTAAGTTTATTCA	N0.HOG0001037.kaks	0.993627	1.02644	0.968032	1032	200.421	831.579	741	147.712	593.288	Solyc	Sopen	SLY	SPE	Solanum lycopersicum	Solanum pennellii	SLY_SPE	Solanum lycopersicum vs Solanum pennellii
Solyc03g05ATGTCTGACATGCAAAAGGATACCAAAAAAGGAGA---------------&Sopen09g03ATG------------------------------GACGCCATTATTATAAC	N0.HOG0001037.kaks	1.04541	0.83597	1.25053	1194	258.869	935.131	877	158.952	718.048	Solyc	Sopen	SLY	SPE	Solanum lycopersicum	Solanum pennellii	SLY_SPE	Solanum lycopersicum vs Solanum pennellii
Solyc08g06ATGTTGAAGATATCATCGAAGATTGCAGAAGATTTTGGAGTTGACGAGTG&Sopen07g00ATG-----------------------------------------------	N0.HOG0001037.kaks	1.0033	0.985796	1.01776	777	146.665	630.335	574	106.808	467.192	Solyc	Sopen	SLY	SPE	Solanum lycopersicum	Solanum pennellii	SLY_SPE	Solanum lycopersicum vs Solanum pennellii
Solyc08g06ATGTTGAAGATATCATCGAAGATTGCAGAAGATTTTGGAGTTGACGAGTG&Sopen07g01ATGT----------------------------------------------	N0.HOG0001037.kaks	1.01758	0.935273	1.08801	780	166.624	613.376	588	117.479	470.521	Solyc	Sopen	SLY	SPE	Solanum lycopersicum	Solanum pennellii	SLY_SPE	Solanum lycopersicum vs Solanum pennellii
Solyc08g06ATGT----------------------------------------------&Sopen09g00ATGTCTAGCCAACCATCAAGCTCAAGCAAGCCACCATTGTTTAGCCAACC	N0.HOG0001037.kaks	0.979182	1.07986	0.90677	495	102.36	392.64	362	80.8349	281.165	Solyc	Sopen	SLY	SPE	Solanum lycopersicum	Solanum pennellii	SLY_SPE	Solanum lycopersicum vs Solanum pennellii
Solyc08g06ATG----------------TTGAAGATATCATCGAAGATTGCAGAAGATT&Sopen09g00ATGGAGCATATATTTTCTTTTA-----------GAAAATTGCAG------	N0.HOG0001037.kaks	0.996227	1.01626	0.980291	582	109.642	472.358	403	77.1546	325.845	Solyc	Sopen	SLY	SPE	Solanum lycopersicum	Solanum pennellii	SLY_SPE	Solanum lycopersicum vs Solanum pennellii
Sopen02g01ATGGACGCCATTATTATAACTCGTTTTCATCATGGTGGTAAGTTTATTCA&Sopen09g00ATG-----------------------------------------------	N0.HOG0001037.kaks	1.00482	0.980246	1.02507	1437	282.087	1154.91	1042	200.507	841.493	Sopen	Sopen	SPE	SPE	Solanum pennellii	Solanum pennellii	SPE_SPE	Solanum pennellii vs Solanum pennellii
Sopen03g00--------------------------------------------------&Sopen03g00ATGAAATTTTCAAGATTGTGTGATTATGCAGACATGATTAAACATACTAA	N0.HOG0001037.kaks	1.04538	0.834403	1.25285	471	101.306	369.694	340	61.0193	278.981	Sopen	Sopen	SPE	SPE	Solanum pennellii	Solanum pennellii	SPE_SPE	Solanum pennellii vs Solanum pennellii
Sopen03g00ATG-----------------------------------------------&Sopen03g02ATGGCTCATCTCGAGGATCAAGAGAGTAGGAGTCTACCACTTACTCGGAA	N0.HOG0001037.kaks	1.00169	0.993485	1.00826	882	181.961	700.039	663	135.889	527.111	Sopen	Sopen	SPE	SPE	Solanum pennellii	Solanum pennellii	SPE_SPE	Solanum pennellii vs Solanum pennellii
Sopen03g00ATGGACGCCATTATTATAACTCGTTTTCATCATGGTGGTAAGTTTATTCA&Sopen03g02ATGGACGCCATTATTATAACTCGTTTTCATCATGGTGGTAAGTTTATTCA	N0.HOG0001037.kaks	1.00552	0.979622	1.02644	1389	296.265	1092.74	1008	210.619	797.381	Sopen	Sopen	SPE	SPE	Solanum pennellii	Solanum pennellii	SPE_SPE	Solanum pennellii vs Solanum pennellii
Sopen03g00ATGGACGCCATTATTATAACTCGTTTTCATCATGGTGGTAAGTTTATTCA&Sopen04g01ATGGACGCCATTATTATAACTCGTTTTCATCATGGTGGTAAGTTTATTCA	N0.HOG0001037.kaks	0.980608	1.06664	0.919347	1440	324.598	1115.4	1041	250.294	790.706	Sopen	Sopen	SPE	SPE	Solanum pennellii	Solanum pennellii	SPE_SPE	Solanum pennellii vs Solanum pennellii
Sopen03g00ATGGACGCCATTATTATAACTCGTTTTCATCATGGTGGTAAGTTTATTCA&Sopen05g02ATGGACGCCATTATTATAACTCGTTTTTATCATGGTGGTAAGTTTATTCA	N0.HOG0001037.kaks	1.01762	0.936594	1.08651	1356	294.877	1061.12	981	199.803	781.197	Sopen	Sopen	SPE	SPE	Solanum pennellii	Solanum pennellii	SPE_SPE	Solanum pennellii vs Solanum pennellii
Sopen03g00ATGGACGCCATTATTATAACTCGTTTTCATCATGGTGGTAAGTTTATTCA&Sopen06g00ATGGACGCCATTATTATAACTCGTTTTCATCATGGTGGTAAGTTTATTCA	N0.HOG0001037.kaks	1.03445	0.875461	1.1816	1626	352.311	1273.69	1204	228.386	975.614	Sopen	Sopen	SPE	SPE	Solanum pennellii	Solanum pennellii	SPE_SPE	Solanum pennellii vs Solanum pennellii
Sopen03g00ATGGACGCCATTATTATAACTCGTTTTCATCATGGTGGTAAGTTTATTCA&Sopen06g01ATGGACGCCATTATTATAACTCGTTTTCATCATGGTGGTAAGTTTATTCA	N0.HOG0001037.kaks	0.992863	1.02579	0.967898	1452	314.709	1137.29	1052	233.894	818.106	Sopen	Sopen	SPE	SPE	Solanum pennellii	Solanum pennellii	SPE_SPE	Solanum pennellii vs Solanum pennellii
Sopen03g00ATGGACGCCATTATTATAACTCGTTTTCATCATGGTGGTAAGTTTATTCA&Sopen07g00ATGGACGCCATTATTATAACTCGTTTTCATCATGGTGGTAAGTTTATTCA	N0.HOG0001037.kaks	1.01756	0.935818	1.08735	1416	304.166	1111.83	1025	206.045	818.955	Sopen	Sopen	SPE	SPE	Solanum pennellii	Solanum pennellii	SPE_SPE	Solanum pennellii vs Solanum pennellii
Sopen03g00ATGGACGCCATTATTATAACTCGTTTTCATCATGGTGGTAAGTTTATTCA&Sopen07g00ATGGACGCCATTATTATAACTCGTTTTCATCATGGTGGTAAGTTTATTCA	N0.HOG0001037.kaks	1.02885	0.87584	1.17471	909	171.414	737.586	650	107.355	542.645	Sopen	Sopen	SPE	SPE	Solanum pennellii	Solanum pennellii	SPE_SPE	Solanum pennellii vs Solanum pennellii
Sopen03g00ATGGACGCCATTATTATAACTCGTTTTCATCATGGTGGTAAGTTTATTCA&Sopen07g01ATGGA---------------------------------------------	N0.HOG0001037.kaks	1.02852	0.887498	1.1589	726	146.834	579.166	519	93.1589	425.841	Sopen	Sopen	SPE	SPE	Solanum pennellii	Solanum pennellii	SPE_SPE	Solanum pennellii vs Solanum pennellii
Sopen03g00ATGGACGCCATTATTATAACTCGTTTTCATCATGGTGGTAAGTTTATTCA&Sopen09g00ATGGA---------------------------------------------	N0.HOG0001037.kaks	0.987651	1.05914	0.932505	516	89.1398	426.86	376	68.7958	307.204	Sopen	Sopen	SPE	SPE	Solanum pennellii	Solanum pennellii	SPE_SPE	Solanum pennellii vs Solanum pennellii
Sopen03g00ATGGACGCCATTATTATAACTCGTTTTCATCATGGTGGTAAGTTTATTCA&Sopen09g03ATGGACGCCATTATTATAACTCGTTTTCATCATGGTGGTAAGTTTATTCA	N0.HOG0001037.kaks	1.01631	0.939368	1.08191	1632	346.015	1285.99	1190	237.005	952.995	Sopen	Sopen	SPE	SPE	Solanum pennellii	Solanum pennellii	SPE_SPE	Solanum pennellii vs Solanum pennellii
Sopen03g00ATGGACGCCATTATTATAACTCGTTTTCATCATGGTGGTAAGTTTATTCA&Sopen10g03ATGGACGCCATTATTATAACTCGTTTTCATCATGGTGGTAAGTTTATTCA	N0.HOG0001037.kaks	1.03161	0.885808	1.1646	1629	353.161	1275.84	1210	232.368	977.632	Sopen	Sopen	SPE	SPE	Solanum pennellii	Solanum pennellii	SPE_SPE	Solanum pennellii vs Solanum pennellii
Sopen03g00ATGGACGCCATTATTATAACTCGTTTTCATCATGGTGGTAAGTTTATTCA&Sopen11g02AT------------------------------------------------	N0.HOG0001037.kaks	0.976956	1.09805	0.889715	528	100.474	427.526	401	83.7894	317.211	Sopen	Sopen	SPE	SPE	Solanum pennellii	Solanum pennellii	SPE_SPE	Solanum pennellii vs Solanum pennellii
Sopen03g00ATGGACGCCATTATTATAACTCGTTTTCATCATGGTGGTAAGTTTATTCA&Sopen11g02ATGGACGCCATTATTATAACTCGTTTTCAACATGGTGGTAAGTTTATTCA	N0.HOG0001037.kaks	1.01865	0.922534	1.10419	621	120.505	500.495	446	79.8417	366.158	Sopen	Sopen	SPE	SPE	Solanum pennellii	Solanum pennellii	SPE_SPE	Solanum pennellii vs Solanum pennellii
Sopen03g00ATG-----------------------------------------------&Sopen03g02ATGGCTCATCTCGAGGATCAAGAGAGTAGGAGTCTACCACTTACTCGGAA	N0.HOG0001037.kaks	1.03131	0.889036	1.16003	987	217.2	769.8	732	143.21	588.79	Sopen	Sopen	SPE	SPE	Solanum pennellii	Solanum pennellii	SPE_SPE	Solanum pennellii vs Solanum pennellii
Sopen03g00--------------------------------------------------&Sopen06g00ATGGACGCCATTATTATAACTCGTTTTCATCATGGTGGTAAGTTTATTCA	N0.HOG0001037.kaks	1.00953	0.962524	1.04883	1701	344.715	1356.28	1250	243.825	1006.18	Sopen	Sopen	SPE	SPE	Solanum pennellii	Solanum pennellii	SPE_SPE	Solanum pennellii vs Solanum pennellii
Sopen03g00--------------------------------------------------&Sopen07g00ATGGACGCCATTATTATAACTCGTTTTCATCATGGTGGTAAGTTTATTCA	N0.HOG0001037.kaks	0.994692	1.02121	0.974037	1371	274.467	1096.53	991	202.6	788.4	Sopen	Sopen	SPE	SPE	Solanum pennellii	Solanum pennellii	SPE_SPE	Solanum pennellii vs Solanum pennellii
Sopen03g00--------------------------------------------------&Sopen10g03ATGGACGCCATTATTATAACTCGTTTTCATCATGGTGGTAAGTTTATTCA	N0.HOG0001037.kaks	1.01136	0.955399	1.05857	1707	346.43	1360.57	1251	242.563	1008.44	Sopen	Sopen	SPE	SPE	Solanum pennellii	Solanum pennellii	SPE_SPE	Solanum pennellii vs Solanum pennellii
Sopen03g00ATG-----------------------------------------------&Sopen12g00ATGGTCACAACGGGTTTGTTTTGTGGGTCTGTCGTTGAAGAAGACTTTGA	N0.HOG0001037.kaks	0.985119	1.05769	0.931391	696	142.73	553.27	511	110.836	400.164	Sopen	Sopen	SPE	SPE	Solanum pennellii	Solanum pennellii	SPE_SPE	Solanum pennellii vs Solanum pennellii
Sopen03g00ATG-----------------------------------------------&PGSC0003DMATGGACAAACTTAATAAACTTGGTAATAAGAAGATTTGTGAGGATTTGTT	N0.HOG0001037.kaks	1.03512	0.881956	1.17366	381	87.3583	293.642	277	56.0153	220.985	Sopen	PGSC	SPE	STU	Solanum pennellii	Solanum tuberosum	SPE_STU	Solanum pennellii vs Solanum tuberosum
Sopen03g01ATGGAAACTGTTGACTATTATGTGAATGAGGCTCTTGTTGTCAAGGGTGA&Sopen03g02ATG-----------------TGT---------------------------	N0.HOG0001037.kaks	1.03881	0.852636	1.21835	624	130.071	493.929	460	81.7555	378.244	Sopen	Sopen	SPE	SPE	Solanum pennellii	Solanum pennellii	SPE_SPE	Solanum pennellii vs Solanum pennellii
Sopen03g01ATGG----------------------------------------------&Sopen12g00ATGGTCACAACGGGTTTGTTTTGTGGGTCTGTCGTTGAAGAAGACTTTGA	N0.HOG0001037.kaks	1.07598	0.716145	1.50246	789	166.594	622.406	561	84.8292	476.171	Sopen	Sopen	SPE	SPE	Solanum pennellii	Solanum pennellii	SPE_SPE	Solanum pennellii vs Solanum pennellii
Sopen03g01ATGGAAACTGTTGACTATTATGTGAATGAGGCTCTTGTTGTCAAGGGTGA&PGSC0003DMATGG----------------------------------------------	N0.HOG0001037.kaks	1.02695	0.893639	1.14918	681	137.681	543.319	524	94.6716	429.328	Sopen	PGSC	SPE	STU	Solanum pennellii	Solanum tuberosum	SPE_STU	Solanum pennellii vs Solanum tuberosum
Sopen03g02ATGG----------------------------------------------&Sopen06g00ATGGACGCCATTATTATAACTCGTTTTCATCATGGTGGTAAGTTTATTCA	N0.HOG0001037.kaks	0.992286	1.0307	0.962726	1995	400.548	1594.45	1417	293.235	1123.77	Sopen	Sopen	SPE	SPE	Solanum pennellii	Solanum pennellii	SPE_SPE	Solanum pennellii vs Solanum pennellii
Sopen03g02ATGGCTCATCTCGAGGATCAAGAGAGTAGGAGTCTACCACTTACTCGGAA&Sopen07g01ATGG----------------------------------------------	N0.HOG0001037.kaks	1.00956	0.962233	1.04918	1494	301.757	1192.24	1077	209.316	867.684	Sopen	Sopen	SPE	SPE	Solanum pennellii	Solanum pennellii	SPE_SPE	Solanum pennellii vs Solanum pennellii
Sopen03g02ATGG----------------------------------------------&Sopen10g03ATGGACGCCATTATTATAACTCGTTTTCATCATGGTGGTAAGTTTATTCA	N0.HOG0001037.kaks	0.992774	1.02875	0.965028	1998	401.308	1596.69	1417	292.794	1124.21	Sopen	Sopen	SPE	SPE	Solanum pennellii	Solanum pennellii	SPE_SPE	Solanum pennellii vs Solanum pennellii
Sopen03g02ATGGCTCATCTCGAGGATCAAGAGAGTAGGAGTCTACCACTTACTCGGAA&Sopen12g00ATGG----------------------------------------------	N0.HOG0001037.kaks	1.0157	0.938967	1.08172	1134	231.976	902.024	820	157.505	662.495	Sopen	Sopen	SPE	SPE	Solanum pennellii	Solanum pennellii	SPE_SPE	Solanum pennellii vs Solanum pennellii
Sopen03g02ATGGCTCATCTCGAGGATCAAGAGAGTAGGAGTCTACCACTTACTCGGAA&PGSC0003DMATGG----------------------------------------------	N0.HOG0001037.kaks	1.01124	0.954583	1.05935	573	113.649	459.351	391	74.0289	316.971	Sopen	PGSC	SPE	STU	Solanum pennellii	Solanum tuberosum	SPE_STU	Solanum pennellii vs Solanum tuberosum
Sopen03g02ATGGACGCCATTATTATAACTCGTTTTCATCATGGTGGTAAGTTTATTCA&Sopen05g02ATGGACGCCATTATTATAACTCGTTTTTATCATGGTGGTAAGTTTATTCA	N0.HOG0001037.kaks	0.96582	1.14393	0.844302	2577	494.539	2082.46	1791	393.17	1397.83	Sopen	Sopen	SPE	SPE	Solanum pennellii	Solanum pennellii	SPE_SPE	Solanum pennellii vs Solanum pennellii
Sopen03g02ATGGACGCCATTATTATAACTCGTTTTCATCATGGTGGTAAGTTTATTCA&Sopen06g01ATGGACGCCATTATTATAACTCGTTTTCATCATGGTGGTAAGTTTATTCA	N0.HOG0001037.kaks	0.981828	1.07686	0.91175	2781	531.785	2249.22	2020	415.954	1604.05	Sopen	Sopen	SPE	SPE	Solanum pennellii	Solanum pennellii	SPE_SPE	Solanum pennellii vs Solanum pennellii
Sopen03g02ATGGACGCCATTATTATAACTCGTTTTCATCATGGTGGTAAGTTTATTCA&Sopen11g01ATGGA---------------------------------------------	N0.HOG0001037.kaks	0.991627	1.03537	0.957747	1590	304.316	1285.68	1179	233.636	945.364	Sopen	Sopen	SPE	SPE	Solanum pennellii	Solanum pennellii	SPE_SPE	Solanum pennellii vs Solanum pennellii
Sopen03g02ATGTGTTTTGATTCTTCAGCTGTTAGAAGAGAGCA---------------&Sopen09g00ATG---------------------------GAGCATATATTTTCTTTTAG	N0.HOG0001037.kaks	1.0283	0.881775	1.16617	429	82.8526	346.147	334	56.8791	277.121	Sopen	Sopen	SPE	SPE	Solanum pennellii	Solanum pennellii	SPE_SPE	Solanum pennellii vs Solanum pennellii
Sopen04g01ATGGACGCCATTATTATAACTCGTTTTCATCATGGTGGTAAGTTTATTCA&Sopen09g00ATGGA---------------------------------------------	N0.HOG0001037.kaks	0.963058	1.17548	0.819289	1176	204.514	971.486	865	176.827	688.173	Sopen	Sopen	SPE	SPE	Solanum pennellii	Solanum pennellii	SPE_SPE	Solanum pennellii vs Solanum pennellii
Sopen04g01ATGGACGCCATTATTATAACTCGTTTTCATCATGGTGGTAAGTTTATTCA&PGSC0003DMATGGAC--------------------------------------------	N0.HOG0001037.kaks	0.963315	1.18203	0.814969	1425	239.018	1185.98	1076	213.332	862.668	Sopen	PGSC	SPE	STU	Solanum pennellii	Solanum tuberosum	SPE_STU	Solanum pennellii vs Solanum tuberosum
Sopen05g02ATGGACGCCATTATTATAACTCGTTTTTATCATGGTGGTAAGTTTATTCA&Sopen06g01ATGGACGCCATTATTATAACTCGTTTTCATCATGGTGGTAAGTTTATTCA	N0.HOG0001037.kaks	0.988253	1.0515	0.939848	2766	513.727	2252.27	1984	387.465	1596.54	Sopen	Sopen	SPE	SPE	Solanum pennellii	Solanum pennellii	SPE_SPE	Solanum pennellii vs Solanum pennellii
Sopen05g02ATGGACGCCATTATTATAACTCGTTTTTATCATGGTGGTAAGTTTATTCA&Sopen07g01ATGGA---------------------------------------------	N0.HOG0001037.kaks	0.987842	1.05031	0.940527	2169	422.171	1746.83	1617	330.563	1286.44	Sopen	Sopen	SPE	SPE	Solanum pennellii	Solanum pennellii	SPE_SPE	Solanum pennellii vs Solanum pennellii
Sopen05g02ATGGACGCCATTATTATAACTCGTTTTTATCATGGTGGTAAGTTTATTCA&Sopen09g00ATG-----------------------------------------------	N0.HOG0001037.kaks	0.992219	1.03119	0.962208	1587	316.863	1270.14	1173	241.508	931.492	Sopen	Sopen	SPE	SPE	Solanum pennellii	Solanum pennellii	SPE_SPE	Solanum pennellii vs Solanum pennellii
Sopen06g00ATGGACGCCATTATTATAACTCGTTTTCATCATGGTGGTAAGTTTATTCA&Sopen09g00ATG-----------------------------------------------	N0.HOG0001037.kaks	0.98187	1.0745	0.913792	1827	357.589	1469.41	1338	281.39	1056.61	Sopen	Sopen	SPE	SPE	Solanum pennellii	Solanum pennellii	SPE_SPE	Solanum pennellii vs Solanum pennellii
CAN.T72.21ATG-----------------------------------------------&Sopen07g02ATGCTCGCTGAACTTTCCCTGCGTATGACGGTAGTTGCGACAAGTAATTA	N0.HOG0001153.kaks	1.0249	0.914914	1.12022	378	85.584	292.416	281	58.2086	222.791	CAN	Sopen	CAN	SPE	Capsicum annuum	Solanum pennellii	CAN_SPE	Capsicum annuum vs Solanum pennellii
Nitab4.5_0ATG-----------------------------------------------&Sopen05g02ATGAGGGACATATCTATCCATGCATCCATCGTGGCGTGCGATACGACTCT	N0.HOG0001153.kaks	0.989754	1.04714	0.945193	795	141.931	653.069	591	110.485	480.515	Nitab	Sopen	NTA	SPE	Nicotiana tabacum	Solanum pennellii	NTA_SPE	Nicotiana tabacum vs Solanum pennellii
Nitab4.5_0ATG-----------------------------------------------&Nitab4.5_0ATGGCAAGTTTAACAGTTTTGTTGCGTGATTCTGGCAAGTGGAACGATGA	N0.HOG0001153.kaks	1.03229	0.873241	1.18213	441	89.5226	351.477	314	55.6619	258.338	Nitab	Nitab	NTA	NTA	Nicotiana tabacum	Nicotiana tabacum	NTA_NTA	Nicotiana tabacum vs Nicotiana tabacum
Nitab4.5_0ATGGCAAGTTTAACAGTTTTGTTGCGTGATTCTGGCAAGTGGAACGATGA&Nitab4.5_0ATG-----------------------------------------------	N0.HOG0001153.kaks	1.01545	0.940063	1.0802	339	69.487	269.513	239	46.0531	192.947	Nitab	Nitab	NTA	NTA	Nicotiana tabacum	Nicotiana tabacum	NTA_NTA	Nicotiana tabacum vs Nicotiana tabacum
Nitab4.5_0ATGGCAAGTTTAACAGTTTTGTTGCGTGATTCTGGCAAGTGGAACGATGA&Nitab4.5_0ATGGCAA-------------------------------------------	N0.HOG0001153.kaks	0.956785	1.18601	0.806725	507	95.5834	411.417	386	86.3079	299.692	Nitab	Nitab	NTA	NTA	Nicotiana tabacum	Nicotiana tabacum	NTA_NTA	Nicotiana tabacum vs Nicotiana tabacum
Nitab4.5_0ATGGCAAGTTTAACAGTTTTGTTGCGTGATTCTGGCAAGTGGAACGATGA&Nitab4.5_0--------------------------------------------------	N0.HOG0001153.kaks	1.02251	0.906354	1.12815	468	90.6843	377.316	341	59.8878	281.112	Nitab	Nitab	NTA	NTA	Nicotiana tabacum	Nicotiana tabacum	NTA_NTA	Nicotiana tabacum vs Nicotiana tabacum
Nitab4.5_0ATG-----------------------------GCAAGTTTAACAGTTTTG&Nitab4.5_0ATGTTACTAGACCGGGATATTTGTCTCGGCAAGCACGTT-----------	N0.HOG0001153.kaks	1.01892	0.924629	1.10197	345	69.2122	275.788	246	45.6316	200.368	Nitab	Nitab	NTA	NTA	Nicotiana tabacum	Nicotiana tabacum	NTA_NTA	Nicotiana tabacum vs Nicotiana tabacum
Nitab4.5_0ATGG------------------------------CAAGTTTAACAGTTTT&Peaxi162ScATGGAAGCTTCTCGGAGGATGACGGTAATCCCATCAA-------------	N0.HOG0001153.kaks	1.01498	0.944762	1.07433	414	88.3416	325.658	318	64.1083	253.892	Nitab	Peaxi	NTA	PAX	Nicotiana tabacum	Petunia axillaris	NTA_PAX	Nicotiana tabacum vs Petunia axillaris
Nitab4.5_0ATGGCAAGTTTAACAGTTTTGTTGCGTGATTCTGGCAAGTGGAACGATGA&Peaxi162ScATG-----------------------------------------------	N0.HOG0001153.kaks	1.02848	0.898248	1.14498	339	74.1268	264.873	244	47.9249	196.075	Nitab	Peaxi	NTA	PAX	Nicotiana tabacum	Petunia axillaris	NTA_PAX	Nicotiana tabacum vs Petunia axillaris
Nitab4.5_0ATGG----------------------------------------------&Peaxi162ScATGGAAGCTTTGGGTACTTGTAAGGAGCTGACATTGTCTAAAAGGTATGA	N0.HOG0001153.kaks	1.00814	0.968418	1.04102	333	68.2499	264.75	265	52.5977	212.402	Nitab	Peaxi	NTA	PAX	Nicotiana tabacum	Petunia axillaris	NTA_PAX	Nicotiana tabacum vs Petunia axillaris
Nitab4.5_0ATG-----------------------GCAAGTTTAACAGTTTTGTTGCGT&Sopen05g02ATGGGAAGCATTAGTTTATTGGTCATGC----------------------	N0.HOG0001153.kaks	0.997984	1.00904	0.989041	819	149.321	669.679	595	109.462	485.538	Nitab	Sopen	NTA	SPE	Nicotiana tabacum	Solanum pennellii	NTA_SPE	Nicotiana tabacum vs Solanum pennellii
Nitab4.5_0ATG-----------------------------------------------&Sopen07g02ATGCTCGCTGAACTTTCCCTGCGTATGACGGTAGTTGCGACAAGTAATTA	N0.HOG0001153.kaks	1.02807	0.872884	1.17779	507	91.7151	415.285	387	61.1083	325.892	Nitab	Sopen	NTA	SPE	Nicotiana tabacum	Solanum pennellii	NTA_SPE	Nicotiana tabacum vs Solanum pennellii
Nitab4.5_0ATG-----------------------------------------------&Sopen10g00ATGCTCGCTGAAAATGAAGAATTTTCACTGCGTATGTCGAAGAAATTTCT	N0.HOG0001153.kaks	1.0699	0.738541	1.44867	387	81.6382	305.362	273	42.5324	230.468	Nitab	Sopen	NTA	SPE	Nicotiana tabacum	Solanum pennellii	NTA_SPE	Nicotiana tabacum vs Solanum pennellii
Nitab4.5_0ATGGCA--------------------------------------------&Sopen12g02ATGGCATATATAATGTGTCCTGAAACTACTGATGGTATTGGTGATATTTA	N0.HOG0001153.kaks	1.00011	0.999593	1.00051	591	122.478	468.522	426	88.2474	337.753	Nitab	Sopen	NTA	SPE	Nicotiana tabacum	Solanum pennellii	NTA_SPE	Nicotiana tabacum vs Solanum pennellii
Nitab4.5_0ATGGCAAGTTTAACAGTTTTGTTGCGTGATTCTGGCAAGTGGAACGATGA&PGSC0003DMATG-----------------------------------------------	N0.HOG0001153.kaks	1.01623	0.939677	1.08147	429	90.9718	338.028	286	56.9895	229.011	Nitab	PGSC	NTA	STU	Nicotiana tabacum	Solanum tuberosum	NTA_STU	Nicotiana tabacum vs Solanum tuberosum
Nitab4.5_0ATGTATTTTTATATATCATTGTA---------------------------&Nitab4.5_0ATG-----------------GTAAATTTAACAGTGTTGTTGCGTCATTCT	N0.HOG0001153.kaks	1.01492	0.940918	1.07864	462	93.1286	368.871	342	64.8663	277.134	Nitab	Nitab	NTA	NTA	Nicotiana tabacum	Nicotiana tabacum	NTA_NTA	Nicotiana tabacum vs Nicotiana tabacum
Nitab4.5_0ATGGCAAGTTTAACAGTGCTAATT----CGTCATTCTGGCAAGTGGAATA&Nitab4.5_0ATGGCAAGTTTAACGGTG----TTGTTGCGTCATTCTGGGAAGTGGA---	N0.HOG0001153.kaks	0.969122	1.11299	0.870741	336	72.1174	263.883	252	60.1992	191.801	Nitab	Nitab	NTA	NTA	Nicotiana tabacum	Nicotiana tabacum	NTA_NTA	Nicotiana tabacum vs Nicotiana tabacum
Nitab4.5_0ATGGCAAGTTTAACAGTGCTAATTCGTCATTCTGGCAAGTGGAATATTAA&Sopen10g01ATG-----------------------------------------------	N0.HOG0001153.kaks	0.960141	1.15257	0.833041	402	83.2661	318.734	292	69.7098	222.29	Nitab	Sopen	NTA	SPE	Nicotiana tabacum	Solanum pennellii	NTA_SPE	Nicotiana tabacum vs Solanum pennellii
Nitab4.5_0ATG-----------------------------------------------&Sopen05g02ATGGGAAGCATTAGTTTATTGGTCATGCATTCTGGGAGGTGGAACAATGA	N0.HOG0001153.kaks	0.989002	1.04313	0.948114	561	113.993	447.007	403	85.4192	317.581	Nitab	Sopen	NTA	SPE	Nicotiana tabacum	Solanum pennellii	NTA_SPE	Nicotiana tabacum vs Solanum pennellii
Nitab4.5_0ATGTTCAAAGTGAGGGA---------------------------------&Sopen05g02ATG---------AGGGACATATCTATCCATGCATCCATCGTGGCGTGCGA	N0.HOG0001153.kaks	0.972227	1.12874	0.861338	765	135.747	629.253	572	114.567	457.433	Nitab	Sopen	NTA	SPE	Nicotiana tabacum	Solanum pennellii	NTA_SPE	Nicotiana tabacum vs Solanum pennellii
Nitab4.5_0ATG-----------------------------------------------&Sopen12g02ATGGCATATATAATGTGTCCTGAAACTACTGATGGTATTGGTGATATTTA	N0.HOG0001153.kaks	0.99782	1.00777	0.990132	324	71.0231	252.977	242	53.46	188.54	Nitab	Sopen	NTA	SPE	Nicotiana tabacum	Solanum pennellii	NTA_SPE	Nicotiana tabacum vs Solanum pennellii
Nitab4.5_0ATG---------------------------TACAATGGATGTATGCAAAT&Nitab4.5_0ATGGCAAAAGCATACACACAAGCTGAATTTGACAAT--------------	N0.HOG0001153.kaks	0.0853646	0.183969	0.464018	312	73.4928	238.507	30	11.9718	18.0282	Nitab	Nitab	NTA	NTA	Nicotiana tabacum	Nicotiana tabacum	NTA_NTA	Nicotiana tabacum vs Nicotiana tabacum
Nitab4.5_0ATG-----------------------------------------------&Nitab4.5_0ATGGTAAATTTAACAGTGTTGTTGCGTCATTCTGGCAAGTGGAACGATAA	N0.HOG0001153.kaks	1.02284	0.910246	1.1237	408	82.7768	325.223	285	52.6322	232.368	Nitab	Nitab	NTA	NTA	Nicotiana tabacum	Nicotiana tabacum	NTA_NTA	Nicotiana tabacum vs Nicotiana tabacum
Nitab4.5_0ATG-----------------------------------------------&Sopen05g02ATGGGAAGCATTAGTTTATTGGTCATGCATTCTGGGAGGTGGAACAATGA	N0.HOG0001153.kaks	1.03507	0.855906	1.20933	669	130.954	538.046	495	82.9324	412.068	Nitab	Sopen	NTA	SPE	Nicotiana tabacum	Solanum pennellii	NTA_SPE	Nicotiana tabacum vs Solanum pennellii
Nitab4.5_0--------------------------------------------------&Sopen11g01ATGTCACCCCACCCTCAAAACACTCACCATCAGACCGTTCCAGCGCCACA	N0.HOG0001153.kaks	1.02496	0.901929	1.13641	1443	292.759	1150.24	1069	195.611	873.389	Nitab	Sopen	NTA	SPE	Nicotiana tabacum	Solanum pennellii	NTA_SPE	Nicotiana tabacum vs Solanum pennellii
Nitab4.5_0ATG---------------------------------------------AA&Nitab4.5_0ATGGTAAATTTAACAGTGTTGTTGCGTCATTCTGGCAAGTGGAACGATAA	N0.HOG0001153.kaks	0.974014	1.11432	0.874089	339	62.7867	276.213	246	50.7706	195.229	Nitab	Nitab	NTA	NTA	Nicotiana tabacum	Nicotiana tabacum	NTA_NTA	Nicotiana tabacum vs Nicotiana tabacum
Nitab4.5_0ATG-----------------------------------------------&Nitab4.5_0ATGCCAAAGGATATAATTGATGATGTGAAATCAGACCTTGGTGTAGATGT	N0.HOG0001153.kaks	1.03725	0.841818	1.23215	306	58.3244	247.676	218	34.9787	183.021	Nitab	Nitab	NTA	NTA	Nicotiana tabacum	Nicotiana tabacum	NTA_NTA	Nicotiana tabacum vs Nicotiana tabacum
Nitab4.5_0ATG-----------------------------------------------&Sopen05g02ATGGGAAGCATTAGTTTATTGGTCATGCATTCTGGGAGGTGGAACAATGA	N0.HOG0001153.kaks	0.98332	1.06892	0.919919	543	105.808	437.192	392	81.6491	310.351	Nitab	Sopen	NTA	SPE	Nicotiana tabacum	Solanum pennellii	NTA_SPE	Nicotiana tabacum vs Solanum pennellii
Nitab4.5_0ATGAATTTTTTTAGGGGTGAACCGACTGATTCATACAATAAATTACCAGG&PGSC0003DMATG-----------------------------------------------	N0.HOG0001153.kaks	1.05487	0.788845	1.33724	303	62.4987	240.501	230	37.4238	192.576	Nitab	PGSC	NTA	STU	Nicotiana tabacum	Solanum tuberosum	NTA_STU	Nicotiana tabacum vs Solanum tuberosum
Nitab4.5_0ATG-----------------------------------------------&Sopen05g02ATGAGGGACATATCTATCCATGCATCCATCGTGGCGTGCGATACGACTCT	N0.HOG0001153.kaks	1.00237	0.990315	1.01218	792	155.858	636.142	551	107.382	443.618	Nitab	Sopen	NTA	SPE	Nicotiana tabacum	Solanum pennellii	NTA_SPE	Nicotiana tabacum vs Solanum pennellii
Nitab4.5_0ATGC----------------------------------------------&Peaxi162ScATGCTACATACAGTTTCTGTTGTATATGTACGTGTATTAATTTATTTTCT	N0.HOG0001153.kaks	0.946332	1.20553	0.784996	312	64.6016	247.398	212	52.9177	159.082	Nitab	Peaxi	NTA	PAX	Nicotiana tabacum	Petunia axillaris	NTA_PAX	Nicotiana tabacum vs Petunia axillaris
Nitab4.5_0ATG-----------------------------------------------&Peaxi162ScATGTCACATTTTAAGGCATATATCCCAGAAAAACCACTTCACATCTCAGC	N0.HOG0001153.kaks	1.00772	0.977296	1.03113	372	94.3697	277.63	274	67.9307	206.069	Nitab	Peaxi	NTA	PAX	Nicotiana tabacum	Petunia axillaris	NTA_PAX	Nicotiana tabacum vs Petunia axillaris
Nitab4.5_0ATG-----------------------------------------------&Sopen07g02ATGCTCGCTGAACTTTCCCTGCGTATGACGGTAGTTGCGACAAGTAATTA	N0.HOG0001153.kaks	1.04922	0.870583	1.2052	336	92.5848	243.415	244	58.5329	185.467	Nitab	Sopen	NTA	SPE	Nicotiana tabacum	Solanum pennellii	NTA_SPE	Nicotiana tabacum vs Solanum pennellii
Nitab4.5_0ATGG----------------------------------------------&Nitab4.5_0ATGGTAAATTTAACAGTGTTGTTGCGTCATTCTGGCAAGTGGAACGATAA	N0.HOG0001153.kaks	0.99983	1.00072	0.999108	399	76.0802	322.92	278	53.0465	224.953	Nitab	Nitab	NTA	NTA	Nicotiana tabacum	Nicotiana tabacum	NTA_NTA	Nicotiana tabacum vs Nicotiana tabacum
Nitab4.5_0ATGGC---------------------------------------------&Sopen12g02ATGGCATATATAATGTGTCCTGAAACTACTGATGGTATTGGTGATATTTA	N0.HOG0001153.kaks	0.948598	1.19816	0.791715	306	63.0276	242.972	232	57.2546	174.745	Nitab	Sopen	NTA	SPE	Nicotiana tabacum	Solanum pennellii	NTA_SPE	Nicotiana tabacum vs Solanum pennellii
Nitab4.5_0ATGAAATTCAAAAAGAGTCATGCCAAGTTGAGTGAGATATACTTCTCGAT&Nitab4.5_0A------------------------------------------------T	N0.HOG0001153.kaks	0.989918	1.04349	0.948656	321	60.4066	260.593	234	45.95	188.05	Nitab	Nitab	NTA	NTA	Nicotiana tabacum	Nicotiana tabacum	NTA_NTA	Nicotiana tabacum vs Nicotiana tabacum
Nitab4.5_0ATGGTAAATTTAACAGTGTTGTTGCGTCATTCTGGCAAGTGGAACGATAA&Peaxi162ScATGG----------------------------------------------	N0.HOG0001153.kaks	0.978046	1.0914	0.896141	357	69.1441	287.856	267	56.4392	210.561	Nitab	Peaxi	NTA	PAX	Nicotiana tabacum	Petunia axillaris	NTA_PAX	Nicotiana tabacum vs Petunia axillaris
Nitab4.5_0ATGGTAAATTTAACAGTGTTGTTGCGTCATTCTGGCAAGTGGAACGATAA&Peaxi162ScATG--------AACA-----------------------------------	N0.HOG0001153.kaks	1.00933	0.965382	1.04552	393	83.4346	309.565	291	59.6411	231.359	Nitab	Peaxi	NTA	PAX	Nicotiana tabacum	Petunia axillaris	NTA_PAX	Nicotiana tabacum vs Petunia axillaris
Nitab4.5_0ATGGTAAATTTAACAGTGTTGTTGCGTCATTCTGGCAAGTGGAACGATAA&Sopen05g02AT------------------------------------------------	N0.HOG0001153.kaks	1.00846	0.967512	1.04232	960	198.297	761.703	669	133.699	535.301	Nitab	Sopen	NTA	SPE	Nicotiana tabacum	Solanum pennellii	NTA_SPE	Nicotiana tabacum vs Solanum pennellii
Nitab4.5_0ATGGTAAATTTAACAGTGTTGTTGCGTCA---------------------&Sopen11g01AT-----------------------GTCACCCCACCCTCAAAACACTCAC	N0.HOG0001153.kaks	1.03268	0.874982	1.18023	1422	294.699	1127.3	1061	192.395	868.605	Nitab	Sopen	NTA	SPE	Nicotiana tabacum	Solanum pennellii	NTA_SPE	Nicotiana tabacum vs Solanum pennellii
Nitab4.5_0ATG-----------------------------------GTAAATTTAACA&Sopen12g02ATGAATCCGTATTGCTCTGATTATTACAAGCCTGATGCGT----------	N0.HOG0001153.kaks	1.01104	0.95752	1.0559	402	82.9491	319.051	295	58.2848	236.715	Nitab	Sopen	NTA	SPE	Nicotiana tabacum	Solanum pennellii	NTA_SPE	Nicotiana tabacum vs Solanum pennellii
Nitab4.5_0ATGGCAAAAGCATACA----------------------------------&Sopen01g02ATGGCCAAGGCATATAGAAAGGAAGATTTTGATAAATTGATTGCTAAGGT	N0.HOG0001153.kaks	1.0285	0.885626	1.16133	318	63.4396	254.56	234	41.3428	192.657	Nitab	Sopen	NTA	SPE	Nicotiana tabacum	Solanum pennellii	NTA_SPE	Nicotiana tabacum vs Solanum pennellii
Nitab4.5_0ATG-----------------------------------------------&Sopen05g02ATGAGGGACATATCTATCCATGCATCCATCGTGGCGTGCGATACGACTCT	N0.HOG0001153.kaks	0.974277	1.125	0.866024	807	137.726	669.274	620	119.039	500.961	Nitab	Sopen	NTA	SPE	Nicotiana tabacum	Solanum pennellii	NTA_SPE	Nicotiana tabacum vs Solanum pennellii
Nitab4.5_0ATG-----------------------------------------------&Peaxi162ScATGTTAAGGGAGAGTGGATCAAAGATGTTGCTCCTACGACCACTAAAGAA	N0.HOG0001153.kaks	0.974841	1.09419	0.890923	309	65.138	243.862	234	53.9741	180.026	Nitab	Peaxi	NTA	PAX	Nicotiana tabacum	Petunia axillaris	NTA_PAX	Nicotiana tabacum vs Petunia axillaris
Peaxi162ScATGGAATTGGGAAACAAAAAAAAGGCAATGGGCTCTTTTAAAGTGCTAAC&Sopen07g02ATG-----------------------------------------------	N0.HOG0001153.kaks	0.974729	1.08972	0.894479	378	83.0726	294.927	267	63.9428	203.057	Peaxi	Sopen	PAX	SPE	Petunia axillaris	Solanum pennellii	PAX_SPE	Petunia axillaris vs Solanum pennellii
Peaxi162ScATGCGGGACATGGTCAGGAAATGGAACTGGGAAAATAAAAAAAATGCTAT&Peaxi162ScA---------TGGTCAGGAAATGGAACTGGGAAAATAAAAAAAAGGCTAT	N0.HOG0001153.kaks	0.00723544	0.0264454	0.273599	537	74.4075	462.593	5	1.85119	3.14881	Peaxi	Peaxi	PAX	PAX	Petunia axillaris	Petunia axillaris	PAX_PAX	Petunia axillaris vs Petunia axillaris
Peaxi162ScATGCGGGACATGGTCAGGAAATGGAACTGGGAAAATAAAAAAAATGCTAT&Peaxi162ScA---------TGGTCAGGAAATGGAACTGGGAAAATAAAAAAAAGGCTAT	N0.HOG0001153.kaks	0.00943829	0.0242651	0.388965	537	80.4209	456.579	6	1.87015	4.12985	Peaxi	Peaxi	PAX	PAX	Petunia axillaris	Petunia axillaris	PAX_PAX	Petunia axillaris vs Petunia axillaris
Peaxi162ScATG-----------------------------------------------&Sopen05g02ATGGGAAGCATTAGTTTATTGGTCATGCATTCTGGGAGGTGGAACAATGA	N0.HOG0001153.kaks	1.01464	0.938149	1.08153	747	142.935	604.065	559	100.346	458.654	Peaxi	Sopen	PAX	SPE	Petunia axillaris	Solanum pennellii	PAX_SPE	Petunia axillaris vs Solanum pennellii
Peaxi162ScATGGGCACATTTAAGATCCTGAGTAACAAAAATCAGAGTCTTTTCAAGGA&Sopen05g02ATGGG---------------------------------------------	N0.HOG0001153.kaks	0.970394	1.1375	0.853092	621	110.02	510.98	454	91.4928	362.507	Peaxi	Sopen	PAX	SPE	Petunia axillaris	Solanum pennellii	PAX_SPE	Petunia axillaris vs Solanum pennellii
Peaxi162ScATG-----------------------------------------------&Sopen05g02ATGAGGGACATATCTATCCATGCATCCATCGTGGCGTGCGATACGACTCT	N0.HOG0001153.kaks	1.00225	0.991557	1.01079	768	161.836	606.164	570	119.099	450.901	Peaxi	Sopen	PAX	SPE	Petunia axillaris	Solanum pennellii	PAX_SPE	Petunia axillaris vs Solanum pennellii
Peaxi162ScATG-----------------------------------------------&Peaxi162ScATGTTAAGGGAGAGTGGATCAAAGATGTTGCTCCTACGACCACTAAAGAA	N0.HOG0001153.kaks	0.994249	1.02075	0.974034	330	71.6023	258.398	235	52.0478	182.952	Peaxi	Peaxi	PAX	PAX	Petunia axillaris	Petunia axillaris	PAX_PAX	Petunia axillaris vs Petunia axillaris
Peaxi162ScATGCTACATACAGTTTCTGTTGTATATGTACGTGTATTAATTTATTTTCT&Solyc09g15ATG-----------------------------------------------	N0.HOG0001153.kaks	0.981702	1.0812	0.907978	336	61.7951	274.205	259	51.5013	207.499	Peaxi	Solyc	PAX	SLY	Petunia axillaris	Solanum lycopersicum	PAX_SLY	Petunia axillaris vs Solanum lycopersicum
Peaxi162ScATGTTAAGGGAGAGTGGATCAAAGATGTTGCTCCTACGACCACTAAAGAA&Sopen01g02ATG-----------------------------------------------	N0.HOG0001153.kaks	1.02639	0.895782	1.14581	450	90.9377	359.062	334	60.4617	273.538	Peaxi	Sopen	PAX	SPE	Petunia axillaris	Solanum pennellii	PAX_SPE	Petunia axillaris vs Solanum pennellii
Peaxi162ScATG-----------------------------------------------&Peaxi162ScATGTCACATTTTAAGGCATATATCCCAGAAAAACCACTTCACATCTCAGC	N0.HOG0001153.kaks	1.02325	0.928559	1.10198	342	83.976	258.024	261	59.5085	201.492	Peaxi	Peaxi	PAX	PAX	Petunia axillaris	Petunia axillaris	PAX_PAX	Petunia axillaris vs Petunia axillaris
Peaxi162ScATGGAAGCTTCTCGGAGGATGACGGTAATC--------------------&Sopen11g01ATG-------------------------TCACCCCACCCTCAAAACACTC	N0.HOG0001153.kaks	0.999281	1.00268	0.996609	1314	277.892	1036.11	1001	212.264	788.736	Peaxi	Sopen	PAX	SPE	Petunia axillaris	Solanum pennellii	PAX_SPE	Petunia axillaris vs Solanum pennellii
Peaxi162ScATGTCACATTTTAAGGCATATATCCCAGAAAAACCACTTCACATCTCAGC&Sopen01g02ATGGC------CAAGGCATATA----------------------------	N0.HOG0001153.kaks	1.02858	0.881624	1.16668	417	81.0919	335.908	305	52.2907	252.709	Peaxi	Sopen	PAX	SPE	Petunia axillaris	Solanum pennellii	PAX_SPE	Petunia axillaris vs Solanum pennellii
Peaxi162ScATGGGTACATTTAAGGTCACGACTAACAAAAATCAGAGTATTTTCAAGAA&Sopen05g02ATG-----------------------------------------------	N0.HOG0001153.kaks	1.01165	0.958572	1.05537	855	187.685	667.315	638	134.248	503.752	Peaxi	Sopen	PAX	SPE	Petunia axillaris	Solanum pennellii	PAX_SPE	Petunia axillaris vs Solanum pennellii
Peaxi162ScAT------------------------------------------------&Sopen07g02ATGCTCGCTGAACTTTCCCTGCGTATGACGGTAGTTGCGACAAGTAATTA	N0.HOG0001153.kaks	1.00859	0.973002	1.03657	384	92.6715	291.328	284	66.6879	217.312	Peaxi	Sopen	PAX	SPE	Petunia axillaris	Solanum pennellii	PAX_SPE	Petunia axillaris vs Solanum pennellii
Solyc09g15ATG-----------------GGAAGCATTAGTTTACTGGTCATGCATTCT&Sopen01g02ATGGCCAAGGCATATAGAAAGGAAG-------------------------	N0.HOG0001153.kaks	0.999666	1.00135	0.998317	360	71.3592	288.641	259	51.4083	207.592	Solyc	Sopen	SLY	SPE	Solanum lycopersicum	Solanum pennellii	SLY_SPE	Solanum lycopersicum vs Solanum pennellii
Solyc09g15ATGGGAAGCATTAGTTTACTGGTCATGCATTCTGGGAGGTGGAACAATGA&Sopen05g02ATGGGAAGCATTAGTTTATTGGTCATGCATTCTGGGAGGTGGAACAATGA	N0.HOG0001153.kaks	1.01889	0.919484	1.10811	843	160.203	682.797	636	111.133	524.867	Solyc	Sopen	SLY	SPE	Solanum lycopersicum	Solanum pennellii	SLY_SPE	Solanum lycopersicum vs Solanum pennellii
Sopen01g02ATGGCCAAGGCATATAGAAAGGAAG-------------------------&Sopen05g02ATGG-----------------GAAGCATTAGTTTATTGGTCATGCATTCT	N0.HOG0001153.kaks	1.03149	0.874409	1.17964	642	128.705	513.295	464	81.3382	382.662	Sopen	Sopen	SPE	SPE	Solanum pennellii	Solanum pennellii	SPE_SPE	Solanum pennellii vs Solanum pennellii
Sopen01g02ATGGCCAAGGCATATAGAAAGGAAGATTTTGATAAATTGATTGCTAAGGT&Sopen10g01ATG-----------------------------------------------	N0.HOG0001153.kaks	0.963807	1.17965	0.817027	426	71.4317	354.568	315	62.3083	252.692	Sopen	Sopen	SPE	SPE	Solanum pennellii	Solanum pennellii	SPE_SPE	Solanum pennellii vs Solanum pennellii
Sopen01g02ATGGC---------------------------------------------&Sopen12g02ATGGCATATATAATGTGTCCTGAAACTACTGATGGTATTGGTGATATTTA	N0.HOG0001153.kaks	1.00891	0.965734	1.0447	330	68.0711	261.929	239	47.6107	191.389	Sopen	Sopen	SPE	SPE	Solanum pennellii	Solanum pennellii	SPE_SPE	Solanum pennellii vs Solanum pennellii
Sopen05g02ATG-----------------------------------------------&Sopen05g02ATGAGGGACATATCTATCCATGCATCCATCGTGGCGTGCGATACGACTCT	N0.HOG0001153.kaks	0.935802	1.28932	0.725813	1155	209.747	945.253	847	198.315	648.685	Sopen	Sopen	SPE	SPE	Solanum pennellii	Solanum pennellii	SPE_SPE	Solanum pennellii vs Solanum pennellii
CAN.T353.2ATGG----------------------------------------------&Nitab4.5_0ATGGCAGAAAGGGGGATGAATCTTACATATATTGCCCCAATCATACAAGA	N0.HOG0001373.kaks	1.01212	0.955312	1.05947	393	83.867	309.133	285	58.1017	226.898	CAN	Nitab	CAN	NTA	Capsicum annuum	Nicotiana tabacum	CAN_NTA	Capsicum annuum vs Nicotiana tabacum
CAN.T353.2ATGGGGAGAGGAAGACCGCGCAAAAACAATACTTCTGCCATGGTGATTAC&Peaxi162ScATG-----------------------------------------------	N0.HOG0001373.kaks	1.00233	0.990623	1.01182	444	88.3297	355.67	314	61.8816	252.118	CAN	Peaxi	CAN	PAX	Capsicum annuum	Petunia axillaris	CAN_PAX	Capsicum annuum vs Petunia axillaris
CAN.T353.2ATG----------------------------------------GGGAGAG&Peaxi162ScATGGAGTCACTAAGCAGGATTAGTAGTGTATTAGAAGCTCCAAGAGAGAG	N0.HOG0001373.kaks	1.03757	0.86213	1.2035	381	81.5893	299.411	274	50.5862	223.414	CAN	Peaxi	CAN	PAX	Capsicum annuum	Petunia axillaris	CAN_PAX	Capsicum annuum vs Petunia axillaris
Nitab4.5_0ATGCCTAGAGGGTGGCCGAAAGCTACCAAAGTAGCTGCTAGACATGCAAC&PGSC0003DMATG-----------------------------------------------	N0.HOG0001373.kaks	0.987242	1.04997	0.940261	315	64.0729	250.927	229	48.9074	180.093	Nitab	PGSC	NTA	STU	Nicotiana tabacum	Solanum tuberosum	NTA_STU	Nicotiana tabacum vs Solanum tuberosum
Solyc08g04ATGCAGGGAAG---------------------------------------&PGSC0003DMATG---GGAAGAGAACGACCACAGAAACCTGCACAAAAAGATCGAGTAGA	N0.HOG0001373.kaks	1.03678	0.829052	1.25056	366	64.7971	301.203	259	38.0151	220.985	Solyc	PGSC	SLY	STU	Solanum lycopersicum	Solanum tuberosum	SLY_STU	Solanum lycopersicum vs Solanum tuberosum
Sopen05g02ATGG----------------------------------------------&PGSC0003DMATGGGAAGAGAACGACCACAGAAACCTGCACAAAAAGATCGAGTAGAGGA	N0.HOG0001373.kaks	1.05103	0.806816	1.30268	369	77.1011	291.899	275	46.3598	228.64	Sopen	PGSC	SPE	STU	Solanum pennellii	Solanum tuberosum	SPE_STU	Solanum pennellii vs Solanum tuberosum
CAN.T1158.ATG-----------------------------------------------&Solyc01g05ATGAAAAATCAAGACACCGAAAAAACTCAGAGAAGGAACTCCTCTGCTCT	N0.HOG0001377.kaks	0.943691	1.23074	0.766766	309	60.6146	248.385	215	51.9068	163.093	CAN	Solyc	CAN	SLY	Capsicum annuum	Solanum lycopersicum	CAN_SLY	Capsicum annuum vs Solanum lycopersicum
Nitab4.5_0ATG-----------------------------------------------&Solyc01g05ATGAAAAATCAAGACACCGAAAAAACTCAGAGAAGGAACTCCTCTGCTCT	N0.HOG0001377.kaks	0.979233	1.08381	0.903511	354	70.2983	283.702	262	56.3892	205.611	Nitab	Solyc	NTA	SLY	Nicotiana tabacum	Solanum lycopersicum	NTA_SLY	Nicotiana tabacum vs Solanum lycopersicum
Nitab4.5_0ATG----------------------------CACGTCGCCGACGGCAGCC&PGSC0003DMATGAGATGCAAGAGAGGGTCCTGCGAGACGACA-----------------	N0.HOG0001377.kaks	1.00329	0.987706	1.01578	468	98.8954	369.105	330	68.8766	261.123	Nitab	PGSC	NTA	STU	Nicotiana tabacum	Solanum tuberosum	NTA_STU	Nicotiana tabacum vs Solanum tuberosum
Nitab4.5_0ATG-----------------------------------------------&Solyc01g05ATGAAAAATCAAGACACCGAAAAAACTCAGAGAAGGAACTCCTCTGCTCT	N0.HOG0001377.kaks	1.0777	0.706362	1.52571	336	70.3071	265.693	236	34.8818	201.118	Nitab	Solyc	NTA	SLY	Nicotiana tabacum	Solanum lycopersicum	NTA_SLY	Nicotiana tabacum vs Solanum lycopersicum
Nitab4.5_0ATGGCGACAGCCATGGCTAGAGGGCGAGGAAAACCGAAGAAACACGCAAT&PGSC0003DMATG-----------------------------------------------	N0.HOG0001377.kaks	1.02212	0.916927	1.11472	447	93.9907	353.009	323	62.2751	260.725	Nitab	PGSC	NTA	STU	Nicotiana tabacum	Solanum tuberosum	NTA_STU	Nicotiana tabacum vs Solanum tuberosum
Peaxi162ScATG------------------------------------------GATTA&PGSC0003DMATGAGATGCAAGAGAGGGTCCTGCGAGACGACACAGAGGCAGATAGATT-	N0.HOG0001377.kaks	1.06408	0.745279	1.42776	366	73.5668	292.433	264	39.5479	224.452	Peaxi	PGSC	PAX	STU	Petunia axillaris	Solanum tuberosum	PAX_STU	Petunia axillaris vs Solanum tuberosum
CAN.T706.7ATGGACTATTTTCAGTTGCTACCAGAGGGTTGTGTTTCTGATATTCTCTC&CAN.T706.8ATGGACTATTTTCAATTGCTACCAGAGGGTTGTGTTTCTAATATTCTCTC	N0.HOG0001629.kaks	0.994285	1.0201	0.974693	651	144.11	506.89	488	110.199	377.801	CAN	CAN	CAN	CAN	Capsicum annuum	Capsicum annuum	CAN_CAN	Capsicum annuum vs Capsicum annuum
CAN.T706.7ATGGACTATTT---TCAGTTGCTACCAGAGGGTTGTGTTTCTGATATTCT&Peaxi162ScATGGACTATTTTTGT---TTGCTACCAGAAGGTTGTGTATCAGATATTCT	N0.HOG0001629.kaks	0.989399	1.03634	0.954706	618	139.574	478.426	457	106.963	350.037	CAN	Peaxi	CAN	PAX	Capsicum annuum	Petunia axillaris	CAN_PAX	Capsicum annuum vs Petunia axillaris
CAN.T706.7ATGGACTATTTTCAGTTGCTACCAGAGGGTTGTGTTTCTGATATTCTCTC&PGSC0003DMATGGACTATTTCCTATTGCTACCAGAAGGTTGTGTTTGTGATATTCTCTC	N0.HOG0001629.kaks	0.0682734	0.241958	0.282171	792	179.845	612.155	74	37.7464	36.2536	CAN	PGSC	CAN	STU	Capsicum annuum	Solanum tuberosum	CAN_STU	Capsicum annuum vs Solanum tuberosum
CAN.T706.8ATGGACTATTTTCAATTGCTACCAGAGGGTTGTGTTTCTAATATTCTCTC&Solyc12g09ATGGACTATTTCCTATTGCTACCTGAAGGTTGTGTTTGTGATATTCTCTC	N0.HOG0001629.kaks	0.998786	1.00447	0.994339	618	131.94	486.06	442	94.7865	347.213	CAN	Solyc	CAN	SLY	Capsicum annuum	Solanum lycopersicum	CAN_SLY	Capsicum annuum vs Solanum lycopersicum
CAN.T706.8ATGGACTATTTTCAATTGCTACCAGAGGGTTGTGTTTCTAATATTCTCTC&Sopen12g03ATGGACTATTTCCTATTGCTACCTGAAGGTTGTGTTTGTCATATTCTCTC	N0.HOG0001629.kaks	1.00331	0.987864	1.01563	621	133.043	487.957	442	93.5449	348.455	CAN	Sopen	CAN	SPE	Capsicum annuum	Solanum pennellii	CAN_SPE	Capsicum annuum vs Solanum pennellii
Nitab4.5_0ATG----------GACTATTTTGGTTTGCTACCAGAAGGTTGTGTATCTG&Sopen12g02ATGGATTTTTTCCGATTAT----------TGCCGGAGGGTTGTGTTTCTG	N0.HOG0001629.kaks	0.965344	0.587458	1.64326	483	97.5571	385.443	236	31.4985	204.501	Nitab	Sopen	NTA	SPE	Nicotiana tabacum	Solanum pennellii	NTA_SPE	Nicotiana tabacum vs Solanum pennellii
Nitab4.5_0ATGGACT-------ATTTTGGTTTGCTACCAGAAGGTTGTGTATCTGATA&PGSC0003DMATGGACTTTATCCGAT-------TGCTGCCGGAGGGTTGTGTTTCTGATA	N0.HOG0001629.kaks	1.00917	0.966411	1.04425	678	145.461	532.539	478	99.1076	378.892	Nitab	PGSC	NTA	STU	Nicotiana tabacum	Solanum tuberosum	NTA_STU	Nicotiana tabacum vs Solanum tuberosum
Peaxi162ScATGGACTATTT----TTGTTTGCTACCAGAAGGTTGTG--TATCAGATAT&Sopen12g03ATGGACTATTTCCTATTG----CTACCTGAAGGTTGTGTTTGTC--ATAT	N0.HOG0001629.kaks	0.981396	1.07918	0.909388	609	115.865	493.135	460	94.4468	365.553	Peaxi	Sopen	PAX	SPE	Petunia axillaris	Solanum pennellii	PAX_SPE	Petunia axillaris vs Solanum pennellii
Peaxi162ScATGGACTATTT-------TTGTTTGCTACCAGAAGGTTGTGTATCAGATA&Solyc12g04ATGGATTTTTTCCGATTATTG-------CCGGAGGGTTGTGTTTCTGATA	N0.HOG0001629.kaks	0.944884	1.22952	0.768501	564	109.213	454.787	419	99.7566	319.243	Peaxi	Solyc	PAX	SLY	Petunia axillaris	Solanum lycopersicum	PAX_SLY	Petunia axillaris vs Solanum lycopersicum
Peaxi162ScATGGACTATTT----TTGTTTGCTACCAGAAGGTTG----TGTATCAGAT&Solyc12g09ATGGACTATTTCCTATTG----CTACCTGAAGGTTGTGTTTGT----GAT	N0.HOG0001629.kaks	0.992458	1.02448	0.968742	633	149.088	483.912	470	113.407	356.593	Peaxi	Solyc	PAX	SLY	Petunia axillaris	Solanum lycopersicum	PAX_SLY	Petunia axillaris vs Solanum lycopersicum
Peaxi162ScATGGACTATTT----TTGTTTGCTACCAGAAGGTTG----TGTATCAGAT&PGSC0003DMATGGACTATTTCCTATTG----CTACCAGAAGGTTGTGTTTGT----GAT	N0.HOG0001629.kaks	1.0287	0.908326	1.13252	579	138.031	440.969	437	94.6284	342.372	Peaxi	PGSC	PAX	STU	Petunia axillaris	Solanum tuberosum	PAX_STU	Petunia axillaris vs Solanum tuberosum
Solyc12g04ATGGATTTTTTCCGATTATTGCCGGAGGGTTGTGTTTCTGATATTCTCTT&Sopen12g02ATGGATTTTTTCCGATTATTGCCGGAGGGTTGTGTTTCTGATATTCTCTC	N0.HOG0001629.kaks	0.0347474	0.024442	1.42163	780	191.056	588.944	24	4.45909	19.5409	Solyc	Sopen	SLY	SPE	Solanum lycopersicum	Solanum pennellii	SLY_SPE	Solanum lycopersicum vs Solanum pennellii
Solyc12g09ATGGACTATTTCC---TATTGCTACCTGAAGGTTGTGTTTGTGATATTCT&Sopen12g02ATGGATTTTTTCCGATTATTG---CCGGAGGGTTGTGTTTCTGATATTCT	N0.HOG0001629.kaks	0.078471	0.253164	0.309961	639	152.568	486.432	65	32.6922	32.3078	Solyc	Sopen	SLY	SPE	Solanum lycopersicum	Solanum pennellii	SLY_SPE	Solanum lycopersicum vs Solanum pennellii
Solyc12g09ATGGACTATTTCCTATTGCTACCTGAAGGTTGTGTTTGTGATATTCTCTC&Sopen12g03ATGGACTATTTCCTATTGCTACCTGAAGGTTGTGTTTGTCATATTCTCTC	N0.HOG0001629.kaks	0.00760571	0.0240512	0.31623	789	200.349	588.651	9	4.66532	4.33468	Solyc	Sopen	SLY	SPE	Solanum lycopersicum	Solanum pennellii	SLY_SPE	Solanum lycopersicum vs Solanum pennellii
Solyc12g09ATGGACTATTTCCTATTGCTACCTGAAGGTTGTGTTTGTGATATTCTCTC&PGSC0003DMATGGACTTTATCCGATTGCTGCCGGAGGGTTGTGTTTCTGATATCCTCTC	N0.HOG0001629.kaks	0.988096	1.04396	0.946485	789	168.11	620.89	577	128.344	448.656	Solyc	PGSC	SLY	STU	Solanum lycopersicum	Solanum tuberosum	SLY_STU	Solanum lycopersicum vs Solanum tuberosum
Solyc12g09ATGGACTATTTCCTATTGCTACCTGAAGGTTGTGTTTGTGATATTCTCTC&PGSC0003DMATGGACTATTTCCTATTGCTACCAGAAGGTTGTGTTTGTGATATTCTCTC	N0.HOG0001629.kaks	0.0251748	0.0875121	0.287672	789	200.916	588.084	30	16.2865	13.7135	Solyc	PGSC	SLY	STU	Solanum lycopersicum	Solanum tuberosum	SLY_STU	Solanum lycopersicum vs Solanum tuberosum
Sopen12g03ATGGACTATTTCCTATTGCTACCTGAAGGTTGTGTTTGTCATATTCTCTC&PGSC0003DMATGGACTATTTCCTATTGCTACCAGAAGGTTGTGTTTGTGATATTCTCTC	N0.HOG0001629.kaks	0.0218704	0.0883672	0.247495	789	215.156	573.844	29	17.4689	11.5311	Sopen	PGSC	SPE	STU	Solanum pennellii	Solanum tuberosum	SPE_STU	Solanum pennellii vs Solanum tuberosum
CAN.T706.1ATGG----------------------------------------------&Nitab4.5_0ATGGATTATTTTCGTTTATTGCCAGAAGGTTGCATATCGGAAATTCTCTC	N0.HOG0001630.kaks	0.995465	1.017	0.978828	384	80.8724	303.128	281	60.186	220.814	CAN	Nitab	CAN	NTA	Capsicum annuum	Nicotiana tabacum	CAN_NTA	Capsicum annuum vs Nicotiana tabacum
CAN.T706.1ATGG----------------------------------------------&Nitab4.5_0ATGGATTATTTTAGTTTATTGCCAGAAGGTTGCATATCGGAAATTCTGTC	N0.HOG0001630.kaks	0.992437	1.0281	0.965308	477	101.15	375.85	372	81.1011	290.899	CAN	Nitab	CAN	NTA	Capsicum annuum	Nicotiana tabacum	CAN_NTA	Capsicum annuum vs Nicotiana tabacum
CAN.T706.1ATGGATTATTTTGGGATGTTACCAGAAGGTTGTTTATCAGAAATTTTATC&Solyc12g09ATGGATTATTTTGGGTTGATGCCGGAAGATTGCTTATCGGAAATTTTATC	N0.HOG0001630.kaks	0.156142	0.223602	0.698306	675	172.633	502.367	100	32.9806	67.0194	CAN	Solyc	CAN	SLY	Capsicum annuum	Solanum lycopersicum	CAN_SLY	Capsicum annuum vs Solanum lycopersicum
CAN.T706.1ATGGATTATTTTGGGATGTTACCAGAAGGTTGTTTATCAGAAATTTTATC&Sopen12g03ATGGATTATTTTGGGTTGATGCCGGAAGATTGCTTATCGGAAATTTTATC	N0.HOG0001630.kaks	1.00111	0.996364	1.00477	630	147.608	482.392	398	92.9119	305.088	CAN	Sopen	CAN	SPE	Capsicum annuum	Solanum pennellii	CAN_SPE	Capsicum annuum vs Solanum pennellii
Nitab4.5_0ATGGATTATT----------------------------------------&PGSC0003DMAT-GATTATTTTATGCAGATTTTCGGAAGTGGCTAATCTTCGGTTCGTTT	N0.HOG0001630.kaks	1.04061	0.84765	1.22764	822	173.006	648.994	624	111.324	512.676	Nitab	PGSC	NTA	STU	Nicotiana tabacum	Solanum tuberosum	NTA_STU	Nicotiana tabacum vs Solanum tuberosum
Nitab4.5_0ATGGATTATTTT----------CGTTTATTACCAGAAGGTTGCATATCTG&Solyc12g09ATGGATTATTTTGGGTTGATGCCG----------GAAGATTGCTTATCGG	N0.HOG0001630.kaks	0.863018	1.51367	0.570148	636	133.817	502.183	317	100.967	216.033	Nitab	Solyc	NTA	SLY	Nicotiana tabacum	Solanum lycopersicum	NTA_SLY	Nicotiana tabacum vs Solanum lycopersicum
Nitab4.5_0ATGGATTATT---------------------------------TTCGTTT&PGSC0003DMAT-GATTATTTTATGCAGATTTTCGGAAGTGGCTAATCTTCGGTTCGTTT	N0.HOG0001630.kaks	1.01367	0.954029	1.06251	1056	242.033	813.967	798	174.492	623.508	Nitab	PGSC	NTA	STU	Nicotiana tabacum	Solanum tuberosum	NTA_STU	Nicotiana tabacum vs Solanum tuberosum
Nitab4.5_0ATGGATTATTTTAGTTTATTGCCAGAAGGTTGCATATCGGAAATTCTGTC&Peaxi162ScATGGATTATTTTGGATTGCTGCCAGAAGGTTGCATTTCAGAAATTCTTTC	N0.HOG0001630.kaks	0.0766721	0.283636	0.270319	753	159.559	593.441	77	38.3967	38.6033	Nitab	Peaxi	NTA	PAX	Nicotiana tabacum	Petunia axillaris	NTA_PAX	Nicotiana tabacum vs Petunia axillaris
Solyc12g09ATGGATTATTTTGGGTTGATGCCGGAAGATTGCTTATCGGAAATTTTATC&Sopen12g03ATGGATTATTTTGGGTTGATGCCGGAAGATTGCTTATCGGAAATTTTATC	N0.HOG0001630.kaks	0.0102144	0.0350361	0.29154	780	187.659	592.341	12	6.24923	5.75077	Solyc	Sopen	SLY	SPE	Solanum lycopersicum	Solanum pennellii	SLY_SPE	Solanum lycopersicum vs Solanum pennellii
CAN.T495.1ATGAAACATGACTGGGCTTTTTATAAGCAGATGATGAGAGAGAATACAGG&Solyc12g15ATGAA---------------------------------------------	N0.HOG0001710.kaks	1.00521	0.981009	1.02467	465	100.056	364.944	341	71.9807	269.019	CAN	Solyc	CAN	SLY	Capsicum annuum	Solanum lycopersicum	CAN_SLY	Capsicum annuum vs Solanum lycopersicum
Nitab4.5_0ATGAAAAATCATTGGGATTACATGAAAGGCGAATGGACACTTTTTAAGCA&Solyc12g15ATGAA---------------------------------------------	N0.HOG0001710.kaks	0.93547	1.34964	0.693124	639	99.5587	539.441	471	99.0418	371.958	Nitab	Solyc	NTA	SLY	Nicotiana tabacum	Solanum lycopersicum	NTA_SLY	Nicotiana tabacum vs Solanum lycopersicum
Solyc10g04ATGTCTGAAACACAAACTAATGCTAAGTGGGATAATGATGCTCATCTCAA&Solyc12g15ATG-----------------------------------------------	N0.HOG0001710.kaks	0.943741	1.36338	0.692208	1608	215.576	1392.42	1148	209.833	938.167	Solyc	Solyc	SLY	SLY	Solanum lycopersicum	Solanum lycopersicum	SLY_SLY	Solanum lycopersicum vs Solanum lycopersicum
Nitab4.5_0ATG---------------GGAGAACGACATAATGCTAAGTGGGATGA---&Nitab4.5_0ATGTCGGAAAATTTTACCGG---ACGAAATAATGCCAAGTGGGATGATGA	N0.HOG0001714.kaks	0.976649	1.08616	0.899176	408	86.9975	321.002	283	65.5431	217.457	Nitab	Nitab	NTA	NTA	Nicotiana tabacum	Nicotiana tabacum	NTA_NTA	Nicotiana tabacum vs Nicotiana tabacum
Nitab4.5_0ATGTC---------------------------------------------&Nitab4.5_0ATGTCGGAAAATTTTACCGGACGAAATAATGCCAAGTGGGATGATGATCT	N0.HOG0001714.kaks	1.04218	0.830907	1.25426	486	97.0204	388.98	364	60.3782	303.622	Nitab	Nitab	NTA	NTA	Nicotiana tabacum	Nicotiana tabacum	NTA_NTA	Nicotiana tabacum vs Nicotiana tabacum
Nitab4.5_0--------------------------------------------------&PGSC0003DMATGAAAAATCATTGGCATGGCATGAAAGCCGAGTGGACTCTTTTTAAGCA	N0.HOG0001714.kaks	0.949042	1.22145	0.776982	477	89.2319	387.768	343	78.3736	264.626	Nitab	PGSC	NTA	STU	Nicotiana tabacum	Solanum tuberosum	NTA_STU	Nicotiana tabacum vs Solanum tuberosum
Nitab4.5_0--------------------------------------------------&PGSC0003DMATGGGGGAAAGAGCACATGCTTCAAATCAACCCCAATTTTTTGAAACTGG	N0.HOG0001714.kaks	1.03068	0.870689	1.18375	366	70.1871	295.813	256	42.7444	213.256	Nitab	PGSC	NTA	STU	Nicotiana tabacum	Solanum tuberosum	NTA_STU	Nicotiana tabacum vs Solanum tuberosum
Nitab4.5_0ATGTCGGAAAATTTTACCGGACGAAATAATGCCAAGTGGGATGATGATCT&Nitab4.5_0ATGTC---------------------------------------------	N0.HOG0001714.kaks	0.979445	1.0795	0.90731	384	78.8828	305.117	285	63.2005	221.8	Nitab	Nitab	NTA	NTA	Nicotiana tabacum	Nicotiana tabacum	NTA_NTA	Nicotiana tabacum vs Nicotiana tabacum
Nitab4.5_0ATGTCGGAAAATTTTACCGGACGAAATAATGCCAAGTGGGATGATGATCT&Peaxi162ScAT------------------------------------------------	N0.HOG0001714.kaks	1.03899	0.847053	1.22659	477	96.891	380.109	352	60.5645	291.436	Nitab	Peaxi	NTA	PAX	Nicotiana tabacum	Petunia axillaris	NTA_PAX	Nicotiana tabacum vs Petunia axillaris
Nitab4.5_0ATGTCGGAAAATTTTACCGGACGAAATAATGCCAAGTGGGATGATGATCT&Solyc09g01AT-----------------GACGAA-------------------------	N0.HOG0001714.kaks	1.01005	0.95896	1.05328	459	90.287	368.713	337	63.5687	273.431	Nitab	Solyc	NTA	SLY	Nicotiana tabacum	Solanum lycopersicum	NTA_SLY	Nicotiana tabacum vs Solanum lycopersicum
Peaxi162ScATGCCCGACATTGGGTTAGATTTCAATGATGAAGGGACATATGACATTGA&Solyc04g05ATG-----------------------------------------------	N0.HOG0001714.kaks	1.0012	0.994415	1.00683	369	65.4793	303.521	276	48.7029	227.297	Peaxi	Solyc	PAX	SLY	Petunia axillaris	Solanum lycopersicum	PAX_SLY	Petunia axillaris vs Solanum lycopersicum
Peaxi162ScATGCCCGACATTGGGTTAGATTTCAATGA---------------------&Solyc09g01ATG----------------------ACGAAGAAAGACAAAATGGTAAATG	N0.HOG0001714.kaks	0.995379	1.02212	0.973838	348	60.1344	287.866	262	46.275	215.725	Peaxi	Solyc	PAX	SLY	Petunia axillaris	Solanum lycopersicum	PAX_SLY	Petunia axillaris vs Solanum lycopersicum
Solyc04g04ATGAAAAAT-------ATGGATTTAAGCCCACACAGAATGTCTATACATG&PGSC0003DMATGAAAAATCATTGGCATGG--------------------------CATG	N0.HOG0001714.kaks	0.979243	1.08086	0.905984	312	63.7297	248.27	227	50.1168	176.883	Solyc	PGSC	SLY	STU	Solanum lycopersicum	Solanum tuberosum	SLY_STU	Solanum lycopersicum vs Solanum tuberosum
Solyc04g05ATGGAGGATTTGGACTTTACCATATCACCTCTTTTAATTGATTTGTTA--&Solyc09g01ATG--------------------------------------------ACG	N0.HOG0001714.kaks	0.97383	1.1157	0.872843	303	55.8934	247.107	222	45.6896	176.31	Solyc	Solyc	SLY	SLY	Solanum lycopersicum	Solanum lycopersicum	SLY_SLY	Solanum lycopersicum vs Solanum lycopersicum
Peaxi162ScATGCATTGGCAGTCAAGTGAAAAAAAAGAGGCAAAGTGTGGTGGTCCAGC&PGSC0003DMATG-----------------------------------------------	N0.HOG0001718.kaks	0.987691	1.05554	0.935723	324	58.7822	265.218	227	43.4711	183.529	Peaxi	PGSC	PAX	STU	Petunia axillaris	Solanum tuberosum	PAX_STU	Petunia axillaris vs Solanum tuberosum
Peaxi162ScATGAG---------------------------------------------&Sopen02g01ATGAGTGCTAGAATTCCAAAAATCTTGTCTCATCTGAATGTTCTCATTCG	N0.HOG0001718.kaks	0.987928	1.04656	0.943975	885	182.209	702.791	643	138.549	504.451	Peaxi	Sopen	PAX	SPE	Petunia axillaris	Solanum pennellii	PAX_SPE	Petunia axillaris vs Solanum pennellii
Peaxi162ScATGAG---------------------------------------------&Sopen09g03ATGAGTGCTAGAATTCCAAAAATCTTGTCTCATCTGAATGTTCTCATTCG	N0.HOG0001718.kaks	0.987928	1.04656	0.943975	885	182.209	702.791	643	138.549	504.451	Peaxi	Sopen	PAX	SPE	Petunia axillaris	Solanum pennellii	PAX_SPE	Petunia axillaris vs Solanum pennellii
Peaxi162ScATG---------------------------TCC-----------------&Solyc02g15ATGGATTCTCAGCAATTGTGTGATGTTGAATCCTTTATGATTCTCGAGGA	N0.HOG0001718.kaks	1.04231	0.839263	1.24193	405	84.3894	320.611	295	51.5885	243.411	Peaxi	Solyc	PAX	SLY	Petunia axillaris	Solanum lycopersicum	PAX_SLY	Petunia axillaris vs Solanum lycopersicum
Solyc02g15ATGGATTCTCAGCAATTGTGTGATGTTGAATCCTTTATGATTCTCGAGGA&PGSC0003DMATGGATTCTCAGCAGTTGTGCGATGTTGAATGCTTTATGATCCTCGAGGA	N0.HOG0001718.kaks	1.02029	0.911478	1.11937	510	95.0811	414.919	378	64.2336	313.766	Solyc	PGSC	SLY	STU	Solanum lycopersicum	Solanum tuberosum	SLY_STU	Solanum lycopersicum vs Solanum tuberosum
Solyc07g15ATGGATTCTCAGCAATTGTGCGATGTTGAATTCTTTATGATTCTCGAGGA&PGSC0003DMATGGATTCTCAGCAGTTGTGCGATGTTGAATGCTTTATGATCCTCGAGGA	N0.HOG0001718.kaks	0.975623	1.08932	0.895624	411	88.1188	322.881	301	70.2991	230.701	Solyc	PGSC	SLY	STU	Solanum lycopersicum	Solanum tuberosum	SLY_STU	Solanum lycopersicum vs Solanum tuberosum
Solyc09g06--------------------------------------------------&Sopen02g01ATGAGTGCTAGAATTCCAAAAATCTTGTCTCATCTGAATGTTCTCATTCG	N0.HOG0001718.kaks	1.01487	0.942839	1.0764	999	206.241	792.759	723	140.73	582.27	Solyc	Sopen	SLY	SPE	Solanum lycopersicum	Solanum pennellii	SLY_SPE	Solanum lycopersicum vs Solanum pennellii
Solyc09g06--------------------------------------------------&Sopen09g03ATGAGTGCTAGAATTCCAAAAATCTTGTCTCATCTGAATGTTCTCATTCG	N0.HOG0001718.kaks	1.01487	0.942839	1.0764	999	206.241	792.759	723	140.73	582.27	Solyc	Sopen	SLY	SPE	Solanum lycopersicum	Solanum pennellii	SLY_SPE	Solanum lycopersicum vs Solanum pennellii
CAN.T1905.ATGG----------------------------------------------&Solyc06g05ATGGCTGCTTCTTCTGCTGATAAGTGTCGCCCCTTGGCTAATTTTCACCC	N0.HOG0001901.kaks	0.993267	1.02413	0.969867	744	162.32	581.68	543	121.325	421.675	CAN	Solyc	CAN	SLY	Capsicum annuum	Solanum lycopersicum	CAN_SLY	Capsicum annuum vs Solanum lycopersicum
Nitab4.5_0ATGAAGGAAGTTATAACAAAAGAGGTTTTCGAATGGATCACAAGTGAG--&PGSC0003DMATG--------------------------------------------GGT	N0.HOG0001901.kaks	0.982855	1.07268	0.916265	306	58.4104	247.59	237	48.5272	188.473	Nitab	PGSC	NTA	STU	Nicotiana tabacum	Solanum tuberosum	NTA_STU	Nicotiana tabacum vs Solanum tuberosum
Nitab4.5_0ATGGC---------------------------------------------&Sopen06g02ATGGCTGCTAATAAGTGTCGCCCCTTGGCTAATTTTCACCCAAGTGTTTG	N0.HOG0001901.kaks	1.02115	0.920015	1.10993	729	152.453	576.547	526	101.202	424.798	Nitab	Sopen	NTA	SPE	Nicotiana tabacum	Solanum pennellii	NTA_SPE	Nicotiana tabacum vs Solanum pennellii
Nitab4.5_0ATGGCGCTTGGAACACTTTCCTTAATTGGTATGGAGGAACTTATAACAA-&PGSC0003DMATGG------------------------------------------CAAC	N0.HOG0001901.kaks	0.983742	1.07232	0.917396	366	67.1789	298.821	281	55.3073	225.693	Nitab	PGSC	NTA	STU	Nicotiana tabacum	Solanum tuberosum	NTA_STU	Nicotiana tabacum vs Solanum tuberosum
Nitab4.5_0ATG-----------------------------------------TCATCC&Solyc06g05ATGGCTGCTTCTTCTGCTGATAAGTGTCGCCCCTTGGCTAATTTTCACCC	N0.HOG0001901.kaks	0.981906	1.07597	0.912576	660	126.952	533.048	464	96.0316	367.968	Nitab	Solyc	NTA	SLY	Nicotiana tabacum	Solanum lycopersicum	NTA_SLY	Nicotiana tabacum vs Solanum lycopersicum
Nitab4.5_0ATG-----------------------------------------------&PGSC0003DMATGACTACTTCTTCCCCTAATAAGTCTCGTCCCTTGGCTAATTTTCACTC	N0.HOG0001901.kaks	1.01078	0.958825	1.05419	570	118.294	451.706	417	82.978	334.022	Nitab	PGSC	NTA	STU	Nicotiana tabacum	Solanum tuberosum	NTA_STU	Nicotiana tabacum vs Solanum tuberosum
Nitab4.5_0ATG-----------------------------------------TCATCC&PGSC0003DMATGGCTTCTTCTTCTCCTAATAAATCTCGTCCCTTGGCTAATTTTCACCC	N0.HOG0001901.kaks	0.961727	1.16044	0.828759	627	120.761	506.239	471	105.269	365.731	Nitab	PGSC	NTA	STU	Nicotiana tabacum	Solanum tuberosum	NTA_STU	Nicotiana tabacum vs Solanum tuberosum
Nitab4.5_0--------------------------------------------------&Sopen06g01ATGCTGATGGAAGCTCCTGAGGGTAGTGAACAAAAACTTGTGTTGATGGA	N0.HOG0001901.kaks	1.04029	0.843404	1.23345	321	65.6928	255.307	240	41.4248	198.575	Nitab	Sopen	NTA	SPE	Nicotiana tabacum	Solanum pennellii	NTA_SPE	Nicotiana tabacum vs Solanum pennellii
Nitab4.5_0AT--------------------------------------GGAAAGTTCA&PGSC0003DMATGTCTTCAGATGTCTTCAAGCAATTCACCAACCAAGATGGGAAA-TTCA	N0.HOG0001901.kaks	0.998763	1.00447	0.994315	549	118.881	430.119	412	89.6141	322.386	Nitab	PGSC	NTA	STU	Nicotiana tabacum	Solanum tuberosum	NTA_STU	Nicotiana tabacum vs Solanum tuberosum
Nitab4.5_0ATGGAAAGTTCAAGGAAATTCTTATCAAAGATTTTATATGAAACAACACA&PGSC0003DMATGC----------------------------------------------	N0.HOG0001901.kaks	1.00473	0.980615	1.02459	816	159.986	656.014	620	119.202	500.798	Nitab	PGSC	NTA	STU	Nicotiana tabacum	Solanum tuberosum	NTA_STU	Nicotiana tabacum vs Solanum tuberosum
Peaxi162ScATG-----------------------------------------------&Sopen06g02ATGTTGGTGGAAGCTCCAGAGGGTAGTTTACAAAAGCTTGTGTTGATCGA	N0.HOG0001901.kaks	0.99099	1.03419	0.958231	612	127.652	484.348	470	101.385	368.615	Peaxi	Sopen	PAX	SPE	Petunia axillaris	Solanum pennellii	PAX_SPE	Petunia axillaris vs Solanum pennellii
Peaxi162ScATGGCATCACTTCTATCATATTTAATCTGTCGGATGAAAACGACCAATTT&Sopen06g02ATGGC---------------------------------------------	N0.HOG0001901.kaks	1.02843	0.89191	1.15307	636	132.447	503.553	471	87.4834	383.517	Peaxi	Sopen	PAX	SPE	Petunia axillaris	Solanum pennellii	PAX_SPE	Petunia axillaris vs Solanum pennellii
Peaxi162ScATG-----------------------------------------------&PGSC0003DMATGTCTTCAGATGTCTTCAAGCAATTCACCAACCAAGATGGGAAATTCAA	N0.HOG0001901.kaks	0.963187	1.14536	0.840951	600	121.248	478.752	444	102.766	341.234	Peaxi	PGSC	PAX	STU	Petunia axillaris	Solanum tuberosum	PAX_STU	Petunia axillaris vs Solanum tuberosum
Peaxi162ScATG-----------------------------------------------&PGSC0003DMATGCAACGATTGGGAGTGGCATATCATTTTGTTAATGAAATTGAAACATC	N0.HOG0001901.kaks	1.04333	0.838652	1.24405	336	71.13	264.87	237	42.0769	194.923	Peaxi	PGSC	PAX	STU	Petunia axillaris	Solanum tuberosum	PAX_STU	Petunia axillaris vs Solanum tuberosum
Peaxi162ScATG-----------------------------------------------&PGSC0003DMATGACTACTTCTTCCCCTAATAAGTCTCGTCCCTTGGCTAATTTTCACTC	N0.HOG0001901.kaks	1.00187	0.991553	1.0104	1662	300.882	1361.12	1242	222.948	1019.05	Peaxi	PGSC	PAX	STU	Petunia axillaris	Solanum tuberosum	PAX_STU	Petunia axillaris vs Solanum tuberosum
Solyc06g05ATGGCTGCTTCTTCTGCTGATAAGTGTCGCCCCTTGGCTAATTTTCACCC&PGSC0003DMAT------------------------------------------------	N0.HOG0001901.kaks	0.960889	1.15579	0.831372	885	177.599	707.401	643	149.137	493.863	Solyc	PGSC	SLY	STU	Solanum lycopersicum	Solanum tuberosum	SLY_STU	Solanum lycopersicum vs Solanum tuberosum
Solyc06g05ATGGCTGCTTCTTCTGCTGATAAGTGTCGCCCCTTGGCTAATTTTCACCC&PGSC0003DM--------------------------------------------------	N0.HOG0001901.kaks	0.985913	1.05604	0.933591	900	180.779	719.221	696	147.637	548.363	Solyc	PGSC	SLY	STU	Solanum lycopersicum	Solanum tuberosum	SLY_STU	Solanum lycopersicum vs Solanum tuberosum
Sopen06g01ATG-----------------------------------------------&Sopen06g02ATGGCTGCTAATAAGTGTCGCCCCTTGGCTAATTTTCACCCAAGTGTTTG	N0.HOG0001901.kaks	0.966796	1.12574	0.858809	759	158.557	600.443	544	127.932	416.068	Sopen	Sopen	SPE	SPE	Solanum pennellii	Solanum pennellii	SPE_SPE	Solanum pennellii vs Solanum pennellii
Sopen06g01ATG-----------------------------------------------&Sopen06g02ATGTTGGTGGAAGCTCCAGAGGGTAGTTTACAAAAGCTTGTGTTGATCGA	N0.HOG0001901.kaks	1.02333	0.908417	1.1265	708	143.743	564.257	513	94.6138	418.386	Sopen	Sopen	SPE	SPE	Solanum pennellii	Solanum pennellii	SPE_SPE	Solanum pennellii vs Solanum pennellii
Sopen06g01--------------------------------------------------&PGSC0003DMATGAAACGCAAGAAACAAAACCGTTGCCATTGTGATGTATGTAGGTGGTG	N0.HOG0001901.kaks	0.986757	1.06961	0.922538	1878	300.162	1577.84	1357	231.988	1125.01	Sopen	PGSC	SPE	STU	Solanum pennellii	Solanum tuberosum	SPE_STU	Solanum pennellii vs Solanum tuberosum
Sopen06g02ATGTTGGTGGAAGCTCCAGAGGGTAGTTTACAAAAGCTTGTGTTGATCGA&PGSC0003DMATG-----------------------------------------------	N0.HOG0001901.kaks	1.0026	0.989577	1.01316	753	150.448	602.552	541	106.964	434.036	Sopen	PGSC	SPE	STU	Solanum pennellii	Solanum tuberosum	SPE_STU	Solanum pennellii vs Solanum tuberosum
Sopen06g02ATGTTGGTGGAAGCTCCAGAGGGTAGTTTACAAAAGCTTGTGTTGATCGA&PGSC0003DM--------------------------------------------------	N0.HOG0001901.kaks	0.979284	1.09103	0.89758	1095	203	892	808	163.429	644.571	Sopen	PGSC	SPE	STU	Solanum pennellii	Solanum tuberosum	SPE_STU	Solanum pennellii vs Solanum tuberosum
Sopen06g02ATGG----------------------CTTCTTCTTCTACTAAT-------&PGSC0003DMATGGGTATTTTTCGGATGCAGGAAAT----------TACTAATCAAGAAA	N0.HOG0001901.kaks	1.0296	0.887703	1.15985	615	128.293	486.707	473	87.5904	385.41	Sopen	PGSC	SPE	STU	Solanum pennellii	Solanum tuberosum	SPE_STU	Solanum pennellii vs Solanum tuberosum
Sopen06g02ATGGCTTCTTCTTCTACTAATAAGTCTCGTCCTTTGGCTAATTTTCACCC&PGSC0003DMATG-----------------------------------------------	N0.HOG0001901.kaks	0.993454	1.02725	0.967102	1026	198.724	827.276	784	155.989	628.011	Sopen	PGSC	SPE	STU	Solanum pennellii	Solanum tuberosum	SPE_STU	Solanum pennellii vs Solanum tuberosum
PGSC0003DMAT------------------------------------------------&PGSC0003DMATGCAACGATTGGGAGTGGCATATCATTTTGTTAATGAAATTGAAACATC	N0.HOG0001901.kaks	0.968626	1.12566	0.860497	417	83.3134	333.687	310	69.7184	240.282	PGSC	PGSC	STU	STU	Solanum tuberosum	Solanum tuberosum	STU_STU	Solanum tuberosum vs Solanum tuberosum
PGSC0003DM--------------------------------------------------&PGSC0003DMATGCTGCAAAAGTTCCATCAAAGAGAGCTTAGTGAGCTTACAAGGTGGTG	N0.HOG0001901.kaks	1.01627	0.932847	1.08943	882	172.036	709.964	640	116.45	523.55	PGSC	PGSC	STU	STU	Solanum tuberosum	Solanum tuberosum	STU_STU	Solanum tuberosum vs Solanum tuberosum
PGSC0003DMATGACTACTTCTTCCCCTAATAAGTCTCGTCCCTTGGCTAATTTTCACTC&PGSC0003DM--------------------------------------------------	N0.HOG0001901.kaks	0.976844	1.09523	0.891906	1152	225.33	926.67	857	183.591	673.409	PGSC	PGSC	STU	STU	Solanum tuberosum	Solanum tuberosum	STU_STU	Solanum tuberosum vs Solanum tuberosum
PGSC0003DMA-------------------------------------------------&PGSC0003DMATGTCTTCAGATGTCTTCAAGCAATTCACCAACCAAGATGGGAAATTCAA	N0.HOG0001901.kaks	1.04489	0.826385	1.26441	741	152.222	588.778	545	92.5205	452.479	PGSC	PGSC	STU	STU	Solanum tuberosum	Solanum tuberosum	STU_STU	Solanum tuberosum vs Solanum tuberosum
PGSC0003DMATGACTACTTCTCCCCCTAATAAGTCTCATCCATTGGCTAATTTTCACTC&PGSC0003DMATGACTACTTCTTCCCCTAATAAGTCTCGTCCCTTGGCTAATTTTCACTC	N0.HOG0001901.kaks	0.980672	1.09035	0.899408	1449	255.338	1193.66	1078	207.125	870.875	PGSC	PGSC	STU	STU	Solanum tuberosum	Solanum tuberosum	STU_STU	Solanum tuberosum vs Solanum tuberosum
PGSC0003DMATG-----------------------------------------------&PGSC0003DMATGACTACTTCTTCCCCTAATAAGTCTCGTCCCTTGGCTAATTTTCACTC	N0.HOG0001901.kaks	0.997334	1.01121	0.986273	1851	355.543	1495.46	1369	265.909	1103.09	PGSC	PGSC	STU	STU	Solanum tuberosum	Solanum tuberosum	STU_STU	Solanum tuberosum vs Solanum tuberosum
PGSC0003DMATGCAACGATTGGGAGTGGCATATCATTTTGTTAATGAAATTGAAACATC&PGSC0003DMATGC----------------------------------------------	N0.HOG0001901.kaks	1.01186	0.951804	1.0631	1098	216.863	881.137	788	148.134	639.866	PGSC	PGSC	STU	STU	Solanum tuberosum	Solanum tuberosum	STU_STU	Solanum tuberosum vs Solanum tuberosum
CAN.T307.1ATGGA--------------------------------------GGTCGAC&Nitab4.5_0ATGGATTTGAGCAAAGGCTTGCCGGTGGGAGTTCATGAAATCT-------	N0.HOG0001905.kaks	1.01493	0.948888	1.0696	630	142.448	487.552	459	98.4788	360.521	CAN	Nitab	CAN	NTA	Capsicum annuum	Nicotiana tabacum	CAN_NTA	Capsicum annuum vs Nicotiana tabacum
Nitab4.5_0ATGGAGGTTAACAATATTGTTCATAAACCAACTCGTCGGTCTGTAGATTA&Solyc04g00ATG-----------------------------------------------	N0.HOG0001905.kaks	0.983189	1.06507	0.923121	696	142.892	553.108	520	113.705	406.295	Nitab	Solyc	NTA	SLY	Nicotiana tabacum	Solanum lycopersicum	NTA_SLY	Nicotiana tabacum vs Solanum lycopersicum
Nitab4.5_0ATGG----------------------------------------------&Peaxi162ScATGGTGGTGGTGACTTTTGGTGGTGATGGTCTGATATTGATGAGTAATGA	N0.HOG0001905.kaks	1.01509	0.943142	1.07628	780	163.557	616.443	588	116.286	471.714	Nitab	Peaxi	NTA	PAX	Nicotiana tabacum	Petunia axillaris	NTA_PAX	Nicotiana tabacum vs Petunia axillaris
Nitab4.5_0ATGCTAGT------------------------------------------&Peaxi162ScATGGTGGTGGTGACTTTTGGTGGTGATGGTCTGATATTGATGAGTAATGA	N0.HOG0001905.kaks	1.04254	0.851871	1.22382	792	176.703	615.297	586	111.375	474.625	Nitab	Peaxi	NTA	PAX	Nicotiana tabacum	Petunia axillaris	NTA_PAX	Nicotiana tabacum vs Petunia axillaris
Nitab4.5_0ATGG----------------------------------------------&Peaxi162ScATGGATGTCAGCAAAGGCTTGCCGGTGGGAGTTAATCAATTCCCTCGACG	N0.HOG0001905.kaks	1.00903	0.964014	1.0467	606	121.613	484.387	437	84.542	352.458	Nitab	Peaxi	NTA	PAX	Nicotiana tabacum	Petunia axillaris	NTA_PAX	Nicotiana tabacum vs Petunia axillaris
Nitab4.5_0ATGCGAG-------------------------------------------&Peaxi162ScATG-GAGGTTATCAAGAATAACGTTCACAAATCAGCTCGTCGGTCTGCAG	N0.HOG0001905.kaks	0.994167	1.02262	0.972179	681	139.621	541.379	505	105.879	399.121	Nitab	Peaxi	NTA	PAX	Nicotiana tabacum	Petunia axillaris	NTA_PAX	Nicotiana tabacum vs Petunia axillaris
Peaxi162ScATGGAGGTTATCAAGAATAACGTTCAC---------------AAATCAGC&PGSC0003DMATGGAGATTA---------------ACAATGTTAATGTTCCTAAATCAGC	N0.HOG0001905.kaks	0.966041	1.14845	0.841167	1719	320.02	1398.98	1256	268.537	987.463	Peaxi	PGSC	PAX	STU	Petunia axillaris	Solanum tuberosum	PAX_STU	Petunia axillaris vs Solanum tuberosum
CAN.T641.2--------------------------------------------------&Nitab4.5_0ATGGCTGAGAACTACCACACAAAAAGCCATGACCAAAATGGTTTTCAAGA	N0.HOG0002019.kaks	1.03691	0.873932	1.18648	771	174.596	596.404	554	109.64	444.36	CAN	Nitab	CAN	NTA	Capsicum annuum	Nicotiana tabacum	CAN_NTA	Capsicum annuum vs Nicotiana tabacum
CAN.T641.2ATGATGAATTGGGTAGTACAGGATGTGCCAGCCATCCT------------&Peaxi162ScATGA--------------------------------CTGGGGTACTAGAG	N0.HOG0002019.kaks	1.01229	0.954506	1.06053	444	94.407	349.593	328	66.5692	261.431	CAN	Peaxi	CAN	PAX	Capsicum annuum	Petunia axillaris	CAN_PAX	Capsicum annuum vs Petunia axillaris
CAN.T641.2AT------------------------------------------------&Peaxi162ScATGGCTGAAAACTACCCAACTAAAACCGATGTTCAAGATGCACAAGTGGC	N0.HOG0002019.kaks	1.06732	0.780996	1.36661	660	155.177	504.823	485	89.0583	395.942	CAN	Peaxi	CAN	PAX	Capsicum annuum	Petunia axillaris	CAN_PAX	Capsicum annuum vs Petunia axillaris
CAN.T641.2A-------------------------------------------------&Peaxi162ScATGGCAGAAAATGGTGTGCAAAATGCTCAAGTAGCTGTGGTCATGGTGCC	N0.HOG0002019.kaks	1.05991	0.794208	1.33455	576	129.873	446.127	420	75.2106	344.789	CAN	Peaxi	CAN	PAX	Capsicum annuum	Petunia axillaris	CAN_PAX	Capsicum annuum vs Petunia axillaris
CAN.T641.2ATG----------------ATGAA--------------------------&Solyc10g07ATGGCGAAACTCACCAATCATGAAGTTGCCATAGTAATGATTCCACTACC	N0.HOG0002019.kaks	1.0251	0.8966	1.14332	546	106.661	439.339	413	72.3373	340.663	CAN	Solyc	CAN	SLY	Capsicum annuum	Solanum lycopersicum	CAN_SLY	Capsicum annuum vs Solanum lycopersicum
CAN.T641.2ATG-----------------------------------------------&Sopen04g00ATGACCGAAAAAGTTACCTCAAAAAGTACACGTGGCCAAAATATTGTGCA	N0.HOG0002019.kaks	1.0595	0.801942	1.32117	498	115.052	382.948	355	65.7711	289.229	CAN	Sopen	CAN	SPE	Capsicum annuum	Solanum pennellii	CAN_SPE	Capsicum annuum vs Solanum pennellii
CAN.T641.2ATGATGAATTGGGTAGTACAGGATGTGC----------------------&Sopen11g02ATG-----------------------GCAGCAGCAACAACAAACCATGTT	N0.HOG0002019.kaks	0.959288	1.14294	0.839314	552	122.366	429.634	421	106.667	314.333	CAN	Sopen	CAN	SPE	Capsicum annuum	Solanum pennellii	CAN_SPE	Capsicum annuum vs Solanum pennellii
CAN.T641.2ATG-----------------------------------------------&PGSC0003DMATGGCTGAAAAAATTACCTCAAAAAGTATACATGGCCAAAATATTGTGCA	N0.HOG0002019.kaks	0.992272	1.02894	0.964366	624	131.521	492.479	437	94.7721	342.228	CAN	PGSC	CAN	STU	Capsicum annuum	Solanum tuberosum	CAN_STU	Capsicum annuum vs Solanum tuberosum
Nitab4.5_0ATGGCTGAGAACTACCACACAAAAAGCCATGACCAAAATGGTTTTCAAGA&Nitab4.5_0AT------------------------------------------------	N0.HOG0002019.kaks	0.985524	1.05108	0.937634	639	141.115	497.885	472	109.559	362.441	Nitab	Nitab	NTA	NTA	Nicotiana tabacum	Nicotiana tabacum	NTA_NTA	Nicotiana tabacum vs Nicotiana tabacum
Nitab4.5_0ATGGCTGAGAACTACCACACAAAAAGCCATGACCAAAATGGTTTTCAAGA&Nitab4.5_0ATGGCTGA------------------------------------------	N0.HOG0002019.kaks	1.00897	0.962069	1.04875	963	184.165	778.835	711	130.815	580.185	Nitab	Nitab	NTA	NTA	Nicotiana tabacum	Nicotiana tabacum	NTA_NTA	Nicotiana tabacum vs Nicotiana tabacum
Nitab4.5_0ATGGCT------------------GAGAACTACCACACAAAAAGCCATGA&Peaxi162ScATGGCTAACAAGAATCATGTCCAAGAGA----------------------	N0.HOG0002019.kaks	1.00108	0.995946	1.00516	756	159.465	596.535	552	115.963	436.037	Nitab	Peaxi	NTA	PAX	Nicotiana tabacum	Petunia axillaris	NTA_PAX	Nicotiana tabacum vs Petunia axillaris
Nitab4.5_0ATGGCTGAGAACTACCACACAAAAAGCCATGACCAAAATGGTTTTCAAGA&Peaxi162ScATGGCTGA--------------------------AAAATG----------	N0.HOG0002019.kaks	0.97028	1.11063	0.873633	819	173.431	645.569	537	126.295	410.705	Nitab	Peaxi	NTA	PAX	Nicotiana tabacum	Petunia axillaris	NTA_PAX	Nicotiana tabacum vs Petunia axillaris
Nitab4.5_0ATGGCTGAGAACTACCACACAAAAAGCCATGACCAAAATGGTTTTCAAGA&Solyc10g07--------------------------------------------------	N0.HOG0002019.kaks	0.967332	1.13965	0.848794	1071	203.035	867.965	813	175.649	637.351	Nitab	Solyc	NTA	SLY	Nicotiana tabacum	Solanum lycopersicum	NTA_SLY	Nicotiana tabacum vs Solanum lycopersicum
Nitab4.5_0ATGGCTGAGAACTACCACACAAAAAGCCATGACCAAAATGGTTTTCAAGA&PGSC0003DMATG-----------------------------------------------	N0.HOG0002019.kaks	0.984893	1.05239	0.935867	714	159.811	554.189	526	123.899	402.101	Nitab	PGSC	NTA	STU	Nicotiana tabacum	Solanum tuberosum	NTA_STU	Nicotiana tabacum vs Solanum tuberosum
Nitab4.5_0ATGG----------------------------------------------&PGSC0003DMATGGCATCAACAACAGATCAACAACACGACGTCGTTGTAGTTGTAGTTCC	N0.HOG0002019.kaks	0.997097	1.01193	0.985339	792	154.944	637.056	583	115.417	467.583	Nitab	PGSC	NTA	STU	Nicotiana tabacum	Solanum tuberosum	NTA_STU	Nicotiana tabacum vs Solanum tuberosum
Nitab4.5_0ATG-----------------------------------------------&Nitab4.5_0ATGAATGATAGTTCAGTCAATCAAAGGACTGAACTAGAACAAGGAAGAGA	N0.HOG0002019.kaks	0.984858	1.06374	0.925845	687	131.878	555.122	513	104.753	408.247	Nitab	Nitab	NTA	NTA	Nicotiana tabacum	Nicotiana tabacum	NTA_NTA	Nicotiana tabacum vs Nicotiana tabacum
Nitab4.5_0ATG-----------------------------------------------&Nitab4.5_0ATGATAGCTGTTGTGAAGAGCCTGCCCGGCAACATGTGCAAAAGGACACT	N0.HOG0002019.kaks	1.01719	0.938641	1.08369	612	133.953	478.047	459	94.3002	364.7	Nitab	Nitab	NTA	NTA	Nicotiana tabacum	Nicotiana tabacum	NTA_NTA	Nicotiana tabacum vs Nicotiana tabacum
Nitab4.5_0ATGGCAACCACAAACCATGCAGCAAATGCAACTCAACATAGTGTAATTGT&Nitab4.5_0ATGGGAA-------------------------------------------	N0.HOG0002019.kaks	0.98085	1.08179	0.906694	498	94.483	403.517	363	74.5028	288.497	Nitab	Nitab	NTA	NTA	Nicotiana tabacum	Nicotiana tabacum	NTA_NTA	Nicotiana tabacum vs Nicotiana tabacum
Nitab4.5_0ATG---GCAACCACA-------------AACCATGCAGCAAATGCAACTC&Peaxi162ScATGACAGCAACAACAACAAACACAGATCAA-------------------C	N0.HOG0002019.kaks	0.53956	0.984995	0.54778	1128	303.897	824.103	438	176.225	261.775	Nitab	Peaxi	NTA	PAX	Nicotiana tabacum	Petunia axillaris	NTA_PAX	Nicotiana tabacum vs Petunia axillaris
Nitab4.5_0ATGGCAACCACAAACCATGCAGCAAATGCAACTCAACATAGTGTAATTGT&Peaxi162ScATGGC---------------------------------------------	N0.HOG0002019.kaks	1.01842	0.93156	1.09324	750	159.057	590.943	566	111.82	454.18	Nitab	Peaxi	NTA	PAX	Nicotiana tabacum	Petunia axillaris	NTA_PAX	Nicotiana tabacum vs Petunia axillaris
Nitab4.5_0ATGGCA------ACCACAAACCATG---------------------CAGC&Solyc11g06ATGGCAGCAGCAACAACAAACCATGTTGAACAACAACACGACGTCG----	N0.HOG0002019.kaks	0.487535	0.512187	0.951869	1041	262.631	778.369	356	93.1672	262.833	Nitab	Solyc	NTA	SLY	Nicotiana tabacum	Solanum lycopersicum	NTA_SLY	Nicotiana tabacum vs Solanum lycopersicum
Nitab4.5_0ATGGCAACCACAAACCATGCAGCAAATGCAACTCAACATAGTGTAAT---&Sopen10g02ATGGC-----------------------------------------TGAG	N0.HOG0002019.kaks	1.00395	0.98619	1.01801	783	174.151	608.849	595	130.509	464.491	Nitab	Sopen	NTA	SPE	Nicotiana tabacum	Solanum pennellii	NTA_SPE	Nicotiana tabacum vs Solanum pennellii
Nitab4.5_0ATGG-------------------------CAACCACAAACCATGCAGCAA&PGSC0003DMATGGTCAAACTTAGCAATGTTGAGGTGGCC--------------------	N0.HOG0002019.kaks	0.97105	1.1201	0.866934	645	125.28	519.72	496	107.909	388.091	Nitab	PGSC	NTA	STU	Nicotiana tabacum	Solanum tuberosum	NTA_STU	Nicotiana tabacum vs Solanum tuberosum
Nitab4.5_0ATGGCTAAAACTAGCAATCTTGAAAATCATGACCAAGAGAAGGTAGCTGT&Nitab4.5_0ATGGCTA-------------------------------------------	N0.HOG0002019.kaks	0.993747	1.02621	0.968369	816	157.202	658.798	610	120.596	489.404	Nitab	Nitab	NTA	NTA	Nicotiana tabacum	Nicotiana tabacum	NTA_NTA	Nicotiana tabacum vs Nicotiana tabacum
Nitab4.5_0ATGGCTAAAACTAGCAATCTTGAAAAT-----------------------&Nitab4.5_0ATG---------------------AATGATAGTTCAGTCAATCAAAGGAC	N0.HOG0002019.kaks	0.998102	1.00642	0.99173	684	156.014	527.986	518	118.91	399.09	Nitab	Nitab	NTA	NTA	Nicotiana tabacum	Nicotiana tabacum	NTA_NTA	Nicotiana tabacum vs Nicotiana tabacum
Nitab4.5_0ATG-----------------------------------------------&Nitab4.5_0ATGATAGCTGTTGTGAAGAGCCTGCCCGGCAACATGTGCAAAAGGACACT	N0.HOG0002019.kaks	0.977695	1.07793	0.907009	582	129.507	452.493	417	100.023	316.977	Nitab	Nitab	NTA	NTA	Nicotiana tabacum	Nicotiana tabacum	NTA_NTA	Nicotiana tabacum vs Nicotiana tabacum
Nitab4.5_0ATGGCTAAAACTAGCAATCTTGAAAATCATGACCAAGAGAAGGTAGCT--&Nitab4.5_0ATGGCTCAAA----------------------------------AGCTTA	N0.HOG0002019.kaks	0.972688	1.12369	0.865618	888	160.612	727.388	640	130.075	509.925	Nitab	Nitab	NTA	NTA	Nicotiana tabacum	Nicotiana tabacum	NTA_NTA	Nicotiana tabacum vs Nicotiana tabacum
Nitab4.5_0ATGGCTAAAACTAGCAATCTTGAAAATCATGACCAAGAGAAGGTAGCTGT&Peaxi162Sc--------------------------------------------------	N0.HOG0002019.kaks	0.964571	1.12158	0.86001	531	119.819	411.181	410	103.764	306.236	Nitab	Peaxi	NTA	PAX	Nicotiana tabacum	Petunia axillaris	NTA_PAX	Nicotiana tabacum vs Petunia axillaris
Nitab4.5_0ATGGCTAAAACTAGCAATCTTGAAAATCATGACCAAGAGAAGGTAGCTGT&Solyc10g07ATG-----------------------------------------------	N0.HOG0002019.kaks	0.978069	1.08177	0.904136	639	135.135	503.865	483	110.497	372.503	Nitab	Solyc	NTA	SLY	Nicotiana tabacum	Solanum lycopersicum	NTA_SLY	Nicotiana tabacum vs Solanum lycopersicum
Nitab4.5_0ATG------------GCTAAAACTAGCAATCTTGAAAATCATGACCAAGA&Solyc10g07ATGTTTTCACTGGAAGCT--------------------------------	N0.HOG0002019.kaks	0.999774	1.00075	0.999029	783	181.875	601.125	577	134.125	442.875	Nitab	Solyc	NTA	SLY	Nicotiana tabacum	Solanum lycopersicum	NTA_SLY	Nicotiana tabacum vs Solanum lycopersicum
Nitab4.5_0A------------------------------------------TGGCTAA&Sopen10g02ATGTTTTCACTGGAAGCTGTAGATACTCATAGCAATTTCCCAATGGCT--	N0.HOG0002019.kaks	0.959225	1.16451	0.823718	798	158.507	639.493	595	137.627	457.373	Nitab	Sopen	NTA	SPE	Nicotiana tabacum	Solanum pennellii	NTA_SPE	Nicotiana tabacum vs Solanum pennellii
Nitab4.5_0ATGG----------------------------------------------&Sopen11g02ATGGCAGCAGCAACAACAAACCATGTTGAACAACAACACGACGTCGTTGT	N0.HOG0002019.kaks	0.996896	1.01143	0.985627	768	163.973	604.027	579	125.034	453.966	Nitab	Sopen	NTA	SPE	Nicotiana tabacum	Solanum pennellii	NTA_SPE	Nicotiana tabacum vs Solanum pennellii
Nitab4.5_0ATGGCTAAAACTAGCAATCTTGAAAATCATGACCAAGAGAAGGTAGCTGT&PGSC0003DM--------------------------------------------------	N0.HOG0002019.kaks	1.01217	0.955309	1.05952	717	153.481	563.519	561	114.721	446.279	Nitab	PGSC	NTA	STU	Nicotiana tabacum	Solanum tuberosum	NTA_STU	Nicotiana tabacum vs Solanum tuberosum
Nitab4.5_0ATGGCTAAAACTAGCAATCTTGAAAATCATGACCAAGAGAAGGTAGCTGT&PGSC0003DMATG-----------------------------------------------	N0.HOG0002019.kaks	1.00081	0.99712	1.0037	765	167.969	597.031	596	130.485	465.515	Nitab	PGSC	NTA	STU	Nicotiana tabacum	Solanum tuberosum	NTA_STU	Nicotiana tabacum vs Solanum tuberosum
Nitab4.5_0ATGGCTAAAACTAGCAATCTTGAAAATCATGACCAAGAGAA---------&PGSC0003DMATGGCT------------------------------GAGAACTACACAAC	N0.HOG0002019.kaks	0.979648	1.06716	0.917999	732	170.243	561.757	492	122.11	369.89	Nitab	PGSC	NTA	STU	Nicotiana tabacum	Solanum tuberosum	NTA_STU	Nicotiana tabacum vs Solanum tuberosum
Nitab4.5_0ATGGC---------------------------------------------&PGSC0003DMATGGCCGAGAACTACCCCATAAAAAGCGATGGCAAAAAGGGTGTTCAGGA	N0.HOG0002019.kaks	1.01967	0.919296	1.10918	819	160.48	658.52	617	111.142	505.858	Nitab	PGSC	NTA	STU	Nicotiana tabacum	Solanum tuberosum	NTA_STU	Nicotiana tabacum vs Solanum tuberosum
Nitab4.5_0ATGGCTGAAAAGCTTACCTCAAAAACCCATGGCCAAAATGGTGCACAAGA&Peaxi162ScATGGCTGAAAA---------------------------------------	N0.HOG0002019.kaks	1.00011	0.999616	1.00049	1050	225.877	824.123	763	164.074	598.926	Nitab	Peaxi	NTA	PAX	Nicotiana tabacum	Petunia axillaris	NTA_PAX	Nicotiana tabacum vs Petunia axillaris
Nitab4.5_0ATGGCTGAAAAGCTTACCTCAAAAACCCATGGCCAAAATGGTGCACAAGA&Peaxi162ScATGGCT--------------------------------------------	N0.HOG0002019.kaks	0.982665	1.07861	0.911046	714	129.001	584.999	530	103.285	426.715	Nitab	Peaxi	NTA	PAX	Nicotiana tabacum	Petunia axillaris	NTA_PAX	Nicotiana tabacum vs Petunia axillaris
Nitab4.5_0ATGGCTGAAAAGCTTACCTCAAAAACCCATGGCCAAAATGGTGCACAAGA&Solyc10g07ATG-----------------------------------------------	N0.HOG0002019.kaks	1.00837	0.969089	1.04053	918	195.525	722.475	682	140.769	541.231	Nitab	Solyc	NTA	SLY	Nicotiana tabacum	Solanum lycopersicum	NTA_SLY	Nicotiana tabacum vs Solanum lycopersicum
Nitab4.5_0A------------------------------------------TGGCTGA&Solyc10g07ATGTTTTCACTGGAAGCTGTAGATACTCATAGCAATTTCCCAATGGCTGA	N0.HOG0002019.kaks	0.978964	1.08976	0.898328	1059	201.058	857.942	805	166.553	638.447	Nitab	Solyc	NTA	SLY	Nicotiana tabacum	Solanum lycopersicum	NTA_SLY	Nicotiana tabacum vs Solanum lycopersicum
Nitab4.5_0ATGGC------------------------------------TGAAAAGCT&Sopen10g03ATGGCGAAACTCACCAATCATGAAGTTGCCATAGTAATGATT--------	N0.HOG0002019.kaks	1.00723	0.9716	1.03667	852	172.871	679.129	616	121.437	494.563	Nitab	Sopen	NTA	SPE	Nicotiana tabacum	Solanum pennellii	NTA_SPE	Nicotiana tabacum vs Solanum pennellii
Nitab4.5_0ATGGC---------------------TGAAAAGCTTACCTCAAAAACCCA&Sopen11g02ATGGCAGCAGCAACAACAAACCATGTTGAA--------------------	N0.HOG0002019.kaks	0.968697	1.13771	0.851446	939	173.914	765.086	697	146.87	550.13	Nitab	Sopen	NTA	SPE	Nicotiana tabacum	Solanum pennellii	NTA_SPE	Nicotiana tabacum vs Solanum pennellii
Nitab4.5_0ATGGCTGAAAAGCTTACCTCAAAAA---------CCCA------------&PGSC0003DMATGGCTGAAAAAATTACCTCAAAAAGTATACATGGCCAAAATATTGTGCA	N0.HOG0002019.kaks	0.969145	1.13448	0.854265	1038	193.713	844.287	744	157.518	586.482	Nitab	PGSC	NTA	STU	Nicotiana tabacum	Solanum tuberosum	NTA_STU	Nicotiana tabacum vs Solanum tuberosum
Nitab4.5_0ATGGCTGAAAAGCTTACCTCAAAAACCCATGGCCAAAATGGTGCACAAGA&PGSC0003DMATGG----------------------------------------------	N0.HOG0002019.kaks	0.96399	1.12164	0.859449	591	134.996	456.004	446	114.267	331.733	Nitab	PGSC	NTA	STU	Nicotiana tabacum	Solanum tuberosum	NTA_STU	Nicotiana tabacum vs Solanum tuberosum
Nitab4.5_0ATGGCTGAAAAGCTTACCTCAAAAACCCATGGCCAAAATGGTGCACAAGA&PGSC0003DMATG-----------------------------------------------	N0.HOG0002019.kaks	0.97488	1.09382	0.891266	795	167.908	627.092	572	132.143	439.857	Nitab	PGSC	NTA	STU	Nicotiana tabacum	Solanum tuberosum	NTA_STU	Nicotiana tabacum vs Solanum tuberosum
Nitab4.5_0ATGGCTGAAAAGCTTACCTCAAAAACCCATGGCCAAAATGGTGCACAAGA&PGSC0003DMATGGCCGAGAA---------------------------------------	N0.HOG0002019.kaks	0.443819	1.1081	0.400521	945	218.091	726.909	351	150.324	200.676	Nitab	PGSC	NTA	STU	Nicotiana tabacum	Solanum tuberosum	NTA_STU	Nicotiana tabacum vs Solanum tuberosum
Nitab4.5_0ATGGCTGAAAAGCTTACCTCAAAAACCCATGGCCAAAATGGTGCACAAGA&PGSC0003DMATGGC---------------------------------------------	N0.HOG0002019.kaks	1.00797	0.966556	1.04285	912	175.528	736.472	670	124.639	545.361	Nitab	PGSC	NTA	STU	Nicotiana tabacum	Solanum tuberosum	NTA_STU	Nicotiana tabacum vs Solanum tuberosum
Nitab4.5_0ATGGCTA-------------------------------------------&Peaxi162ScATGGCTAAAAATAGCACTATCGATAATCATGTCCAAGAGAAGGTGGCTGT	N0.HOG0002019.kaks	1.00815	0.969297	1.04008	816	171.109	644.891	618	125.611	492.389	Nitab	Peaxi	NTA	PAX	Nicotiana tabacum	Petunia axillaris	NTA_PAX	Nicotiana tabacum vs Petunia axillaris
Nitab4.5_0ATGGCTA-----------------------------------------CC&Peaxi162ScATGGCTAACAAGAATCATGTCCAAGAGAAGGTGGCTGTGGTCATGGTGCC	N0.HOG0002019.kaks	1.04068	0.817313	1.2733	786	143.152	642.848	569	84.6985	484.301	Nitab	Peaxi	NTA	PAX	Nicotiana tabacum	Petunia axillaris	NTA_PAX	Nicotiana tabacum vs Petunia axillaris
Nitab4.5_0ATGGCTACCACAAACAATAACGTTGTGGTTGTGATGATTCCATTACCAGC&Peaxi162ScATGGCT--------------------------------------------	N0.HOG0002019.kaks	1.0212	0.921392	1.10833	681	144.666	536.334	495	96.8879	398.112	Nitab	Peaxi	NTA	PAX	Nicotiana tabacum	Petunia axillaris	NTA_PAX	Nicotiana tabacum vs Petunia axillaris
Nitab4.5_0ATGGCTACCACAAACAATAACGTTGTGGTTGTGATGATTCCATTACCAGC&Solyc04g01ATGG---------------------------------TGCCACTTCCAGC	N0.HOG0002019.kaks	0.915186	1.41135	0.648446	720	123.076	596.924	499	120.386	378.614	Nitab	Solyc	NTA	SLY	Nicotiana tabacum	Solanum lycopersicum	NTA_SLY	Nicotiana tabacum vs Solanum lycopersicum
Nitab4.5_0ATG-----------------------------------------------&Solyc10g07ATGTTTTCACTGGAAGCTGTAGATACTCATAGCAATTTCCCAATGGCTGA	N0.HOG0002019.kaks	0.979475	1.07833	0.908324	765	158.83	606.17	600	134.33	465.67	Nitab	Solyc	NTA	SLY	Nicotiana tabacum	Solanum lycopersicum	NTA_SLY	Nicotiana tabacum vs Solanum lycopersicum
Nitab4.5_0A-----TGGCTACCACAAACAATAACGTTGTGGTTGTGATGATTCCATTA&PGSC0003DMATGAATTGGC----------------------------------------	N0.HOG0002019.kaks	1.04593	0.852575	1.22679	597	141.805	455.195	469	94.9782	374.022	Nitab	PGSC	NTA	STU	Nicotiana tabacum	Solanum tuberosum	NTA_STU	Nicotiana tabacum vs Solanum tuberosum
Nitab4.5_0ATGGCTACCACAAACAATAACGTTGTGGTTGTGATGATTCCATTACCAGC&PGSC0003DMATG-----------------------------------------------	N0.HOG0002019.kaks	0.97026	1.14412	0.848038	645	110.33	534.67	468	91.5908	376.409	Nitab	PGSC	NTA	STU	Nicotiana tabacum	Solanum tuberosum	NTA_STU	Nicotiana tabacum vs Solanum tuberosum
Nitab4.5_0ATGAATGATAGTTCAGTCAATCAAAGGACTGAACTAGAACAAGGAAG---&Nitab4.5_0AT----------------------------------------GGAAGGAA	N0.HOG0002019.kaks	0.994451	1.02259	0.972479	1137	224.201	912.799	877	176.84	700.16	Nitab	Nitab	NTA	NTA	Nicotiana tabacum	Nicotiana tabacum	NTA_NTA	Nicotiana tabacum vs Nicotiana tabacum
Nitab4.5_0ATGAATGATAGTTCAGTCAATCAAAGGACTGAACTAGAACAAGGAAGAGA&Peaxi162ScATGA----------------------------------------------	N0.HOG0002019.kaks	1.01147	0.963033	1.0503	726	171.937	554.063	540	123.16	416.84	Nitab	Peaxi	NTA	PAX	Nicotiana tabacum	Petunia axillaris	NTA_PAX	Nicotiana tabacum vs Petunia axillaris
Nitab4.5_0ATGAATGATAGTTCAGTCAATCAAAGGACTGAACTAGAACAAGGAAGAGA&Solyc11g06ATG-----------------------------------------------	N0.HOG0002019.kaks	0.974246	1.11104	0.876878	789	148.548	640.452	594	124.252	469.748	Nitab	Solyc	NTA	SLY	Nicotiana tabacum	Solanum lycopersicum	NTA_SLY	Nicotiana tabacum vs Solanum lycopersicum
Nitab4.5_0ATG--------------------------------AATGATAGTTCAGTC&Sopen10g03ATGGCGAAACTCACCAATCATGAAGTTGCCATAGTAATGA----------	N0.HOG0002019.kaks	0.971798	1.12018	0.867535	681	129.429	551.571	501	106.663	394.337	Nitab	Sopen	NTA	SPE	Nicotiana tabacum	Solanum pennellii	NTA_SPE	Nicotiana tabacum vs Solanum pennellii
Nitab4.5_0ATG------------AATGATAGTTCAGTCAATCAAAGGACTGAACTAGA&PGSC0003DMATGGTCAAACTTAGCAATG-------------------------------	N0.HOG0002019.kaks	0.983936	1.05923	0.928918	597	127.371	469.629	436	98.531	337.469	Nitab	PGSC	NTA	STU	Nicotiana tabacum	Solanum tuberosum	NTA_STU	Nicotiana tabacum vs Solanum tuberosum
Nitab4.5_0ATG---GCTACGACAAACAATAACATTGTCGTTGTGATGA----------&Nitab4.5_0ATGATAGCT---------------------GTTGTGAAGAGCCTGCCCGG	N0.HOG0002019.kaks	0.977584	1.09022	0.896685	636	126.573	509.427	487	105.664	381.336	Nitab	Nitab	NTA	NTA	Nicotiana tabacum	Nicotiana tabacum	NTA_NTA	Nicotiana tabacum vs Nicotiana tabacum
Nitab4.5_0ATGGCTACGACAAACAATAACATTGTCGTTGTGATGATTCCCTTACCAGC&Nitab4.5_0ATGGCTGCAA----------------------------------------	N0.HOG0002019.kaks	0.970481	1.10219	0.880501	825	184.898	640.102	617	152.412	464.588	Nitab	Nitab	NTA	NTA	Nicotiana tabacum	Nicotiana tabacum	NTA_NTA	Nicotiana tabacum vs Nicotiana tabacum
Nitab4.5_0ATGGCTACGACAAA-------------------------------CAATA&Nitab4.5_0ATGGCT--GACAAATGCACTTCAAATGTGGCTGTAATCATGGTACCA---	N0.HOG0002019.kaks	0.985946	1.06287	0.927622	738	134.821	603.179	526	102.134	423.866	Nitab	Nitab	NTA	NTA	Nicotiana tabacum	Nicotiana tabacum	NTA_NTA	Nicotiana tabacum vs Nicotiana tabacum
Nitab4.5_0ATGGCT--------------------------------------------&Peaxi162ScATGGCTAACAAGAATCATGTCCAAGAGAAGGTGGCTGTGGTCATGGTGCC	N0.HOG0002019.kaks	1.00674	0.972502	1.0352	807	158.774	648.226	609	116.524	492.476	Nitab	Peaxi	NTA	PAX	Nicotiana tabacum	Petunia axillaris	NTA_PAX	Nicotiana tabacum vs Petunia axillaris
Nitab4.5_0ATGGCTACGACAAACAATAACATTGTCGTTGTGATGATTCCCTTA-----&Peaxi162ScATGGC---------------------------------------AGAAAA	N0.HOG0002019.kaks	0.973971	1.10931	0.877995	816	156.934	659.066	611	130.353	480.647	Nitab	Peaxi	NTA	PAX	Nicotiana tabacum	Petunia axillaris	NTA_PAX	Nicotiana tabacum vs Petunia axillaris
Nitab4.5_0ATGG--------CTACGACAAACAATAACATTGTCGTTGTGATGATTCCC&Solyc04g01ATGGTGCCACTTC-------------------------------------	N0.HOG0002019.kaks	0.973144	1.12062	0.868399	837	152.422	684.578	641	130.809	510.191	Nitab	Solyc	NTA	SLY	Nicotiana tabacum	Solanum lycopersicum	NTA_SLY	Nicotiana tabacum vs Solanum lycopersicum
Nitab4.5_0ATGGCTACGACAAACAATAACATTGTCGTTGTGATGATTCCCTTACCAGC&Sopen10g03ATGG----------------------------------------------	N0.HOG0002019.kaks	0.995263	1.02103	0.974763	684	125.749	558.251	535	100.424	434.576	Nitab	Sopen	NTA	SPE	Nicotiana tabacum	Solanum pennellii	NTA_SPE	Nicotiana tabacum vs Solanum pennellii
Nitab4.5_0ATGGCTACGACAAACAATAACATTGTCGTTGTGATGATTCCCTTACCAGC&PGSC0003DMATG-----------------------------------------------	N0.HOG0002019.kaks	0.970331	1.12339	0.86375	576	111.648	464.352	443	96.4641	346.536	Nitab	PGSC	NTA	STU	Nicotiana tabacum	Solanum tuberosum	NTA_STU	Nicotiana tabacum vs Solanum tuberosum
Nitab4.5_0ATGGCTACGACAAACAATAACATTGTCGTTGTGATGATTCCCTTAC----&PGSC0003DMATGGC----------------------------------------CGAGA	N0.HOG0002019.kaks	0.973397	1.09205	0.891348	801	179.592	621.408	613	150.092	462.908	Nitab	PGSC	NTA	STU	Nicotiana tabacum	Solanum tuberosum	NTA_STU	Nicotiana tabacum vs Solanum tuberosum
Nitab4.5_0ATGGAAGGAACCTTATTTGGTCTTGCTAGCTTCTCCCACATCGAGAATAT&Nitab4.5_0ATG-----------------------------------------------	N0.HOG0002019.kaks	0.987001	1.05157	0.938601	1188	239.18	948.82	884	187.153	696.847	Nitab	Nitab	NTA	NTA	Nicotiana tabacum	Nicotiana tabacum	NTA_NTA	Nicotiana tabacum vs Nicotiana tabacum
Nitab4.5_0ATGGAAGGAACCTTATTTGGTCTTGCTAGCTTCTCCCACATCGAGAATAT&Nitab4.5_0ATG-----------------------------------------------	N0.HOG0002019.kaks	0.945294	1.24249	0.760806	1242	228.621	1013.38	913	208.813	704.187	Nitab	Nitab	NTA	NTA	Nicotiana tabacum	Nicotiana tabacum	NTA_NTA	Nicotiana tabacum vs Nicotiana tabacum
Nitab4.5_0ATG-----------------------------------------------&Sopen04g00ATGACCGAAAAAGTTACCTCAAAAAGTACACGTGGCCAAAATATTGTGCA	N0.HOG0002019.kaks	1.00355	0.985025	1.0188	1428	273.478	1154.52	1055	199.019	855.981	Nitab	Sopen	NTA	SPE	Nicotiana tabacum	Solanum pennellii	NTA_SPE	Nicotiana tabacum vs Solanum pennellii
Nitab4.5_0ATGATAGCTGTTGTGAAGAGCCTGCCCGGCAACATGTGCAAAAGGACACT&Nitab4.5_0ATG-----------------------------------------------	N0.HOG0002019.kaks	0.940941	1.20866	0.778501	645	142.289	502.711	472	125.851	346.149	Nitab	Nitab	NTA	NTA	Nicotiana tabacum	Nicotiana tabacum	NTA_NTA	Nicotiana tabacum vs Nicotiana tabacum
Nitab4.5_0ATG-----------------------------------------------&Peaxi162ScATGACTGGGGTACTAGAGGATGTAGCAGCATTTCCAAATGTTGAGTGCTA	N0.HOG0002019.kaks	1.03151	0.892374	1.15592	426	96.4802	329.52	324	65.4818	258.518	Nitab	Peaxi	NTA	PAX	Nicotiana tabacum	Petunia axillaris	NTA_PAX	Nicotiana tabacum vs Petunia axillaris
Nitab4.5_0ATG-----------------------------------------------&Sopen10g03ATGGAAGGCTGCTTCACATCAGAATTTGCAGAATTCAGCAGAGTACAAAC	N0.HOG0002019.kaks	1.01773	0.937512	1.08556	456	100.778	355.222	345	71.4821	273.518	Nitab	Sopen	NTA	SPE	Nicotiana tabacum	Solanum pennellii	NTA_SPE	Nicotiana tabacum vs Solanum pennellii
Nitab4.5_0ATG-----------------------------------------------&PGSC0003DMATGGTCAAACTTAGCAATGTTGAGGTGGCCGTAGTGATGATTCCACTACC	N0.HOG0002019.kaks	0.970594	1.09715	0.884652	537	124.777	412.223	404	102.993	301.007	Nitab	PGSC	NTA	STU	Nicotiana tabacum	Solanum tuberosum	NTA_STU	Nicotiana tabacum vs Solanum tuberosum
Nitab4.5_0ATGATAGCTGTTGTGAAGAGCCTGCCCGGCAACATGTGCAAAAGGACACT&PGSC0003DMATG-----------------------------------------------	N0.HOG0002019.kaks	0.983116	1.05482	0.932023	753	177.315	575.685	563	139.842	423.158	Nitab	PGSC	NTA	STU	Nicotiana tabacum	Solanum tuberosum	NTA_STU	Nicotiana tabacum vs Solanum tuberosum
Nitab4.5_0ATGATAGC------------------------------------------&PGSC0003DMATGGCAGCAACAACAACAAACCATGTAGAACAACAACACGACGTCGTTGT	N0.HOG0002019.kaks	0.986544	1.04659	0.942628	771	172.783	598.217	568	133.221	434.779	Nitab	PGSC	NTA	STU	Nicotiana tabacum	Solanum tuberosum	NTA_STU	Nicotiana tabacum vs Solanum tuberosum
Nitab4.5_0ATGG----------------------------------------------&Nitab4.5_0ATGGCTGCAAACTCTAGTAATGTAGCTGTGGTTATGGTGCCCTTTCCTGA	N0.HOG0002019.kaks	1.02574	0.901759	1.13749	549	113.981	435.019	407	76.1984	330.802	Nitab	Nitab	NTA	NTA	Nicotiana tabacum	Nicotiana tabacum	NTA_NTA	Nicotiana tabacum vs Nicotiana tabacum
Nitab4.5_0ATGG----------------------------------------------&Peaxi162ScATGGCTGAAAACTACCCAACTAAAACCGATGTTCAAGATGCACAAGTGGC	N0.HOG0002019.kaks	1.00764	0.974262	1.03426	699	160.016	538.984	532	118.651	413.349	Nitab	Peaxi	NTA	PAX	Nicotiana tabacum	Petunia axillaris	NTA_PAX	Nicotiana tabacum vs Petunia axillaris
Nitab4.5_0ATGG----------------------------------GAAGAT------&Peaxi162ScATGGCTAAAAATAGCACTATCGATAATCATGTCCAAGAGAAGGTGGCTGT	N0.HOG0002019.kaks	1.01744	0.938219	1.08444	549	120.88	428.12	438	90.4818	347.518	Nitab	Peaxi	NTA	PAX	Nicotiana tabacum	Petunia axillaris	NTA_PAX	Nicotiana tabacum vs Petunia axillaris
Nitab4.5_0ATGGGAAGATCAGTTGCGAGCAAAGACT----------------------&Peaxi162ScATGG----------------------CTAACAAGAATCATGTCCAAGAGA	N0.HOG0002019.kaks	0.986321	1.05281	0.93685	603	124.062	478.938	464	100.505	363.495	Nitab	Peaxi	NTA	PAX	Nicotiana tabacum	Petunia axillaris	NTA_PAX	Nicotiana tabacum vs Petunia axillaris
Nitab4.5_0ATGGGAAGATCAGTTGCGAGCAAAGACTCA----------AACAAACAC-&Peaxi162ScATG--------------------------ACAGCAACAACAACAAACACA	N0.HOG0002019.kaks	1.0132	0.955657	1.06022	612	140.418	471.582	457	100.205	356.795	Nitab	Peaxi	NTA	PAX	Nicotiana tabacum	Petunia axillaris	NTA_PAX	Nicotiana tabacum vs Petunia axillaris
Nitab4.5_0ATGGGAAGATCAGTTGCGAGCAAAGACTCAAACA--AACACCACGAGTCC&Solyc11g06ATGG----------------------------CATCAACA----------	N0.HOG0002019.kaks	1.0013	0.99601	1.00531	606	148.758	457.242	461	112.713	348.287	Nitab	Solyc	NTA	SLY	Nicotiana tabacum	Solanum lycopersicum	NTA_SLY	Nicotiana tabacum vs Solanum lycopersicum
Nitab4.5_0ATG--------GGA------AGATCAGTTGCGAGCAAAGACTCA------&Sopen10g02ATGTTTTCACTGGAAGCTGTAGAT---------------ACTCATAGCAA	N0.HOG0002019.kaks	1.01786	0.938305	1.08479	642	144.145	497.855	476	100.28	375.72	Nitab	Sopen	NTA	SPE	Nicotiana tabacum	Solanum pennellii	NTA_SPE	Nicotiana tabacum vs Solanum pennellii
Nitab4.5_0ATGGGAAGATCAGTTGCGAGCAAAGACTCAAACAAACACCACGAGTCCCT&Sopen10g03ATGG----------------------------------------------	N0.HOG0002019.kaks	1.01151	0.955834	1.05825	594	122.782	471.218	463	91.4772	371.523	Nitab	Sopen	NTA	SPE	Nicotiana tabacum	Solanum pennellii	NTA_SPE	Nicotiana tabacum vs Solanum pennellii
Nitab4.5_0ATGGGAAGATCAGTTGCGAGCAAAGACTCAAACAAACACCACGAGTCCCT&PGSC0003DMATG-----------------------------------------------	N0.HOG0002019.kaks	0.968714	1.10944	0.873158	333	74.0333	258.967	229	56.4835	172.517	Nitab	PGSC	NTA	STU	Nicotiana tabacum	Solanum tuberosum	NTA_STU	Nicotiana tabacum vs Solanum tuberosum
Nitab4.5_0ATGG----------------------------------------------&PGSC0003DMATGGCTGAGAACAACACAACAAAAAGCAATGGCCAAATAAGTGTTCAAGA	N0.HOG0002019.kaks	0.992404	1.02602	0.967237	621	140.333	480.667	476	110.365	365.635	Nitab	PGSC	NTA	STU	Nicotiana tabacum	Solanum tuberosum	NTA_STU	Nicotiana tabacum vs Solanum tuberosum
Nitab4.5_0ATGGGAAGATCAGTTGCGAGCAAAGACTCAAACA----------------&PGSC0003DMATGG----------------------------CAGCAACAACAACAAACC	N0.HOG0002019.kaks	1.04936	0.834709	1.25716	516	118.662	397.338	386	74.0943	311.906	Nitab	PGSC	NTA	STU	Nicotiana tabacum	Solanum tuberosum	NTA_STU	Nicotiana tabacum vs Solanum tuberosum
Nitab4.5_0ATGGCTG-------------------------------------------&Nitab4.5_0ATGGCTGACAAATGCACTTCAAATGTGGCTGTAATCATGGTACCACTTCC	N0.HOG0002019.kaks	1.00597	0.980864	1.0256	714	169.806	544.194	504	117.569	386.431	Nitab	Nitab	NTA	NTA	Nicotiana tabacum	Nicotiana tabacum	NTA_NTA	Nicotiana tabacum vs Nicotiana tabacum
Nitab4.5_0ATGGCTG-----------------------------------CAAACTCT&Peaxi162ScATGGCTGAAAACTACCCAACTAAAACCGATGTTCAAGATGCACAA-----	N0.HOG0002019.kaks	0.963338	1.12025	0.859932	690	161.216	528.784	521	136.368	384.632	Nitab	Peaxi	NTA	PAX	Nicotiana tabacum	Petunia axillaris	NTA_PAX	Nicotiana tabacum vs Petunia axillaris
Nitab4.5_0ATGGCTGCAAACTCTAGTAATGTAGCTGTGGTTATGGTGCCCTTTCCTGA&Solyc04g01ATGG----------------------------------------------	N0.HOG0002019.kaks	1.01959	0.927321	1.0995	795	168.781	626.219	599	117.927	481.073	Nitab	Solyc	NTA	SLY	Nicotiana tabacum	Solanum lycopersicum	NTA_SLY	Nicotiana tabacum vs Solanum lycopersicum
Nitab4.5_0ATGGCTGCAAACTCTAGTAATGTAGCTGTGGTTATGGTGCCCTTTCCTGA&Solyc10g07ATG-----------------------------------------------	N0.HOG0002019.kaks	1.01043	0.962335	1.04997	786	170.414	615.586	579	120.806	458.194	Nitab	Solyc	NTA	SLY	Nicotiana tabacum	Solanum lycopersicum	NTA_SLY	Nicotiana tabacum vs Solanum lycopersicum
Nitab4.5_0ATGG----------------------------------------------&Solyc11g06ATGGCATCAACAACAAACCATGTAAATCAACAACACGACGTTGTTGTAGT	N0.HOG0002019.kaks	1.01505	0.949894	1.06859	720	166.278	553.722	535	117.363	417.637	Nitab	Solyc	NTA	SLY	Nicotiana tabacum	Solanum lycopersicum	NTA_SLY	Nicotiana tabacum vs Solanum lycopersicum
Nitab4.5_0ATGGCTGCAAACTCTAGTAATGTAGCTGTGGTTATGGTGCCCTTTCCTGA&Sopen04g00ATG-----------------------------------------------	N0.HOG0002019.kaks	1.05834	0.796948	1.32799	705	157.346	547.654	533	94.8033	438.197	Nitab	Sopen	NTA	SPE	Nicotiana tabacum	Solanum pennellii	NTA_SPE	Nicotiana tabacum vs Solanum pennellii
Nitab4.5_0ATG------------GCTG-------------------------------&Sopen10g02ATGTTTTCACTGGAAGCTGTAGATACTCATAGCAATTTCCCAATGGCTGA	N0.HOG0002019.kaks	0.998263	1.00615	0.992159	864	190.212	673.788	630	139.55	490.45	Nitab	Sopen	NTA	SPE	Nicotiana tabacum	Solanum pennellii	NTA_SPE	Nicotiana tabacum vs Solanum pennellii
Nitab4.5_0ATGG----------------------------------------------&Sopen11g02ATGGCATCAACAACAAACCATGTAAATCAACAACACGACGTTGTTGTAGT	N0.HOG0002019.kaks	0.997647	1.00821	0.98952	705	157.006	547.994	536	120.349	415.651	Nitab	Sopen	NTA	SPE	Nicotiana tabacum	Solanum pennellii	NTA_SPE	Nicotiana tabacum vs Solanum pennellii
Nitab4.5_0ATGGCTG-------------------------------------------&PGSC0003DMATGGCCGAGAACTACCCCATAAAAAGCGATGGCAAAAAGGGTGTTCAGGA	N0.HOG0002019.kaks	0.981301	1.08203	0.906904	855	158.709	696.291	658	132.16	525.84	Nitab	PGSC	NTA	STU	Nicotiana tabacum	Solanum tuberosum	NTA_STU	Nicotiana tabacum vs Solanum tuberosum
Nitab4.5_0ATGG----------------------------------------------&PGSC0003DMATGGCATCAACAACAGATCAACAACACGACGTCGTTGTAGTTGTAGTTCC	N0.HOG0002019.kaks	1.00972	0.962109	1.04948	810	165.333	644.667	591	116.061	474.939	Nitab	PGSC	NTA	STU	Nicotiana tabacum	Solanum tuberosum	NTA_STU	Nicotiana tabacum vs Solanum tuberosum
Nitab4.5_0ATG------------------------GCTGACAAATGCACTTCAAATGT&Peaxi162ScATGACTGGGGTACTAGAGGATGTAGCAGC---------------------	N0.HOG0002019.kaks	1.00025	0.999077	1.00118	642	137.17	504.83	475	101.395	373.605	Nitab	Peaxi	NTA	PAX	Nicotiana tabacum	Petunia axillaris	NTA_PAX	Nicotiana tabacum vs Petunia axillaris
Nitab4.5_0ATGGC------------------------------------TGACAAATG&Solyc10g07ATGGCGAAACTCACCAATCATGAAGTTGCCATAGTAATGATT--------	N0.HOG0002019.kaks	0.986067	1.0476	0.941267	783	177.306	605.694	585	138.775	446.225	Nitab	Solyc	NTA	SLY	Nicotiana tabacum	Solanum lycopersicum	NTA_SLY	Nicotiana tabacum vs Solanum lycopersicum
Nitab4.5_0ATGGCTGACAAATGCACTTCAAATGTGGCTGTAATCATGGTACCACTTCC&Sopen04g00ATG-----------------------------------------------	N0.HOG0002019.kaks	0.988745	1.04718	0.944201	912	175.666	736.334	686	138.368	547.632	Nitab	Sopen	NTA	SPE	Nicotiana tabacum	Solanum pennellii	NTA_SPE	Nicotiana tabacum vs Solanum pennellii
Nitab4.5_0ATGGCTGA------------------------------------------&PGSC0003DMATGGCTGAAAAAATTACCTCAAAAAGTATACATGGCCAAAATATTGTGCA	N0.HOG0002019.kaks	1.00025	0.998989	1.00127	1080	217.121	862.879	817	164.082	652.918	Nitab	PGSC	NTA	STU	Nicotiana tabacum	Solanum tuberosum	NTA_STU	Nicotiana tabacum vs Solanum tuberosum
Nitab4.5_0ATGGCTG-------------------------------------------&PGSC0003DMATGGCTGAGAACTACACAACAAAAAGAAATGGCCAAATAAGTGTTCAAGA	N0.HOG0002019.kaks	0.908137	1.30025	0.69843	840	196.79	643.21	455	138.6	316.4	Nitab	PGSC	NTA	STU	Nicotiana tabacum	Solanum tuberosum	NTA_STU	Nicotiana tabacum vs Solanum tuberosum
Nitab4.5_0ATGAATTGGGTGGTTCAAGATTTGCCGGAAATGCCAAATACAGAGTGCTA&Peaxi162ScATG-----------------------------------------------	N0.HOG0002019.kaks	0.993246	1.02738	0.966771	723	143.04	579.96	517	105.085	411.915	Nitab	Peaxi	NTA	PAX	Nicotiana tabacum	Petunia axillaris	NTA_PAX	Nicotiana tabacum vs Petunia axillaris
Nitab4.5_0ATGA----------------------------------------------&Solyc10g07ATGATGACTTGGGTAGTAGAGGATGTGCCAGCAATCCTAAATGCTGAGTG	N0.HOG0002019.kaks	1.01557	0.944011	1.07581	447	97.279	349.721	349	71.6991	277.301	Nitab	Solyc	NTA	SLY	Nicotiana tabacum	Solanum lycopersicum	NTA_SLY	Nicotiana tabacum vs Solanum lycopersicum
Nitab4.5_0ATG-----------------------------------------------&Solyc11g06ATGGCAGCAGCAACAACAAACCATGTTGAACAACAACACGACGTCGTTGT	N0.HOG0002019.kaks	0.986182	1.04729	0.941654	552	124.831	427.169	408	96.6292	311.371	Nitab	Solyc	NTA	SLY	Nicotiana tabacum	Solanum lycopersicum	NTA_SLY	Nicotiana tabacum vs Solanum lycopersicum
Nitab4.5_0ATG-----------------------------------------------&PGSC0003DMATGGCAGCAGCAACAACAAACCATGTTAAACAACAACACGACGTCGTTGT	N0.HOG0002019.kaks	1.0085	0.967736	1.04212	666	138.88	527.12	491	99.0838	391.916	Nitab	PGSC	NTA	STU	Nicotiana tabacum	Solanum tuberosum	NTA_STU	Nicotiana tabacum vs Solanum tuberosum
Nitab4.5_0ATG-----------------------------------------------&PGSC0003DMATGGCATCAACAACAGATCAACAACACGACGTCGTTGTAGTTGTAGTTCC	N0.HOG0002019.kaks	1.05019	0.814742	1.28898	615	131.096	483.904	444	77.1114	366.889	Nitab	PGSC	NTA	STU	Nicotiana tabacum	Solanum tuberosum	NTA_STU	Nicotiana tabacum vs Solanum tuberosum
Nitab4.5_0ATG-----------------------------------------------&Sopen10g02ATGTTTTCACTGGAAGCTGTAGATACTCATAGCAATTTCCCAATGGCTGA	N0.HOG0002019.kaks	1.00517	0.981593	1.02402	1011	221.797	789.203	749	161.294	587.706	Nitab	Sopen	NTA	SPE	Nicotiana tabacum	Solanum pennellii	NTA_SPE	Nicotiana tabacum vs Solanum pennellii
Nitab4.5_0ATGGCTCAAAAGCTTACCTCAAAAACCCATGGCCAAAATGGTGCACAAGA&PGSC0003DMATGA----------------------------------------------	N0.HOG0002019.kaks	0.967281	1.15762	0.835581	795	136.663	658.337	601	119.598	481.402	Nitab	PGSC	NTA	STU	Nicotiana tabacum	Solanum tuberosum	NTA_STU	Nicotiana tabacum vs Solanum tuberosum
Peaxi162ScATGACTGGGGTACTAGAGGATGTAGCAG----------------------&Peaxi162ScATG---------------------GCAGAAAATGGTGTGCAAAATGCTCA	N0.HOG0002019.kaks	0.971904	1.1099	0.875667	759	154.533	604.467	564	127.451	436.549	Peaxi	Peaxi	PAX	PAX	Petunia axillaris	Petunia axillaris	PAX_PAX	Petunia axillaris vs Petunia axillaris
Peaxi162ScATGAC---------------------------------------------&Peaxi162ScATGACAGCAACAACAACAAACACAGATCAACAACATGATGTAGTTGTTGT	N0.HOG0002019.kaks	1.03346	0.860175	1.20145	720	139.027	580.973	539	89.5248	449.475	Peaxi	Peaxi	PAX	PAX	Petunia axillaris	Petunia axillaris	PAX_PAX	Petunia axillaris vs Petunia axillaris
Peaxi162ScATGACT---------------------------GGGGTACTAGAGGATGT&Peaxi162ScATGGCTTATGTCCTTCAAGATACACCTTCTATAG----------------	N0.HOG0002019.kaks	0.975681	1.09588	0.890318	558	112.898	445.102	404	89.5767	314.423	Peaxi	Peaxi	PAX	PAX	Petunia axillaris	Petunia axillaris	PAX_PAX	Petunia axillaris vs Petunia axillaris
Peaxi162ScATGACTG-------------------------------GGGTACT-----&Sopen10g02ATGGCTGAGAACTACCCCATGAAAAGCAATGGCAAAAAGGGTATTCAAGA	N0.HOG0002019.kaks	0.992332	1.02948	0.963918	747	154.211	592.789	555	117.952	437.048	Peaxi	Sopen	PAX	SPE	Petunia axillaris	Solanum pennellii	PAX_SPE	Petunia axillaris vs Solanum pennellii
Peaxi162ScATG-----ACTGG-------------------------------------&Sopen10g02ATGTTTTCACTGGAAGCTGTAGATACTCATAGCAATTTCCCAATGGCTGA	N0.HOG0002019.kaks	0.964571	1.13096	0.85288	861	183.335	677.665	644	155.087	488.913	Peaxi	Sopen	PAX	SPE	Petunia axillaris	Solanum pennellii	PAX_SPE	Petunia axillaris vs Solanum pennellii
Peaxi162ScATG-----------------------------------------------&PGSC0003DMATGGTCAAACTTAGCAATGTTGAGGTGGCCGTAGTGATGATTCCACTACC	N0.HOG0002019.kaks	1.03786	0.872794	1.18912	597	136.92	460.08	445	89.0766	355.923	Peaxi	PGSC	PAX	STU	Petunia axillaris	Solanum tuberosum	PAX_STU	Petunia axillaris vs Solanum tuberosum
Peaxi162ScATGACTGGGGTACTAGAGGATGTAGCAGCATTTCCAAATGTTGAGTGCTA&PGSC0003DMATG---GGGGT---------------------------------------	N0.HOG0002019.kaks	0.981841	1.07305	0.915	321	63.9083	257.092	254	54.2632	199.737	Peaxi	PGSC	PAX	STU	Petunia axillaris	Solanum tuberosum	PAX_STU	Petunia axillaris vs Solanum tuberosum
Peaxi162ScATGGCTGAAAACTACCCAACTAAAACCGATGTTCAAGATGCACAAGTGGC&Peaxi162Sc--------------------------------------------------	N0.HOG0002019.kaks	1.00721	0.97385	1.03426	639	138.153	500.847	479	100.852	378.148	Peaxi	Peaxi	PAX	PAX	Petunia axillaris	Petunia axillaris	PAX_PAX	Petunia axillaris vs Petunia axillaris
Peaxi162ScATGGCTGAAAACTACCCAACTAAAACCGATGTTCAAGATGCACAAGTGGC&Solyc04g01AT------------------------------------------------	N0.HOG0002019.kaks	0.960023	1.17478	0.817195	822	153.016	668.984	584	127.712	456.288	Peaxi	Solyc	PAX	SLY	Petunia axillaris	Solanum lycopersicum	PAX_SLY	Petunia axillaris vs Solanum lycopersicum
Peaxi162ScATGGC--------------------------------TGAAAACTACCCA&Solyc10g07ATGGCGAAACTCACCAATCATGAAGTTGCCATAGTAATGA----------	N0.HOG0002019.kaks	0.986253	1.05257	0.936995	786	162.937	623.063	564	123.063	440.937	Peaxi	Solyc	PAX	SLY	Petunia axillaris	Solanum lycopersicum	PAX_SLY	Petunia axillaris vs Solanum lycopersicum
Peaxi162ScATGGCTGAAAACTACCC-------------------------AACTAAAA&Sopen10g02ATGGCTGAGAACTACCCCATGAAAAGCAATGGCAAAAAGGGTA-------	N0.HOG0002019.kaks	0.982881	1.07684	0.912748	1077	196.226	880.774	791	155.191	635.809	Peaxi	Sopen	PAX	SPE	Petunia axillaris	Solanum pennellii	PAX_SPE	Petunia axillaris vs Solanum pennellii
Peaxi162ScATGGC--------------------------------------TGAAAAC&Sopen11g02ATGGCATCAACAACAAACCATGTAAATCAACAACACGACGTTGT------	N0.HOG0002019.kaks	0.971075	1.11805	0.868542	918	180.663	737.337	694	152.703	541.297	Peaxi	Sopen	PAX	SPE	Petunia axillaris	Solanum pennellii	PAX_SPE	Petunia axillaris vs Solanum pennellii
Peaxi162ScATGGCTGAAAACTACCCAACTAAAACCGATGTTCAAGATGCACAAGTGGC&PGSC0003DMATG-----------------------------------------------	N0.HOG0002019.kaks	0.986135	1.05013	0.939061	684	148.193	535.807	523	118.992	404.008	Peaxi	PGSC	PAX	STU	Petunia axillaris	Solanum tuberosum	PAX_STU	Petunia axillaris vs Solanum tuberosum
Peaxi162ScATGGCTGAAAACTACCCAACTAAAACCGA---------------------&PGSC0003DMATGGCTGAGAAC----------------AACACAACAAAAAGCAATGGCC	N0.HOG0002019.kaks	1.00794	0.974256	1.03457	1149	270.726	878.274	766	175.838	590.162	Peaxi	PGSC	PAX	STU	Petunia axillaris	Solanum tuberosum	PAX_STU	Petunia axillaris vs Solanum tuberosum
Peaxi162ScATGGC-----------------------------------------TGAA&PGSC0003DMATGGCAGCAGCAACAACAAACCATGTTAAACAACAACACGACGTCGT---	N0.HOG0002019.kaks	0.979624	1.07881	0.908061	900	184.888	715.112	658	145.826	512.174	Peaxi	PGSC	PAX	STU	Petunia axillaris	Solanum tuberosum	PAX_STU	Petunia axillaris vs Solanum tuberosum
Peaxi162ScATGG---------------------------------------------C&PGSC0003DMATGGCATCAACAACAGATCAACAACACGACGTCGTTGTAGTTGTAGTTCC	N0.HOG0002019.kaks	0.959895	1.15311	0.832442	870	180.588	689.412	651	155.819	495.181	Peaxi	PGSC	PAX	STU	Petunia axillaris	Solanum tuberosum	PAX_STU	Petunia axillaris vs Solanum tuberosum
Peaxi162ScATGGCTAAAAATAGCACTATCGATAATCATGTCCAAGAGAAGGTGGCTGT&Peaxi162Sc--------------------------------------------------	N0.HOG0002019.kaks	0.961804	1.17107	0.821301	606	110.606	495.394	451	96.3979	354.602	Peaxi	Peaxi	PAX	PAX	Petunia axillaris	Petunia axillaris	PAX_PAX	Petunia axillaris vs Petunia axillaris
Peaxi162ScATGG----------------------------------------------&Solyc11g06ATGGCATCAACAACAAACCATGTAAATCAACAACACGACGTTGTTGTAGT	N0.HOG0002019.kaks	1.02387	0.923627	1.10853	879	209.323	669.677	657	144.507	512.493	Peaxi	Solyc	PAX	SLY	Petunia axillaris	Solanum lycopersicum	PAX_SLY	Petunia axillaris vs Solanum lycopersicum
Peaxi162ScATGGCTAAAAATAGCA----------------------------------&Sopen11g02ATGGC-------AGCAGCAACAACAAACCATGTTGAACAACAACACGACG	N0.HOG0002019.kaks	0.989505	1.04684	0.94523	849	155.412	693.588	620	118.809	501.191	Peaxi	Sopen	PAX	SPE	Petunia axillaris	Solanum pennellii	PAX_SPE	Petunia axillaris vs Solanum pennellii
Peaxi162ScATGGCTAAAAATAGCACTATCGATAATCATGTCCAAGAGAAGGTGGCTGT&PGSC0003DMATG-----------------------------------------------	N0.HOG0002019.kaks	0.968227	1.12285	0.862291	786	161.508	624.492	584	134.743	449.257	Peaxi	PGSC	PAX	STU	Petunia axillaris	Solanum tuberosum	PAX_STU	Petunia axillaris vs Solanum tuberosum
Peaxi162ScATG-----------------------------------------------&Solyc11g06ATGGCAGCAGCAACAACAAACCATGTTGAACAACAACACGACGTCGTTGT	N0.HOG0002019.kaks	0.974962	1.07838	0.9041	504	122.022	381.978	369	96.34	272.66	Peaxi	Solyc	PAX	SLY	Petunia axillaris	Solanum lycopersicum	PAX_SLY	Petunia axillaris vs Solanum lycopersicum
Peaxi162ScA-------------------------------------------------&Sopen10g03ATGGAAGGCTGCTTCACATCAGAATTTGCAGAATTCAGCAGAGTACAAAC	N0.HOG0002019.kaks	1.00562	0.97687	1.02944	387	75.7042	311.296	275	52.5507	222.449	Peaxi	Sopen	PAX	SPE	Petunia axillaris	Solanum pennellii	PAX_SPE	Petunia axillaris vs Solanum pennellii
Peaxi162ScATG-----------------------------------------------&Sopen11g02ATGGCAGCAGCAACAACAAACCATGTTGAACAACAACACGACGTCGTTGT	N0.HOG0002019.kaks	1.00996	0.969309	1.04194	483	118.341	364.659	352	83.5976	268.402	Peaxi	Sopen	PAX	SPE	Petunia axillaris	Solanum pennellii	PAX_SPE	Petunia axillaris vs Solanum pennellii
Peaxi162ScATG-----------------------------------------------&PGSC0003DMATGGTCAAACTTAGCAATGTTGAGGTGGCCGTAGTGATGATTCCACTACC	N0.HOG0002019.kaks	1.05324	0.812479	1.29633	390	86.245	303.755	293	52.644	240.356	Peaxi	PGSC	PAX	STU	Petunia axillaris	Solanum tuberosum	PAX_STU	Petunia axillaris vs Solanum tuberosum
Peaxi162Sc--------------------------------------------------&PGSC0003DMATGGCTGAGAACAACACAACAAAAAGCAATGGCCAAATAAGTGTTCAAGA	N0.HOG0002019.kaks	0.981897	1.06249	0.924148	621	139.491	481.509	464	110.738	353.262	Peaxi	PGSC	PAX	STU	Petunia axillaris	Solanum tuberosum	PAX_STU	Petunia axillaris vs Solanum tuberosum
Peaxi162ScATGGCTAACAAGAATCATGTCCAAGAGAAGGTGGCTGTGGTCATGGTGCC&Sopen10g03ATG-----------------------------------------------	N0.HOG0002019.kaks	1.04769	0.806128	1.29965	738	145.693	592.307	542	86.2555	455.744	Peaxi	Sopen	PAX	SPE	Petunia axillaris	Solanum pennellii	PAX_SPE	Petunia axillaris vs Solanum pennellii
Peaxi162ScATGGCTAACAAGAATCA-------------TGTCCAAGAGAAGGTGGCTG&PGSC0003DMATGG----------TCAAACTTAGCAATGTTG---------AGGTGGCCG	N0.HOG0002019.kaks	0.956839	1.16847	0.818881	819	167.027	651.973	591	140.835	450.165	Peaxi	PGSC	PAX	STU	Petunia axillaris	Solanum tuberosum	PAX_STU	Petunia axillaris vs Solanum tuberosum
Peaxi162ScATGGC--------TAACAAGAATCATGTCCAAGAGAAGGTGGCTGTGGTC&PGSC0003DMATGGCAGCAGCAACAACAA-------------------------------	N0.HOG0002019.kaks	1.00826	0.967084	1.04258	867	173.885	693.115	637	123.551	513.449	Peaxi	PGSC	PAX	STU	Petunia axillaris	Solanum tuberosum	PAX_STU	Petunia axillaris vs Solanum tuberosum
Peaxi162ScATGGCAGAAAATGGTGTGCAAAATGCTCAAGTAGCTGTGGTCATGGTGCC&Solyc04g01------------------------------------------ATGGTGCC	N0.HOG0002019.kaks	1.00944	0.96546	1.04555	996	213.805	782.195	547	113.365	433.635	Peaxi	Solyc	PAX	SLY	Petunia axillaris	Solanum lycopersicum	PAX_SLY	Petunia axillaris vs Solanum lycopersicum
Peaxi162ScATGGC------------------------------------------AGA&Sopen10g03ATGGCGAAACTCACCAATCATGAAGTTGCCATAGTAATGATTCCACTA--	N0.HOG0002019.kaks	0.978931	1.07286	0.912452	768	172.275	595.725	585	140.786	444.214	Peaxi	Sopen	PAX	SPE	Petunia axillaris	Solanum pennellii	PAX_SPE	Petunia axillaris vs Solanum pennellii
Peaxi162ScATG------------------------GCAGAAAATGGTGTGCAAAATGC&Sopen10g03ATGGAAGGCTGCTTCACATCAGAATTTGCAGA------------------	N0.HOG0002019.kaks	0.996252	1.0142	0.982301	693	144.687	548.313	518	109.686	408.314	Peaxi	Sopen	PAX	SPE	Petunia axillaris	Solanum pennellii	PAX_SPE	Petunia axillaris vs Solanum pennellii
Peaxi162ScATGGCAGAAAATGGTGTGCAAAATGCTCAAGTAGCTGTGGTCATGGTGCC&PGSC0003DMATG-----------------------------------------------	N0.HOG0002019.kaks	1.00811	0.968484	1.04091	714	146.1	567.9	529	104.834	424.166	Peaxi	PGSC	PAX	STU	Petunia axillaris	Solanum tuberosum	PAX_STU	Petunia axillaris vs Solanum tuberosum
Peaxi162ScATGGCAGAAAATGGTGTGCAAAATGCTCAAGTAGCTGTGGTCATGGTGCC&PGSC0003DMATGGG---------------------------------------GGTGCC	N0.HOG0002019.kaks	1.00161	0.994059	1.0076	555	118.259	436.741	392	83.0308	308.969	Peaxi	PGSC	PAX	STU	Petunia axillaris	Solanum tuberosum	PAX_STU	Petunia axillaris vs Solanum tuberosum
Peaxi162ScATGACAGCAACAACAACAAAC--------ACAGATCAACAACATGATGTA&Solyc11g06ATGGCAGCAGCAACAACAAACCATGTTGAA-----CAACAACACGACGTC	N0.HOG0002019.kaks	1.02527	0.879448	1.16581	966	227.534	738.466	485	101.387	383.613	Peaxi	Solyc	PAX	SLY	Petunia axillaris	Solanum lycopersicum	PAX_SLY	Petunia axillaris vs Solanum lycopersicum
Peaxi162ScA----------------------------------------------TGA&Sopen10g02ATGTTTTCACTGGAAGCTGTAGATACTCATAGCAATTTCCCAATGGCTGA	N0.HOG0002019.kaks	0.99896	1.00414	0.994845	900	180.764	719.236	670	135.125	534.875	Peaxi	Sopen	PAX	SPE	Petunia axillaris	Solanum pennellii	PAX_SPE	Petunia axillaris vs Solanum pennellii
Peaxi162ScATGACAGCAACAACAACAAAC------ACAGATCAACAACATGATGTAGT&Sopen11g02ATG---GCATCAACAACAAACCATGTAA---ATCAACAACACGACGTTGT	N0.HOG0002019.kaks	0.678628	0.667051	1.01736	852	203.799	648.201	353	83.3375	269.662	Peaxi	Sopen	PAX	SPE	Petunia axillaris	Solanum pennellii	PAX_SPE	Petunia axillaris vs Solanum pennellii
Peaxi162ScATGACAGCAACAACAACAAACACAGATCAACAACATGATGTAGTTGTTGT&PGSC0003DMATGGCATCAACAA---------CAGATCAACAACACGACGTCGTTGTAGT	N0.HOG0002019.kaks	0.973692	1.09287	0.890948	969	213.896	755.104	695	167.662	527.338	Peaxi	PGSC	PAX	STU	Petunia axillaris	Solanum tuberosum	PAX_STU	Petunia axillaris vs Solanum tuberosum
Peaxi162ScATGGCTTATG----------------------------TCCTTCAAGATA&Solyc10g07ATG----ATGACTTGGGTAGTAGAGGATGTGCCAGCAATCCT--------	N0.HOG0002019.kaks	0.999698	1.00122	0.998485	576	114.526	461.474	426	84.8046	341.195	Peaxi	Solyc	PAX	SLY	Petunia axillaris	Solanum lycopersicum	PAX_SLY	Petunia axillaris vs Solanum lycopersicum
Peaxi162ScATGGC--------------------------------------------T&Solyc11g06ATGGCATCAACAACAAACCATGTAAATCAACAACACGACGTTGTTGTAGT	N0.HOG0002019.kaks	1.00872	0.967817	1.04226	699	148.996	550.004	518	106.861	411.139	Peaxi	Solyc	PAX	SLY	Petunia axillaris	Solanum lycopersicum	PAX_SLY	Petunia axillaris vs Solanum lycopersicum
Peaxi162ScATGGCTTATGTCCTTCAAGATACACCTTCT--------------------&Sopen10g02ATG--------------------------TTTTCACTGGAAGCTGTAGAT	N0.HOG0002019.kaks	1.01288	0.953727	1.06202	699	152.159	546.841	497	103.182	393.818	Peaxi	Sopen	PAX	SPE	Petunia axillaris	Solanum pennellii	PAX_SPE	Petunia axillaris vs Solanum pennellii
Peaxi162ScATGGCTTATGTCCTTCAAGATACACCTTCTATAGCAA------------A&PGSC0003DMATGGC---------------------------AGCAACAACAACAAACCA	N0.HOG0002019.kaks	0.980899	1.06547	0.920626	723	163.293	559.707	522	125.615	396.385	Peaxi	PGSC	PAX	STU	Petunia axillaris	Solanum tuberosum	PAX_STU	Petunia axillaris vs Solanum tuberosum
Peaxi162ScATGGCTGAAAAATGCACCTCAGACGTCCCAGATGTAGCGATAGTGATGGT&Solyc04g01---------------------------------------------ATGGT	N0.HOG0002019.kaks	0.993192	1.02226	0.971561	831	194.611	636.389	538	128.799	409.201	Peaxi	Solyc	PAX	SLY	Petunia axillaris	Solanum lycopersicum	PAX_SLY	Petunia axillaris vs Solanum lycopersicum
Peaxi162ScATGGC---------------TGAAAAATGCACCTCAGACGTCCCAGATGT&Solyc10g07ATGGCGAAACTCACCAATCATGAA------------------------GT	N0.HOG0002019.kaks	1.0083	0.973817	1.03541	777	187.011	589.989	557	130.551	426.449	Peaxi	Solyc	PAX	SLY	Petunia axillaris	Solanum lycopersicum	PAX_SLY	Petunia axillaris vs Solanum lycopersicum
Peaxi162ScATGGC---------------------------------------TGAAAA&Solyc11g06ATGGCATCAACAACAAACCATGTAAATCAACAACACGACGTTGTTG----	N0.HOG0002019.kaks	0.977826	1.08916	0.897778	825	164.308	660.692	597	129.501	467.499	Peaxi	Solyc	PAX	SLY	Petunia axillaris	Solanum lycopersicum	PAX_SLY	Petunia axillaris vs Solanum lycopersicum
Peaxi162ScATGGCTGAAAA--------------------------------------A&Sopen10g02ATGGCTGAGAACTACCCCATGAAAAGCAATGGCAAAAAGGGTATTCAAGA	N0.HOG0002019.kaks	1.00036	0.998735	1.00163	891	199.283	691.717	662	147.877	514.123	Peaxi	Sopen	PAX	SPE	Petunia axillaris	Solanum pennellii	PAX_SPE	Petunia axillaris vs Solanum pennellii
Peaxi162ScATGGCTGAAAAA--------------------------------------&PGSC0003DMATGGCTGAAAAAATTACCTCAAAAAGTATACATGGCCAAAATATTGTGCA	N0.HOG0002019.kaks	0.961874	1.15665	0.831601	807	157.96	649.04	602	136.293	465.707	Peaxi	PGSC	PAX	STU	Petunia axillaris	Solanum tuberosum	PAX_STU	Petunia axillaris vs Solanum tuberosum
Peaxi162ScATGGCTGAAAA--------------------------------------A&PGSC0003DMATGGCTGAGAACTACACAACAAAAAGAAATGGCCAAATAAGTGTTCAAGA	N0.HOG0002019.kaks	1.03492	0.887456	1.16617	852	201.765	650.235	581	122.104	458.896	Peaxi	PGSC	PAX	STU	Petunia axillaris	Solanum tuberosum	PAX_STU	Petunia axillaris vs Solanum tuberosum
Peaxi162ScATGGCTGA------------AAAATGCACCTCAGACGTCCCAGATGTAGC&PGSC0003DMATGGCCGAGAACTACCCCATAAAA-----------------------AGC	N0.HOG0002019.kaks	0.993827	1.02375	0.970769	1008	207.917	800.083	758	160.064	597.936	Peaxi	PGSC	PAX	STU	Petunia axillaris	Solanum tuberosum	PAX_STU	Petunia axillaris vs Solanum tuberosum
Solyc04g01ATG-----------------------------------------------&Solyc11g06ATGGCAGCAGCAACAACAAACCATGTTGAACAACAACACGACGTCGTTGT	N0.HOG0002019.kaks	1.0332	0.88751	1.16415	852	194.147	657.853	648	131.051	516.949	Solyc	Solyc	SLY	SLY	Solanum lycopersicum	Solanum lycopersicum	SLY_SLY	Solanum lycopersicum vs Solanum lycopersicum
Solyc04g01ATG-----------------------------------------------&Sopen11g02ATGGCATCAACAACAAACCATGTAAATCAACAACACGACGTTGTTGTAGT	N0.HOG0002019.kaks	1.00523	0.982071	1.02358	771	174.087	596.913	557	123.512	433.488	Solyc	Sopen	SLY	SPE	Solanum lycopersicum	Solanum pennellii	SLY_SPE	Solanum lycopersicum vs Solanum pennellii
Solyc10g07ATG----------------------------------ATGACTTGGGTA-&Sopen10g02ATGGCTGAGAACTACCCCATGAAAAGCAATGGCAAAAA------GGGTAT	N0.HOG0002019.kaks	0.964026	1.12809	0.854562	1020	223.647	796.353	752	186.005	565.995	Solyc	Sopen	SLY	SPE	Solanum lycopersicum	Solanum pennellii	SLY_SPE	Solanum lycopersicum vs Solanum pennellii
Solyc10g07ATGATGACTTGGGTAGTAGAGGATGTGCCAGCAATCCTAAATGCTGA---&PGSC0003DMATG---------------------------------------GCTGAAAA	N0.HOG0002019.kaks	1.00852	0.964907	1.0452	795	155.27	639.73	576	108.55	467.45	Solyc	PGSC	SLY	STU	Solanum lycopersicum	Solanum tuberosum	SLY_STU	Solanum lycopersicum vs Solanum tuberosum
Solyc10g07--------------------------------------------------&PGSC0003DMATGGCTGAGAACTACACAACAAAAAGAAATGGCCAAATAAGTGTTCAAGA	N0.HOG0002019.kaks	1.01302	0.954078	1.06178	957	211.442	745.558	709	149.455	559.545	Solyc	PGSC	SLY	STU	Solanum lycopersicum	Solanum tuberosum	SLY_STU	Solanum lycopersicum vs Solanum tuberosum
Solyc10g07ATGTTTTCACTGGAAGCTGTAGATACTCATAGCAATTTCCCAATGGCTGA&Sopen10g02------------------------------------------ATGGCTGA	N0.HOG0002019.kaks	0.963416	1.13726	0.847136	1023	215.277	807.723	728	174.226	553.774	Solyc	Sopen	SLY	SPE	Solanum lycopersicum	Solanum pennellii	SLY_SPE	Solanum lycopersicum vs Solanum pennellii
Solyc10g07ATGTTTTCACTGGAAGCTGTAGATACTCATAGCAATTTCCCAATGGCTGA&Sopen10g02ATGTTTTCACTGGAAGCTGTAGATACTCATAGCAATTTCCCAATGGCTGA	N0.HOG0002019.kaks	0.0106062	0.0610098	0.173845	1443	346.954	1096.05	30	19.365	10.635	Solyc	Sopen	SLY	SPE	Solanum lycopersicum	Solanum pennellii	SLY_SPE	Solanum lycopersicum vs Solanum pennellii
Solyc10g07ATG-------TTTTCACTGGAAGCTGTAGATACTCATAGCAATTTCCCAA&PGSC0003DMATGGTCAAACTT-------------------------AGCAAT-------	N0.HOG0002019.kaks	0.974679	1.09842	0.887346	711	145.488	565.512	502	112.832	389.168	Solyc	PGSC	SLY	STU	Solanum lycopersicum	Solanum tuberosum	SLY_STU	Solanum lycopersicum vs Solanum tuberosum
Solyc10g07ATGTTTTCACTGGAAGCTGTAGATACTCATAGCAATTTCCCAATGGCTGA&PGSC0003DM------------------------------------------ATGGCTGA	N0.HOG0002019.kaks	0.0364205	0.0949012	0.383773	1401	302.918	1098.08	65	27.1832	37.8168	Solyc	PGSC	SLY	STU	Solanum lycopersicum	Solanum tuberosum	SLY_STU	Solanum lycopersicum vs Solanum tuberosum
Solyc10g07ATGTTTTCACTGGAAGCTGTAGATACTCATAGCAATTTCCCAATGGCTGA&PGSC0003DMATG-----------------------------------------------	N0.HOG0002019.kaks	0.948177	1.19552	0.793112	774	162.17	611.83	573	143.529	429.471	Solyc	PGSC	SLY	STU	Solanum lycopersicum	Solanum tuberosum	SLY_STU	Solanum lycopersicum vs Solanum tuberosum
Solyc10g07ATGTTTTCACTGGAAGCTGTAGATACTCATAGCAATTTCCCAATGGCTGA&PGSC0003DMATG------------GC---------------------------------	N0.HOG0002019.kaks	1.02387	0.910152	1.12494	816	171.278	644.722	600	114.624	485.376	Solyc	PGSC	SLY	STU	Solanum lycopersicum	Solanum tuberosum	SLY_STU	Solanum lycopersicum vs Solanum tuberosum
Solyc10g07ATGGCGAAACTCACCAATCATGAAGTTGCCATAGTAATGATTCCACTACC&Sopen10g03ATGGCGAAACTCACCAATCATGAAGTTGCCATAGTAATGATTCCACTACC	N0.HOG0002019.kaks	0.0121636	0.0689281	0.176468	1302	308.554	993.446	31	19.7682	11.2318	Solyc	Sopen	SLY	SPE	Solanum lycopersicum	Solanum pennellii	SLY_SPE	Solanum lycopersicum vs Solanum pennellii
Solyc10g07ATGGC---------------------------------------------&PGSC0003DMATGGCTGAGAACAACACAACAAAAAGCAATGGCCAAATAAGTGTTCAAGA	N0.HOG0002019.kaks	0.995563	1.0175	0.978437	795	160.776	634.224	598	123.052	474.948	Solyc	PGSC	SLY	STU	Solanum lycopersicum	Solanum tuberosum	SLY_STU	Solanum lycopersicum vs Solanum tuberosum
Solyc10g07ATGGCGAAACTCACCAATCATGAAGTTGCCATAGTAATGATTCCACTACC&PGSC0003DMATGG---------------------------------------------C	N0.HOG0002019.kaks	1.01011	0.961127	1.05097	738	152.354	585.646	516	102.383	413.617	Solyc	PGSC	SLY	STU	Solanum lycopersicum	Solanum tuberosum	SLY_STU	Solanum lycopersicum vs Solanum tuberosum
Solyc11g06ATGGCAGCAGCAACAACAAACCATGTTGAACAACAACACGACGTCGTTGT&Sopen11g02ATGGCAGCAGCAACAACAAACCATGTTGAACAACAACACGACGTCGTTGT	N0.HOG0002019.kaks	0.00558166	0.0515289	0.108321	1392	352.679	1039.32	22	16.6766	5.32342	Solyc	Sopen	SLY	SPE	Solanum lycopersicum	Solanum pennellii	SLY_SPE	Solanum lycopersicum vs Solanum pennellii
Solyc11g06ATGGCAGCAGCAACAACAAACCATG-------------------------&PGSC0003DMATGGC------------------TGAAAAAATTACCTCAAAAAGTATACA	N0.HOG0002019.kaks	1.04294	0.859928	1.21282	777	182.297	594.703	571	115.201	455.799	Solyc	PGSC	SLY	STU	Solanum lycopersicum	Solanum tuberosum	SLY_STU	Solanum lycopersicum vs Solanum tuberosum
Solyc11g06ATGGCAGCAGCAACAACAAACCATGTTGAACAACAACACGACGTCGTTGT&PGSC0003DMATG-----------------------------------------------	N0.HOG0002019.kaks	1.02375	0.922294	1.11	582	136.226	445.774	430	92.827	337.173	Solyc	PGSC	SLY	STU	Solanum lycopersicum	Solanum tuberosum	SLY_STU	Solanum lycopersicum vs Solanum tuberosum
Solyc11g06ATGGCAGCAGCAACAACAAACCATGTTGAACAACAAC-------------&PGSC0003DMAT-------------------------GAACAAGAACCAAATTCTGTCAT	N0.HOG0002019.kaks	0.996851	1.01316	0.983905	561	108.328	452.672	427	83.5378	343.462	Solyc	PGSC	SLY	STU	Solanum lycopersicum	Solanum tuberosum	SLY_STU	Solanum lycopersicum vs Solanum tuberosum
Solyc11g06ATGG----------------------------------------------&PGSC0003DMATGGCCGAGAACTACCCCATAAAAAGCGATGGCAAAAAGGGTGTTCAGGA	N0.HOG0002019.kaks	0.968987	1.13137	0.85647	822	156.99	665.01	602	130.078	471.922	Solyc	PGSC	SLY	STU	Solanum lycopersicum	Solanum tuberosum	SLY_STU	Solanum lycopersicum vs Solanum tuberosum
Solyc11g06ATGGCAGCAGCAACAACAAACCATGTTGAACAACAACACGACGTCGTTGT&PGSC0003DMATGGCAGCAGCAACAACAAACCATGTTAAACAACAACACGACGTCGTTGT	N0.HOG0002019.kaks	0.031585	0.18013	0.175346	1392	317.933	1074.07	83	52.1236	30.8764	Solyc	PGSC	SLY	STU	Solanum lycopersicum	Solanum tuberosum	SLY_STU	Solanum lycopersicum vs Solanum tuberosum
Solyc11g06ATGGCAGCAGCAACAACAAACCATGTTGAACAACAACACGACGTCGTTGT&PGSC0003DMATGGCAGCAACAACAACAAACCATGTAGAACAACAACACGACGTCGTTGT	N0.HOG0002019.kaks	0.013539	0.181167	0.0747323	1392	340.636	1051.36	64	52.0047	11.9953	Solyc	PGSC	SLY	STU	Solanum lycopersicum	Solanum tuberosum	SLY_STU	Solanum lycopersicum vs Solanum tuberosum
Solyc11g06ATGG---------------------------------------------C&Sopen10g03ATGGCGAAACTCACCAATCATGAAGTTGCCATAGTAATGATTCCACTACC	N0.HOG0002019.kaks	1.01621	0.936413	1.08522	771	156.644	614.356	574	109.204	464.796	Solyc	Sopen	SLY	SPE	Solanum lycopersicum	Solanum pennellii	SLY_SPE	Solanum lycopersicum vs Solanum pennellii
Solyc11g06ATGGCATCAACAACAAACCATGTAAATCAACAACACGACGTTGTTGTAGT&Sopen11g02ATGGCATCAACAACAAACCATGTAAATCAACAACACGACGTTGTTGTAGT	N0.HOG0002019.kaks	0.00596182	0.0403198	0.147863	1389	350.41	1038.59	19	13.2104	5.78955	Solyc	Sopen	SLY	SPE	Solanum lycopersicum	Solanum pennellii	SLY_SPE	Solanum lycopersicum vs Solanum pennellii
Solyc11g06ATGGC---------------------------------------------&PGSC0003DMATGGCTGAAAAAATTACCTCAAAAAGTATACATGGCCAAAATATTGTGCA	N0.HOG0002019.kaks	0.993525	1.02113	0.972964	765	179.421	585.579	561	134.356	426.644	Solyc	PGSC	SLY	STU	Solanum lycopersicum	Solanum tuberosum	SLY_STU	Solanum lycopersicum vs Solanum tuberosum
Solyc11g06ATGGCATCAACAACAAACCATGTAAATCAACAACACGACGTTGT------&PGSC0003DMATGGC--------------------------------------TGAGAAC	N0.HOG0002019.kaks	1.01468	0.94104	1.07825	816	162.659	653.341	612	114.802	497.198	Solyc	PGSC	SLY	STU	Solanum lycopersicum	Solanum tuberosum	SLY_STU	Solanum lycopersicum vs Solanum tuberosum
Solyc11g06ATGGCA---TCAACAACAAACCATGTAAATCAACAACACGACGTTGTTGT&PGSC0003DMATGGCAGCAGCAACAACAAACCATGTTAAACAACAACACGACGTCGTTGT	N0.HOG0002019.kaks	0.985501	1.04729	0.941005	1158	271.747	886.253	806	198.087	607.913	Solyc	PGSC	SLY	STU	Solanum lycopersicum	Solanum tuberosum	SLY_STU	Solanum lycopersicum vs Solanum tuberosum
Solyc11g06ATGGCATCAACAACAAACCATGTAAATCAACAACACGACGTTGTTGTAGT&PGSC0003DMATGGCATCAACAAC---------AGATCAACAACACGACGTCGTTGTAGT	N0.HOG0002019.kaks	0.0380495	0.148366	0.256457	1377	322.571	1054.43	81	44.0621	36.9379	Solyc	PGSC	SLY	STU	Solanum lycopersicum	Solanum tuberosum	SLY_STU	Solanum lycopersicum vs Solanum tuberosum
Sopen04g00ATGACCGAAAAAGTTACCTCAAAAAGTACACGTGGCCAAAATATTGTGCA&Sopen10g03ATG-----------------------------------------------	N0.HOG0002019.kaks	1.06529	0.777365	1.37038	537	121.766	415.234	396	69.8027	326.197	Sopen	Sopen	SPE	SPE	Solanum pennellii	Solanum pennellii	SPE_SPE	Solanum pennellii vs Solanum pennellii
Sopen04g00ATGACCGAAAAAGTTACCTCAAAAAGTACACGTGGCCAAAATATTGTGCA&Sopen11g02ATG-----------------------------------------------	N0.HOG0002019.kaks	0.970581	1.11311	0.871955	927	191.343	735.657	691	158.763	532.237	Sopen	Sopen	SPE	SPE	Solanum pennellii	Solanum pennellii	SPE_SPE	Solanum pennellii vs Solanum pennellii
Sopen04g00ATG---------ACCGAAAAAGTTACCTCAAAAAGTACACGTGGCCAAAA&PGSC0003DMATGGCAGCAGCAAC------------------------------------	N0.HOG0002019.kaks	0.961939	1.15415	0.833461	822	162.769	659.231	591	135.068	455.932	Sopen	PGSC	SPE	STU	Solanum pennellii	Solanum tuberosum	SPE_STU	Solanum pennellii vs Solanum tuberosum
Sopen10g02ATGGCTGAGAACTACCCCATGAAAAGCAATGGCAAAAAGGGTATTCAAGA&PGSC0003DMATG-----------------------------------------------	N0.HOG0002019.kaks	1.03263	0.865745	1.19276	540	105.575	434.425	382	64.6577	317.342	Sopen	PGSC	SPE	STU	Solanum pennellii	Solanum tuberosum	SPE_STU	Solanum pennellii vs Solanum tuberosum
Sopen10g02ATGGCTGAGAACTACCCCATGAAAAGCAATGGCAAAAAGGGTATTCAAGA&PGSC0003DMATGGC-------------------AGCA----------------------	N0.HOG0002019.kaks	0.998732	1.00465	0.994113	741	158.861	582.139	551	118.676	432.324	Sopen	PGSC	SPE	STU	Solanum pennellii	Solanum tuberosum	SPE_STU	Solanum pennellii vs Solanum tuberosum
Sopen10g02ATG-------TTTTCACTGGAAGCTGTAGATACTCATAGCAATTTCCCAA&PGSC0003DMATGGTCAAACTT-------------------------AGCAAT-------	N0.HOG0002019.kaks	1.02988	0.887672	1.16021	636	133.647	502.353	446	83.1934	362.807	Sopen	PGSC	SPE	STU	Solanum pennellii	Solanum tuberosum	SPE_STU	Solanum pennellii vs Solanum tuberosum
Sopen10g02ATGTTTTCACTGGAAGCTGTAGATACTCATAGCAATTTCCCAATGGCTGA&PGSC0003DM------------------------------------------ATGGCTGA	N0.HOG0002019.kaks	0.0374886	0.0672502	0.55745	1401	314.625	1086.38	59	20.1721	38.8279	Sopen	PGSC	SPE	STU	Solanum pennellii	Solanum tuberosum	SPE_STU	Solanum pennellii vs Solanum tuberosum
Sopen10g03ATGGCGAAACTCACCAATCATGAAGTTGCCATAGTAATGATTCCACTACC&Sopen11g02ATGG---------------------------------------------C	N0.HOG0002019.kaks	0.961148	1.1493	0.836287	786	162.299	623.701	558	132.422	425.578	Sopen	Sopen	SPE	SPE	Solanum pennellii	Solanum pennellii	SPE_SPE	Solanum pennellii vs Solanum pennellii
Sopen10g03ATGGCGAAACTCACCAATCA-------------TGAAGTTGCCATAGTAA&PGSC0003DMATGG-------------TCAAACTTAGCAATGTTGAGGTGGCCGTAGTGA	N0.HOG0002019.kaks	0.960656	1.15622	0.830856	924	185.886	738.114	665	154.682	510.318	Sopen	PGSC	SPE	STU	Solanum pennellii	Solanum tuberosum	SPE_STU	Solanum pennellii vs Solanum tuberosum
Sopen10g03ATGGC---GAAACTCACCAATCATGAAGTTGCCATAGTAATGATTCCACT&PGSC0003DMATGGCCGAGAA-------------------------------------CT	N0.HOG0002019.kaks	0.98223	1.08257	0.907309	759	134.413	624.587	554	106.211	447.789	Sopen	PGSC	SPE	STU	Solanum pennellii	Solanum tuberosum	SPE_STU	Solanum pennellii vs Solanum tuberosum
Sopen10g03ATGGAAGGCTGCTTCACATCA-----------------------------&Sopen11g02ATGG------------CATCAACAACAAACCATGTAAATCAACAACACGA	N0.HOG0002019.kaks	0.994474	1.01974	0.975227	627	137.145	489.855	472	105.279	366.721	Sopen	Sopen	SPE	SPE	Solanum pennellii	Solanum pennellii	SPE_SPE	Solanum pennellii vs Solanum pennellii
Sopen10g03ATGG----------------------------------------------&PGSC0003DMATGGCTGAGAACAACACAACAAAAAGCAATGGCCAAATAAGTGTTCAAGA	N0.HOG0002019.kaks	0.973369	1.09351	0.890132	768	170.237	597.763	556	134.769	421.231	Sopen	PGSC	SPE	STU	Solanum pennellii	Solanum tuberosum	SPE_STU	Solanum pennellii vs Solanum tuberosum
Sopen10g03ATGGAAGGCTGCTTCACATCAGAATTTGCAGAATTCAGCAGAGTACAAAC&PGSC0003DMATGG-------------------------------CAGCAG---------	N0.HOG0002019.kaks	0.975642	1.0975	0.888964	678	135.518	542.482	513	112.536	400.464	Sopen	PGSC	SPE	STU	Solanum pennellii	Solanum tuberosum	SPE_STU	Solanum pennellii vs Solanum tuberosum
Sopen11g02ATGGCAGCAGCAACAACAAACCATGTTGAACAACAACACGACGTCGTTGT&PGSC0003DMATGGCAGCAGCAACAACAAACCATGTTAAACAACAACACGACGTCGTTGT	N0.HOG0002019.kaks	0.0298612	0.170979	0.174649	1392	326.774	1065.23	80	50.9774	29.0226	Sopen	PGSC	SPE	STU	Solanum pennellii	Solanum tuberosum	SPE_STU	Solanum pennellii vs Solanum tuberosum
Sopen11g02ATGGCAGCAGCAACAACAAACCATGTTGAACAACAACACGACGTCGTTGT&PGSC0003DMATGGCAGCAACAACAACAAACCATGTAGAACAACAACACGACGTCGTTGT	N0.HOG0002019.kaks	0.0116856	0.156767	0.0745413	1392	344.816	1047.18	57	46.4784	10.5216	Sopen	PGSC	SPE	STU	Solanum pennellii	Solanum tuberosum	SPE_STU	Solanum pennellii vs Solanum tuberosum
Sopen11g02ATGGCATCAACAACAAACCATGTAAATCAA--------------------&PGSC0003DMATGG----------------------TCAAACTTAGCAATGTTGAGGTGG	N0.HOG0002019.kaks	0.996299	1.01277	0.983734	558	125.356	432.644	403	91.6912	311.309	Sopen	PGSC	SPE	STU	Solanum pennellii	Solanum tuberosum	SPE_STU	Solanum pennellii vs Solanum tuberosum
Sopen11g02ATGGCATCAACAACAAACCATGTAAATCAACAACACGACGTTGT------&PGSC0003DMATGGC--------------------------------------TGAGAAC	N0.HOG0002019.kaks	1.01488	0.940192	1.07943	813	161.929	651.071	606	113.481	492.519	Sopen	PGSC	SPE	STU	Solanum pennellii	Solanum tuberosum	SPE_STU	Solanum pennellii vs Solanum tuberosum
Sopen11g02ATGGCATCAACAACAAACCATGTAAATCAACAACACGACGTTGTTGTAGT&PGSC0003DMATGGCATCAACAAC---------AGATCAACAACACGACGTCGTTGTAGT	N0.HOG0002019.kaks	0.0330022	0.152639	0.216211	1377	319.771	1057.23	77	44.9022	32.0978	Sopen	PGSC	SPE	STU	Solanum pennellii	Solanum tuberosum	SPE_STU	Solanum pennellii vs Solanum tuberosum
PGSC0003DMATGGTCAAACTTAGCAATGTTGAGGTGGCCGTAGTGATGATTCCACTACC&PGSC0003DMAT------------------------------------------------	N0.HOG0002019.kaks	0.949744	1.18328	0.802639	702	151.069	550.931	509	129.612	379.388	PGSC	PGSC	STU	STU	Solanum tuberosum	Solanum tuberosum	STU_STU	Solanum tuberosum vs Solanum tuberosum
PGSC0003DMATG-----------------------------------------------&PGSC0003DMATGGCAGCAGCAACAACAAACCATGTTAAACAACAACACGACGTCGTTGT	N0.HOG0002019.kaks	1.01885	0.937913	1.08629	612	142.516	469.484	457	99.8136	357.186	PGSC	PGSC	STU	STU	Solanum tuberosum	Solanum tuberosum	STU_STU	Solanum tuberosum vs Solanum tuberosum
CAN.T641.2ATGAAAGCAACCCTTTCTTGGTCAAATATTATATATATATACACACAAAC&Nitab4.5_0ATG-----------------------------------------------	N0.HOG0002039.kaks	0.966428	1.14509	0.843979	660	124.023	535.977	481	103.5	377.5	CAN	Nitab	CAN	NTA	Capsicum annuum	Nicotiana tabacum	CAN_NTA	Capsicum annuum vs Nicotiana tabacum
CAN.T641.2ATGAAAGCAACCCTTTCTTGGTCAAATATTATATATATATACACACAAAC&Nitab4.5_0ATG-----------------------------------------------	N0.HOG0002039.kaks	1.0134	0.944362	1.0731	615	119.355	495.645	442	81.0079	360.992	CAN	Nitab	CAN	NTA	Capsicum annuum	Nicotiana tabacum	CAN_NTA	Capsicum annuum vs Nicotiana tabacum
CAN.T641.2ATGAAAGCAACCCTTTCTTGGTCAAATATTATATATATATACACAC----&Peaxi162ScATGA-------------------------------------CACACAGTC	N0.HOG0002039.kaks	0.981907	1.06119	0.925285	624	142.391	481.609	465	112.602	352.398	CAN	Peaxi	CAN	PAX	Capsicum annuum	Petunia axillaris	CAN_PAX	Capsicum annuum vs Petunia axillaris
CAN.T641.2AT-------------GAAAGCAACCCTTTCTTGGTCAAATATTATATATA&Sopen04g00ATGGCCTCCAATCAAGAAATCA----------------------------	N0.HOG0002039.kaks	1.0208	0.929371	1.09837	603	137.163	465.837	441	93.2281	347.772	CAN	Sopen	CAN	SPE	Capsicum annuum	Solanum pennellii	CAN_SPE	Capsicum annuum vs Solanum pennellii
CAN.T641.2ATG-----------------------------------------------&PGSC0003DMATGGGATCAGTTGTTCAAGATTTTGTGTCAGTACCAAATGCTGAGGCATA	N0.HOG0002039.kaks	1.02237	0.91645	1.11558	1089	230.019	858.981	789	152.729	636.271	CAN	PGSC	CAN	STU	Capsicum annuum	Solanum tuberosum	CAN_STU	Capsicum annuum vs Solanum tuberosum
CAN.T641.2ATG---------------AAAGCAACCCTTTCTTGGTCAAATATTATATA&PGSC0003DMATGGCCCCAACTTGCAACAAA-----------------------------	N0.HOG0002039.kaks	1.02809	0.894062	1.14991	621	130.145	490.855	452	84.6916	367.308	CAN	PGSC	CAN	STU	Capsicum annuum	Solanum tuberosum	CAN_STU	Capsicum annuum vs Solanum tuberosum
Nitab4.5_0ATGGCTTATGTTG--------TTCAAGATTTCACTTCAATACCAAATGCT&Nitab4.5_0ATGG--------GATCAGTGGTTCAAGATTT-------------------	N0.HOG0002039.kaks	1.01176	0.955498	1.05888	504	105.338	398.662	341	68.0989	272.901	Nitab	Nitab	NTA	NTA	Nicotiana tabacum	Nicotiana tabacum	NTA_NTA	Nicotiana tabacum vs Nicotiana tabacum
Nitab4.5_0ATGG-------------------------CTTATGTTGTTCAAGATTTCA&Nitab4.5_0ATGGGATCAGTGGTTCAAGATTTTGTGTCCTTA-----------------	N0.HOG0002039.kaks	1.00725	0.970489	1.03788	501	98.8027	402.197	365	69.8578	295.142	Nitab	Nitab	NTA	NTA	Nicotiana tabacum	Nicotiana tabacum	NTA_NTA	Nicotiana tabacum vs Nicotiana tabacum
Nitab4.5_0--------------------------------------------------&PGSC0003DMATGGCAACCAAATATGAAGTAGTTGTTGTTGTTGTGCCATTTCCAGCACA	N0.HOG0002039.kaks	1.00459	0.981977	1.02303	870	176.712	693.288	666	132.838	533.162	Nitab	PGSC	NTA	STU	Nicotiana tabacum	Solanum tuberosum	NTA_STU	Nicotiana tabacum vs Solanum tuberosum
Nitab4.5_0--------------------------------------------------&Peaxi162ScATGGCCAACCAAAATGAAGTTGCGGTAGTTATGGTGCCATTTCCAGCACA	N0.HOG0002039.kaks	1.01401	0.93523	1.08423	1539	273.627	1265.37	1118	185.901	932.099	Nitab	Peaxi	NTA	PAX	Nicotiana tabacum	Petunia axillaris	NTA_PAX	Nicotiana tabacum vs Petunia axillaris
Nitab4.5_0ATGGGGTCTGTGGTTCAAGATTTT---------CTCACCATTCCAAATGC&PGSC0003DMATGGGATCAGTTGTTCAAGATTTTGTGTCAGTA---------CCAAATGC	N0.HOG0002039.kaks	0.988049	1.05582	0.935813	1161	204.746	956.254	855	159.198	695.802	Nitab	PGSC	NTA	STU	Nicotiana tabacum	Solanum tuberosum	NTA_STU	Nicotiana tabacum vs Solanum tuberosum
Nitab4.5_0ATGG----------------------------------------------&PGSC0003DMATGGCAACCAAATATGAAGTAGTTGTTGTTGTTGTGCCATTTCCAGCACA	N0.HOG0002039.kaks	1.02179	0.913916	1.11804	741	149.698	591.302	545	100.624	444.376	Nitab	PGSC	NTA	STU	Nicotiana tabacum	Solanum tuberosum	NTA_STU	Nicotiana tabacum vs Solanum tuberosum
Nitab4.5_0--------------------------------------------------&Nitab4.5_0ATGACCTCCAATCTCCATTTCCAAAACCATGGCCAAAAACATAATGATAT	N0.HOG0002039.kaks	0.995265	1.01694	0.978688	897	195.991	701.009	685	152.205	532.795	Nitab	Nitab	NTA	NTA	Nicotiana tabacum	Nicotiana tabacum	NTA_NTA	Nicotiana tabacum vs Nicotiana tabacum
Nitab4.5_0ATGG----------------------------------------------&Nitab4.5_0ATGGCCAACAAATATGAAGTTATAGTTGTTGTTGTGCCCTTTCCAGCACA	N0.HOG0002039.kaks	0.982963	1.06095	0.926494	744	162.535	581.465	563	130.49	432.51	Nitab	Nitab	NTA	NTA	Nicotiana tabacum	Nicotiana tabacum	NTA_NTA	Nicotiana tabacum vs Nicotiana tabacum
Nitab4.5_0ATGGGATCAGTGGTTCAAGATTTTGTGT-----CCTTAGAAAATGCAGAA&Sopen10g03ATGGGATCAGTTGTTCAAGATTATGTGTCAGTACC-----AAATGCTGAG	N0.HOG0002039.kaks	0.747353	0.334835	2.23201	750	163.366	586.634	301	33.3889	267.611	Nitab	Sopen	NTA	SPE	Nicotiana tabacum	Solanum pennellii	NTA_SPE	Nicotiana tabacum vs Solanum pennellii
Nitab4.5_0--------------------------------------------------&PGSC0003DMATGGCCCCAACTTGCAACCAAAACCAAATGCATAGCCAAAATGGTAACCA	N0.HOG0002039.kaks	0.980587	1.08418	0.904452	720	134.928	585.072	512	104.025	407.975	Nitab	PGSC	NTA	STU	Nicotiana tabacum	Solanum tuberosum	NTA_STU	Nicotiana tabacum vs Solanum tuberosum
Nitab4.5_0--------------------------------------------------&Peaxi162ScATGACACACAGTCGTCAAGCTAAACATAGAGTTCATGGTTGGGACTCTTT	N0.HOG0002039.kaks	1.01387	0.95186	1.06515	1023	228.865	794.135	739	157.37	581.63	Nitab	Peaxi	NTA	PAX	Nicotiana tabacum	Petunia axillaris	NTA_PAX	Nicotiana tabacum vs Petunia axillaris
Nitab4.5_0ATGGG---------------------------------------------&PGSC0003DMATGGGATATGTAGTTCAAGATTTTGTCTACTTGCCTAATGCTGAGGCTTA	N0.HOG0002039.kaks	0.958977	1.18846	0.806907	1401	250.444	1150.56	1040	220.949	819.051	Nitab	PGSC	NTA	STU	Nicotiana tabacum	Solanum tuberosum	NTA_STU	Nicotiana tabacum vs Solanum tuberosum
Nitab4.5_0ATGACCTCCAATCTCCATTTCCAAAACCATGGCCAAAAACATAATGATAT&Nitab4.5_0ATGGCCTCCAATCTCCATTTCCAAAACCATGGCCAAAAAAATCATGATAT	N0.HOG0002039.kaks	0.0263875	0.126791	0.208118	1401	337.006	1063.99	64	38.6224	25.3776	Nitab	Nitab	NTA	NTA	Nicotiana tabacum	Nicotiana tabacum	NTA_NTA	Nicotiana tabacum vs Nicotiana tabacum
Nitab4.5_0ATGACCTCCAATC---------TCCATTTCCAAAACCATGGCCAAAAACA&Solyc04g01ATGGCCTCCAATCAAGAAATCA----------------------------	N0.HOG0002039.kaks	0.977003	1.091	0.895512	1197	241.482	955.518	826	181.8	644.2	Nitab	Solyc	NTA	SLY	Nicotiana tabacum	Solanum lycopersicum	NTA_SLY	Nicotiana tabacum vs Solanum lycopersicum
Nitab4.5_0ATGACCTCCAATCTCCATTTCCAAAACCATGGCCAAAAACATAATGATAT&Solyc10g07AT------------------------------------------------	N0.HOG0002039.kaks	0.977395	1.0835	0.902071	762	162.339	599.661	557	128.574	428.426	Nitab	Solyc	NTA	SLY	Nicotiana tabacum	Solanum lycopersicum	NTA_SLY	Nicotiana tabacum vs Solanum lycopersicum
Nitab4.5_0ATGGCCAACAAATATGAAGTTATAGTTGTTGTTGTGCCCTTTCCAGCACA&Peaxi162ScATG-----------------------------------------------	N0.HOG0002039.kaks	0.989093	1.04018	0.950888	786	167.81	618.19	551	122.365	428.635	Nitab	Peaxi	NTA	PAX	Nicotiana tabacum	Petunia axillaris	NTA_PAX	Nicotiana tabacum vs Petunia axillaris
Nitab4.5_0ATG-----------------------------------------------&Solyc10g07ATGAAGCTTATAGCTTCCCAAGTCCAAAAAACAAACTCAATACCAACTTC	N0.HOG0002039.kaks	1.00831	0.968609	1.04099	840	175.794	664.206	614	124.463	489.537	Nitab	Solyc	NTA	SLY	Nicotiana tabacum	Solanum lycopersicum	NTA_SLY	Nicotiana tabacum vs Solanum lycopersicum
Nitab4.5_0ATG---------GCCTC---------------------------------&Solyc10g07ATGAAGCTTATAGCTTCCCAAGTCCAAAAAACAAACTCAATACCAACTTC	N0.HOG0002039.kaks	0.995204	1.0176	0.977987	888	190.127	697.873	675	147.067	527.933	Nitab	Solyc	NTA	SLY	Nicotiana tabacum	Solanum lycopersicum	NTA_SLY	Nicotiana tabacum vs Solanum lycopersicum
Nitab4.5_0ATGGCCTCCAATCTCCATTTCCAAAACCATGGCCAAAAAAATCATGATAT&Sopen04g00ATGGCCTCCAATC----------------------AAGAAATCA------	N0.HOG0002039.kaks	0.741941	1.97806	0.375085	1161	238.609	922.391	547	223.268	323.732	Nitab	Sopen	NTA	SPE	Nicotiana tabacum	Solanum pennellii	NTA_SPE	Nicotiana tabacum vs Solanum pennellii
Nitab4.5_0--------------------------------------------------&PGSC0003DMATGGGATCAGTTGTTCAAGATTTTGTGTCAGTACCAAATGCTGAGGCATA	N0.HOG0002039.kaks	0.982287	1.07902	0.910355	1209	221.39	987.61	894	176.643	717.357	Nitab	PGSC	NTA	STU	Nicotiana tabacum	Solanum tuberosum	NTA_STU	Nicotiana tabacum vs Solanum tuberosum
Peaxi162ScATGGCCAACCAAAATGAAGTTGCGGTAGTTATGGTGCCATTTCCAGCACA&Peaxi162Sc--------------------------------------------------	N0.HOG0002039.kaks	0.99209	1.0324	0.960952	1422	279.027	1142.97	1026	207.847	818.153	Peaxi	Peaxi	PAX	PAX	Petunia axillaris	Petunia axillaris	PAX_PAX	Petunia axillaris vs Petunia axillaris
Peaxi162ScAT------------------------------------------------&Solyc10g07ATGAAGCTTATAGCTTCCCAAGTCCAAAAAACAAACTCAATACCAACTTC	N0.HOG0002039.kaks	1.03506	0.851674	1.21533	1404	268.437	1135.56	1050	170.977	879.023	Peaxi	Solyc	PAX	SLY	Petunia axillaris	Solanum lycopersicum	PAX_SLY	Petunia axillaris vs Solanum lycopersicum
Peaxi162ScATGGCCAACCAAAATGAAGTTGCGGTAGTTATGGTGCCATTTCCAGCACA&Solyc10g07ATGGC---------------------------------------------	N0.HOG0002039.kaks	0.966043	1.13677	0.849813	1299	258.364	1040.64	954	215.697	738.303	Peaxi	Solyc	PAX	SLY	Petunia axillaris	Solanum lycopersicum	PAX_SLY	Petunia axillaris vs Solanum lycopersicum
Peaxi162ScATGGCCAACCAAAATGAAGTTGCGGTAGTTATGGTGCCATTTCCAGCACA&PGSC0003DM--------------------------------------------------	N0.HOG0002039.kaks	0.948577	1.26011	0.752772	1440	237.69	1202.31	1047	217.773	829.227	Peaxi	PGSC	PAX	STU	Petunia axillaris	Solanum tuberosum	PAX_STU	Petunia axillaris vs Solanum tuberosum
Peaxi162ScATGG----------------------------------------CCAACC&PGSC0003DMATGGGATATGTAGTTCAAGATTTTGTCTACTTGCCTAATGCTGA------	N0.HOG0002039.kaks	1.0252	0.906685	1.13071	1506	320.226	1185.77	1090	210.142	879.858	Peaxi	PGSC	PAX	STU	Petunia axillaris	Solanum tuberosum	PAX_STU	Petunia axillaris vs Solanum tuberosum
Peaxi162ScATGGCCAACCAAAATGAAGTTGCGGTAGTTATG-----------------&PGSC0003DMATGGC-AACCAAA----------------TATGAAGTAGTTGTTGTTGTT	N0.HOG0002039.kaks	0.985668	1.06709	0.923696	1596	280.936	1315.06	1196	224.65	971.35	Peaxi	PGSC	PAX	STU	Petunia axillaris	Solanum tuberosum	PAX_STU	Petunia axillaris vs Solanum tuberosum
Peaxi162ScATGGGATCAGTGGTTCAAGATT-TTGTGCTATTACCAAATGCTGAGGCTT&PGSC0003DMATGGGGTCTGTTGTTCAAGATTATCGTGATATT-CCAAATGCAGAAGCCT	N0.HOG0002039.kaks	1.00331	0.986433	1.01711	627	122.89	504.11	477	92.2222	384.778	Peaxi	PGSC	PAX	STU	Petunia axillaris	Solanum tuberosum	PAX_STU	Petunia axillaris vs Solanum tuberosum
Solyc04g01ATG--GC------------------------------------------C&Solyc10g07ATGAAGCTTATAGCTTCCCAAGTCCAAAAAACAAACTCAATACCAACTTC	N0.HOG0002039.kaks	1.01021	0.966615	1.0451	840	196.789	643.211	619	140.173	478.827	Solyc	Solyc	SLY	SLY	Solanum lycopersicum	Solanum lycopersicum	SLY_SLY	Solanum lycopersicum vs Solanum lycopersicum
Solyc04g01ATGGCCTCCAATCAAGAAATCATAGTAGTTGTTGTCCCTTTTCCAGCACA&Solyc10g07AT------------------------------------------------	N0.HOG0002039.kaks	0.960309	1.16742	0.822587	741	142.003	598.997	550	123.047	426.953	Solyc	Solyc	SLY	SLY	Solanum lycopersicum	Solanum lycopersicum	SLY_SLY	Solanum lycopersicum vs Solanum lycopersicum
Solyc04g01ATGGCCTCCAATCAAGAAATCATAGTAGTTGTTGTCCCTTTTCCAGCACA&Sopen04g00ATGGCCTCCAATCAAGAAATCATAGTAGTTGTTGTCCCTTTTCCAGCACA	N0.HOG0002039.kaks	0.00285612	0.0578748	0.0493499	1398	345.271	1052.73	21	18.2535	2.74655	Solyc	Sopen	SLY	SPE	Solanum lycopersicum	Solanum pennellii	SLY_SPE	Solanum lycopersicum vs Solanum pennellii
Solyc04g01ATGGCCTCCAATCAAGAAATCATAGTAGTTGTTGTCCCTTTTCCAGCACA&Sopen10g03ATGG----------------------------------------------	N0.HOG0002039.kaks	1.01398	0.941179	1.07735	843	161.855	681.145	614	110.953	503.047	Solyc	Sopen	SLY	SPE	Solanum lycopersicum	Solanum pennellii	SLY_SPE	Solanum lycopersicum vs Solanum pennellii
Solyc04g01ATGGCC--------------------------------------------&PGSC0003DMATGGCCCCAACTTGCAACCAAAACCAAATGCATAGCCAAAATGGTAACCA	N0.HOG0002039.kaks	1.03318	0.894488	1.15505	876	209.56	666.44	519	111.057	407.943	Solyc	PGSC	SLY	STU	Solanum lycopersicum	Solanum tuberosum	SLY_STU	Solanum lycopersicum vs Solanum tuberosum
Solyc04g01ATGGCCTCCAATCAAGAAATCATAGTA---------------------GT&PGSC0003DMATGGC---------------------AACCAAATATGAAGTAGTTGTTGT	N0.HOG0002039.kaks	0.989655	1.04124	0.950456	762	152.801	609.199	548	114.421	433.579	Solyc	PGSC	SLY	STU	Solanum lycopersicum	Solanum tuberosum	SLY_STU	Solanum lycopersicum vs Solanum tuberosum
Solyc10g07ATG-----------------------------------------------&PGSC0003DMATGGGATATGTAGTTCAAGATTTTGTCTACTTGCCTAATGCTGAGGCTTA	N0.HOG0002039.kaks	0.994083	1.02881	0.966245	1104	188.1	915.9	806	141.283	664.717	Solyc	PGSC	SLY	STU	Solanum lycopersicum	Solanum tuberosum	SLY_STU	Solanum lycopersicum vs Solanum tuberosum
Solyc10g07ATGGCTTCCAATC------------------TTCATATTTGCAAAAATAA&Sopen04g00ATGGCCTCCAATCAAGAAATCATAGTAGTTGTT-----------------	N0.HOG0002039.kaks	0.954294	1.15225	0.828199	792	182.864	609.136	440	117.059	322.941	Solyc	Sopen	SLY	SPE	Solanum lycopersicum	Solanum pennellii	SLY_SPE	Solanum lycopersicum vs Solanum pennellii
Solyc10g07ATGGCTTCCAATCTTCATATTTGCAAAAATAACCAAAAAGGTCAAAAAAT&PGSC0003DM--------------------------------------------------	N0.HOG0002039.kaks	0.965647	1.13537	0.850514	801	162.127	638.873	597	137.194	459.806	Solyc	PGSC	SLY	STU	Solanum lycopersicum	Solanum tuberosum	SLY_STU	Solanum lycopersicum vs Solanum tuberosum
Solyc10g07ATGGC---------------------------------------------&PGSC0003DMATGGCCCCAACTTGCAACAAAAACCAAATGCATAGCCAAAATGGTAACCA	N0.HOG0002039.kaks	0.979008	1.08675	0.900857	885	172.431	712.569	651	137.842	513.158	Solyc	PGSC	SLY	STU	Solanum lycopersicum	Solanum tuberosum	SLY_STU	Solanum lycopersicum vs Solanum tuberosum
Sopen10g02A---------------------------TGCATAGCCAAAATGGTAACCA&PGSC0003DMATGGCCCCAACTTGCAACCAAAACCAAATGCATAGCCAAAATGGTAACCA	N0.HOG0002039.kaks	0.0206876	0.137839	0.150085	1383	316.331	1066.67	60	39.8384	20.1616	Sopen	PGSC	SPE	STU	Solanum pennellii	Solanum tuberosum	SPE_STU	Solanum pennellii vs Solanum tuberosum
Sopen10g02A---------------------------TGCATAGCCAAAATGGTAACCA&PGSC0003DMATGGCCCCAACTTGCAACAAAAACCAAATGCATAGCCAAAATGGTAACCA	N0.HOG0002039.kaks	0.0173086	0.129141	0.134028	1392	338.276	1053.72	56	39.5063	16.4937	Sopen	PGSC	SPE	STU	Solanum pennellii	Solanum tuberosum	SPE_STU	Solanum pennellii vs Solanum tuberosum
Sopen10g03ATGG----------------------------------------------&PGSC0003DMATGGCAACCAAATATGAAGTAGTTGTTGTTGTTGTGCCATTTCCAGCACA	N0.HOG0002039.kaks	1.02232	0.907683	1.12629	696	135.489	560.511	514	90.8222	423.178	Sopen	PGSC	SPE	STU	Solanum pennellii	Solanum tuberosum	SPE_STU	Solanum pennellii vs Solanum tuberosum
PGSC0003DMATGGGGTCTGTTGTTCAAGATTATCGTGATATT---------CCAAATGC&PGSC0003DMATGGGATATGTAGTTCAAGATT---------TTGTCTACTTGCCTAATGC	N0.HOG0002039.kaks	0.981355	1.09088	0.8996	1221	207.862	1013.14	923	171.41	751.59	PGSC	PGSC	STU	STU	Solanum tuberosum	Solanum tuberosum	STU_STU	Solanum tuberosum vs Solanum tuberosum
PGSC0003DMATGGCCCCAACTTGCAACCAAAACCAAATGCATAGCCAAAATGGTAACCA&PGSC0003DMATGGCCCCAACTTGCAACAAAAACCAAATGCATAGCCAAAATGGTAACCA	N0.HOG0002039.kaks	0.0250953	0.0846404	0.296493	1419	341.2	1077.8	52	26.8515	25.1485	PGSC	PGSC	STU	STU	Solanum tuberosum	Solanum tuberosum	STU_STU	Solanum tuberosum vs Solanum tuberosum
CAN.T375.7ATGAGACTTTGTTCGCACATCCAACGATTCCTATATAACATGGCTTATAA&Peaxi162ScATGA----------------------------------------------	N0.HOG0002220.kaks	1.01122	0.957559	1.05604	759	158.719	600.281	537	107.53	429.47	CAN	Peaxi	CAN	PAX	Capsicum annuum	Petunia axillaris	CAN_PAX	Capsicum annuum vs Petunia axillaris
CAN.T375.7ATGAGACTTTGTTCGCACATCCAACGATTCCTATATAACATGGCTTATAA&Solyc07g06ATG-----------------------------------------------	N0.HOG0002220.kaks	0.994291	1.02264	0.972282	1509	303.911	1205.09	1090	224.494	865.506	CAN	Solyc	CAN	SLY	Capsicum annuum	Solanum lycopersicum	CAN_SLY	Capsicum annuum vs Solanum lycopersicum
CAN.T375.7ATGAGACTTTGTTCGCACATCCAACGATTCCTATATAACATGGCTTATAA&Sopen07g03ATG-----------------------------------------------	N0.HOG0002220.kaks	1.0007	0.997157	1.00356	1470	291.25	1178.75	1069	211.198	857.802	CAN	Sopen	CAN	SPE	Capsicum annuum	Solanum pennellii	CAN_SPE	Capsicum annuum vs Solanum pennellii
CAN.T375.7ATGAGACTTTGTTCGCACATCCAACGATTCCTATATAACATGGCTTATAA&PGSC0003DMATG-----------------------------------------------	N0.HOG0002220.kaks	0.989293	1.04351	0.94804	1437	283.759	1153.24	1034	213.065	820.935	CAN	PGSC	CAN	STU	Capsicum annuum	Solanum tuberosum	CAN_STU	Capsicum annuum vs Solanum tuberosum
Peaxi162ScATGA----------------------------------------------&PGSC0003DMATGATATGGGTGTGGAGAATGGTGAATTGGATGTGGATTAGACCAAGAAA	N0.HOG0002220.kaks	1.00277	0.989377	1.01353	681	140.693	540.307	504	103.019	400.981	Peaxi	PGSC	PAX	STU	Petunia axillaris	Solanum tuberosum	PAX_STU	Petunia axillaris vs Solanum tuberosum
Solyc07g06ATGGTTGTACTAATCTGTTTTTCAGCTTTGTTAGTGACCATGATATGGAT&Sopen07g03---------------------------------------ATGATATGGAT	N0.HOG0002220.kaks	0.00514529	0.0714502	0.0720122	1491	307.949	1183.05	25	19.5825	5.4175	Solyc	Sopen	SLY	SPE	Solanum lycopersicum	Solanum pennellii	SLY_SPE	Solanum lycopersicum vs Solanum pennellii
Solyc07g06ATGGTTGTACTAATCTGTTTTTCAGCTTTGTTAGTGACCATGATATGGAT&PGSC0003DM---------------------------------------ATGATATGGGT	N0.HOG0002220.kaks	0.0209046	0.133087	0.157074	1491	299.05	1191.95	57	35.0539	21.9461	Solyc	PGSC	SLY	STU	Solanum lycopersicum	Solanum tuberosum	SLY_STU	Solanum lycopersicum vs Solanum tuberosum
Sopen07g03ATGATATGGATGTGGAGAATGGTGAATTGGGTGTGGATTAGACCAAGAAA&PGSC0003DMATGATATGGGTGTGGAGAATGGTGAATTGGATGTGGATTAGACCAAGAAA	N0.HOG0002220.kaks	0.0187777	0.13075	0.143616	1488	297.58	1190.42	54	34.2964	19.7036	Sopen	PGSC	SPE	STU	Solanum pennellii	Solanum tuberosum	SPE_STU	Solanum pennellii vs Solanum tuberosum
CAN.T675.2ATG-----------------------------------------------&Nitab4.5_0ATGACTCGTCCTCTTCTTCTTCTTCGGACTCAAATGGTTGAGGAACACGC	N0.HOG0002393.kaks	0.970199	1.10195	0.88044	690	156.075	533.925	506	126.124	379.876	CAN	Nitab	CAN	NTA	Capsicum annuum	Nicotiana tabacum	CAN_NTA	Capsicum annuum vs Nicotiana tabacum
CAN.T675.2ATG-----------------------------------------------&Solyc12g00ATGAACCCAACACTAAGAGAACTGCATTTAAGCAATAATCAACTTAGTGG	N0.HOG0002393.kaks	1.06432	0.776013	1.37152	669	149.25	519.75	498	86.2158	411.784	CAN	Solyc	CAN	SLY	Capsicum annuum	Solanum lycopersicum	CAN_SLY	Capsicum annuum vs Solanum lycopersicum
CAN.T675.2ATG-----------------------------------------------&Sopen12g00ATGATGCATCATCTTTGCTCTCCCACTGAAGCTTTTGCTTTGCTTCACTT	N0.HOG0002393.kaks	1.01436	0.951544	1.06602	1272	290.846	981.154	944	205.389	738.611	CAN	Sopen	CAN	SPE	Capsicum annuum	Solanum pennellii	CAN_SPE	Capsicum annuum vs Solanum pennellii
CAN.T675.2ATG----------------------------TCACCGG------------&PGSC0003DMATGCGGAAATTGAATTTTGGAAATAATCATTTCACCGGCTATAATCCTTC	N0.HOG0002393.kaks	0.988734	1.04145	0.949379	789	168.602	620.398	578	128.634	449.366	CAN	PGSC	CAN	STU	Capsicum annuum	Solanum tuberosum	CAN_STU	Capsicum annuum vs Solanum tuberosum
CAN.T675.2ATG-----------------------------------------------&PGSC0003DMATGTTTGCTCTCCCACTGAAGCTTTTGCTTTGCTTCACTTCAAACAATCC	N0.HOG0002393.kaks	1.01581	0.943575	1.07655	1143	250.11	892.89	841	173.643	667.357	CAN	PGSC	CAN	STU	Capsicum annuum	Solanum tuberosum	CAN_STU	Capsicum annuum vs Solanum tuberosum
Nitab4.5_0ATGGCTGAGCTATTGGTGTTGGATT-------------------------&Solyc10g04ATG--------------------TTAACCAGTCATGTTATAGCACTCGAC	N0.HOG0002393.kaks	0.988374	1.04327	0.947379	657	139.134	517.866	483	106.712	376.288	Nitab	Solyc	NTA	SLY	Nicotiana tabacum	Solanum lycopersicum	NTA_SLY	Nicotiana tabacum vs Solanum lycopersicum
Nitab4.5_0ATG-----------------------------------------------&Solyc12g00ATGTCCGAAGAGTACTACAGAGATTGGTCTGATGGAGATTGTTCTCCAAA	N0.HOG0002393.kaks	1.0139	0.948882	1.06852	1299	277.763	1021.24	981	199.043	781.957	Nitab	Solyc	NTA	SLY	Nicotiana tabacum	Solanum lycopersicum	NTA_SLY	Nicotiana tabacum vs Solanum lycopersicum
Nitab4.5_0ATG-----------------------------------------GCTGAG&PGSC0003DMATGTTAACCGGTCATGTTATCGGATTGGACCTTAGTTGCAGTCTGCT---	N0.HOG0002393.kaks	1.0155	0.94133	1.07879	789	164.872	624.128	570	112.121	457.879	Nitab	PGSC	NTA	STU	Nicotiana tabacum	Solanum tuberosum	NTA_STU	Nicotiana tabacum vs Solanum tuberosum
Nitab4.5_0ATGGCTGAGCTATTGGTGTTGGATTTGCGAAAGAATAATTTCAATGGGAG&PGSC0003DMATG-----------------------------------------------	N0.HOG0002393.kaks	1.05884	0.779058	1.35913	564	118.612	445.388	390	63.8975	326.102	Nitab	PGSC	NTA	STU	Nicotiana tabacum	Solanum tuberosum	NTA_STU	Nicotiana tabacum vs Solanum tuberosum
Nitab4.5_0ATGG----------------------------------------------&PGSC0003DMATGGTGAGTTTCTTTTTCTTTTATTCATTTCTGTGTTTTGTGTTGCTTAT	N0.HOG0002393.kaks	1.01711	0.951298	1.06918	345	89.679	255.321	248	61.3253	186.675	Nitab	PGSC	NTA	STU	Nicotiana tabacum	Solanum tuberosum	NTA_STU	Nicotiana tabacum vs Solanum tuberosum
Nitab4.5_0ATGACTCGTCCTCTTCTTCTTCTTCGGACTCAAATGGTTGAGGAACACGC&Solyc12g00ATGA----------------------------------------------	N0.HOG0002393.kaks	0.965217	1.12648	0.856845	951	205.125	745.875	699	169.839	529.161	Nitab	Solyc	NTA	SLY	Nicotiana tabacum	Solanum lycopersicum	NTA_SLY	Nicotiana tabacum vs Solanum lycopersicum
Nitab4.5_0ATGA----------------------------------------------&PGSC0003DMATGGTGAGTTTCTTTTTCTTTTATTCATTTCTGTGTTTTGTGTTGCTTAT	N0.HOG0002393.kaks	1.00805	0.970717	1.03845	609	131.256	477.744	457	95.6117	361.388	Nitab	PGSC	NTA	STU	Nicotiana tabacum	Solanum tuberosum	NTA_STU	Nicotiana tabacum vs Solanum tuberosum
Nitab4.5_0ATG-----------------------------------------------&PGSC0003DMATGGGATGTTTCCTTTTCTTTTCTTCATTTCTCTGTTTTGTGTTGCTAAT	N0.HOG0002393.kaks	1.00318	0.987716	1.01565	2715	557.659	2157.34	2006	406.97	1599.03	Nitab	PGSC	NTA	STU	Nicotiana tabacum	Solanum tuberosum	NTA_STU	Nicotiana tabacum vs Solanum tuberosum
Peaxi162ScATGAGTCGATTTGCTTTTTCAAAACTTAACCA------------------&PGSC0003DMATG----------------------TTAACCGGTCATGTTATCGGATTGG	N0.HOG0002393.kaks	1.01237	0.956334	1.0586	597	131.813	465.187	446	94.1734	351.827	Peaxi	PGSC	PAX	STU	Petunia axillaris	Solanum tuberosum	PAX_STU	Petunia axillaris vs Solanum tuberosum
Solyc02g03ATGT----------------------------------------------&Solyc12g00ATGTCCGAAGAGTACTACAGAGATTGGTCTGATGGAGATTGTTCTCCAAA	N0.HOG0002393.kaks	1.00843	0.968534	1.04119	1125	237.69	887.31	826	169.026	656.974	Solyc	Solyc	SLY	SLY	Solanum lycopersicum	Solanum lycopersicum	SLY_SLY	Solanum lycopersicum vs Solanum lycopersicum
Solyc02g03ATGT----------------------------------------------&PGSC0003DMATGTTAACTGGTCATGTTATCGGATTGGACCTTAGTTGCAGTCTGCTTAA	N0.HOG0002393.kaks	1.03571	0.880066	1.17686	1209	277.406	931.594	903	182.345	720.655	Solyc	PGSC	SLY	STU	Solanum lycopersicum	Solanum tuberosum	SLY_STU	Solanum lycopersicum vs Solanum tuberosum
Solyc02g03ATG-----------------------------------------------&PGSC0003DMATGGGAATTCTGTTTTTCTTTTATTCACTTGTCTGTTTTTTGTTGGTAAT	N0.HOG0002393.kaks	1.03008	0.917869	1.12225	798	213.897	584.103	571	140.481	430.519	Solyc	PGSC	SLY	STU	Solanum lycopersicum	Solanum tuberosum	SLY_STU	Solanum lycopersicum vs Solanum tuberosum
Solyc02g03ATG-----------------------------------------------&Solyc12g00ATGTCCGAAGAGTACTACAGAGATTGGTCTGATGGAGATTGTTCTCCAAA	N0.HOG0002393.kaks	1.01846	0.940191	1.08325	1236	291.503	944.497	915	202.89	712.11	Solyc	Solyc	SLY	SLY	Solanum lycopersicum	Solanum lycopersicum	SLY_SLY	Solanum lycopersicum vs Solanum lycopersicum
Solyc02g03ATG---------------------------------AATCTCACAAACCT&PGSC0003DMATGTCTAGTCTAACAGTGTTGGACTTAAGAAGGAACAATTTCACA-----	N0.HOG0002393.kaks	1.03623	0.87411	1.18547	327	73.0728	253.927	242	47.2704	194.73	Solyc	PGSC	SLY	STU	Solanum lycopersicum	Solanum tuberosum	SLY_STU	Solanum lycopersicum vs Solanum tuberosum
Solyc02g03AT------------------------------------------------&PGSC0003DMATGGGATGTTTCCTTTTCTTTTCTTCATTTCTCTGTTTTGTGTTGCTAAT	N0.HOG0002393.kaks	0.994783	1.01868	0.976546	2439	532.559	1906.44	1776	395.034	1380.97	Solyc	PGSC	SLY	STU	Solanum lycopersicum	Solanum tuberosum	SLY_STU	Solanum lycopersicum vs Solanum tuberosum
Solyc10g04ATG-----------------------------------------------&Solyc12g00ATGTCCGAAGAGTACTACAGAGATTGGTCTGATGGAGATTGTTCTCCAAA	N0.HOG0002393.kaks	1.03023	0.883365	1.16625	1257	258.723	998.277	903	164.183	738.817	Solyc	Solyc	SLY	SLY	Solanum lycopersicum	Solanum lycopersicum	SLY_SLY	Solanum lycopersicum vs Solanum lycopersicum
Solyc10g04ATGTTAACCAGTCATGTTATAGCACTCGACCTTAGTTGTAGTCAGCTTCG&Sopen12g00ATG-----------------------------------------------	N0.HOG0002393.kaks	0.982372	1.06246	0.92462	1212	266.767	945.233	873	204.153	668.847	Solyc	Sopen	SLY	SPE	Solanum lycopersicum	Solanum pennellii	SLY_SPE	Solanum lycopersicum vs Solanum pennellii
Solyc10g04--------------------------------------------------&Sopen12g00ATGCATCATCTTTGCTCTCCCACTGAAGCTTTTGCTTTGCTTCAATTCAA	N0.HOG0002393.kaks	1.04191	0.860302	1.2111	1065	245.775	819.225	772	153.27	618.73	Solyc	Sopen	SLY	SPE	Solanum lycopersicum	Solanum pennellii	SLY_SPE	Solanum lycopersicum vs Solanum pennellii
Solyc12g00ATGAACCCAACACTAAGAGAACTGCAT-----------------------&Sopen12g00ATGA------------------TGCATCATCTTTGCTCTCCCACTGAAGC	N0.HOG0002393.kaks	0.994532	1.01935	0.975649	1635	360.179	1274.82	1222	274.408	947.592	Solyc	Sopen	SLY	SPE	Solanum lycopersicum	Solanum pennellii	SLY_SPE	Solanum lycopersicum vs Solanum pennellii
Solyc12g00ATGGGCCTCAAAATTGGGCTGATCCTATTA--------------------&PGSC0003DMATG------------------------TTAACCGGTCATGTTATCGGATT	N0.HOG0002393.kaks	0.989632	1.03738	0.953975	963	209.115	753.885	720	162.191	557.809	Solyc	PGSC	SLY	STU	Solanum lycopersicum	Solanum tuberosum	SLY_STU	Solanum lycopersicum vs Solanum tuberosum
Solyc12g00ATGGGCCTCAAAATTGGGCTGATCCTATTAAACATGG-------------&PGSC0003DMATG------------------------------ATGGAGACTGAAGAAAA	N0.HOG0002393.kaks	0.99656	1.01257	0.98419	960	206.313	753.687	728	158.42	569.58	Solyc	PGSC	SLY	STU	Solanum lycopersicum	Solanum tuberosum	SLY_STU	Solanum lycopersicum vs Solanum tuberosum
Solyc12g00ATGGGCCTCAAAATTGGGCTGATCCTATTAAACATGGTTGGGCCTCTCTT&PGSC0003DM--------------------------------------------------	N0.HOG0002393.kaks	0.899184	1.43037	0.628636	831	157.718	673.282	432	117.277	314.723	Solyc	PGSC	SLY	STU	Solanum lycopersicum	Solanum tuberosum	SLY_STU	Solanum lycopersicum vs Solanum tuberosum
Solyc12g00ATGGGCCTCAAAATTGGGCTGATCCTATTAAACATGGTTGGGCCTCTCTT&PGSC0003DMATG-----------------------------------------------	N0.HOG0002393.kaks	0.985496	1.05195	0.936827	702	153.211	548.789	522	119.845	402.155	Solyc	PGSC	SLY	STU	Solanum lycopersicum	Solanum tuberosum	SLY_STU	Solanum lycopersicum vs Solanum tuberosum
Solyc12g00ATG-----------------------------------------------&PGSC0003DMATGGGAATTCTGTTTTTCTTTTATTCACTTGTCTGTTTTTTGTTGGTAAT	N0.HOG0002393.kaks	1.00757	0.973605	1.03488	1647	366.9	1280.1	1239	268.725	970.275	Solyc	PGSC	SLY	STU	Solanum lycopersicum	Solanum tuberosum	SLY_STU	Solanum lycopersicum vs Solanum tuberosum
Solyc12g00ATGTCCGAAGAGTACTACAGAGATTGGTCTGATGGAGATTGTTCTCCAAA&PGSC0003DMATGT----------------------------------------------	N0.HOG0002393.kaks	1.03339	0.877567	1.17756	1581	338.747	1242.25	1167	219.429	947.571	Solyc	PGSC	SLY	STU	Solanum lycopersicum	Solanum tuberosum	SLY_STU	Solanum lycopersicum vs Solanum tuberosum
Solyc12g00ATG-----------------------------------------------&PGSC0003DMATGGGACATTTCTTTTTCTTTTATTCATTTCTGTGTGTTGTGTTGCTAAT	N0.HOG0002393.kaks	1.01695	0.937742	1.08447	1983	424.357	1558.64	1433	287.567	1145.43	Solyc	PGSC	SLY	STU	Solanum lycopersicum	Solanum tuberosum	SLY_STU	Solanum lycopersicum vs Solanum tuberosum
Solyc12g01ATGGGAATTCTGTTTTTGTTTAATTCACTTGTCTGTATTTTGTTGATAGT&Sopen12g00AT------------------------------------------------	N0.HOG0002393.kaks	0.997862	1.00851	0.989443	2031	407.815	1623.19	1497	303.148	1193.85	Solyc	Sopen	SLY	SPE	Solanum lycopersicum	Solanum pennellii	SLY_SPE	Solanum lycopersicum vs Solanum pennellii
Solyc12g01ATGGGA----------------ATTC------------------------&PGSC0003DMATGGGACATTTCTTTTTCTTTTATTCATTTCTGTGTGTTGTGTTGCTAAT	N0.HOG0002393.kaks	0.991208	1.03316	0.959392	1662	348.304	1313.7	1219	263.937	955.063	Solyc	PGSC	SLY	STU	Solanum lycopersicum	Solanum tuberosum	SLY_STU	Solanum lycopersicum vs Solanum tuberosum
Sopen12g00ATG---ATCACGAGTCTGTTTTTCTTTTATTCGTTTCTGTGTTTTGTGTT&PGSC0003DMATGGGAAT------TCTGTTTTTCTTTTATTCACTTGTCTGTTTTTTGTT	N0.HOG0002393.kaks	1.00128	0.995473	1.00583	3723	821.062	2901.94	2727	598.684	2128.32	Sopen	PGSC	SPE	STU	Solanum pennellii	Solanum tuberosum	SPE_STU	Solanum pennellii vs Solanum tuberosum
Sopen12g00ATGATCACGAGTCTGTTTTTCTTTTATTCGTTTCTGTGTTTTGTGTTGCT&PGSC0003DMATG-----------------------------------------------	N0.HOG0002393.kaks	1.00932	0.966739	1.04404	3960	866.485	3093.51	2925	618.73	2306.27	Sopen	PGSC	SPE	STU	Solanum pennellii	Solanum tuberosum	SPE_STU	Solanum pennellii vs Solanum tuberosum
Sopen12g00ATGATCACGAGTCTGTTTTTCTTTTATTCGTTTCTGTGTTTTGTGTTGCT&PGSC0003DMATG-----------------------------------------------	N0.HOG0002393.kaks	1.00698	0.975524	1.03225	3699	821.024	2877.98	2673	578.773	2094.23	Sopen	PGSC	SPE	STU	Solanum pennellii	Solanum tuberosum	SPE_STU	Solanum pennellii vs Solanum tuberosum
Sopen12g00ATGATCACGAGTCTG--------TTTTTCTTTTATTCGTTTCTGTGTTTT&PGSC0003DMATG-----------GGACATTTCTTTTTCTTTTATTCATTTCTGTGTGTT	N0.HOG0002393.kaks	1.00213	0.99251	1.00969	4065	899.44	3165.56	2996	657.944	2338.06	Sopen	PGSC	SPE	STU	Solanum pennellii	Solanum tuberosum	SPE_STU	Solanum pennellii vs Solanum tuberosum
Sopen12g00ATG----------ATCACGAGTCTGTTTTTCTTTTATTCGTTTCTGTGTT&PGSC0003DMATGGGATGTTTCC-------------TTTTCTTTTCTTCATTTCTCTGTT	N0.HOG0002393.kaks	1.02003	0.927868	1.09933	5169	1123.36	4045.64	3812	768.69	3043.31	Sopen	PGSC	SPE	STU	Solanum pennellii	Solanum tuberosum	SPE_STU	Solanum pennellii vs Solanum tuberosum
Sopen12g00ATGATGCATCATCTTTGCTCTCCCACTGAAGCTTTTGCTTTGCTTCACTT&Sopen12g00---ATGCATCATCTTTGCTCTCCCACTGAAGCTTTTGCTTTGCTTCAATT	N0.HOG0002393.kaks	0.993414	1.02459	0.969572	2334	493.023	1840.98	1690	365.766	1324.23	Sopen	Sopen	SPE	SPE	Solanum pennellii	Solanum pennellii	SPE_SPE	Solanum pennellii vs Solanum pennellii
Sopen12g00ATGATGCATCATCTTTGCTCTCCCACTGAAGCTTTTGCTTTGCTTCACTT&PGSC0003DMA-------------------------------------------------	N0.HOG0002393.kaks	1.02324	0.913838	1.11971	1782	378.511	1403.49	1325	257.191	1067.81	Sopen	PGSC	SPE	STU	Solanum pennellii	Solanum tuberosum	SPE_STU	Solanum pennellii vs Solanum tuberosum
Sopen12g00ATGATG--------------------------------------------&PGSC0003DMATGGTGAGTTTCTTTTTCTTTTATTCATTTCTGTGTTTTGTGTTGCTTAT	N0.HOG0002393.kaks	1.01903	0.932083	1.09328	1206	263.936	942.064	896	182.774	713.226	Sopen	PGSC	SPE	STU	Solanum pennellii	Solanum tuberosum	SPE_STU	Solanum pennellii vs Solanum tuberosum
Sopen12g00ATG-----------------------------------------------&PGSC0003DMATGGGAATTCTGTTTTTCTTTTATTCACTTGTCTGTTTTTTGTTGGTAAT	N0.HOG0002393.kaks	0.99374	1.02317	0.971235	1608	342.045	1265.95	1183	257.472	925.528	Sopen	PGSC	SPE	STU	Solanum pennellii	Solanum tuberosum	SPE_STU	Solanum pennellii vs Solanum tuberosum
Sopen12g00ATGACTTCAATATTTCTTCAATCCCCCCATAACATTGGCCGATTAACGAA&PGSC0003DM--------------------------------------------------	N0.HOG0002393.kaks	1.03751	0.869917	1.19265	1620	362.552	1257.45	1213	236.153	976.847	Sopen	PGSC	SPE	STU	Solanum pennellii	Solanum tuberosum	SPE_STU	Solanum pennellii vs Solanum tuberosum
Sopen12g00ATG-----------------------------------------------&PGSC0003DMATGGTGAGTTTCTTTTTCTTTTATTCATTTCTGTGTTTTGTGTTGCTTAT	N0.HOG0002393.kaks	1.02073	0.928828	1.09894	1386	312.623	1073.38	1048	219.561	828.439	Sopen	PGSC	SPE	STU	Solanum pennellii	Solanum tuberosum	SPE_STU	Solanum pennellii vs Solanum tuberosum
Sopen12g00ATGCATCATCTTTGCTCTCCCACTGAAGCTTTTGCTTTGCTTCAATTCAA&PGSC0003DMATGC----------------------------------------------	N0.HOG0002393.kaks	0.99528	1.0176	0.978063	1470	310.836	1159.16	1078	231.959	846.041	Sopen	PGSC	SPE	STU	Solanum pennellii	Solanum tuberosum	SPE_STU	Solanum pennellii vs Solanum tuberosum
Sopen12g00ATGCATCATCTTTGCTCTCCCACTGAAGCTTTTGCTTTGCTTCAATTCAA&PGSC0003DM--------------------------------------------------	N0.HOG0002393.kaks	0.996847	1.012	0.985026	1971	410.112	1560.89	1476	310.802	1165.2	Sopen	PGSC	SPE	STU	Solanum pennellii	Solanum tuberosum	SPE_STU	Solanum pennellii vs Solanum tuberosum
Sopen12g00ATGCATCATCTTTGCTCTCCCACTGAAGCTTTTGCTTTGCTTCAATTCAA&PGSC0003DMATG-------TTTGCTCTCCCACTGAAGCTTTTGCTTTGCTTCACTTCAA	N0.HOG0002393.kaks	0.974827	1.09561	0.889757	2031	423.285	1607.72	1492	340.681	1151.32	Sopen	PGSC	SPE	STU	Solanum pennellii	Solanum tuberosum	SPE_STU	Solanum pennellii vs Solanum tuberosum
PGSC0003DMATGTTAACCGGTCATGTTATCGGATTGGACCTTAGTTGCAGTCTGCTT--&PGSC0003DMATGTTAACTGGTCATGTTATCGGATTGGACCTTAGTTGCAGTCTGCTTAA	N0.HOG0002393.kaks	0.946801	1.21362	0.780145	1629	324.793	1304.21	1131	273.672	857.328	PGSC	PGSC	STU	STU	Solanum tuberosum	Solanum tuberosum	STU_STU	Solanum tuberosum vs Solanum tuberosum
PGSC0003DM--------------------------------------------------&PGSC0003DMATGGTGAGTTTCTTTTTCTTTTATTCATTTCTGTGTTTTGTGTTGCTTAT	N0.HOG0002393.kaks	1.00925	0.969709	1.04078	756	176.908	579.092	549	124.577	424.423	PGSC	PGSC	STU	STU	Solanum tuberosum	Solanum tuberosum	STU_STU	Solanum tuberosum vs Solanum tuberosum
PGSC0003DM--------------------------------------------------&PGSC0003DMATGCGGAAATTGAATTTTGGAAATAATCATTTCACCGGCTATAATCCTTC	N0.HOG0002393.kaks	0.990185	1.03414	0.957497	909	202.989	706.011	688	158.882	529.118	PGSC	PGSC	STU	STU	Solanum tuberosum	Solanum tuberosum	STU_STU	Solanum tuberosum vs Solanum tuberosum
PGSC0003DMA-------------------------------------------------&PGSC0003DMATGTTAACTGGTCATGTTATCGGATTGGACCTTAGTTGCAGTCTGCTTAA	N0.HOG0002393.kaks	0.991066	1.03174	0.960574	1413	310.323	1102.68	1033	234.069	798.931	PGSC	PGSC	STU	STU	Solanum tuberosum	Solanum tuberosum	STU_STU	Solanum tuberosum vs Solanum tuberosum
PGSC0003DMA-------------------------------------------------&PGSC0003DMATGTCTAGTCTAACAGTGTTGGACTTAAGAAGGAACAATTTCACAGGGAG	N0.HOG0002393.kaks	1.01692	0.939767	1.08209	657	144.059	512.941	517	106.533	410.467	PGSC	PGSC	STU	STU	Solanum tuberosum	Solanum tuberosum	STU_STU	Solanum tuberosum vs Solanum tuberosum
PGSC0003DMA-------------------------------------------------&PGSC0003DMATGGGATGTTTCCTTTTCTTTTCTTCATTTCTCTGTTTTGTGTTGCTAAT	N0.HOG0002393.kaks	1.03678	0.88703	1.16882	2772	680.775	2091.23	2039	444.187	1594.81	PGSC	PGSC	STU	STU	Solanum tuberosum	Solanum tuberosum	STU_STU	Solanum tuberosum vs Solanum tuberosum
PGSC0003DMATG-----------------------------------------------&PGSC0003DMATGATGGAGACTGAAGAAAACATTGTAACTGTTGGTGCTGGCATAGCTGG	N0.HOG0002393.kaks	1.00459	0.982544	1.02244	1212	252.377	959.623	904	184.956	719.044	PGSC	PGSC	STU	STU	Solanum tuberosum	Solanum tuberosum	STU_STU	Solanum tuberosum vs Solanum tuberosum
PGSC0003DMATG-----------------------------------------------&PGSC0003DMATGGGATGTTTCCTTTTCTTTTCTTCATTTCTCTGTTTTGTGTTGCTAAT	N0.HOG0002393.kaks	1.00133	0.995453	1.0059	3123	705.163	2417.84	2301	517.196	1783.8	PGSC	PGSC	STU	STU	Solanum tuberosum	Solanum tuberosum	STU_STU	Solanum tuberosum vs Solanum tuberosum
PGSC0003DMATG-----------------------------------------------&PGSC0003DMATGTTTGCTCTCCCACTGAAGCTTTTGCTTTGCTTCACTTCAAACAATCC	N0.HOG0002393.kaks	1.00147	0.994811	1.0067	2283	505.024	1777.98	1697	373.447	1323.55	PGSC	PGSC	STU	STU	Solanum tuberosum	Solanum tuberosum	STU_STU	Solanum tuberosum vs Solanum tuberosum
PGSC0003DMATGT----------------------------------------------&PGSC0003DMATGTCTAGTCTAACAGTGTTGGACTTAAGAAGGAACAATTTCACAGGGAG	N0.HOG0002393.kaks	0.976754	1.08278	0.90208	837	183.512	653.488	607	144.101	462.899	PGSC	PGSC	STU	STU	Solanum tuberosum	Solanum tuberosum	STU_STU	Solanum tuberosum vs Solanum tuberosum
PGSC0003DMA-------------------------------------------------&PGSC0003DMATGGGATGTTTCCTTTTCTTTTCTTCATTTCTCTGTTTTGTGTTGCTAAT	N0.HOG0002393.kaks	0.998595	1.00541	0.993221	2877	593.077	2283.92	2156	446.852	1709.15	PGSC	PGSC	STU	STU	Solanum tuberosum	Solanum tuberosum	STU_STU	Solanum tuberosum vs Solanum tuberosum
PGSC0003DMATGGTGA-GTTTCTTTTTCTTTTATTCATTTCTGTGTTTTGTGTTGCTTA&PGSC0003DMATGG-GATGTTTCCTTTTCTTTTCTTCATTTCTCTGTTTTGTGTTGCTAA	N0.HOG0002393.kaks	0.993845	1.02511	0.969506	2697	531.019	2165.98	2013	406.295	1606.7	PGSC	PGSC	STU	STU	Solanum tuberosum	Solanum tuberosum	STU_STU	Solanum tuberosum vs Solanum tuberosum
CAN.T403.1ATGG----------------------------------------------&Peaxi162ScATGGGAAGCATCAAGGAAAATTGCCATGTTCTTCTTGTAAGTTTCCCAGC	N0.HOG0002433.kaks	1.05193	0.802322	1.31111	693	144.184	548.816	484	80.7939	403.206	CAN	Peaxi	CAN	PAX	Capsicum annuum	Petunia axillaris	CAN_PAX	Capsicum annuum vs Petunia axillaris
CAN.T403.1ATGGCTTGGGTAGGGTTAGTGGCCAAGAGCATTCATATC-----------&Solyc12g09ATGGC-------------------------------ATCTTTGAATGATG	N0.HOG0002433.kaks	0.995851	1.0164	0.97978	639	128.994	510.006	455	93.3566	361.643	CAN	Solyc	CAN	SLY	Capsicum annuum	Solanum lycopersicum	CAN_SLY	Capsicum annuum vs Solanum lycopersicum
CAN.T403.1ATGGCTTGGGTAGGGTTAGTG-----------------------------&Sopen09g03ATG---------------GTGCAACCCCATGTCCTATTGGTGACATTTCC	N0.HOG0002433.kaks	1.00788	0.971929	1.03699	639	140.018	498.982	475	101.161	373.839	CAN	Sopen	CAN	SPE	Capsicum annuum	Solanum pennellii	CAN_SPE	Capsicum annuum vs Solanum pennellii
CAN.T403.1ATGG----------------------------------------------&PGSC0003DMATGGTGAAGCCTCATGTTATTTTAACAACATTTCCAGCACAAGGTCATAT	N0.HOG0002433.kaks	0.982018	1.07701	0.9118	1053	199.335	853.665	777	158.415	618.585	CAN	PGSC	CAN	STU	Capsicum annuum	Solanum tuberosum	CAN_STU	Capsicum annuum vs Solanum tuberosum
Nitab4.5_0ATGCAT-----------------------TGGATTGGT--------AATG&Solyc01g06ATG-ATTGAGATTAGTTTGAAGAATTATATGGATTGGTTGAACTTAAATG	N0.HOG0002433.kaks	1.02266	0.917511	1.11461	561	120.918	440.082	401	79.302	321.698	Nitab	Solyc	NTA	SLY	Nicotiana tabacum	Solanum lycopersicum	NTA_SLY	Nicotiana tabacum vs Solanum lycopersicum
Nitab4.5_0ATG-------CATTGGATTGGTAATGGATGGAGGAAAAAAGGAGAAGAAT&PGSC0003DMATGGTGCAACC---------------------------------------	N0.HOG0002433.kaks	0.993002	1.02669	0.967192	987	205.06	781.94	726	154.86	571.14	Nitab	PGSC	NTA	STU	Nicotiana tabacum	Solanum tuberosum	NTA_STU	Nicotiana tabacum vs Solanum tuberosum
Nitab4.5_0ATGG---------------------------------CAAAACTGAAAGA&Peaxi162ScATGGTGCAGCCTCATGTCATCTTAACAACATTTCCAGCA-----------	N0.HOG0002433.kaks	1.02407	0.918483	1.11496	774	176.432	597.568	566	118.502	447.498	Nitab	Peaxi	NTA	PAX	Nicotiana tabacum	Petunia axillaris	NTA_PAX	Nicotiana tabacum vs Petunia axillaris
Nitab4.5_0ATGGCAAAACTGAAAGATAATTGTCATGTTCTTCTTGTAACTTTCCCATC&PGSC0003DMATGG----------------------------------------------	N0.HOG0002433.kaks	1.0008	0.997006	1.0038	519	109.136	409.864	384	80.5059	303.494	Nitab	PGSC	NTA	STU	Nicotiana tabacum	Solanum tuberosum	NTA_STU	Nicotiana tabacum vs Solanum tuberosum
Nitab4.5_0ATGGCCAAAATGAAAGAAAATTGC-----CATGTTCTTCTTGTAACTTTC&Peaxi162ScATGG-----------------TGCAGCCTCATGT----------------	N0.HOG0002433.kaks	1.02712	0.896992	1.14507	795	165.671	629.329	585	109.351	475.649	Nitab	Peaxi	NTA	PAX	Nicotiana tabacum	Petunia axillaris	NTA_PAX	Nicotiana tabacum vs Petunia axillaris
Nitab4.5_0ATGGCCAAAATGAAAGAAAATTGCCATGTTCTTCTTGTAACTTTCCCAT-&Solyc09g09ATGG-------------------------------TGCAAC---CCCATG	N0.HOG0002433.kaks	0.964831	1.16113	0.830938	837	149.954	687.046	623	129.6	493.4	Nitab	Solyc	NTA	SLY	Nicotiana tabacum	Solanum lycopersicum	NTA_SLY	Nicotiana tabacum vs Solanum lycopersicum
Nitab4.5_0ATG-----------------------------------------------&Solyc09g09ATGGTGCAACCCCATGTCCTATTGGTGACATTTCCTGCACAAGGTCATAT	N0.HOG0002433.kaks	1.00585	0.976916	1.02962	1056	213.466	842.534	808	159.564	648.436	Nitab	Solyc	NTA	SLY	Nicotiana tabacum	Solanum lycopersicum	NTA_SLY	Nicotiana tabacum vs Solanum lycopersicum
Nitab4.5_0ATG-----------------------------------------------&Sopen09g03ATGGTGCAACCCCATGTCCTATTGGTGACATTTCCTGCACAAGGTCATAT	N0.HOG0002433.kaks	0.986598	1.07208	0.920263	1263	198.002	1065	940	157.987	782.013	Nitab	Sopen	NTA	SPE	Nicotiana tabacum	Solanum pennellii	NTA_SPE	Nicotiana tabacum vs Solanum pennellii
Nitab4.5_0ATG-------------------------------TCACAACTTTGTAAAT&PGSC0003DMATGGAGCTTGGAGCTCGTTGGTTGTCTTGTTGTTTC--------------	N0.HOG0002433.kaks	0.963242	1.14857	0.838642	717	142.209	574.791	541	123.243	417.757	Nitab	PGSC	NTA	STU	Nicotiana tabacum	Solanum tuberosum	NTA_STU	Nicotiana tabacum vs Solanum tuberosum
Nitab4.5_0--------------------------------------------------&PGSC0003DMATGGTGAAGCCTCATGTTATTTTAACAACATTTCCAGCACAAGGTCATAT	N0.HOG0002433.kaks	1.04005	0.835591	1.24469	1605	314.405	1290.6	1191	194.948	996.052	Nitab	PGSC	NTA	STU	Nicotiana tabacum	Solanum tuberosum	NTA_STU	Nicotiana tabacum vs Solanum tuberosum
Peaxi162ScATGGAAAAATTAACGAATGAA----------------TGCCATGTTCTTC&Solyc07g00ATG-------------ATGAACTTGAAGAAGAATAATTGTCATGTTCTTC	N0.HOG0002433.kaks	0.99848	1.00488	0.993632	846	201.026	644.974	454	108.406	345.594	Peaxi	Solyc	PAX	SLY	Petunia axillaris	Solanum lycopersicum	PAX_SLY	Petunia axillaris vs Solanum lycopersicum
Peaxi162ScATGGAAAAATTAACGAATGAATGC-------------------CATGTTC&Sopen12g03ATGG-------------------CATCTTTGAATGATGATTGTCATGTTC	N0.HOG0002433.kaks	1.00173	0.99351	1.00827	684	143.974	540.026	509	106.443	402.557	Peaxi	Sopen	PAX	SPE	Petunia axillaris	Solanum pennellii	PAX_SPE	Petunia axillaris vs Solanum pennellii
Peaxi162ScATGGAAAAATTAACGAATGAATGCCATGTTCTTCTTGTGTCATTCCCACA&PGSC0003DMATGGA---------------------------------------------	N0.HOG0002433.kaks	0.999538	1.00203	0.997511	480	88.8612	391.139	348	64.5553	283.445	Peaxi	PGSC	PAX	STU	Petunia axillaris	Solanum tuberosum	PAX_STU	Petunia axillaris vs Solanum tuberosum
Peaxi162ScATG--GAA---------------AACTTGAAGAATGATTGCCATGTTCTT&Solyc12g09ATGATGAAGCCTCATGTTATTGTAAC------------------------	N0.HOG0002433.kaks	0.987758	1.05205	0.938888	2214	421.574	1792.43	1644	329.333	1314.67	Peaxi	Solyc	PAX	SLY	Petunia axillaris	Solanum lycopersicum	PAX_SLY	Petunia axillaris vs Solanum lycopersicum
Peaxi162ScATG------------GAAAACTTGAAGAATGATTGCCATGTTCTTCTTGT&Solyc12g09ATGGCATCTTTGAATGA------------TGATTGTCATGTTCTT-----	N0.HOG0002433.kaks	0.978276	1.11083	0.880669	2370	388.407	1981.59	1784	324.774	1459.23	Peaxi	Solyc	PAX	SLY	Petunia axillaris	Solanum lycopersicum	PAX_SLY	Petunia axillaris vs Solanum lycopersicum
Peaxi162ScATG------------GAAAACTTGAAGAATGATTGCCATGTTCTTCTTGT&Sopen12g03ATGGCATCTTTGAATGA------------TGATTGTCATGTTCTT-----	N0.HOG0002433.kaks	0.99392	1.03084	0.964186	2343	385.834	1957.17	1750	297.069	1452.93	Peaxi	Sopen	PAX	SPE	Petunia axillaris	Solanum pennellii	PAX_SPE	Petunia axillaris vs Solanum pennellii
Peaxi162ScATGGAAAACTTGAAGAATGATTGCCATGTTCTTCTTGTAACATTTCCAGG&PGSC0003DMATGGA---------------------------------------------	N0.HOG0002433.kaks	0.978902	1.09884	0.890851	2265	398.434	1866.57	1670	322.804	1347.2	Peaxi	PGSC	PAX	STU	Petunia axillaris	Solanum tuberosum	PAX_STU	Petunia axillaris vs Solanum tuberosum
Peaxi162ScATG------------GAAAACTTGAAGAATGATTGCCATGTTCTTCTTGT&PGSC0003DMATGGCATCTTTGAATGA------------TGATTGTCATGTTCTTGTTGT	N0.HOG0002433.kaks	0.977401	1.10768	0.882387	2637	457.427	2179.57	1951	374.872	1576.13	Peaxi	PGSC	PAX	STU	Petunia axillaris	Solanum tuberosum	PAX_STU	Petunia axillaris vs Solanum tuberosum
Peaxi162ScATGGTGCAGCCTCATGTCATCTTAACAACATTTCCAGCACAAGGCCATAT&Solyc01g06ATG-----------------------------------------------	N0.HOG0002433.kaks	1.02305	0.897083	1.14042	630	115.296	514.704	462	75.849	386.151	Peaxi	Solyc	PAX	SLY	Petunia axillaris	Solanum lycopersicum	PAX_SLY	Petunia axillaris vs Solanum lycopersicum
Peaxi162ScATGGTGCAGCCTCATGTCATCTTAACAACATTTCCAGCACAAGGCCATAT&PGSC0003DMATGGTGCAACCCCATGTCCTCTTGGTGACATTTCCCGCACAAGGTCATAT	N0.HOG0002433.kaks	0.999537	1.00182	0.997716	1167	236.273	930.727	873	177.071	695.929	Peaxi	PGSC	PAX	STU	Petunia axillaris	Solanum tuberosum	PAX_STU	Petunia axillaris vs Solanum tuberosum
Peaxi162ScATGGTGCAGCCTCATGTCATCTTAACAACATTTCCAGCACAAGGCCATAT&PGSC0003DMATGGTGAAGCCTCATGTTATTTTAACAACATTTCCAGCACAAGGTCATAT	N0.HOG0002433.kaks	0.985135	1.06139	0.928155	1644	320.47	1323.53	1184	244.97	939.03	Peaxi	PGSC	PAX	STU	Petunia axillaris	Solanum tuberosum	PAX_STU	Petunia axillaris vs Solanum tuberosum
Peaxi162ScAT------------GGAAACGTTGAAAGATAATTGCCATGTTCTTCTTGT&Peaxi162ScATGGGAAGCATCAAGGAA------------AATTGCCATGTTCTTCTTGT	N0.HOG0002433.kaks	1.00789	0.971808	1.03713	768	168.021	599.979	536	113.958	422.042	Peaxi	Peaxi	PAX	PAX	Petunia axillaris	Petunia axillaris	PAX_PAX	Petunia axillaris vs Petunia axillaris
Peaxi162ScATG---------------------------GGAAGCATCAAGGAAAATTG&Solyc12g09ATGATGAAGCCTCATGTTATTGTAACAACA--------------------	N0.HOG0002433.kaks	1.01316	0.945728	1.0713	765	149.276	615.724	554	102.236	451.764	Peaxi	Solyc	PAX	SLY	Petunia axillaris	Solanum lycopersicum	PAX_SLY	Petunia axillaris vs Solanum lycopersicum
Peaxi162ScATGGGAAGCATCAAGGAAAATTGCCATGTTCTTCTTGTAAGTTT-----C&Sopen09g03ATGG---------------------------------------TGCAACC	N0.HOG0002433.kaks	0.993036	1.02785	0.966129	819	163.838	655.162	604	124.193	479.807	Peaxi	Sopen	PAX	SPE	Petunia axillaris	Solanum pennellii	PAX_SPE	Petunia axillaris vs Solanum pennellii
Peaxi162ScATGG----------------------------------------GAAGCA&Sopen12g03ATGGATGAAAAAAAATCCATTGATAATTTTCCAAAGGGGTTAATGAA---	N0.HOG0002433.kaks	0.994778	1.02302	0.97239	732	135.342	596.658	528	99.8714	428.129	Peaxi	Sopen	PAX	SPE	Petunia axillaris	Solanum pennellii	PAX_SPE	Petunia axillaris vs Solanum pennellii
Peaxi162ScATGGGAAGCATCAAGGAAAATTGC---------------------CATGT&PGSC0003DMATGG-----------------TGCAACCCCATGTCCTCTTGGTGACAT--	N0.HOG0002433.kaks	0.99435	1.02078	0.974107	993	212.286	780.714	716	156.249	559.751	Peaxi	PGSC	PAX	STU	Petunia axillaris	Solanum tuberosum	PAX_STU	Petunia axillaris vs Solanum tuberosum
Solyc01g06ATGATTGAGATTAGTTTGAAGAA---------------------------&Solyc12g09ATGAT---------------GAAGCCTCATGTTATTGTAACAACATTTCC	N0.HOG0002433.kaks	1.01219	0.947308	1.06849	621	116.699	504.301	420	74.7678	345.232	Solyc	Solyc	SLY	SLY	Solanum lycopersicum	Solanum lycopersicum	SLY_SLY	Solanum lycopersicum vs Solanum lycopersicum
Solyc01g06ATGATTGAGATTAGTTTGAAGAATTATATGGATTGGTTGAACTTAAATGA&PGSC0003DMATG-----------------------------------------------	N0.HOG0002433.kaks	1.03647	0.858499	1.2073	327	67.0049	259.995	244	42.9228	201.077	Solyc	PGSC	SLY	STU	Solanum lycopersicum	Solanum tuberosum	SLY_STU	Solanum lycopersicum vs Solanum tuberosum
Solyc07g00A-------------TGATGAACTTGAAGAAGAATAATTGTCATGTTCTTC&Solyc12g09ATGGCATCTTTGAATGATG----------------ATTGTCATGTTCTTG	N0.HOG0002433.kaks	0.524599	0.604288	0.868127	684	172.781	511.219	245	68.6545	176.345	Solyc	Solyc	SLY	SLY	Solanum lycopersicum	Solanum lycopersicum	SLY_SLY	Solanum lycopersicum vs Solanum lycopersicum
Solyc07g00ATG---------------------------------------ATGAACTT&Sopen12g03ATGGATGAAAAAAAATCCATTGATAATTTTCCAAAGGGGTTAATGAA---	N0.HOG0002433.kaks	0.976898	1.09758	0.890043	819	156.775	662.225	612	128.583	483.417	Solyc	Sopen	SLY	SPE	Solanum lycopersicum	Solanum pennellii	SLY_SPE	Solanum lycopersicum vs Solanum pennellii
Solyc07g00ATGATGAACTTGAAGAAGAATAATTGTCATGTTCTTCTTGTG--------&PGSC0003DMATG------------------------------------GTGCAACCCCA	N0.HOG0002433.kaks	1.01668	0.936486	1.08564	993	206.565	786.435	748	145.717	602.283	Solyc	PGSC	SLY	STU	Solanum lycopersicum	Solanum tuberosum	SLY_STU	Solanum lycopersicum vs Solanum tuberosum
Solyc07g00ATGATGAACTTGAAGAAGAATAATTGTCATGTTCTTCTTGTGTCATATCC&PGSC0003DMATG-----------------------------------------------	N0.HOG0002433.kaks	0.947566	1.21014	0.78302	639	127.603	511.397	470	113.578	356.422	Solyc	PGSC	SLY	STU	Solanum lycopersicum	Solanum tuberosum	SLY_STU	Solanum lycopersicum vs Solanum tuberosum
Solyc07g00ATGATGAACTTGAAGAAGAATAATTGTCATGTTCTTCTTGTGTCATATCC&PGSC0003DMATGGTGAA------------------------------------------	N0.HOG0002433.kaks	1.01063	0.948058	1.066	1323	224.71	1098.29	975	157.001	817.999	Solyc	PGSC	SLY	STU	Solanum lycopersicum	Solanum tuberosum	SLY_STU	Solanum lycopersicum vs Solanum tuberosum
Solyc09g09ATGGTGCAACCCCATGTCCTATTGGTGACATTTCCTGCACAAGGTCATAT&Sopen09g03ATGGTGCAACCCCATGTCCTATTGGTGACATTTCCTGCACAAGGTCATAT	N0.HOG0002433.kaks	0.00732663	0.0427923	0.171214	1401	353.149	1047.85	22	14.5887	7.41133	Solyc	Sopen	SLY	SPE	Solanum lycopersicum	Solanum pennellii	SLY_SPE	Solanum lycopersicum vs Solanum pennellii
Solyc12g09ATG----------ATGAAGCCTCATGTTATTGTAACAACATTTCCAGCAC&Solyc12g09ATGGCATCTTTGAATGA---------------------------------	N0.HOG0002433.kaks	0.991677	1.03437	0.958724	849	165.511	683.489	589	118.771	470.229	Solyc	Solyc	SLY	SLY	Solanum lycopersicum	Solanum lycopersicum	SLY_SLY	Solanum lycopersicum vs Solanum lycopersicum
Solyc12g09ATGATGAAGCCTCATGTTATTGTAACAACATTTCCAGCACAAGGTCATAT&Sopen07g00ATGCT------------------------------------AGGTCACAT	N0.HOG0002433.kaks	0.994229	1.02437	0.970575	774	148.195	625.805	556	109.05	446.95	Solyc	Sopen	SLY	SPE	Solanum lycopersicum	Solanum pennellii	SLY_SPE	Solanum lycopersicum vs Solanum pennellii
Solyc12g09ATGATGAAGCCTCATGTTATTGTAACAAC-------------------AT&PGSC0003DMATGGTG-------------------CAACCCCATGTCCTCTTGGTGACAT	N0.HOG0002433.kaks	1.03464	0.8604	1.20251	1086	215.914	870.086	790	135.139	654.861	Solyc	PGSC	SLY	STU	Solanum lycopersicum	Solanum tuberosum	SLY_STU	Solanum lycopersicum vs Solanum tuberosum
Solyc12g09ATGGCATCTTTGAATGATGATTGTCATGTTCTTGTTGTTTCGTTTACCGG&Sopen12g03ATGGCATCTTTGAATGATGATTGTCATGTTCTTGTTGTTTCGTTTACCGG	N0.HOG0002433.kaks	0.0114874	0.0469961	0.244433	1380	287.702	1092.3	25	12.9667	12.0333	Solyc	Sopen	SLY	SPE	Solanum lycopersicum	Solanum pennellii	SLY_SPE	Solanum lycopersicum vs Solanum pennellii
Solyc12g09ATGGCATCTTTGAATGATGATTGTCATGTTCTTGTTGTTTCGTTTACCGG&PGSC0003DMATG-----------------------------------------------	N0.HOG0002433.kaks	1.03586	0.863675	1.19936	447	93.0899	353.91	325	58.4559	266.544	Solyc	PGSC	SLY	STU	Solanum lycopersicum	Solanum tuberosum	SLY_STU	Solanum lycopersicum vs Solanum tuberosum
Sopen07g00ATG---------------------------------------------CT&Sopen12g03ATGGATGAAAAAAAATCCATTGATAATTTTCCAAAGGGGTTAATGAAT--	N0.HOG0002433.kaks	1.03238	0.878589	1.17504	744	156.634	587.366	554	102.473	451.527	Sopen	Sopen	SPE	SPE	Solanum pennellii	Solanum pennellii	SPE_SPE	Solanum pennellii vs Solanum pennellii
Sopen07g00ATGCTAGGTCACATAAATCCATGCCTTCAATTTGCCAAGAGATTGGTCAA&PGSC0003DMATG-----------------------------------------------	N0.HOG0002433.kaks	1.04986	0.795386	1.31994	504	98.7581	405.242	363	56.5753	306.425	Sopen	PGSC	SPE	STU	Solanum pennellii	Solanum tuberosum	SPE_STU	Solanum pennellii vs Solanum tuberosum
Sopen09g03ATGGTGCAACCCCATGTCCTATTGGTGACATTTCCTGCACAAGGTCATAT&PGSC0003DMATGG----------------------------------------------	N0.HOG0002433.kaks	1.05345	0.802769	1.31227	966	205.976	760.024	662	113.315	548.685	Sopen	PGSC	SPE	STU	Solanum pennellii	Solanum tuberosum	SPE_STU	Solanum pennellii vs Solanum tuberosum
Sopen12g03ATGG---------ATGAAAAAAAATCCATTGAT-----------------&PGSC0003DMATGGCATCTTTGAATGA------------TGATTGTCATGTTCTTGTTGT	N0.HOG0002433.kaks	1.02115	0.917309	1.11321	999	203.501	795.499	717	133.979	583.021	Sopen	PGSC	SPE	STU	Solanum pennellii	Solanum tuberosum	SPE_STU	Solanum pennellii vs Solanum tuberosum
CAN.T1366.ATG-----------------------------------------------&CAN.T1366.ATGTTGAAACTTGACCACCAAGGCGAGCAAGTAAGTCATGACATTGTGCA	N0.HOG0002440.kaks	1.02114	0.895073	1.14084	879	147.379	731.621	638	95.7471	542.253	CAN	CAN	CAN	CAN	Capsicum annuum	Capsicum annuum	CAN_CAN	Capsicum annuum vs Capsicum annuum
CAN.T1366.ATGAGAAAATTATGCACGTTAGAATTAGTTAGTAATCTCAAGATCAATTC&CAN.T5203.A-------------------------------------------------	N0.HOG0002440.kaks	1.00245	0.990984	1.01157	708	151.262	556.738	528	111.788	416.212	CAN	CAN	CAN	CAN	Capsicum annuum	Capsicum annuum	CAN_CAN	Capsicum annuum vs Capsicum annuum
CAN.T1366.--------------------------------------------------&Nitab4.5_0ATGGCCTCAATCTGGCAAGTTCTTGTACTAGTTGTAATAGTCCTATACAT	N0.HOG0002440.kaks	1.09957	0.647488	1.69821	1017	223.997	793.003	715	101.967	613.033	CAN	Nitab	CAN	NTA	Capsicum annuum	Nicotiana tabacum	CAN_NTA	Capsicum annuum vs Nicotiana tabacum
CAN.T1366.--------------------------------------------------&Peaxi162ScATGGCTTCTGTTTGGCAAGTCCTTGCAGTAGCTGCAGTAGTTCTATATGT	N0.HOG0002440.kaks	1.04624	0.816289	1.2817	669	134.521	534.479	496	81.4123	414.588	CAN	Peaxi	CAN	PAX	Capsicum annuum	Petunia axillaris	CAN_PAX	Capsicum annuum vs Petunia axillaris
CAN.T1366.ATGAGAAAATTATGCACGTTAGAATTAGTTAGTAATCTCAAGATCAATTC&Sopen04g00ATG-----------------------------------------------	N0.HOG0002440.kaks	1.00918	0.965267	1.04549	714	149.202	564.798	512	103.274	408.726	CAN	Sopen	CAN	SPE	Capsicum annuum	Solanum pennellii	CAN_SPE	Capsicum annuum vs Solanum pennellii
CAN.T1366.ATGA----------------------------------------------&Sopen12g03ATGAAACTTCCTCCAGGCCCTAAAGGGTTTCCAATTACAGGAAATCTCCA	N0.HOG0002440.kaks	0.989547	1.04241	0.949289	924	182.721	741.279	687	141.616	545.384	CAN	Sopen	CAN	SPE	Capsicum annuum	Solanum pennellii	CAN_SPE	Capsicum annuum vs Solanum pennellii
CAN.T1366.ATGAAAGAAAAGAAAAAACTTCCCCCCGGCCCAAAAGGGCTACCAATTAT&Peaxi162ScATGA----------------------------------------------	N0.HOG0002440.kaks	1.01236	0.953979	1.0612	798	168.972	629.028	590	119.18	470.82	CAN	Peaxi	CAN	PAX	Capsicum annuum	Petunia axillaris	CAN_PAX	Capsicum annuum vs Petunia axillaris
CAN.T1366.ATGAAAGAAAAGAAAAAACTTCCCCCCGGCCCAAAAGGGCTACCAATTAT&Sopen04g00ATGAA---------------------------------------------	N0.HOG0002440.kaks	0.953425	1.18384	0.805365	852	172.219	679.781	611	146.21	464.79	CAN	Sopen	CAN	SPE	Capsicum annuum	Solanum pennellii	CAN_SPE	Capsicum annuum vs Solanum pennellii
CAN.T1366.ATGAA---------------------------------------------&PGSC0003DMATGAAGAAATTACAAAAGGAGTTGGAACAAGTAGTTGGAATGAATAGAAT	N0.HOG0002440.kaks	1.01245	0.953768	1.06153	1584	336.052	1247.95	991	200.525	790.475	CAN	PGSC	CAN	STU	Capsicum annuum	Solanum tuberosum	CAN_STU	Capsicum annuum vs Solanum tuberosum
CAN.T1366.ATG-----------------------------------------------&CAN.T1366.ATGTTGAAACTTGACCACCAAGGCGAGCAAGTAAGTCATGACATTGTGCA	N0.HOG0002440.kaks	0.989594	1.04731	0.944891	1143	206.075	936.925	841	158.8	682.2	CAN	CAN	CAN	CAN	Capsicum annuum	Capsicum annuum	CAN_CAN	Capsicum annuum vs Capsicum annuum
CAN.T1366.ATGTTGAAACTTGACCACCAAGGCGAGCAAGTAAGTCATGACATTGTGCA&CAN.T6746.A-------------------------------------------------	N0.HOG0002440.kaks	0.974137	1.09334	0.890973	960	208.286	751.714	684	162.256	521.744	CAN	CAN	CAN	CAN	Capsicum annuum	Capsicum annuum	CAN_CAN	Capsicum annuum vs Capsicum annuum
CAN.T1366.AT----------------GTT-----------------------------&Nitab4.5_0ATGGCCTCAATCTGGCAAGTTCTTGTACTAGTTGTAATAGTCCTATACAT	N0.HOG0002440.kaks	0.980972	1.06819	0.918352	1011	220.578	790.422	727	169.431	557.569	CAN	Nitab	CAN	NTA	Capsicum annuum	Nicotiana tabacum	CAN_NTA	Capsicum annuum vs Nicotiana tabacum
CAN.T1366.ATGTTGAAACTTGACCACCAAGGCGAGCAAGTAAGTCATGACATTGTGCA&Peaxi162ScATG-----------------------------------------------	N0.HOG0002440.kaks	0.991031	1.0336	0.958816	747	157.398	589.602	534	116.298	417.702	CAN	Peaxi	CAN	PAX	Capsicum annuum	Petunia axillaris	CAN_PAX	Capsicum annuum vs Petunia axillaris
CAN.T5203.ATG-----------------------------------------------&CAN.T6746.ATGAATATCATGCAATCTGGAAAAGCTGAGTTTGAGTTTGATCGTCGCAA	N0.HOG0002440.kaks	1.00009	0.999683	1.00041	648	145.75	502.25	478	107.479	370.521	CAN	CAN	CAN	CAN	Capsicum annuum	Capsicum annuum	CAN_CAN	Capsicum annuum vs Capsicum annuum
CAN.T5203.ATGGACACCTCAG-------------------------------------&Nitab4.5_0ATGG---CCTCAATCTGGCAAGTTCTTGTACTAGTTGTAATAGTCCTATA	N0.HOG0002440.kaks	1.07269	0.757208	1.41664	804	185.25	618.75	589	102.762	486.238	CAN	Nitab	CAN	NTA	Capsicum annuum	Nicotiana tabacum	CAN_NTA	Capsicum annuum vs Nicotiana tabacum
CAN.T5203.ATGGACACCTCAGCAACAACAATTGACTGGATTTTCACTGAACTTATAAG&Peaxi162ScATG-----------------------------------------------	N0.HOG0002440.kaks	0.993311	1.02825	0.966024	471	90.1813	380.819	335	65.9535	269.047	CAN	Peaxi	CAN	PAX	Capsicum annuum	Petunia axillaris	CAN_PAX	Capsicum annuum vs Petunia axillaris
Nitab4.5_0ATGGCCTCAATTTGGCAAGTTCTTTCACTAGTTGTAATAGTCCTATACAT&Sopen12g03ATG-----------------------------------------------	N0.HOG0002440.kaks	0.166257	0.26673	0.623313	1155	239.283	915.717	180	53.17	126.83	Nitab	Sopen	NTA	SPE	Nicotiana tabacum	Solanum pennellii	NTA_SPE	Nicotiana tabacum vs Solanum pennellii
Nitab4.5_0ATGGCCTCAATTTGGCAAGTTCTTTCACTAGTTGTAATAGTCCTATACAT&PGSC0003DMATGG----------------------------------------------	N0.HOG0002440.kaks	0.986777	1.04927	0.940445	990	209.491	780.509	710	157.643	552.357	Nitab	PGSC	NTA	STU	Nicotiana tabacum	Solanum tuberosum	NTA_STU	Nicotiana tabacum vs Solanum tuberosum
Nitab4.5_0ATGGCCTCAATCTGGCAAGTTCTTGTACTAGTTGTAATAGTCCTATACAT&PGSC0003DMATG---------------------GTATTAG-------------------	N0.HOG0002440.kaks	0.991799	1.04131	0.952453	1110	183.854	926.146	815	140.569	674.431	Nitab	PGSC	NTA	STU	Nicotiana tabacum	Solanum tuberosum	NTA_STU	Nicotiana tabacum vs Solanum tuberosum
Peaxi162ScATG-----------------------------------------------&PGSC0003DMATGGCTTCAATATTCTTACAAGTTGTTGCACTACTTGTAGTGCTATACAT	N0.HOG0002440.kaks	1.01544	0.938458	1.08203	1131	226.799	904.201	839	157.891	681.109	Peaxi	PGSC	PAX	STU	Petunia axillaris	Solanum tuberosum	PAX_STU	Petunia axillaris vs Solanum tuberosum
Peaxi162ScATG-----------------------------------------------&PGSC0003DMATGAAGAAATTACAAAAGGAGTTGGAACAAGTAGTTGGAATGAATAGAAT	N0.HOG0002440.kaks	1.02141	0.920394	1.10976	1263	267.718	995.282	930	181.439	748.561	Peaxi	PGSC	PAX	STU	Petunia axillaris	Solanum tuberosum	PAX_STU	Petunia axillaris vs Solanum tuberosum
Peaxi162ScATG-----------------------------------------------&PGSC0003DMATGGTATTAGGCAAAAATCTCCATCAAGCTCTTCATCATATAGCAAAAAA	N0.HOG0002440.kaks	1.02382	0.911249	1.12353	795	168.197	626.803	576	111.048	464.952	Peaxi	PGSC	PAX	STU	Petunia axillaris	Solanum tuberosum	PAX_STU	Petunia axillaris vs Solanum tuberosum
Peaxi162ScATGGCTTCTGTTTGGCAAGTCCTTGCAGTAGCTGCAGTAGTTCTATATGT&Sopen12g03ATG-----------------------------------------------	N0.HOG0002440.kaks	1.04965	0.822085	1.27681	906	197.657	708.343	671	120.343	550.657	Peaxi	Sopen	PAX	SPE	Petunia axillaris	Solanum pennellii	PAX_SPE	Petunia axillaris vs Solanum pennellii
Peaxi162ScATG-----------------------------------------------&PGSC0003DMATGAAGAAATTACAAAAGGAGTTGGAACAAGTAGTTGGAATGAATAGAAT	N0.HOG0002440.kaks	1.0206	0.916641	1.11341	1311	259.794	1051.21	948	172.2	775.8	Peaxi	PGSC	PAX	STU	Petunia axillaris	Solanum tuberosum	PAX_STU	Petunia axillaris vs Solanum tuberosum
Sopen12g03ATGAA---------------------------------------------&PGSC0003DMATGAAGAAATTACAAAAGGAGTTGGAACAAGTAGTTGGAATGAATAGAAT	N0.HOG0002440.kaks	1.00665	0.973136	1.03444	1488	295.315	1192.68	1055	203.755	851.245	Sopen	PGSC	SPE	STU	Solanum pennellii	Solanum tuberosum	SPE_STU	Solanum pennellii vs Solanum tuberosum
PGSC0003DMATGGCTTCAATATTCTTA-----CAAGTT------------GTTGCACTA&PGSC0003DMATGGTTTC--------TATTTGGCAAGTTCTTGCAGTGATAGTTGC----	N0.HOG0002440.kaks	0.971112	1.12945	0.859809	1890	344.818	1545.18	1385	285.394	1099.61	PGSC	PGSC	STU	STU	Solanum tuberosum	Solanum tuberosum	STU_STU	Solanum tuberosum vs Solanum tuberosum
CAN.T1314.ATGACTTTTATTATGTGGACAACATTTATTTTGTCTGTAATTGTATTATT&Nitab4.5_0ATGGCTTT------------------------------------------	N0.HOG0002442.kaks	0.939435	1.19991	0.782922	966	224.613	741.387	549	153.172	395.828	CAN	Nitab	CAN	NTA	Capsicum annuum	Nicotiana tabacum	CAN_NTA	Capsicum annuum vs Nicotiana tabacum
CAN.T1314.ATGACTTTTATTATGTGGACAACATTTATTTTGTCTGTAATTGTATTATT&Solyc03g04--------------------------------------------------	N0.HOG0002442.kaks	0.917101	1.37551	0.666735	549	99.2817	449.718	398	99.0019	298.998	CAN	Solyc	CAN	SLY	Capsicum annuum	Solanum lycopersicum	CAN_SLY	Capsicum annuum vs Solanum lycopersicum
CAN.T1314.ATGACTTTTATTATGTGGACAACATTTATTTTGTCTGTAATTG-------&Solyc04g05ATGGCTTTTG---TGTGGGCAACATTCATTTT---------TGCTCTTAT	N0.HOG0002442.kaks	0.376236	0.455506	0.825974	1257	292.594	964.406	371	99.6653	271.335	CAN	Solyc	CAN	SLY	Capsicum annuum	Solanum lycopersicum	CAN_SLY	Capsicum annuum vs Solanum lycopersicum
CAN.T1314.ATGACTTTTATTATGTGGACAACATTTATTTTGTCTGTAATTG-------&Solyc04g05ATGGCTTTTG---TGTGGGCAACATTCATTTT---------TGCTCTTAT	N0.HOG0002442.kaks	0.376236	0.455506	0.825974	1257	292.594	964.406	371	99.6653	271.335	CAN	Solyc	CAN	SLY	Capsicum annuum	Solanum lycopersicum	CAN_SLY	Capsicum annuum vs Solanum lycopersicum
CAN.T1314.ATGACTTTTATTATGTGGACAACATTTATTTTGTCTGTAATTGTATTATT&Sopen04g02--------------------------------------------------	N0.HOG0002442.kaks	1.02516	0.90494	1.13285	1062	222.248	839.752	786	148.852	637.148	CAN	Sopen	CAN	SPE	Capsicum annuum	Solanum pennellii	CAN_SPE	Capsicum annuum vs Solanum pennellii
CAN.T1314.ATGACTTTTATTATGTGGACAACATTTATTTTGTCTGTAATTGTATTATT&PGSC0003DMATGGCTTTTG---TGTGGGCAACATTCATTTTGGCTCTAATTTTATTATT	N0.HOG0002442.kaks	1.01439	0.934722	1.08523	1695	306.105	1388.89	1249	210.837	1038.16	CAN	PGSC	CAN	STU	Capsicum annuum	Solanum tuberosum	CAN_STU	Capsicum annuum vs Solanum tuberosum
CAN.T382.1ATGGCTTT----------------------------------TATGTGGG&Nitab4.5_0ATGGCTTTAATATGGACTACACTTATACTAGCTCTAGTCATATA------	N0.HOG0002442.kaks	0.961767	1.16949	0.822385	1035	190.503	844.497	575	123.773	451.227	CAN	Nitab	CAN	NTA	Capsicum annuum	Nicotiana tabacum	CAN_NTA	Capsicum annuum vs Nicotiana tabacum
CAN.T382.1ATGGCTTTTATGTGGGCAAC-----------------TTTTGTTTTGTCT&PGSC0003DMATGGCTTTTGTGTGGGCAACATTCATTTTGGCTCTAATTT----------	N0.HOG0002442.kaks	0.999067	1.00428	0.994808	1674	299.585	1374.41	1253	225.201	1027.8	CAN	PGSC	CAN	STU	Capsicum annuum	Solanum tuberosum	CAN_STU	Capsicum annuum vs Solanum tuberosum
Nitab4.5_0ATGGCTTTAATATGGACTACACTTATACTAGCTCTAGTCATATACATGTT&Nitab4.5_0--------------------------------------------------	N0.HOG0002442.kaks	1.01694	0.934725	1.08795	837	172.438	664.562	609	117.276	491.724	Nitab	Nitab	NTA	NTA	Nicotiana tabacum	Nicotiana tabacum	NTA_NTA	Nicotiana tabacum vs Nicotiana tabacum
Nitab4.5_0ATGGCTTTTATGTTGCCAACAGTGATTTTTGCTCTTGTTATATTATTCAT&Nitab4.5_0ATGGCTTTTATGTTGGCAACAGTGATTTTTGCTCTTATTGTATTATTCAT	N0.HOG0002442.kaks	0.0172933	0.117877	0.146707	1431	309.699	1121.3	50	32.6548	17.3452	Nitab	Nitab	NTA	NTA	Nicotiana tabacum	Nicotiana tabacum	NTA_NTA	Nicotiana tabacum vs Nicotiana tabacum
Nitab4.5_0ATG-----------------------------------------------&Peaxi162ScATGAAACTTGGATTAGTGCCAACCATTGTTGCCTCTTCCCCTAAGACAGT	N0.HOG0002442.kaks	1.05202	0.81539	1.2902	924	203.122	720.878	671	120.274	550.726	Nitab	Peaxi	NTA	PAX	Nicotiana tabacum	Petunia axillaris	NTA_PAX	Nicotiana tabacum vs Petunia axillaris
Nitab4.5_0ATGGCTTTTATGTTGCCAACAGTGATTTTTGCTCTTGTTATATTATTCAT&Solyc03g04ATG-----------------------------------------------	N0.HOG0002442.kaks	1.01778	0.927984	1.09676	582	115.23	466.77	423	77.7186	345.281	Nitab	Solyc	NTA	SLY	Nicotiana tabacum	Solanum lycopersicum	NTA_SLY	Nicotiana tabacum vs Solanum lycopersicum
Nitab4.5_0ATGGCTTTTATGTTGCCAACAGTGATTTTTGCTCTTGTTATATTATTCAT&PGSC0003DM--------------------------------------------------	N0.HOG0002442.kaks	1.05952	0.78339	1.35248	831	179.122	651.878	634	107.057	526.943	Nitab	PGSC	NTA	STU	Nicotiana tabacum	Solanum tuberosum	NTA_STU	Nicotiana tabacum vs Solanum tuberosum
Nitab4.5_0--------------------------------------------------&Peaxi162ScATGGCTTTAATGTGGGCAACAGTTATTGTAACTCTAATTATAGTATACAT	N0.HOG0002442.kaks	0.991842	1.03446	0.958803	663	126.912	536.088	491	97.2266	393.773	Nitab	Peaxi	NTA	PAX	Nicotiana tabacum	Petunia axillaris	NTA_PAX	Nicotiana tabacum vs Petunia axillaris
Nitab4.5_0ATGAGAAAATTATGCACAGTTCACTTGTTGAGTAACCACAAGATTAACTC&Sopen04g02ATGA----------------------------------------------	N0.HOG0002442.kaks	1.00194	0.991887	1.01013	648	124.929	523.071	473	90.4509	382.549	Nitab	Sopen	NTA	SPE	Nicotiana tabacum	Solanum pennellii	NTA_SPE	Nicotiana tabacum vs Solanum pennellii
Nitab4.5_0--------------------------------------------------&Sopen04g02ATGCACATACAACTTGGATTAGTACCAACAATTGTTGTCTCATCCCCTAA	N0.HOG0002442.kaks	0.994236	1.01909	0.975612	498	115.493	382.507	374	88.3916	285.608	Nitab	Sopen	NTA	SPE	Nicotiana tabacum	Solanum pennellii	NTA_SPE	Nicotiana tabacum vs Solanum pennellii
Nitab4.5_0--------------------------------------------------&PGSC0003DMATGGCTTTGATCATATGGACTACAATTATAGTAGCTATAGCCATATACAT	N0.HOG0002442.kaks	1.00639	0.977256	1.02981	1491	326.947	1164.05	1088	233.151	854.849	Nitab	PGSC	NTA	STU	Nicotiana tabacum	Solanum tuberosum	NTA_STU	Nicotiana tabacum vs Solanum tuberosum
Nitab4.5_0--------------------------------------------------&PGSC0003DMATGGCCTTTGTGTGGGCAACATTGATTTTAGCTCTTATTGTATTTTTCAT	N0.HOG0002442.kaks	1.04819	0.828217	1.26559	972	212.927	759.073	727	131.899	595.101	Nitab	PGSC	NTA	STU	Nicotiana tabacum	Solanum tuberosum	NTA_STU	Nicotiana tabacum vs Solanum tuberosum
Nitab4.5_0ATGGCTTTAATATGGACTACACTTATACTAGCTCTAGACATATACATGTT&Sopen04g02AT------------------------------------------------	N0.HOG0002442.kaks	1.00404	0.985417	1.01889	663	143.704	519.296	490	104.657	385.343	Nitab	Sopen	NTA	SPE	Nicotiana tabacum	Solanum pennellii	NTA_SPE	Nicotiana tabacum vs Solanum pennellii
Nitab4.5_0ATGGCTTTAATATGGACTACACTTATACTAGCTCTAGACATATACATGTT&PGSC0003DMATG-----------------------------------------------	N0.HOG0002442.kaks	1.02042	0.925397	1.10268	582	125.048	456.952	422	83.9061	338.094	Nitab	PGSC	NTA	STU	Nicotiana tabacum	Solanum tuberosum	NTA_STU	Nicotiana tabacum vs Solanum tuberosum
Nitab4.5_0ATGGCTTT------------------------------------------&PGSC0003DMATGGCCTTTGTGTGGGCAACATTGATTTTAGCTCTTATTGTATTTTTCAT	N0.HOG0002442.kaks	1.00753	0.971449	1.03714	924	192.886	731.114	696	141.143	554.857	Nitab	PGSC	NTA	STU	Nicotiana tabacum	Solanum tuberosum	NTA_STU	Nicotiana tabacum vs Solanum tuberosum
Nitab4.5_0ATGGCTTTTATGTTGGCAACAGTGATTTTTGCTCTTATTGTATTATTCAT&Peaxi162ScATG-----------------------------------------------	N0.HOG0002442.kaks	1.00452	0.982009	1.02292	810	162.647	647.353	599	118.114	480.886	Nitab	Peaxi	NTA	PAX	Nicotiana tabacum	Petunia axillaris	NTA_PAX	Nicotiana tabacum vs Petunia axillaris
Nitab4.5_0ATGGCTTTTATGTTGGCAACAGTGATTTTTGCTCTTATTGTATTATTCAT&Sopen04g02ATG-----------------------------------------------	N0.HOG0002442.kaks	1.03568	0.861377	1.20236	1020	208.806	811.194	767	135.248	631.752	Nitab	Sopen	NTA	SPE	Nicotiana tabacum	Solanum pennellii	NTA_SPE	Nicotiana tabacum vs Solanum pennellii
Nitab4.5_0ATG--------GCTTTTATGTTGGCAACAGTGATTTTTGCTCTTATTGTA&Sopen04g02ATGCACATACAACTT-----------------------------------	N0.HOG0002442.kaks	1.00827	0.967202	1.04246	729	146.734	582.266	527	102.596	424.404	Nitab	Sopen	NTA	SPE	Nicotiana tabacum	Solanum pennellii	NTA_SPE	Nicotiana tabacum vs Solanum pennellii
Nitab4.5_0ATGGCTTTAATATG----------------------------GACTACAC&Peaxi162ScATGGCTTTAATGTGGGCAACAGTTATTGTAACTCTAATTATAG-------	N0.HOG0002442.kaks	0.98139	1.06517	0.921343	825	183.25	641.75	606	143.378	462.622	Nitab	Peaxi	NTA	PAX	Nicotiana tabacum	Petunia axillaris	NTA_PAX	Nicotiana tabacum vs Petunia axillaris
Peaxi162ScATGGCTTTAATGTGGGCAACAGTTATTGTAACTCTAATTATAGTATACAT&Sopen04g02ATG-----------------------------------------------	N0.HOG0002442.kaks	0.995339	1.01712	0.978581	621	132.861	488.139	449	97.707	351.293	Peaxi	Sopen	PAX	SPE	Petunia axillaris	Solanum pennellii	PAX_SPE	Petunia axillaris vs Solanum pennellii
Peaxi162ScATGGCTTTAATGTGGGCAACAGTTATTGTAACTCTAATTATAGTATACAT&PGSC0003DMATGG----------------------------------------------	N0.HOG0002442.kaks	0.997063	1.01231	0.984942	396	76.313	319.687	276	53.8424	222.158	Peaxi	PGSC	PAX	STU	Petunia axillaris	Solanum tuberosum	PAX_STU	Petunia axillaris vs Solanum tuberosum
Peaxi162Sc--------------------------------------------------&PGSC0003DMATGGCTTTTGTGTGGGCAACATTCATTTTGGCTCTAATTTTATTATTCAT	N0.HOG0002442.kaks	1.01324	0.951649	1.06472	1248	268.319	979.681	919	188.031	730.969	Peaxi	PGSC	PAX	STU	Petunia axillaris	Solanum tuberosum	PAX_STU	Petunia axillaris vs Solanum tuberosum
Peaxi162Sc--------------------------------------------------&Solyc04g05ATGGCTTTTGTGTGGGCAACATTCATTTTTGCTCTTATTCTATTATTCAT	N0.HOG0002442.kaks	1.01791	0.932133	1.09202	777	162.203	614.797	577	112.277	464.723	Peaxi	Solyc	PAX	SLY	Petunia axillaris	Solanum lycopersicum	PAX_SLY	Petunia axillaris vs Solanum lycopersicum
Peaxi162Sc--------------------------------------------------&Solyc04g05ATGGCTTTTGTGTGGGCAACATTCATTTTTGCTCTTATTCTATTATTCAT	N0.HOG0002442.kaks	1.01313	0.950168	1.06626	777	162.03	614.97	578	114.526	463.474	Peaxi	Solyc	PAX	SLY	Petunia axillaris	Solanum lycopersicum	PAX_SLY	Petunia axillaris vs Solanum lycopersicum
Solyc03g04ATGA----------------------------------------------&Sopen04g02ATGAAGGATACTTCTAAGGTGCTTGATCCATTTGTAGAGAAGATTATTGA	N0.HOG0002442.kaks	1.01769	0.932362	1.09151	378	78.35	299.65	277	53.5318	223.468	Solyc	Sopen	SLY	SPE	Solanum lycopersicum	Solanum pennellii	SLY_SPE	Solanum lycopersicum vs Solanum pennellii
Solyc03g04ATGATGGACATCATGAAT--------------------------------&PGSC0003DMATGA-----------AATTTGGATTGGTACCAACTTATGTTATATCTTCC	N0.HOG0002442.kaks	0.996801	1.0138	0.983232	411	77.349	333.651	313	59.7186	253.281	Solyc	PGSC	SLY	STU	Solanum lycopersicum	Solanum tuberosum	SLY_STU	Solanum lycopersicum vs Solanum tuberosum
Solyc04g05ATGGCTTTTGTGTGGGCAACATTCATTTTTGCTCTTATTCTATTATTCAT&PGSC0003DMATGGCCTTTGTGTGGGCAACATTGATTTTAGCTCTTATTGTATTTTTCAT	N0.HOG0002442.kaks	0.0289169	0.167573	0.172563	1473	319.108	1153.89	77	47.4142	29.5858	Solyc	PGSC	SLY	STU	Solanum lycopersicum	Solanum tuberosum	SLY_STU	Solanum lycopersicum vs Solanum tuberosum
Solyc04g05ATGGCTTTTGTGTGGGCAACATTCATTTTTGCTCTTATTCTATTATTCAT&PGSC0003DMATGGCCTTTGTGTGGGCAACATTGATTTTAGCTCTTATTGTATTTTTCAT	N0.HOG0002442.kaks	0.0289854	0.171315	0.169194	1473	319.401	1153.6	78	48.4146	29.5854	Solyc	PGSC	SLY	STU	Solanum lycopersicum	Solanum tuberosum	SLY_STU	Solanum lycopersicum vs Solanum tuberosum
Sopen04g02ATG-----------------------------------------------&PGSC0003DMATGGCTTTGATCATATGGACTACAATTATAGTAGCTATAGCCATATACAT	N0.HOG0002442.kaks	1.01953	0.929158	1.09727	1494	322.915	1171.09	1066	214.084	851.916	Sopen	PGSC	SPE	STU	Solanum pennellii	Solanum tuberosum	SPE_STU	Solanum pennellii vs Solanum tuberosum
CAN.T350.5ATGTCTTTGATATGGGCAACTCTAGTGGTTGCTCTATTTGTATATGCCTT&CAN.T350.6--------------------------------------------------	N0.HOG0002443.kaks	0.964379	0.98458	0.979483	1113	226.233	886.767	542	112	430	CAN	CAN	CAN	CAN	Capsicum annuum	Capsicum annuum	CAN_CAN	Capsicum annuum vs Capsicum annuum
CAN.T350.5ATGTCTTTGATATGGGCAACTCTAGTGGTTGCTCTATTTGTATATGCCTT&Nitab4.5_0AT------------------------------------------------	N0.HOG0002443.kaks	0.971417	1.09962	0.883411	912	203.333	708.667	704	172.595	531.405	CAN	Nitab	CAN	NTA	Capsicum annuum	Nicotiana tabacum	CAN_NTA	Capsicum annuum vs Nicotiana tabacum
CAN.T350.5ATGTCTTTGATATGGGCAACTCTAGTGGTTGCTCTATTTGTATATGCCTT&Nitab4.5_0ATG-----------------------------------------------	N0.HOG0002443.kaks	1.03252	0.881196	1.17172	723	155.368	567.632	537	101.688	435.312	CAN	Nitab	CAN	NTA	Capsicum annuum	Nicotiana tabacum	CAN_NTA	Capsicum annuum vs Nicotiana tabacum
CAN.T350.5ATGTCTTTGATATGGGCAACTCTAGTGGTTGCTCTATTTGTATATGCCTT&Nitab4.5_0ATGGCTTTGTTATGGGCAACACTTATAGTTGCTCTATTTGTATATGCCTT	N0.HOG0002443.kaks	1.01535	0.944638	1.07486	1080	234.461	845.539	789	161.804	627.196	CAN	Nitab	CAN	NTA	Capsicum annuum	Nicotiana tabacum	CAN_NTA	Capsicum annuum vs Nicotiana tabacum
CAN.T350.5ATGTCTTTGATATGGGCAACTCTAGTGGTTGCTCTATTTGTATATGCCTT&Nitab4.5_0ATG-----------------------------------------------	N0.HOG0002443.kaks	0.989842	1.0347	0.956645	717	162.35	554.65	508	119.018	388.982	CAN	Nitab	CAN	NTA	Capsicum annuum	Nicotiana tabacum	CAN_NTA	Capsicum annuum vs Nicotiana tabacum
CAN.T350.5ATGTCTTTGATATGGGCAACTCTAGTGGTTGCTCTATTT-----------&Peaxi162ScATGGCTTTGATATGGACAATACTAGTTGTTGCTTTATTTCTGTACTCCTT	N0.HOG0002443.kaks	0.885848	1.39382	0.635555	1224	275.06	948.94	681	213.304	467.696	CAN	Peaxi	CAN	PAX	Capsicum annuum	Petunia axillaris	CAN_PAX	Capsicum annuum vs Petunia axillaris
CAN.T350.5ATGTCTTTGATATGGGCAACTCTAGTGGTTGCTCTATTTGTATATGCCTT&Solyc04g05ATGACTTTGCTATGGGCAATTCTAGTGGTTGGTCTATCTGTATATGCCTT	N0.HOG0002443.kaks	0.112665	0.35382	0.318425	1437	287.432	1149.57	198	87.0896	110.91	CAN	Solyc	CAN	SLY	Capsicum annuum	Solanum lycopersicum	CAN_SLY	Capsicum annuum vs Solanum lycopersicum
CAN.T350.5ATGTCTTTGATATGGGCAACTCTAGTGGTTGCTCTATTTGTATAT--GCC&Solyc04g05ATGACTTTGATATGGACAGTTCTAGTGGTTGCTCTATTTGTATATCAGC-	N0.HOG0002443.kaks	1.00593	0.977902	1.02866	1341	283.63	1057.37	819	169.395	649.605	CAN	Solyc	CAN	SLY	Capsicum annuum	Solanum lycopersicum	CAN_SLY	Capsicum annuum vs Solanum lycopersicum
CAN.T350.6ATGTATTTGCGATTAGGACTAGTACCTACGACCA----------------&Nitab4.5_0ATG-----------------------------CAACTGGGAATCGTACCT	N0.HOG0002443.kaks	0.94074	1.26547	0.743393	585	106.758	478.242	423	97.6872	325.313	CAN	Nitab	CAN	NTA	Capsicum annuum	Nicotiana tabacum	CAN_NTA	Capsicum annuum vs Nicotiana tabacum
CAN.T350.6ATGTATTTGCGATTAGGACTAGTACCTACGACCATTGCCTCGTCCGCTGA&Nitab4.5_0ATG--------------------------------------GTC------	N0.HOG0002443.kaks	0.982642	1.07812	0.911438	711	129.254	581.746	546	107.013	438.987	CAN	Nitab	CAN	NTA	Capsicum annuum	Nicotiana tabacum	CAN_NTA	Capsicum annuum vs Nicotiana tabacum
CAN.T350.6ATGTATTTGCGATTAGGACTAGTACCTACGACCATTGCCTCGTCCGCTGA&Nitab4.5_0ATG-----------------------------------------CGC---	N0.HOG0002443.kaks	0.986935	1.04822	0.941535	687	146.458	540.542	507	113.296	393.704	CAN	Nitab	CAN	NTA	Capsicum annuum	Nicotiana tabacum	CAN_NTA	Capsicum annuum vs Nicotiana tabacum
CAN.T350.6--------------------------------------------------&Peaxi162ScATGGCTTTGATATGGGCAACAATAATAGTTGCTCTATTTTTATATGCCTT	N0.HOG0002443.kaks	1.03372	0.874527	1.18204	732	155.066	576.934	539	99.8543	439.146	CAN	Peaxi	CAN	PAX	Capsicum annuum	Petunia axillaris	CAN_PAX	Capsicum annuum vs Petunia axillaris
CAN.T350.6--------------------------------------------------&Solyc04g05ATGACTTTGCTATGGGCAATTCTAGTGGTTGGTCTATCTGTATATGCCTT	N0.HOG0002443.kaks	0.967745	1.11096	0.871091	906	204.054	701.946	663	165.893	497.107	CAN	Solyc	CAN	SLY	Capsicum annuum	Solanum lycopersicum	CAN_SLY	Capsicum annuum vs Solanum lycopersicum
CAN.T350.6--------------------------------------------------&Sopen04g02ATGACTTTGATATGGGCAATTCTAGTGGTTGGTCTATCTGTATATGCCTT	N0.HOG0002443.kaks	0.750255	0.825469	0.908883	1032	258.18	773.82	428	114.927	313.073	CAN	Sopen	CAN	SPE	Capsicum annuum	Solanum pennellii	CAN_SPE	Capsicum annuum vs Solanum pennellii
CAN.T350.6ATG-----------------------------------------------&Sopen04g02ATGACTTTGATACGGGCAACTCTAGTGATTTCTCTACTTGTATATGCCCT	N0.HOG0002443.kaks	0.951344	1.23281	0.77169	963	166.471	796.529	718	153.014	564.986	CAN	Sopen	CAN	SPE	Capsicum annuum	Solanum pennellii	CAN_SPE	Capsicum annuum vs Solanum pennellii
CAN.T350.6ATG-------------------------------TATTTGC---------&PGSC0003DMATGACTTTGATATGGACAGCTCTAGTGTTTTGTCTATTTACATATGCCTT	N0.HOG0002443.kaks	1.0527	0.790248	1.33211	798	160.234	637.766	586	92.9849	493.015	CAN	PGSC	CAN	STU	Capsicum annuum	Solanum tuberosum	CAN_STU	Capsicum annuum vs Solanum tuberosum
CAN.T350.6--------------------------------------------------&PGSC0003DMATGACTTTGATATGGGCAAGTCTAGTGGTTTTTCTAGTTGTATATGCCTT	N0.HOG0002443.kaks	1.01294	0.954754	1.06094	1278	284.179	993.821	950	201.686	748.314	CAN	PGSC	CAN	STU	Capsicum annuum	Solanum tuberosum	CAN_STU	Capsicum annuum vs Solanum tuberosum
CAN.T350.6ATGTATTTGCGATTAGGACTAGTACCTACGACCATTGCCTCGTCCGCTGA&PGSC0003DM--------------------------------------------------	N0.HOG0002443.kaks	1.01206	0.957732	1.05673	651	144.546	506.454	488	103.774	384.226	CAN	PGSC	CAN	STU	Capsicum annuum	Solanum tuberosum	CAN_STU	Capsicum annuum vs Solanum tuberosum
Nitab4.5_0ATG-----------------------------------------------&Nitab4.5_0ATGAGTTTCTTGAGAAGATTATTGATGAACATGTTCAGTCTCATGACCAG	N0.HOG0002443.kaks	1.03084	0.893778	1.15335	834	187.645	646.355	627	126.087	500.913	Nitab	Nitab	NTA	NTA	Nicotiana tabacum	Nicotiana tabacum	NTA_NTA	Nicotiana tabacum vs Nicotiana tabacum
Nitab4.5_0ATGGCTTATATATGGGCAACAACTCTAATTGTTGGTCTATTAGTATATGC&Nitab4.5_0ATGG----------------------------------------------	N0.HOG0002443.kaks	1.00531	0.979028	1.02684	687	138.7	548.3	505	99.8172	405.183	Nitab	Nitab	NTA	NTA	Nicotiana tabacum	Nicotiana tabacum	NTA_NTA	Nicotiana tabacum vs Nicotiana tabacum
Nitab4.5_0ATGGCTTAT-ATATGGGCAACAACTCTAATTGTTGGTCTATTAGTATATG&Peaxi162ScATGGCTT-TGATATGGGCAACAA---TAATAGTTGCTCTATTTTTATATG	N0.HOG0002443.kaks	0.999778	1.00087	0.998913	654	133.577	520.423	489	99.9628	389.037	Nitab	Peaxi	NTA	PAX	Nicotiana tabacum	Petunia axillaris	NTA_PAX	Nicotiana tabacum vs Petunia axillaris
Nitab4.5_0ATGGCTTATATATGGGCAACAACTCTAATTGTTGGTCTATTAGTATATGC&Solyc04g05ATGACTT-------------------------------------------	N0.HOG0002443.kaks	0.880995	1.46694	0.600568	1011	205.335	805.665	583	173.697	409.303	Nitab	Solyc	NTA	SLY	Nicotiana tabacum	Solanum lycopersicum	NTA_SLY	Nicotiana tabacum vs Solanum lycopersicum
Nitab4.5_0ATGGCTTATATATGGGCAACAACTCTAATTGTTGGTCTATTAGTATATGC&Sopen04g02--------------------------------------------------	N0.HOG0002443.kaks	1.01386	0.949277	1.06803	798	171.255	626.745	588	119.787	468.213	Nitab	Sopen	NTA	SPE	Nicotiana tabacum	Solanum pennellii	NTA_SPE	Nicotiana tabacum vs Solanum pennellii
Nitab4.5_0ATG-----------------------------------------------&Sopen04g02ATGACTTTGATACGGGCAACTCTAGTGATTTCTCTACTTGTATATGCCCT	N0.HOG0002443.kaks	0.963268	1.16421	0.827402	1044	190.844	853.156	724	154.08	569.92	Nitab	Sopen	NTA	SPE	Nicotiana tabacum	Solanum pennellii	NTA_SPE	Nicotiana tabacum vs Solanum pennellii
Nitab4.5_0ATGGCTTATATATGGGCAACAACTCTAATTGTTGGTCTATTAGTATATGC&PGSC0003DMA-------------------------------------------------	N0.HOG0002443.kaks	0.998228	1.00659	0.991692	528	111.846	416.154	409	87.2097	321.79	Nitab	PGSC	NTA	STU	Nicotiana tabacum	Solanum tuberosum	NTA_STU	Nicotiana tabacum vs Solanum tuberosum
Nitab4.5_0ATGA----------------------------------------------&Solyc04g05ATGACTTTGCTATGGGCAATTCTAGTGGTTGGTCTATCTGTATATGCCTT	N0.HOG0002443.kaks	1.05041	0.82394	1.27486	831	184.963	646.037	631	115.72	515.28	Nitab	Solyc	NTA	SLY	Nicotiana tabacum	Solanum lycopersicum	NTA_SLY	Nicotiana tabacum vs Solanum lycopersicum
Nitab4.5_0ATGA----------------------------------------------&Sopen04g02ATGACTTTGATATGGACAGCTCTAGTGGTTGCTCTATTTGTATATCAGCT	N0.HOG0002443.kaks	1.00434	0.984916	1.01972	864	192.985	671.015	641	141.016	499.984	Nitab	Sopen	NTA	SPE	Nicotiana tabacum	Solanum pennellii	NTA_SPE	Nicotiana tabacum vs Solanum pennellii
Nitab4.5_0ATGG------------ATTTGACATGGGCAACACTTATAGTTGCTCTATT&Nitab4.5_0ATGGTGGAAGAATTATATTT------------------------------	N0.HOG0002443.kaks	1.03448	0.88294	1.17163	681	154.937	526.063	524	105.262	418.738	Nitab	Nitab	NTA	NTA	Nicotiana tabacum	Nicotiana tabacum	NTA_NTA	Nicotiana tabacum vs Nicotiana tabacum
Nitab4.5_0ATGGATTTGACATGGGCAACACTTATAGTTGCTCTATTTGTATATGTCTT&Peaxi162ScATG-----------------------------------------------	N0.HOG0002443.kaks	0.988245	1.04517	0.945533	666	137.519	528.481	502	108.338	393.662	Nitab	Peaxi	NTA	PAX	Nicotiana tabacum	Petunia axillaris	NTA_PAX	Nicotiana tabacum vs Petunia axillaris
Nitab4.5_0ATGGATTTGACATGGGCAACACTTATAGTTGCTCTATTTGTATATGTCTT&Peaxi162ScATGGCTTTGATATGGGCAACAATAATAGTAGCTCTATTTGTATATGCCTT	N0.HOG0002443.kaks	1.00998	0.964922	1.0467	1050	232.6	817.4	770	164.59	605.41	Nitab	Peaxi	NTA	PAX	Nicotiana tabacum	Petunia axillaris	NTA_PAX	Nicotiana tabacum vs Petunia axillaris
Nitab4.5_0ATGGATTTGACATGGGCAACACTT--ATA---------------GTTGCT&Solyc04g05ATG-----------------ACTTTGATATGGACAGTTCTAGTGGTTGCT	N0.HOG0002443.kaks	0.952339	1.14957	0.82843	1308	316.074	991.926	725	201.398	523.602	Nitab	Solyc	NTA	SLY	Nicotiana tabacum	Solanum lycopersicum	NTA_SLY	Nicotiana tabacum vs Solanum lycopersicum
Nitab4.5_0ATGGATTTGACATGGGCAACACTTATA---GTTGCTCTATTTGTATATGT&Sopen04g02ATGACTTTGATATGGGCAA---TTCTAGTGGTTGGTCTATCTGTATATGC	N0.HOG0002443.kaks	0.224365	0.433043	0.518111	1281	273.642	1007.36	277	95.2768	181.723	Nitab	Sopen	NTA	SPE	Nicotiana tabacum	Solanum pennellii	NTA_SPE	Nicotiana tabacum vs Solanum pennellii
Nitab4.5_0ATGGATTTGACATGGGCAACACTT--ATA---------------GTTGCT&Sopen04g02ATG-----------------ACTTTGATATGGACAGCTCTAGTGGTTGCT	N0.HOG0002443.kaks	0.138982	0.395446	0.351457	1347	322.18	1024.82	218	102.93	115.07	Nitab	Sopen	NTA	SPE	Nicotiana tabacum	Solanum pennellii	NTA_SPE	Nicotiana tabacum vs Solanum pennellii
Nitab4.5_0ATGGATTTGACATGGGCAA-------------CACTTATAGTTGCTCTAT&PGSC0003DMATGACTTTGATATGGGCAAGTCTAGTGGTTTT-------------TCTAG	N0.HOG0002443.kaks	1.01077	0.963706	1.04883	1482	339.096	1142.9	1118	246.525	871.475	Nitab	PGSC	NTA	STU	Nicotiana tabacum	Solanum tuberosum	NTA_STU	Nicotiana tabacum vs Solanum tuberosum
Nitab4.5_0ATGGATTTGACATGGGCAACACTTATAGTTGCTCTATTTGTATATGTCTT&PGSC0003DM--------------------------------------------------	N0.HOG0002443.kaks	0.977749	1.11246	0.878908	1173	193.752	979.248	895	164.458	730.542	Nitab	PGSC	NTA	STU	Nicotiana tabacum	Solanum tuberosum	NTA_STU	Nicotiana tabacum vs Solanum tuberosum
Nitab4.5_0ATGCAACTGGGAATCGTACCTGCAATCGTTGCCTCGTCTGCTGATGCAGC&Peaxi162ScAT------------------------------------------------	N0.HOG0002443.kaks	1.02421	0.903585	1.13349	432	86.7009	345.299	318	57.6681	260.332	Nitab	Peaxi	NTA	PAX	Nicotiana tabacum	Petunia axillaris	NTA_PAX	Nicotiana tabacum vs Petunia axillaris
Nitab4.5_0ATG-----------------------------------------------&Solyc04g05ATGACTTTGCTATGGGCAATTCTAGTGGTTGGTCTATCTGTATATGCCTT	N0.HOG0002443.kaks	1.00473	0.983633	1.02144	756	169.374	586.626	562	123.85	438.15	Nitab	Solyc	NTA	SLY	Nicotiana tabacum	Solanum lycopersicum	NTA_SLY	Nicotiana tabacum vs Solanum lycopersicum
Nitab4.5_0AT-------------GCAACT-----------------------------&Sopen04g02ATGACTTTGATACGGGCAACTCTAGTGATTTCTCTACTTGTATATGCCCT	N0.HOG0002443.kaks	1.0271	0.896985	1.14506	795	165.571	629.429	569	106.296	462.704	Nitab	Sopen	NTA	SPE	Nicotiana tabacum	Solanum pennellii	NTA_SPE	Nicotiana tabacum vs Solanum pennellii
Nitab4.5_0ATG-----------------------------------------------&PGSC0003DMATGACTTTGATATGGACAGCTCTAGTGTTTTGTCTATTTACATATGCCTT	N0.HOG0002443.kaks	0.974928	1.09657	0.889071	543	111.92	431.08	394	89.0515	304.948	Nitab	PGSC	NTA	STU	Nicotiana tabacum	Solanum tuberosum	NTA_STU	Nicotiana tabacum vs Solanum tuberosum
Nitab4.5_0ATGG----------------------------------------------&Peaxi162ScATGGCTTTGATATGGACAATACTAGTTGTTGCTTTATTTCTGTACTCCTT	N0.HOG0002443.kaks	0.98652	1.05284	0.937009	909	184.761	724.239	666	142.522	523.478	Nitab	Peaxi	NTA	PAX	Nicotiana tabacum	Petunia axillaris	NTA_PAX	Nicotiana tabacum vs Petunia axillaris
Nitab4.5_0ATGG----------------------------------------------&Solyc03g04ATGGCTTCAATTTTCTTACAAGTTCTTGCACTACTTTGCTATAAATTTTT	N0.HOG0002443.kaks	1.05461	0.782671	1.34745	336	67.4719	268.528	241	37.8774	203.123	Nitab	Solyc	NTA	SLY	Nicotiana tabacum	Solanum lycopersicum	NTA_SLY	Nicotiana tabacum vs Solanum lycopersicum
Nitab4.5_0ATG-----------------------------------------------&Solyc04g05ATGACTTTGCTATGGGCAATTCTAGTGGTTGGTCTATCTGTATATGCCTT	N0.HOG0002443.kaks	0.959212	1.13282	0.846746	837	196.645	640.355	575	153.033	421.967	Nitab	Solyc	NTA	SLY	Nicotiana tabacum	Solanum lycopersicum	NTA_SLY	Nicotiana tabacum vs Solanum lycopersicum
Nitab4.5_0ATG-----------------------------------------------&Sopen04g02ATGACTTTGATATGGGCAATTCTAGTGGTTGGTCTATCTGTATATGCCTT	N0.HOG0002443.kaks	0.965915	1.11091	0.869479	831	195.348	635.652	567	148.071	418.929	Nitab	Sopen	NTA	SPE	Nicotiana tabacum	Solanum pennellii	NTA_SPE	Nicotiana tabacum vs Solanum pennellii
Nitab4.5_0ATGGTCCTCAAGACATATGATCACATCTTTGCTAGTAGGTCTCGTAACGA&PGSC0003DMATGG----------------------------------------------	N0.HOG0002443.kaks	0.974356	1.09235	0.891982	735	159.741	575.259	560	132.947	427.053	Nitab	PGSC	NTA	STU	Nicotiana tabacum	Solanum tuberosum	NTA_STU	Nicotiana tabacum vs Solanum tuberosum
Nitab4.5_0ATGGCTTTGTTATGGGCAACACTTATAGTTGCTCTATTTGTATATGCCTT&Peaxi162ScATGGCTTTGATATGGGCAACAATAATAGTTGCTCTATTTTTATATGCCTT	N0.HOG0002443.kaks	1.00046	0.998065	1.0024	756	144.189	611.811	564	107.362	456.638	Nitab	Peaxi	NTA	PAX	Nicotiana tabacum	Petunia axillaris	NTA_PAX	Nicotiana tabacum vs Petunia axillaris
Nitab4.5_0ATGGCT--------------------------------------------&Solyc03g04ATGGCTTCAATTTTCTTACAAGTTCTTGCACTACTTTGCTATAAATTTTT	N0.HOG0002443.kaks	0.960331	1.15535	0.831204	483	98.2487	384.751	364	85.5449	278.455	Nitab	Solyc	NTA	SLY	Nicotiana tabacum	Solanum lycopersicum	NTA_SLY	Nicotiana tabacum vs Solanum lycopersicum
Nitab4.5_0ATGGCTTTGTTATGGGCAACACTTATAGTTGCTCTATTTGTATATGCCTT&Sopen04g02--------------------------------------------------	N0.HOG0002443.kaks	1.02756	0.903973	1.13672	819	182.648	636.352	596	120.152	475.848	Nitab	Sopen	NTA	SPE	Nicotiana tabacum	Solanum pennellii	NTA_SPE	Nicotiana tabacum vs Solanum pennellii
Nitab4.5_0ATGGCTTTGTTATGGGCAACACTTATAGTTGCTCTATTTGTATATGCCTT&PGSC0003DMA-------------------------------------------------	N0.HOG0002443.kaks	0.951383	1.16902	0.813831	651	145.426	505.574	384	100.28	283.72	Nitab	PGSC	NTA	STU	Nicotiana tabacum	Solanum tuberosum	NTA_STU	Nicotiana tabacum vs Solanum tuberosum
Nitab4.5_0ATGGCTTTGTTATGGGCAACACT---------------------------&PGSC0003DMATGG--------------ACACTACAGCATCATCAACGGAATGGATACTC	N0.HOG0002443.kaks	1.00771	0.969493	1.03942	948	191.185	756.815	720	140.774	579.226	Nitab	PGSC	NTA	STU	Nicotiana tabacum	Solanum tuberosum	NTA_STU	Nicotiana tabacum vs Solanum tuberosum
Nitab4.5_0ATGGCTTTGTTATGGGCAACACTTATAGTTGCTCTATTTGTATATGCCTT&PGSC0003DM--------------------------------------------------	N0.HOG0002443.kaks	0.97965	1.07355	0.912532	1035	224.302	810.698	750	174.493	575.507	Nitab	PGSC	NTA	STU	Nicotiana tabacum	Solanum tuberosum	NTA_STU	Nicotiana tabacum vs Solanum tuberosum
Nitab4.5_0ATGG----------------------------------------------&Peaxi162ScATGGCTTTGATATGGGCAACAATAATAGTAGCTCTATTTGTATATGCCTT	N0.HOG0002443.kaks	0.96565	1.13309	0.852226	525	107.702	417.298	377	87.6335	289.367	Nitab	Peaxi	NTA	PAX	Nicotiana tabacum	Petunia axillaris	NTA_PAX	Nicotiana tabacum vs Petunia axillaris
Nitab4.5_0A-------------------------------------------------&Sopen04g02ATGCGAAAATTGTGCACAGTGCACCTTTTGAGCAATCAAAAGATCCATTC	N0.HOG0002443.kaks	1.02919	0.914394	1.12555	468	119.015	348.985	346	80.4574	265.543	Nitab	Sopen	NTA	SPE	Nicotiana tabacum	Solanum pennellii	NTA_SPE	Nicotiana tabacum vs Solanum pennellii
Nitab4.5_0--------------------------------------------------&Sopen04g02ATGACTTTGATATGGGCAATTCTAGTGGTTGGTCTATCTGTATATGCCTT	N0.HOG0002443.kaks	1.04457	0.853658	1.22364	630	147.082	482.918	452	90.083	361.917	Nitab	Sopen	NTA	SPE	Nicotiana tabacum	Solanum pennellii	NTA_SPE	Nicotiana tabacum vs Solanum pennellii
Nitab4.5_0ATG---GTG-----------------------------------------&PGSC0003DMATGTATGTGCGATTGGGACTAGTACCTACAATCGTTGTGTCGTCTGCTGA	N0.HOG0002443.kaks	1.03906	0.862131	1.20523	573	126.505	446.495	428	81.4647	346.535	Nitab	PGSC	NTA	STU	Nicotiana tabacum	Solanum tuberosum	NTA_STU	Nicotiana tabacum vs Solanum tuberosum
Nitab4.5_0ATGGT---------------------------------------------&Peaxi162ScATGGCTTTGATATGGGCAACAATAATAGTAGCTCTATTTGTATATGCCTT	N0.HOG0002443.kaks	0.967567	1.1225	0.861978	543	113.671	429.329	395	92.8182	302.182	Nitab	Peaxi	NTA	PAX	Nicotiana tabacum	Petunia axillaris	NTA_PAX	Nicotiana tabacum vs Petunia axillaris
Nitab4.5_0ATGGTGGAAGAATCAGATTTAGAAAACCTACAATATTTGGATATGGACA-&PGSC0003DMATG-------------------------------ACTTTGATATGGACAG	N0.HOG0002443.kaks	0.933418	1.24253	0.751221	492	105.974	386.026	374	100.096	273.904	Nitab	PGSC	NTA	STU	Nicotiana tabacum	Solanum tuberosum	NTA_STU	Nicotiana tabacum vs Solanum tuberosum
Nitab4.5_0ATG-----------------------------------------------&PGSC0003DMATGGTGTTTGGAAAGAAGTACATGGATGAGGACTTGGACAAAAGGGGATT	N0.HOG0002443.kaks	1.09227	0.700704	1.55881	318	74.9322	243.068	234	38.636	195.364	Nitab	PGSC	NTA	STU	Nicotiana tabacum	Solanum tuberosum	NTA_STU	Nicotiana tabacum vs Solanum tuberosum
Nitab4.5_0ATGC----------------------------------------------&Peaxi162ScATGTCTTTGTTTTGGACAACATTAGCACTAGTTCTAGTTCTCTATCTCCT	N0.HOG0002443.kaks	1.03031	0.900297	1.14442	534	124.503	409.497	388	81.4436	306.556	Nitab	Peaxi	NTA	PAX	Nicotiana tabacum	Petunia axillaris	NTA_PAX	Nicotiana tabacum vs Petunia axillaris
Nitab4.5_0--------------------------------------------------&Peaxi162ScATGGCTTTGATATGGGCAACAATAATAGTAGCTCTATTTGTATATGCCTT	N0.HOG0002443.kaks	1.02292	0.913651	1.11959	801	167.996	633.004	596	114.207	481.793	Nitab	Peaxi	NTA	PAX	Nicotiana tabacum	Petunia axillaris	NTA_PAX	Nicotiana tabacum vs Petunia axillaris
Nitab4.5_0ATGCGCAGACTGTGCACTGTTCACCTTTCGAATAGCCACAAGATGAATTC&PGSC0003DM--------------------------------------------------	N0.HOG0002443.kaks	1.07652	0.735639	1.46338	603	135.355	467.645	441	72.8216	368.178	Nitab	PGSC	NTA	STU	Nicotiana tabacum	Solanum tuberosum	NTA_STU	Nicotiana tabacum vs Solanum tuberosum
Nitab4.5_0ATGCGCAGACTGTGCACTGTTCACCTTTCGAATAGCCACAAGATGAATTC&PGSC0003DM--------------------------------------------------	N0.HOG0002443.kaks	0.949216	1.19303	0.795637	612	127.475	484.525	454	112.818	341.182	Nitab	PGSC	NTA	STU	Nicotiana tabacum	Solanum tuberosum	NTA_STU	Nicotiana tabacum vs Solanum tuberosum
Nitab4.5_0ATGCGCAGACTGTGCACTGTTCACCTTTCGAATAGCCACAAGATGAATTC&PGSC0003DMATG-----------------------------------------------	N0.HOG0002443.kaks	0.967857	1.14482	0.845422	867	157.478	709.522	648	134.746	513.254	Nitab	PGSC	NTA	STU	Nicotiana tabacum	Solanum tuberosum	NTA_STU	Nicotiana tabacum vs Solanum tuberosum
Peaxi162ScATGTCTTTGTTTTGGACAA-------------------------------&Peaxi162ScATGGCTTTGATATGGACAATACTAGTTGTTGCTTTATTTCTGTACTCCTT	N0.HOG0002443.kaks	0.967968	1.12925	0.857175	642	127.505	514.495	454	101.822	352.178	Peaxi	Peaxi	PAX	PAX	Petunia axillaris	Petunia axillaris	PAX_PAX	Petunia axillaris vs Petunia axillaris
Peaxi162ScATG-----------------------------------------------&Sopen04g02ATGACTTTGATATGGGCAATTCTAGTGGTTGGTCTATCTGTATATGCCTT	N0.HOG0002443.kaks	0.993706	1.02699	0.967587	645	121.955	523.045	457	88.7412	368.259	Peaxi	Sopen	PAX	SPE	Petunia axillaris	Solanum pennellii	PAX_SPE	Petunia axillaris vs Solanum pennellii
Peaxi162ScATG-----------------------------------------------&PGSC0003DMATGACTTTGATATGGACAGCTCTAGTGTTTTGTCTATTTACATATGCCTT	N0.HOG0002443.kaks	1.02852	0.887499	1.1589	537	108.616	428.384	394	70.727	323.273	Peaxi	PGSC	PAX	STU	Petunia axillaris	Solanum tuberosum	PAX_STU	Petunia axillaris vs Solanum tuberosum
Peaxi162ScATGGCTTTGATATGGGCAACAATAATAGTAGCT-------------CTAT&Solyc04g05ATGACTTTGCTATGGGCAA-------------TTCTAGTGGTTGGTCTAT	N0.HOG0002443.kaks	0.969819	1.13818	0.852078	1026	183.924	842.076	732	149.353	582.647	Peaxi	Solyc	PAX	SLY	Petunia axillaris	Solanum lycopersicum	PAX_SLY	Petunia axillaris vs Solanum lycopersicum
Peaxi162ScATGGCTTTGATATGGGCAACAATAATAGTAGCTCTATTTGTATATGCCTT&PGSC0003DM--------------------------------------------------	N0.HOG0002443.kaks	1.03897	0.868819	1.19584	957	219.176	737.824	704	140.082	563.918	Peaxi	PGSC	PAX	STU	Petunia axillaris	Solanum tuberosum	PAX_STU	Petunia axillaris vs Solanum tuberosum
Peaxi162ScATGGCTTTGATATGGGCAACAATAATAGTTGCTCTATTTT----------&Sopen04g02ATGACTTTGATATGGGCAA-------------------TTCTAGTGGTTG	N0.HOG0002443.kaks	0.952555	1.17817	0.808507	891	187.375	703.625	652	161.543	490.457	Peaxi	Sopen	PAX	SPE	Petunia axillaris	Solanum pennellii	PAX_SPE	Petunia axillaris vs Solanum pennellii
Peaxi162ScATGGCTTTGATATGGGCAACAATAATAGTTGC------------TCTATT&PGSC0003DMATGACTTTGATATGGACA------------GCTCTAGTGTTTTGTCTATT	N0.HOG0002443.kaks	1.00461	0.936588	1.07263	729	165.391	563.609	368	79.0506	288.949	Peaxi	PGSC	PAX	STU	Petunia axillaris	Solanum tuberosum	PAX_STU	Petunia axillaris vs Solanum tuberosum
Peaxi162ScATGGCTTTGATATGGACAATACTAGTTGTTGCTTTATTTCTGTACTCCTT&PGSC0003DMATGG----------------------------------------------	N0.HOG0002443.kaks	1.01749	0.934569	1.08873	735	155.041	579.959	536	105.666	430.334	Peaxi	PGSC	PAX	STU	Petunia axillaris	Solanum tuberosum	PAX_STU	Petunia axillaris vs Solanum tuberosum
Peaxi162ScATGGCTTTGATATGGACAA-------------------------------&PGSC0003DMATGACTTTGATATGGGCAAGTCTAGTGGTTTTTCTAGTTGTATATGCCTT	N0.HOG0002443.kaks	0.977565	1.09839	0.89	1407	261.262	1145.74	1021	208.239	812.761	Peaxi	PGSC	PAX	STU	Petunia axillaris	Solanum tuberosum	PAX_STU	Petunia axillaris vs Solanum tuberosum
Peaxi162ScATGGCTTTGATATGGACAATAC----------------------------&PGSC0003DMAT-----------GGACACTACAGCATCATCAACGGAATGGATACTCACC	N0.HOG0002443.kaks	0.972575	1.13195	0.859204	981	168.808	812.192	725	141.218	583.782	Peaxi	PGSC	PAX	STU	Petunia axillaris	Solanum tuberosum	PAX_STU	Petunia axillaris vs Solanum tuberosum
Solyc03g04ATGGCTTCAATTTTCTTACAAGTTCTTGCACTACTTTGCTATAAATTTTT&Sopen04g02AT------------------------------------------------	N0.HOG0002443.kaks	1.05416	0.817938	1.2888	444	101.795	342.205	308	57.7583	250.242	Solyc	Sopen	SLY	SPE	Solanum lycopersicum	Solanum pennellii	SLY_SPE	Solanum lycopersicum vs Solanum pennellii
Solyc03g04ATGGCTTCAATTTTCTTACAAGTTCTTGCACTACTTTG------------&PGSC0003DMATG-----------------------------ACTTTGATATGGACAGCT	N0.HOG0002443.kaks	0.960895	1.12499	0.854139	369	87.9363	281.064	269	72.1176	196.882	Solyc	PGSC	SLY	STU	Solanum lycopersicum	Solanum tuberosum	SLY_STU	Solanum lycopersicum vs Solanum tuberosum
Solyc04g05ATGACTTTGCTATGGGCAATTCTAGTGGTTGGTCTATCTGTATATGCCTT&Sopen04g02ATGACTTTGATATGGGCAATTCTAGTGGTTGGTCTATCTGTATATGCCTT	N0.HOG0002443.kaks	0.0104378	0.0263181	0.396601	1479	339.993	1139.01	20	8.58868	11.4113	Solyc	Sopen	SLY	SPE	Solanum lycopersicum	Solanum pennellii	SLY_SPE	Solanum lycopersicum vs Solanum pennellii
Solyc04g05ATGACTTTGCTATGGGCAATTCTAGTGGTTGGTCTATCTGTATATGCCTT&PGSC0003DM--------------------------------------------------	N0.HOG0002443.kaks	1.0025	0.990073	1.01255	1167	234.79	932.21	868	172.9	695.1	Solyc	PGSC	SLY	STU	Solanum lycopersicum	Solanum tuberosum	SLY_STU	Solanum lycopersicum vs Solanum tuberosum
Solyc04g05ATGACTTTGATATGGACAGTTCTAGTGGTTGCTCTATTTGTATATCAGCT&PGSC0003DM--------------------------------------------------	N0.HOG0002443.kaks	0.9712	1.13287	0.857292	738	131.466	606.534	556	112.205	443.795	Solyc	PGSC	SLY	STU	Solanum lycopersicum	Solanum tuberosum	SLY_STU	Solanum lycopersicum vs Solanum tuberosum
Solyc04g05ATGACTTTGATATGGACAGTTCTAGTGGTTGCTCTATTTGTATA------&PGSC0003DMATGACTTTGATATGGGCAAGTCTAGTGGTTTTTCTAGTTGTATATGCCTT	N0.HOG0002443.kaks	0.959406	1.16708	0.822054	1557	304.342	1252.66	1173	267.592	905.408	Solyc	PGSC	SLY	STU	Solanum lycopersicum	Solanum tuberosum	SLY_STU	Solanum lycopersicum vs Solanum tuberosum
Sopen04g02ATGCGAAAATTGTGCACAGTGCACCTTTTGAGCAATCAAAAGATCCATTC&PGSC0003DMA-------------------------------------------------	N0.HOG0002443.kaks	1.01191	0.964271	1.0494	492	122.972	369.028	363	87.4877	275.512	Sopen	PGSC	SPE	STU	Solanum pennellii	Solanum tuberosum	SPE_STU	Solanum pennellii vs Solanum tuberosum
Sopen04g02ATGCGAAAATTGTGCACAGTGCACCTTTTGAGCAATCAAAAGATCCATTC&PGSC0003DM--------------------------------------------------	N0.HOG0002443.kaks	1.03679	0.877059	1.18212	645	148.56	496.44	479	96.7627	382.237	Sopen	PGSC	SPE	STU	Solanum pennellii	Solanum tuberosum	SPE_STU	Solanum pennellii vs Solanum tuberosum
Sopen04g02ATGACTTTGATATGGGCAATTCTAGTGGTTGGTCTATCTGTATATGCCTT&PGSC0003DM--------------------------------------------------	N0.HOG0002443.kaks	1.04717	0.821142	1.27526	705	147.118	557.882	510	87.3907	422.609	Sopen	PGSC	SPE	STU	Solanum pennellii	Solanum tuberosum	SPE_STU	Solanum pennellii vs Solanum tuberosum
Sopen04g02ATGACTTTGATATGGGCAATTCTAGTGGTTGGTCTATCTGTATATGCCTT&PGSC0003DMA-------------------------------------------------	N0.HOG0002443.kaks	0.994839	1.01924	0.976062	807	170.712	636.288	578	124.622	453.378	Sopen	PGSC	SPE	STU	Solanum pennellii	Solanum tuberosum	SPE_STU	Solanum pennellii vs Solanum tuberosum
Sopen04g02ATGACTTTGATACGGGCAACTCTAGTGATTTCTCTACTTGTATATGCCCT&PGSC0003DM--------------------------------------------------	N0.HOG0002443.kaks	1.0251	0.904764	1.13301	717	149.566	567.434	550	103.804	446.196	Sopen	PGSC	SPE	STU	Solanum pennellii	Solanum tuberosum	SPE_STU	Solanum pennellii vs Solanum tuberosum
Sopen04g02ATGACTTTGATACGGGCAACTCTAGTGATTTCTCTACTTGTATATGCCCT&PGSC0003DMATGACTTTGATATGGACAGCTCTAGTGTTTTGTCTATTTACATATGCCTT	N0.HOG0002443.kaks	0.997551	1.00955	0.988112	969	197.763	771.237	729	150.203	578.797	Sopen	PGSC	SPE	STU	Solanum pennellii	Solanum tuberosum	SPE_STU	Solanum pennellii vs Solanum tuberosum
Sopen04g02ATGACTTTGATACGGGCAACTCTAGTGATTTCTCTACTTGTATATGCCCT&PGSC0003DMAT------------------------------------------------	N0.HOG0002443.kaks	0.983998	1.06643	0.922701	1059	205.574	853.426	803	166.234	636.766	Sopen	PGSC	SPE	STU	Solanum pennellii	Solanum tuberosum	SPE_STU	Solanum pennellii vs Solanum tuberosum
Sopen04g02ATGACTTTGATATGGACAGCTCTAGTGGTTGCTCTATTTGTATATCAGCT&PGSC0003DM--------------------------------------------------	N0.HOG0002443.kaks	0.974619	1.12587	0.865662	1155	193.824	961.176	882	166.641	715.359	Sopen	PGSC	SPE	STU	Solanum pennellii	Solanum tuberosum	SPE_STU	Solanum pennellii vs Solanum tuberosum
PGSC0003DMATG-----------------------------------------------&PGSC0003DMATGTATGTGCGATTGGGACTAGTACCTACAATCGTTGTGTCGTCTGCTGA	N0.HOG0002443.kaks	1.03506	0.876196	1.18131	588	129.765	458.235	436	84.3077	351.692	PGSC	PGSC	STU	STU	Solanum tuberosum	Solanum tuberosum	STU_STU	Solanum tuberosum vs Solanum tuberosum
CAN.T584.1ATGAA---------------------------------------------&Nitab4.5_0ATGGAGAAGCACATTTTCTTATTGATTCTTTTCTTTATATTTCAATATTA	N0.HOG0002448.kaks	1.01949	0.92627	1.10064	1791	374.512	1416.49	1313	254.315	1058.68	CAN	Nitab	CAN	NTA	Capsicum annuum	Nicotiana tabacum	CAN_NTA	Capsicum annuum vs Nicotiana tabacum
CAN.T584.1ATGAAT--------------------------------------------&Nitab4.5_0ATGGATAAGCAAATTTTCTTATTGATTCTTCTCTTTCTAGGTCAATATTA	N0.HOG0002448.kaks	0.999904	1.00034	0.99956	1728	376.794	1351.21	1287	280.729	1006.27	CAN	Nitab	CAN	NTA	Capsicum annuum	Nicotiana tabacum	CAN_NTA	Capsicum annuum vs Nicotiana tabacum
CAN.T584.1ATGAA---------------------------------------------&Nitab4.5_0ATGGAGAAGCACATTTTCTTATTGATTCTTTTCTTTATATTTCAATATTA	N0.HOG0002448.kaks	0.985331	1.05743	0.931814	1800	366.201	1433.8	1352	290.855	1061.14	CAN	Nitab	CAN	NTA	Capsicum annuum	Nicotiana tabacum	CAN_NTA	Capsicum annuum vs Nicotiana tabacum
Nitab4.5_0ATGGATAAGCAAATTTTCTTGTTGATTCTTCTCTTTCTAGGTCAATATTA&Nitab4.5_0ATGGAGAAGCACATTTTCTTATTGATTCTTTTCTTTATATTTCAATATTA	N0.HOG0002448.kaks	0.985465	1.05712	0.932214	2688	545.226	2142.77	1970	422.415	1547.59	Nitab	Nitab	NTA	NTA	Nicotiana tabacum	Nicotiana tabacum	NTA_NTA	Nicotiana tabacum vs Nicotiana tabacum
Nitab4.5_0ATGGAGAAGCACATTTTCTTATTGATTCTTTTCTTTATATTTCAATATTA&Solyc07g00ATGGAGAA------------------------------------------	N0.HOG0002448.kaks	1.00913	0.959589	1.05163	1893	348.871	1544.13	1421	251.301	1169.7	Nitab	Solyc	NTA	SLY	Nicotiana tabacum	Solanum lycopersicum	NTA_SLY	Nicotiana tabacum vs Solanum lycopersicum
Nitab4.5_0ATGGAGAAGCACATTTTCTTATTGATTCTTTTCTTTATATTTCAATATTA&Sopen07g00ATGAA---------------------------------------------	N0.HOG0002448.kaks	0.999823	1.00078	0.99904	1839	339.644	1499.36	1362	251.744	1110.26	Nitab	Sopen	NTA	SPE	Nicotiana tabacum	Solanum pennellii	NTA_SPE	Nicotiana tabacum vs Solanum pennellii
Nitab4.5_0ATGGAGAAGCATATTTTCTTATTGATTCTTCTCTTTCTATTTCAATATTA&Nitab4.5_0ATGGATAAGCAAATTTTCTTATTGATTCTTCTCTTTCTAGGTCAATATTA	N0.HOG0002448.kaks	0.988685	1.04924	0.94229	2262	422.704	1839.3	1646	322.735	1323.26	Nitab	Nitab	NTA	NTA	Nicotiana tabacum	Nicotiana tabacum	NTA_NTA	Nicotiana tabacum vs Nicotiana tabacum
Nitab4.5_0ATGGAGAAGCATATTTTCTTATTGATTCTTCTCTTTCTATTTCAATATTA&Nitab4.5_0ATGGAGAAGCACATTTTCTTATTGATTCTTTTCTTTATATTTCAATATTA	N0.HOG0002448.kaks	0.991269	1.03394	0.958727	2511	513.726	1997.27	1818	384.57	1433.43	Nitab	Nitab	NTA	NTA	Nicotiana tabacum	Nicotiana tabacum	NTA_NTA	Nicotiana tabacum vs Nicotiana tabacum
Nitab4.5_0ATGGAGAAG-----CATATTTTCTTATTGATTCTTCTCTTTCTATTTCAA&Peaxi162ScATGGTGAAGAGCTACATATTT-----------------------------	N0.HOG0002448.kaks	1.01728	0.931412	1.0922	1371	275.957	1095.04	1023	191.788	831.212	Nitab	Peaxi	NTA	PAX	Nicotiana tabacum	Petunia axillaris	NTA_PAX	Nicotiana tabacum vs Petunia axillaris
Nitab4.5_0ATGGAGAAG-----------------------------------------&Peaxi162ScATGGTGAAGAGCTACATATTTCTCCTTGTTCTATTGGTATTTCAAGAATC	N0.HOG0002448.kaks	1.01198	0.955094	1.05956	3087	649.962	2437.04	2282	458.895	1823.11	Nitab	Peaxi	NTA	PAX	Nicotiana tabacum	Petunia axillaris	NTA_PAX	Nicotiana tabacum vs Petunia axillaris
Nitab4.5_0ATGG-------------ATAAGCAAATTTTCTTATTGATTCTTCTCTTTC&Peaxi162ScATGGTGAAGAGCTACATAT----------------------TTCTC----	N0.HOG0002448.kaks	0.984084	1.05376	0.933881	1494	341.279	1152.72	1134	272.968	861.032	Nitab	Peaxi	NTA	PAX	Nicotiana tabacum	Petunia axillaris	NTA_PAX	Nicotiana tabacum vs Petunia axillaris
Nitab4.5_0ATGGAGAA-------GCACATTTTCTTATTGATTCTTTTCTTTAT-----&PGSC0003DMATGGAGAAAAGCTATG----------------TTCTTTTCCTTATCTTAT	N0.HOG0002448.kaks	0.973743	1.11567	0.872786	1947	360.198	1586.8	1427	294.534	1132.47	Nitab	PGSC	NTA	STU	Nicotiana tabacum	Solanum tuberosum	NTA_STU	Nicotiana tabacum vs Solanum tuberosum
Solyc07g00ATGGAGAAAAGCTATGTTCTTTTCCTTATCTTATTAGTCTTTCAAGAATC&PGSC0003DMATGGAGAA------------------------------------------	N0.HOG0002448.kaks	0.99815	1.00698	0.991228	1848	387.118	1460.88	1354	285.616	1068.38	Solyc	PGSC	SLY	STU	Solanum lycopersicum	Solanum tuberosum	SLY_STU	Solanum lycopersicum vs Solanum tuberosum
Sopen07g00ATG-----------------------------------------------&PGSC0003DMATGGAGAAGCACATTTTCTTATTGATTCTTCTCTTTCTAGTTCAATTTTC	N0.HOG0002448.kaks	1.02174	0.915715	1.11578	1983	406.606	1576.39	1462	274.51	1187.49	Sopen	PGSC	SPE	STU	Solanum pennellii	Solanum tuberosum	SPE_STU	Solanum pennellii vs Solanum tuberosum
CAN.T262.2ATG-----------------------------------------------&Nitab4.5_0ATGGCTAGGAAGAATATCAATGAGCGTGGAAGTTCAGTTGTTCTTCAAGA	N0.HOG0002531.kaks	1.03962	0.854011	1.21734	363	77.4921	285.508	274	49.9534	224.047	CAN	Nitab	CAN	NTA	Capsicum annuum	Nicotiana tabacum	CAN_NTA	Capsicum annuum vs Nicotiana tabacum
CAN.T262.2ATG-----------------------------------------------&Sopen10g02ATGGAGTTGTTGTTCAATGAAGTTTTAGAGGGAAAAATTACTCAAGAACT	N0.HOG0002531.kaks	1.05218	0.787424	1.33623	315	62.0835	252.917	230	35.6946	194.305	CAN	Sopen	CAN	SPE	Capsicum annuum	Solanum pennellii	CAN_SPE	Capsicum annuum vs Solanum pennellii
CAN.T262.2ATGAA---------------------------------------------&Sopen12g02ATGAACACCAGAGGCCCGGAGGGACACTTCAGAGAATGCCCATTCCTGAA	N0.HOG0002531.kaks	1.00824	0.969557	1.0399	873	186.011	686.989	638	131.801	506.199	CAN	Sopen	CAN	SPE	Capsicum annuum	Solanum pennellii	CAN_SPE	Capsicum annuum vs Solanum pennellii
CAN.T315.5--------------------------------------------------&PGSC0003DMATGGATAGAAAGAGGCTTAGGAATACTAGGAACGATAGTGAAAATGTAAG	N0.HOG0002531.kaks	0.978323	1.09996	0.889414	318	56.6678	261.332	236	46.2594	189.741	CAN	PGSC	CAN	STU	Capsicum annuum	Solanum tuberosum	CAN_STU	Capsicum annuum vs Solanum tuberosum
CAN.T782.1ATGGCTAGAAAAAGACTTGGACTTACTAGGAA------------------&Nitab4.5_0ATGGCTAGAAA------------------GAAGCTTAGGCATACTAGAAT	N0.HOG0002531.kaks	0.995859	1.01676	0.979439	357	70.7209	286.279	248	49.9518	198.048	CAN	Nitab	CAN	NTA	Capsicum annuum	Nicotiana tabacum	CAN_NTA	Capsicum annuum vs Nicotiana tabacum
CAN.T782.1ATGGCTAGAAAAAGACTTGGACTTACTAGGAACC-------GTAGG----&Solyc12g01ATGGCTACAAAAAGGCT----------------CAGAGACAGTAGGAATT	N0.HOG0002531.kaks	1.01352	0.94263	1.07521	366	69.8172	296.183	281	50.5277	230.472	CAN	Solyc	CAN	SLY	Capsicum annuum	Solanum lycopersicum	CAN_SLY	Capsicum annuum vs Solanum lycopersicum
CAN.T782.1ATG-----------------------------------------------&Sopen12g02ATGAACACCAGAGGCCCGGAGGGACACTTCAGAGAATGCCCATTCCTGAA	N0.HOG0002531.kaks	1.00858	0.969432	1.04039	876	192.056	683.944	651	138.364	512.636	CAN	Sopen	CAN	SPE	Capsicum annuum	Solanum pennellii	CAN_SPE	Capsicum annuum vs Solanum pennellii
Nitab4.5_0ATGGCTAGAAAGAAGCTTAGGCATACTAGAATCCGTAGTGAAAGTGTGAG&Nitab4.5_0ATGGCTAGAAAGAAGCTTAGGCATACTAGAATCTGTAGTGAAAGTGTGAG	N0.HOG0002531.kaks	0.974399	1.13223	0.860604	486	78.8337	407.166	343	62.9946	280.005	Nitab	Nitab	NTA	NTA	Nicotiana tabacum	Nicotiana tabacum	NTA_NTA	Nicotiana tabacum vs Nicotiana tabacum
Nitab4.5_0ATGGCTAGAAAGAAGCTTAGGCATACTAGAATCCGTAGTGAAAGTGTGAG&Nitab4.5_0ATG-----------------------------------------------	N0.HOG0002531.kaks	1.04808	0.802426	1.30614	339	66.3548	272.645	242	38.0096	203.99	Nitab	Nitab	NTA	NTA	Nicotiana tabacum	Nicotiana tabacum	NTA_NTA	Nicotiana tabacum vs Nicotiana tabacum
Nitab4.5_0ATGGCTAGAAAGAA------------------------------------&Nitab4.5_0ATGGCTAGGAAGAATATCAATGAGCGTGGAAGTTCAGTTGTTCTTCAAGA	N0.HOG0002531.kaks	0.953422	1.18904	0.801843	378	74.725	303.275	288	67.696	220.304	Nitab	Nitab	NTA	NTA	Nicotiana tabacum	Nicotiana tabacum	NTA_NTA	Nicotiana tabacum vs Nicotiana tabacum
Nitab4.5_0ATGGCTAGAAAGAAGCTTAGGCATACTAGAATCCGTAGTGAAAGTGTGAG&Peaxi162ScATGACTAGAAAGAGGCTTAATCATACTAGGAACTGTAGTGAAAGTGTGAG	N0.HOG0002531.kaks	1.00396	0.983701	1.0206	456	89.2096	366.79	342	65.8167	276.183	Nitab	Peaxi	NTA	PAX	Nicotiana tabacum	Petunia axillaris	NTA_PAX	Nicotiana tabacum vs Petunia axillaris
Nitab4.5_0ATGGCTAGAAAGAAGCTTAGGCATACTAGAATCCGTAGTGAAAGTGTGAG&Peaxi162ScATGACTAGAAAGAGGCTTAATCATACTAGGAACTGTAGTGAAAGTGTGAG	N0.HOG0002531.kaks	1.00396	0.983701	1.0206	456	89.2096	366.79	342	65.8167	276.183	Nitab	Peaxi	NTA	PAX	Nicotiana tabacum	Petunia axillaris	NTA_PAX	Nicotiana tabacum vs Petunia axillaris
Nitab4.5_0ATGGCTAGAAAGAAGCTTAGGCATACTAGAATCCGTAGTGAAAGTGTGAG&Peaxi162ScATG-----------------------------------------------	N0.HOG0002531.kaks	0.955862	1.21987	0.783578	354	59.1841	294.816	264	53.8417	210.158	Nitab	Peaxi	NTA	PAX	Nicotiana tabacum	Petunia axillaris	NTA_PAX	Nicotiana tabacum vs Petunia axillaris
Nitab4.5_0ATGGCTAGAAAGAAGCTTAGGCATACTAGAATCCGTAGTGAAAG------&Solyc12g01ATGGCTACAA------------------------------AAAGGTTGAG	N0.HOG0002531.kaks	1.04365	0.827443	1.2613	303	61.1744	241.826	219	36.5855	182.414	Nitab	Solyc	NTA	SLY	Nicotiana tabacum	Solanum lycopersicum	NTA_SLY	Nicotiana tabacum vs Solanum lycopersicum
Nitab4.5_0ATGGCTAGAAAGAAGCTTAGGCA------------------------TAC&Sopen12g00ATGGCTA--------------CAAAAAGGTTGAGAGATACTCCGAACTAC	N0.HOG0002531.kaks	0.97781	1.0843	0.901792	465	96.8985	368.101	356	80.4382	275.562	Nitab	Sopen	NTA	SPE	Nicotiana tabacum	Solanum pennellii	NTA_SPE	Nicotiana tabacum vs Solanum pennellii
Nitab4.5_0ATGGCTAGAAAGAAGCTTAGGCATACTAGAATCCG-----TAGTGAAAGT&PGSC0003DMATGGATAGAAAGAGGCTTAGGAATACTAG-----GAACGATAGTGAAAAT	N0.HOG0002531.kaks	0.994538	1.0236	0.971603	441	82.8723	358.128	289	55.5906	233.409	Nitab	PGSC	NTA	STU	Nicotiana tabacum	Solanum tuberosum	NTA_STU	Nicotiana tabacum vs Solanum tuberosum
Nitab4.5_0ATGGCTAGAAAGAAGCTTAGGCATACTAG-------AATCCGTAGTGAAA&PGSC0003DMATGGCTACAAAAAGGCTCAGAGATACTAGGAACTAC-------AGTGAAA	N0.HOG0002531.kaks	1.01877	0.925469	1.10082	345	69.4194	275.581	250	46.5547	203.445	Nitab	PGSC	NTA	STU	Nicotiana tabacum	Solanum tuberosum	NTA_STU	Nicotiana tabacum vs Solanum tuberosum
Nitab4.5_0ATGGCTAGAAAGAAGCTTAGGCATACTAG-------AATCCGTAGTGAAA&PGSC0003DMATGGCTACAAAAAGGCTCAGAGATACTAGGAACTAC-------AGTGAAA	N0.HOG0002531.kaks	1.02202	0.906071	1.12797	399	75.7711	323.229	282	48.5224	233.478	Nitab	PGSC	NTA	STU	Nicotiana tabacum	Solanum tuberosum	NTA_STU	Nicotiana tabacum vs Solanum tuberosum
Nitab4.5_0ATGGCTAGAAAGAAGCTTAGGCATACTAGAATCTGTAGTGAAAGTGTGAG&Sopen10g02ATGG----------------------------------------------	N0.HOG0002531.kaks	1.03867	0.845301	1.22876	369	73.7991	295.201	257	43.4479	213.552	Nitab	Sopen	NTA	SPE	Nicotiana tabacum	Solanum pennellii	NTA_SPE	Nicotiana tabacum vs Solanum pennellii
Nitab4.5_0ATGGCTAGAAAGAAGCTTAGGCATACTAGAATCTGTAGTGAAAG------&Sopen12g00ATGGCTACAA------------------------------AAAGGTTGAG	N0.HOG0002531.kaks	0.992591	1.03016	0.963527	408	80.4481	327.552	292	59.3124	232.688	Nitab	Sopen	NTA	SPE	Nicotiana tabacum	Solanum pennellii	NTA_SPE	Nicotiana tabacum vs Solanum pennellii
Nitab4.5_0ATGGCTAGAAAGAAGCTTAGGCATACTAGAATCTGTAGTGAAAGTGTGAG&PGSC0003DMATGGCTACAAAAAGGCTCAGAGATACTAGGAACTACAGTGAAAATGTGAG	N0.HOG0002531.kaks	0.98766	1.05558	0.935653	417	75.761	341.239	306	58.6845	247.315	Nitab	PGSC	NTA	STU	Nicotiana tabacum	Solanum tuberosum	NTA_STU	Nicotiana tabacum vs Solanum tuberosum
Nitab4.5_0ATGGCTAGGAAGAAAATCAAGATGGCTAGGTTGGTCGATGAGCGCAGAAG&Peaxi162ScATGGCTAGAAAGAAACTCAAGATTGCTAGGTTGGTTAATGAGCGTAG---	N0.HOG0002531.kaks	1.01331	0.943357	1.07416	405	77.0788	327.921	303	54.4	248.6	Nitab	Peaxi	NTA	PAX	Nicotiana tabacum	Petunia axillaris	NTA_PAX	Nicotiana tabacum vs Petunia axillaris
Nitab4.5_0ATGGCTAGGAA----------------------------GAAAAT-----&Sopen12g02ATGGCTACAAAAAGGTTGAGAGATACTCCGAACTACAATGAAAATGTGAG	N0.HOG0002531.kaks	0.969863	1.12018	0.865807	348	69.7679	278.232	252	56.5935	195.407	Nitab	Sopen	NTA	SPE	Nicotiana tabacum	Solanum pennellii	NTA_SPE	Nicotiana tabacum vs Solanum pennellii
Nitab4.5_0ATGG---------------------CTAGGAA-------GAAAAT-----&PGSC0003DMATGGATAGAAAGAGGCTTAGGAATACTAGGAACGATAGTGAAAATGTAAG	N0.HOG0002531.kaks	1.00894	0.960777	1.05013	351	65.1521	285.848	240	42.8011	197.199	Nitab	PGSC	NTA	STU	Nicotiana tabacum	Solanum tuberosum	NTA_STU	Nicotiana tabacum vs Solanum tuberosum
Nitab4.5_0ATGGCTAGAAAGAA------------------------------------&Nitab4.5_0ATGGCTAGGAAGAATATCAATGAGCGTGGAAGTTCAGTTGTTCTTCAAGA	N0.HOG0002531.kaks	1.02971	0.89125	1.15536	342	73.3872	268.613	252	48.1942	203.806	Nitab	Nitab	NTA	NTA	Nicotiana tabacum	Nicotiana tabacum	NTA_NTA	Nicotiana tabacum vs Nicotiana tabacum
Nitab4.5_0ATGGCTAGAAAGAAGCTTAGGCATACTAGAATCTGTAGTGAAAGTGTGAG&Solyc12g01ATGGCTATAAAAAGGCTTAGAAATACTAGGAACTACAGTGAAAATGTGAG	N0.HOG0002531.kaks	1.13549	0.49265	2.30485	369	77.7714	291.229	218	22.6354	195.365	Nitab	Solyc	NTA	SLY	Nicotiana tabacum	Solanum lycopersicum	NTA_SLY	Nicotiana tabacum vs Solanum lycopersicum
Nitab4.5_0ATGGCTAGAAAGAAGCTTAGGCATACTAGAATCTG-----TAGTGAAAGT&PGSC0003DMATGGATAGAAAGAGGCTTAGGAATACTAG-----GAACGATAGTGAAAAT	N0.HOG0002531.kaks	0.98773	1.05255	0.938419	333	63.0397	269.96	240	47.8214	192.179	Nitab	PGSC	NTA	STU	Nicotiana tabacum	Solanum tuberosum	NTA_STU	Nicotiana tabacum vs Solanum tuberosum
Nitab4.5_0ATGGCTAGGAAGAATATCAATGAGCGTGGAAGTTCAGTTGTTCTTCAAGA&Solyc12g01ATGGCT--------------------------------------------	N0.HOG0002531.kaks	1.03964	0.828427	1.25496	315	59.1203	255.88	248	38.5595	209.44	Nitab	Solyc	NTA	SLY	Nicotiana tabacum	Solanum lycopersicum	NTA_SLY	Nicotiana tabacum vs Solanum lycopersicum
Nitab4.5_0ATGGCT--------------------------------------------&Solyc12g01ATGGCTATAAAAAGGCTTAGAAATACTAGGAACTACAGTGAAAATGTGAG	N0.HOG0002531.kaks	0.990886	1.03219	0.959987	360	79.4413	280.559	278	63.3209	214.679	Nitab	Solyc	NTA	SLY	Nicotiana tabacum	Solanum lycopersicum	NTA_SLY	Nicotiana tabacum vs Solanum lycopersicum
Nitab4.5_0ATGGCT--------------------------------------------&PGSC0003DMATGGCTACAAAAAGGCTCAGAGATACTAGGAACTACAGTGAAAATGTGAG	N0.HOG0002531.kaks	1.03029	0.89649	1.14925	381	86.2496	294.75	277	56.2157	220.784	Nitab	PGSC	NTA	STU	Nicotiana tabacum	Solanum tuberosum	NTA_STU	Nicotiana tabacum vs Solanum tuberosum
Nitab4.5_0ATGGCTA-------------------------------------------&PGSC0003DMATGGCTACAAAAAGGCTCAGAGATACTAGGAACTACAGTGAAAATGTGAG	N0.HOG0002531.kaks	1.0228	0.922689	1.1085	381	86.7774	294.223	276	58.0024	217.998	Nitab	PGSC	NTA	STU	Nicotiana tabacum	Solanum tuberosum	NTA_STU	Nicotiana tabacum vs Solanum tuberosum
Nitab4.5_0ATGGCTAGGAAGAATATCAATGAGCGTGGAAGTTCAGTTGTTCTTCAAGA&PGSC0003DMATGGCT--------------------------------------------	N0.HOG0002531.kaks	0.977122	1.0963	0.891293	405	77.7488	327.251	292	61.4539	230.546	Nitab	PGSC	NTA	STU	Nicotiana tabacum	Solanum tuberosum	NTA_STU	Nicotiana tabacum vs Solanum tuberosum
Peaxi162ScATGACTAGAAAGAGGCTTAATCATACTAGGAACTGTAGTGAAAGTGTGAG&Peaxi162ScATGACTAGAAAGAGGCTTAAGCATACTAGGAACTGTGATGAAAGTGTGAG	N0.HOG0002531.kaks	0.625168	1.20851	0.517303	600	137.179	462.821	238	86.6936	151.306	Peaxi	Peaxi	PAX	PAX	Petunia axillaris	Petunia axillaris	PAX_PAX	Petunia axillaris vs Petunia axillaris
Peaxi162ScATGACTAGAAAGAGGCTT--AATCATACTAGGAACTGTAGTGAAAGTGTG&Sopen12g00ATGGCTACAAAAAGGCTTAGAA--ATACTAGGAACTACAGTGAAAATGTG	N0.HOG0002531.kaks	0.995693	1.02358	0.972756	405	62.545	342.455	302	47.7382	254.262	Peaxi	Sopen	PAX	SPE	Petunia axillaris	Solanum pennellii	PAX_SPE	Petunia axillaris vs Solanum pennellii
Peaxi162ScATGACTAGAAAGAGGCTTAATC----ATACTAGGAACTGTAGTGAAAGTG&PGSC0003DMATGGCTACAAAAAGGCT----CAGAGATACTAGGAACTACAGTGAAAATG	N0.HOG0002531.kaks	0.856433	1.30586	0.655838	378	111.224	266.776	153	59.4623	93.5377	Peaxi	PGSC	PAX	STU	Petunia axillaris	Solanum tuberosum	PAX_STU	Petunia axillaris vs Solanum tuberosum
Peaxi162ScATGACTAGAAAGAGGCTTAATC----ATACTAGGAACTGTAGTGAAAGTG&PGSC0003DMATGGCTACAAAAAGGCT----CAGAGATACTAGGAACTATAGTGAAAATG	N0.HOG0002531.kaks	0.968599	1.17439	0.824767	405	61.7966	343.203	296	53.0413	242.959	Peaxi	PGSC	PAX	STU	Petunia axillaris	Solanum tuberosum	PAX_STU	Petunia axillaris vs Solanum tuberosum
Peaxi162ScATGACTAGAAAGAGGCTTAATCATACTAGGAACTGTAGTGAAAGTGTGAG&Peaxi162ScATGACTAGAAAGAGGCTTAAGCATACTAGGAACTGTGATGAAAGTGTGAG	N0.HOG0002531.kaks	0.625168	1.20851	0.517303	600	137.179	462.821	238	86.6936	151.306	Peaxi	Peaxi	PAX	PAX	Petunia axillaris	Petunia axillaris	PAX_PAX	Petunia axillaris vs Petunia axillaris
Peaxi162ScATGACTAGAAAGAGGCTT--AATCATACTAGGAACTGTAGTGAAAGTGTG&Sopen12g00ATGGCTACAAAAAGGCTTAGAA--ATACTAGGAACTACAGTGAAAATGTG	N0.HOG0002531.kaks	0.995693	1.02358	0.972756	405	62.545	342.455	302	47.7382	254.262	Peaxi	Sopen	PAX	SPE	Petunia axillaris	Solanum pennellii	PAX_SPE	Petunia axillaris vs Solanum pennellii
Peaxi162ScATGACTAGAAAGAGGCTTAATC----ATACTAGGAACTGTAGTGAAAGTG&PGSC0003DMATGGCTACAAAAAGGCT----CAGAGATACTAGGAACTACAGTGAAAATG	N0.HOG0002531.kaks	0.856433	1.30586	0.655838	378	111.224	266.776	153	59.4623	93.5377	Peaxi	PGSC	PAX	STU	Petunia axillaris	Solanum tuberosum	PAX_STU	Petunia axillaris vs Solanum tuberosum
Peaxi162ScATGACTAGAAAGAGGCTTAATC----ATACTAGGAACTGTAGTGAAAGTG&PGSC0003DMATGGCTACAAAAAGGCT----CAGAGATACTAGGAACTATAGTGAAAATG	N0.HOG0002531.kaks	0.968599	1.17439	0.824767	405	61.7966	343.203	296	53.0413	242.959	Peaxi	PGSC	PAX	STU	Petunia axillaris	Solanum tuberosum	PAX_STU	Petunia axillaris vs Solanum tuberosum
Peaxi162Sc--------------------------------------------------&PGSC0003DMATGGCTACAAAAAGGCTTAGGGATACTAGGAACTATAGTGAAGACATAAG	N0.HOG0002531.kaks	0.982323	1.07253	0.915892	327	64.0773	262.923	237	49.8098	187.19	Peaxi	PGSC	PAX	STU	Petunia axillaris	Solanum tuberosum	PAX_STU	Petunia axillaris vs Solanum tuberosum
Peaxi162ScATGG------------------------------------CTAGAAAGAA&Sopen10g02ATGGAGTTGTTGTTCAATGAAGTTTTAGAGGGAAAAATTACT--------	N0.HOG0002531.kaks	0.996232	1.01559	0.980937	411	79.9841	331.016	306	60.4788	245.521	Peaxi	Sopen	PAX	SPE	Petunia axillaris	Solanum pennellii	PAX_SPE	Petunia axillaris vs Solanum pennellii
Peaxi162ScATGGCTA--------------------------------GAAAGAAACTC&PGSC0003DMATGGCTACAAAAAGGCTTAGGGATACTAGGAACTATAGTGAA--------	N0.HOG0002531.kaks	1.00806	0.96865	1.04069	312	63.8407	248.159	219	43.4065	175.594	Peaxi	PGSC	PAX	STU	Petunia axillaris	Solanum tuberosum	PAX_STU	Petunia axillaris vs Solanum tuberosum
Peaxi162ScATGACTAGAAAGAGGCTTAAGCATACTAGGAACTGTGATGAAAGTGTGAG&Peaxi162Sc--------------------------------------------------	N0.HOG0002531.kaks	0.999517	1.00242	0.9971	408	67.725	340.275	276	45.925	230.075	Peaxi	Peaxi	PAX	PAX	Petunia axillaris	Petunia axillaris	PAX_PAX	Petunia axillaris vs Petunia axillaris
Peaxi162ScATGACTAGAAAGAGGCTTAAGCATACTAGGAACTGTGAT---GAAAGTGT&PGSC0003DMATGGATAGAAAGAGGCTTAGGAATACTAGGAAC---GATAGTGAAAATGT	N0.HOG0002531.kaks	1.02181	0.910181	1.12264	393	76.7732	316.227	278	49.4299	228.57	Peaxi	PGSC	PAX	STU	Petunia axillaris	Solanum tuberosum	PAX_STU	Petunia axillaris vs Solanum tuberosum
Peaxi162Sc--------------------------------------------------&Solyc12g01ATGGCTATAAAAAGGCTTAGAAATACTAGGAACTACAGTGAAAATGTGAG	N0.HOG0002531.kaks	1.08919	0.625377	1.74166	348	66.9204	281.08	252	30.3055	221.695	Peaxi	Solyc	PAX	SLY	Petunia axillaris	Solanum lycopersicum	PAX_SLY	Petunia axillaris vs Solanum lycopersicum
Peaxi162Sc--------------------------------------------------&Solyc12g01ATGGCTATAAAAAGGCTTAGAAATACTAGGAACTACAGTGAAAATGTGAG	N0.HOG0002531.kaks	1.08605	0.63722	1.70435	351	67.2932	283.707	255	31.1526	223.847	Peaxi	Solyc	PAX	SLY	Petunia axillaris	Solanum lycopersicum	PAX_SLY	Petunia axillaris vs Solanum lycopersicum
Peaxi162Sc--------------------------------------------------&Sopen12g00ATGGCTACAAAAAGGCTTAGAAATACTAGGAACTACAGTGAAAATGTGAG	N0.HOG0002531.kaks	1.10932	0.543324	2.04172	348	67.2125	280.788	250	26.2343	223.766	Peaxi	Sopen	PAX	SPE	Petunia axillaris	Solanum pennellii	PAX_SPE	Petunia axillaris vs Solanum pennellii
Peaxi162Sc--------------------------------------------------&Sopen12g02ATGGCTACAAAAAGGTTGAGAGATACTCCGAACTACAATGAAAATGTGAG	N0.HOG0002531.kaks	1.01496	0.944587	1.0745	333	70.7948	262.205	237	47.5934	189.407	Peaxi	Sopen	PAX	SPE	Petunia axillaris	Solanum pennellii	PAX_SPE	Petunia axillaris vs Solanum pennellii
Solyc12g01ATGGCTACAAAAAGGTTGAGAGATACTCCGAACTACACTGAAAATGTGAG&Solyc12g01ATGGCTACAAAAAGGTTGAGAGATACTGCGAACTACAATGAAAATGTGAG	N0.HOG0002531.kaks	0.953138	1.21754	0.782842	357	63.2752	293.725	258	55.6758	202.324	Solyc	Solyc	SLY	SLY	Solanum lycopersicum	Solanum lycopersicum	SLY_SLY	Solanum lycopersicum vs Solanum lycopersicum
Solyc12g01ATGGCTACAAAAAGGTTGAGAGATACTCC-----GAACTACACTGAAAAT&Solyc12g01ATGGCTACAAAAAGGCTCAGAGA-----CAGTAGGAATTACAGTGAAAAT	N0.HOG0002531.kaks	0.988731	1.044	0.947061	351	71.569	279.431	256	54.4952	201.505	Solyc	Solyc	SLY	SLY	Solanum lycopersicum	Solanum lycopersicum	SLY_SLY	Solanum lycopersicum vs Solanum lycopersicum
Solyc12g01ATGGCTACAAAAAGGTTGAGAGATACTCCGAACTACACTGAAAATGTGAG&Sopen12g00ATGGCTAGAAAAAGGCTCAGAGATGCTAGGAACTACAGCGAAAATGTGAG	N0.HOG0002531.kaks	0.983183	1.06893	0.919782	390	76.4863	313.514	280	58.6985	221.302	Solyc	Sopen	SLY	SPE	Solanum lycopersicum	Solanum pennellii	SLY_SPE	Solanum lycopersicum vs Solanum pennellii
Solyc12g01ATG-----------------------------------------------&Sopen12g02ATGAACACCAGAGGCCCGGAGGGACACTTCAGAGAATGCCCATTCCTGAA	N0.HOG0002531.kaks	1.00931	0.969528	1.04103	993	232.409	760.591	735	166.783	568.217	Solyc	Sopen	SLY	SPE	Solanum lycopersicum	Solanum pennellii	SLY_SPE	Solanum lycopersicum vs Solanum pennellii
Solyc12g01ATGGCTACAAAAAGGTTGAGAGATACTCCGAACTACACTGAAAATGTGAG&PGSC0003DMATGGCTACAAAAAGGCTCAGAGATACTAGGAACTACAGTGAAAATGTGAG	N0.HOG0002531.kaks	1.00005	0.999786	1.00027	423	83.4785	339.521	304	59.9812	244.019	Solyc	PGSC	SLY	STU	Solanum lycopersicum	Solanum tuberosum	SLY_STU	Solanum lycopersicum vs Solanum tuberosum
Solyc12g01ATGGCTACAAAAAGGTTGAGAGATACTGCGAACTACAATGAAAATGTGAG&PGSC0003DMATGGCTACAAAAAGGCTCAGAGATACTAGGAACTACAGTGAAAATGTGAG	N0.HOG0002531.kaks	0.994215	1.02443	0.970507	393	75.243	317.757	289	56.6831	232.317	Solyc	PGSC	SLY	STU	Solanum lycopersicum	Solanum tuberosum	SLY_STU	Solanum lycopersicum vs Solanum tuberosum
Solyc12g01ATGGCTATAAAAAGGCTTAGAAATACTAGGAACTACAGTGAAAATGTGAG&Sopen10g02ATGG----------------------------------------------	N0.HOG0002531.kaks	1.00558	0.977942	1.02826	420	84.7417	335.258	294	58.0107	235.989	Solyc	Sopen	SLY	SPE	Solanum lycopersicum	Solanum pennellii	SLY_SPE	Solanum lycopersicum vs Solanum pennellii
Solyc12g01ATGGCTATAAAAAGGCTTAGAAATACTAGGAACTACAGTGAAAATGTGAG&Sopen12g00ATGGCTAGAAAAAGGCTCAGAGATGCTAGGAACTACAGCGAAAATGTGAG	N0.HOG0002531.kaks	0.056185	0.203507	0.276084	642	150.322	491.678	51	26.7994	24.2006	Solyc	Sopen	SLY	SPE	Solanum lycopersicum	Solanum pennellii	SLY_SPE	Solanum lycopersicum vs Solanum pennellii
Solyc12g01ATGGCTATAAAAAGGCTTAGAAATACTAGGAACTACAGTGAAAATGTGAG&Sopen12g00ATGGCTACAAAAAGGTTGAGAGATACTCCGAACTACAGTGAAAATGTGAG	N0.HOG0002531.kaks	0.0499775	0.141534	0.353112	627	141.131	485.869	40	18.0534	21.9466	Solyc	Sopen	SLY	SPE	Solanum lycopersicum	Solanum pennellii	SLY_SPE	Solanum lycopersicum vs Solanum pennellii
Solyc12g01ATGGCTATAAAAAGGCTTAGAAATACTAGGAACTACAGTGAAAATGTGAG&Sopen12g00ATGGCTACAAAAAGGTTGAGAGATACTGCGAACTACAATGAAAATGTGAG	N0.HOG0002531.kaks	0.0572413	0.157621	0.363157	636	148.846	487.154	46	21.0184	24.9816	Solyc	Sopen	SLY	SPE	Solanum lycopersicum	Solanum pennellii	SLY_SPE	Solanum lycopersicum vs Solanum pennellii
Solyc12g01ATGGCTATAAAAAGGCTTAGAAATACTAGGAACTACAGTGAAAATGTGAG&Sopen12g00ATGGCTACAAAAAGGCTTAGAAATACTAGGAACTACAGTGAAAATGTGAG	N0.HOG0002531.kaks	0.0234026	0.0631827	0.370395	645	147.801	497.199	20	8.90472	11.0953	Solyc	Sopen	SLY	SPE	Solanum lycopersicum	Solanum pennellii	SLY_SPE	Solanum lycopersicum vs Solanum pennellii
Solyc12g01ATGGCTATAAAAAGGCTTAGAAATACTAGGAACTACAGTGAAAATGTGAG&Sopen12g02ATGGCTACAAAAAGGTTGAGAGATACTCCGAACTACAATGAAAATGTGAG	N0.HOG0002531.kaks	0.0619429	0.147095	0.42111	636	150.301	485.699	47	19.9083	27.0917	Solyc	Sopen	SLY	SPE	Solanum lycopersicum	Solanum pennellii	SLY_SPE	Solanum lycopersicum vs Solanum pennellii
Solyc12g01ATGGCTATAAAAAGGCTTAGAAATACTAGGAACTACAGTGAAAATGTGAG&PGSC0003DMATGGCTACAAAAAGGCTCAGAGATACTAGGAACTACAGTGAAAATGTGAG	N0.HOG0002531.kaks	0.0634949	0.149738	0.424041	645	172.372	472.628	49	22.6571	26.3429	Solyc	PGSC	SLY	STU	Solanum lycopersicum	Solanum tuberosum	SLY_STU	Solanum lycopersicum vs Solanum tuberosum
Solyc12g01ATGGCTATAAAAAGGCTTAGAAATACTAGGAACTACAGTGAAAATGTGAG&PGSC0003DMATGGCTACAAAAAGGCTCAGAGATACTAGGAACTACAGTGAAAATGTGAG	N0.HOG0002531.kaks	0.0477258	0.126951	0.375937	645	175.603	469.397	40	19.9511	20.0489	Solyc	PGSC	SLY	STU	Solanum lycopersicum	Solanum tuberosum	SLY_STU	Solanum lycopersicum vs Solanum tuberosum
Solyc12g01ATGGCTATAAAAAGGCTTAGAAATACTAGGAACTACAGTGAAAATGTGAG&Sopen10g02ATGG----------------------------------------------	N0.HOG0002531.kaks	1.00776	0.969972	1.03895	420	86.2196	333.78	296	58.9397	237.06	Solyc	Sopen	SLY	SPE	Solanum lycopersicum	Solanum pennellii	SLY_SPE	Solanum lycopersicum vs Solanum pennellii
Solyc12g01ATGGCTATAAAAAGGCTTAGAAATACTAGGAACTACAGTGAAAATGTGAG&Sopen12g00ATGGCTAGAAAAAGGCTCAGAGATGCTAGGAACTACAGCGAAAATGTGAG	N0.HOG0002531.kaks	0.0570566	0.20531	0.277905	639	145.686	493.314	51	26.2747	24.7253	Solyc	Sopen	SLY	SPE	Solanum lycopersicum	Solanum pennellii	SLY_SPE	Solanum lycopersicum vs Solanum pennellii
Solyc12g01ATGGCTATAAAAAGGCTTAGAAATACTAGGAACTACAGTGAAAATGTGAG&Sopen12g00ATGGCTACAAAAAGGTTGAGAGATACTCCGAACTACAGTGAAAATGTGAG	N0.HOG0002531.kaks	0.0545447	0.145628	0.374549	627	134.908	492.092	42	17.7499	24.2501	Solyc	Sopen	SLY	SPE	Solanum lycopersicum	Solanum pennellii	SLY_SPE	Solanum lycopersicum vs Solanum pennellii
Solyc12g01ATGGCTATAAAAAGGCTTAGAAATACTAGGAACTACAGTGAAAATGTGAG&Sopen12g00ATGGCTACAAAAAGGTTGAGAGATACTGCGAACTACAATGAAAATGTGAG	N0.HOG0002531.kaks	0.0614813	0.160765	0.382429	636	146.093	489.907	48	21.0302	26.9698	Solyc	Sopen	SLY	SPE	Solanum lycopersicum	Solanum pennellii	SLY_SPE	Solanum lycopersicum vs Solanum pennellii
Solyc12g01ATGGCTATAAAAAGGCTTAGAAATACTAGGAACTACAGTGAAAATGTGAG&Sopen12g00ATGGCTACAAAAAGGCTTAGAAATACTAGGAACTACAGTGAAAATGTGAG	N0.HOG0002531.kaks	0.0272418	0.0686231	0.396977	645	136.373	508.627	22	8.86887	13.1311	Solyc	Sopen	SLY	SPE	Solanum lycopersicum	Solanum pennellii	SLY_SPE	Solanum lycopersicum vs Solanum pennellii
Solyc12g01ATGGCTATAAAAAGGCTTAGAAATACTAGGAACTACAGTGAAAATGTGAG&Sopen12g02ATGGCTACAAAAAGGTTGAGAGATACTCCGAACTACAATGAAAATGTGAG	N0.HOG0002531.kaks	0.0580025	0.152483	0.380387	624	147.965	476.035	45	20.2358	24.7642	Solyc	Sopen	SLY	SPE	Solanum lycopersicum	Solanum pennellii	SLY_SPE	Solanum lycopersicum vs Solanum pennellii
Solyc12g01ATGGCTATAAAAAGGCTTAGAAATACTAGGAACTACAGTGAAAATGTGAG&PGSC0003DMATGGCTACAAAAAGGCTCAGAGATACTAGGAACTACAGTGAAAATGTGAG	N0.HOG0002531.kaks	0.0684112	0.153483	0.445725	645	164.386	480.614	51	22.1435	28.8565	Solyc	PGSC	SLY	STU	Solanum lycopersicum	Solanum tuberosum	SLY_STU	Solanum lycopersicum vs Solanum tuberosum
Solyc12g01ATGGCTATAAAAAGGCTTAGAAATACTAGGAACTACAGTGAAAATGTGAG&PGSC0003DMATGGCTACAAAAAGGCTCAGAGATACTAGGAACTACAGTGAAAATGTGAG	N0.HOG0002531.kaks	0.0526244	0.131639	0.399763	645	164.539	480.461	42	19.3788	22.6212	Solyc	PGSC	SLY	STU	Solanum lycopersicum	Solanum tuberosum	SLY_STU	Solanum lycopersicum vs Solanum tuberosum
Solyc12g01ATGGCTACAAAAAGGCTCAGAGACAGTAGGAATTACAGTGAAAATGTGAG&Sopen10g02ATGG----------------------------------------------	N0.HOG0002531.kaks	1.00421	0.982032	1.02258	303	57.5225	245.477	216	40.2694	175.731	Solyc	Sopen	SLY	SPE	Solanum lycopersicum	Solanum pennellii	SLY_SPE	Solanum lycopersicum vs Solanum pennellii
Solyc12g01ATGGCTACAAAAAGGCTCAGAGACAGTAGGAATTACAGTGAAAATGTGAG&Sopen12g00ATGGCTAGAAAAAGGCTCAGAGATGCTAGGAACTACAGCGAAAATGTGAG	N0.HOG0002531.kaks	1.01102	0.956083	1.05746	426	85.4424	340.558	303	58.1035	244.897	Solyc	Sopen	SLY	SPE	Solanum lycopersicum	Solanum pennellii	SLY_SPE	Solanum lycopersicum vs Solanum pennellii
Solyc12g01ATGGCTACAAAAAGGCTCAGAGACAGTAGGAATTACAGTGAAAATGTGAG&PGSC0003DMATGGCTACAAAAAGGCTTAGGGATACTAGGAACTATAGTGAAGACATAAG	N0.HOG0002531.kaks	0.966043	1.13094	0.854192	426	87.7245	338.276	315	73.3605	241.639	Solyc	PGSC	SLY	STU	Solanum lycopersicum	Solanum tuberosum	SLY_STU	Solanum lycopersicum vs Solanum tuberosum
Sopen10g02ATGG----------------------------------------------&Sopen12g00ATGGCTAGAAAAAGGCTCAGAGATGCTAGGAACTACAGCGAAAATGTGAG	N0.HOG0002531.kaks	1.0068	0.97241	1.03537	465	91.9902	373.01	344	66.1754	277.825	Sopen	Sopen	SPE	SPE	Solanum pennellii	Solanum pennellii	SPE_SPE	Solanum pennellii vs Solanum pennellii
Sopen12g00ATGGCTAGAAAAAGGCTCAGAGATGCTAGGAACTACAGCGAAAATGTGAG&Sopen12g00ATGGCTACAAAAAGGTTGAGAGATACTGCGAACTACAATGAAAATGTGAG	N0.HOG0002531.kaks	0.0619214	0.185992	0.332925	639	140.915	498.085	51	23.4291	27.5709	Sopen	Sopen	SPE	SPE	Solanum pennellii	Solanum pennellii	SPE_SPE	Solanum pennellii vs Solanum pennellii
Sopen12g00ATGGCTAGAAAAAGGCTCAGAGATGCTAGGAACTACAGCGAAAATGTGAG&Sopen12g00ATGGCTACAAAAAGGCTTAGAAATACTAGGAACTACAGTGAAAATGTGAG	N0.HOG0002531.kaks	0.0577561	0.140109	0.412224	642	150.336	491.664	45	19.164	25.836	Sopen	Sopen	SPE	SPE	Solanum pennellii	Solanum pennellii	SPE_SPE	Solanum pennellii vs Solanum pennellii
Sopen12g00ATGGCTAGAAAAAGGCTCAGAGATGCTAGGAACTACAGCGAAAATGTGAG&Sopen12g02ATGGCTACAAAAAGGTTGAGAGATACTCCGAACTACAATGAAAATGTGAG	N0.HOG0002531.kaks	0.0682863	0.141299	0.483277	639	140.069	498.931	49	18.0051	30.9949	Sopen	Sopen	SPE	SPE	Solanum pennellii	Solanum pennellii	SPE_SPE	Solanum pennellii vs Solanum pennellii
Sopen12g00ATGGCTAGAAAAAGGCTCAGAGATGCTAGGAACTACAGCGAAAATGTGAG&PGSC0003DMATGGCTACAAAAAGGCTCAGAGATACTAGGAACTACAGTGAAAATGTGAG	N0.HOG0002531.kaks	0.0483565	0.103399	0.467669	645	164.913	480.087	37	15.6683	21.3317	Sopen	PGSC	SPE	STU	Solanum pennellii	Solanum tuberosum	SPE_STU	Solanum pennellii vs Solanum tuberosum
Sopen12g00ATGGCTAGAAAAAGGCTCAGAGATGCTAGGAACTACAGCGAAAATGTGAG&PGSC0003DMATGGCTACAAAAAGGCTCAGAGATACTAGGAACTACAGTGAAAATGTGAG	N0.HOG0002531.kaks	0.0409086	0.0837416	0.48851	645	152.585	492.415	31	12.0318	18.9682	Sopen	PGSC	SPE	STU	Solanum pennellii	Solanum tuberosum	SPE_STU	Solanum pennellii vs Solanum tuberosum
Sopen12g00ATGGCTACAAAAAGGTTGAGAGATACTCCGAACTACAGTGAAAATGTGAG&Sopen12g00ATGGCTACAAAAAGGTTGAGAGATACTGCGAACTACAATGAAAATGTGAG	N0.HOG0002531.kaks	0.0298975	0.0714822	0.418251	651	144.093	506.907	24	9.71119	14.2888	Sopen	Sopen	SPE	SPE	Solanum pennellii	Solanum pennellii	SPE_SPE	Solanum pennellii vs Solanum pennellii
Sopen12g00ATGGCTACAAAAAGGTTGAGAGATACTCCGAACTACAGTGAAAATGTGAG&Sopen12g00ATGGCTACAAAAAGGCTTAGAAATACTAGGAACTACAGTGAAAATGTGAG	N0.HOG0002531.kaks	0.0439005	0.100949	0.434878	627	139.44	487.56	33	13.0923	19.9077	Sopen	Sopen	SPE	SPE	Solanum pennellii	Solanum pennellii	SPE_SPE	Solanum pennellii vs Solanum pennellii
Sopen12g00ATGGCTACAAAAAGGTTGAGAGATACTCCGAACTACAGTGAAAATGTGAG&Sopen12g02ATGGCTACAAAAAGGTTGAGAGATACTCCGAACTACAATGAAAATGTGAG	N0.HOG0002531.kaks	0.0300524	0.0626658	0.479567	651	153.575	497.425	23	9.00794	13.9921	Sopen	Sopen	SPE	SPE	Solanum pennellii	Solanum pennellii	SPE_SPE	Solanum pennellii vs Solanum pennellii
Sopen12g00ATGGCTACAAAAAGGTTGAGAGATACTGCGAACTACAATGAAAATGTGAG&Sopen12g00ATGGCTACAAAAAGGCTTAGAAATACTAGGAACTACAGTGAAAATGTGAG	N0.HOG0002531.kaks	0.0520563	0.113207	0.459833	636	150.009	485.991	39	15.6643	23.3357	Sopen	Sopen	SPE	SPE	Solanum pennellii	Solanum pennellii	SPE_SPE	Solanum pennellii vs Solanum pennellii
Sopen12g00ATGGCTACAAAAAGGTTGAGAGATACTGCGAACTACAATGAAAATGTGAG&Sopen12g02ATGGCTACAAAAAGGTTGAGAGATACTCCGAACTACAATGAAAATGTGAG	N0.HOG0002531.kaks	0.0309548	0.0363394	0.851825	651	129.422	521.578	20	4.5117	15.4883	Sopen	Sopen	SPE	SPE	Solanum pennellii	Solanum pennellii	SPE_SPE	Solanum pennellii vs Solanum pennellii
Sopen12g00ATGGCTACAAAAAGGTTGAGAGATACTGCGAACTACAATGAAAATGTGAG&PGSC0003DMATGGCTACAAAAAGGCTCAGAGATACTAGGAACTACAGTGAAAATGTGAG	N0.HOG0002531.kaks	0.0614351	0.126105	0.487174	642	160.78	481.22	45	18.3066	26.6934	Sopen	PGSC	SPE	STU	Solanum pennellii	Solanum tuberosum	SPE_STU	Solanum pennellii vs Solanum tuberosum
Sopen12g00ATGGCTACAAAAAGGTTGAGAGATACTGCGAACTACAATGAAAATGTGAG&PGSC0003DMATGGCTACAAAAAGGCTCAGAGATACTAGGAACTACAGTGAAAATGTGAG	N0.HOG0002531.kaks	0.0440044	0.112498	0.391155	642	160.176	481.824	36	16.5394	19.4606	Sopen	PGSC	SPE	STU	Solanum pennellii	Solanum tuberosum	SPE_STU	Solanum pennellii vs Solanum tuberosum
Sopen12g00ATGGCTACAAAAAGGCTTAGAAATACTAGGAACTACAGTGAAAATGTGAG&PGSC0003DMATGGCTACAAAAAGGCTCAGAGATACTAGGAACTACAGTGAAAATGTGAG	N0.HOG0002531.kaks	0.0588165	0.0939722	0.625892	645	161.857	483.143	40	13.9456	26.0544	Sopen	PGSC	SPE	STU	Solanum pennellii	Solanum tuberosum	SPE_STU	Solanum pennellii vs Solanum tuberosum
Sopen12g00ATGGCTACAAAAAGGCTTAGAAATACTAGGAACTACAGTGAAAATGTGAG&PGSC0003DMATGGCTACAAAAAGGCTCAGAGATACTAGGAACTATAGTGAAAATGTGAG	N0.HOG0002531.kaks	0.0481144	0.12175	0.395188	579	134.916	444.084	35	15.2122	19.7878	Sopen	PGSC	SPE	STU	Solanum pennellii	Solanum tuberosum	SPE_STU	Solanum pennellii vs Solanum tuberosum
Sopen12g00ATGGCTACAAAAAGGCTTAGAAATACTAGGAACTACAGTGAAAATGTGAG&PGSC0003DMATGGCTACAAAAAGGCTCAGAGATACTAGGAACTACAGTGAAAATGTGAG	N0.HOG0002531.kaks	0.0435454	0.0739482	0.588864	645	168.76	476.24	31	11.6464	19.3536	Sopen	PGSC	SPE	STU	Solanum pennellii	Solanum tuberosum	SPE_STU	Solanum pennellii vs Solanum tuberosum
Sopen12g00ATGGCTACAAAAAGGCTTAGAAATACTAGGAACTACAGTGAAAATGTGAG&PGSC0003DM--------------------------------------------------	N0.HOG0002531.kaks	1.03137	0.869388	1.18632	393	76.1083	316.892	287	48.3209	238.679	Sopen	PGSC	SPE	STU	Solanum pennellii	Solanum tuberosum	SPE_STU	Solanum pennellii vs Solanum tuberosum
Sopen12g02ATGG----------------------------------------------&PGSC0003DMATGGATAGAAAGAGGCTTAGGAATACTAGGAACGATAGTGAAAATGTAAG	N0.HOG0002531.kaks	0.987191	1.05179	0.938584	315	62.4615	252.538	232	48.3858	183.614	Sopen	PGSC	SPE	STU	Solanum pennellii	Solanum tuberosum	SPE_STU	Solanum pennellii vs Solanum tuberosum
Sopen12g02ATGGCTACAAAAAGGTTGAGAGATACTCCGAACTACAAT-----------&PGSC0003DMATGG---------------------------------ATAGAAAGAGGCT	N0.HOG0002531.kaks	1.04174	0.828595	1.25724	408	79.9037	328.096	278	45.1122	232.888	Sopen	PGSC	SPE	STU	Solanum pennellii	Solanum tuberosum	SPE_STU	Solanum pennellii vs Solanum tuberosum
Sopen12g02ATGGCTACAAAAAGGTTGAGAGATACTCCGAACTACAATGAAAATGTGAG&PGSC0003DMATGGCTACAAAAAGGCTCAGAGATACTAGGAACTACAGTGAAAATGTGAG	N0.HOG0002531.kaks	0.0476505	0.0936057	0.509056	642	173.916	468.084	35	14.7674	20.2326	Sopen	PGSC	SPE	STU	Solanum pennellii	Solanum tuberosum	SPE_STU	Solanum pennellii vs Solanum tuberosum
Sopen12g02ATGGCTACAAAAAGGTTGAGAGATACTCCGAACTACAATGAAAATGTGA-&PGSC0003DMATGGCTACAAAAAGGCTTAGGGATACTAGGAACTATA--------GTGAA	N0.HOG0002531.kaks	0.12641	0.225888	0.559613	549	127.668	421.332	70	24.5887	45.4113	Sopen	PGSC	SPE	STU	Solanum pennellii	Solanum tuberosum	SPE_STU	Solanum pennellii vs Solanum tuberosum
PGSC0003DMATGGATAGAAAGAGGCTTAGGAATACTAGGAACGATAGTGAAAATGTAAG&PGSC0003DMATGGCTACAAAAAGGCTCAGAGATACTAGGAACTATAGTGAAAATGTGAG	N0.HOG0002531.kaks	1.00556	0.97436	1.03202	444	79.1515	364.849	324	56.2783	267.722	PGSC	PGSC	STU	STU	Solanum tuberosum	Solanum tuberosum	STU_STU	Solanum tuberosum vs Solanum tuberosum
PGSC0003DMATGGATAGAAAGAGGCTTAGGAATACTAGGAACGATAGTGAAAATGTAAG&PGSC0003DMATGGCTACAAAAAGGCTTAGGGATACTAGGAACTATAGTGAAGACATAAG	N0.HOG0002531.kaks	0.820439	0.841482	0.974993	351	96.8482	254.152	149	41.8704	107.13	PGSC	PGSC	STU	STU	Solanum tuberosum	Solanum tuberosum	STU_STU	Solanum tuberosum vs Solanum tuberosum
PGSC0003DMATGGCTACAAAAAGGCTCAGAGATACTAGGAACTACAGTGAAAATGTGAG&PGSC0003DM--------------------------------------------------	N0.HOG0002531.kaks	1.05052	0.777713	1.35078	309	57.2229	251.777	222	31.973	190.027	PGSC	PGSC	STU	STU	Solanum tuberosum	Solanum tuberosum	STU_STU	Solanum tuberosum vs Solanum tuberosum
PGSC0003DMATGGCTACAAAAAGGCTCAGAGATACTAGGAACTACAGTGAAAATGTGAG&PGSC0003DMATGGCTACAAAAAGGCTTAGGGATACTAGGAACTATAGTGAAGACATAAG	N0.HOG0002531.kaks	0.973972	1.10316	0.882896	450	90.6656	359.334	344	76.4585	267.542	PGSC	PGSC	STU	STU	Solanum tuberosum	Solanum tuberosum	STU_STU	Solanum tuberosum vs Solanum tuberosum
PGSC0003DMATGGCTACAAAAAGGCTCAGAGATACTAGGAACTACAGTGAAAATGTGAG&PGSC0003DM--------------------------------------------------	N0.HOG0002531.kaks	1.01862	0.922877	1.10375	312	60.6819	251.318	223	40.0271	182.973	PGSC	PGSC	STU	STU	Solanum tuberosum	Solanum tuberosum	STU_STU	Solanum tuberosum vs Solanum tuberosum
PGSC0003DM--------------------------------------------------&PGSC0003DMATGGCTACAAAAAGGCTCAGAGATACTAGGAACTATAGTGAAAATGTGAG	N0.HOG0002531.kaks	0.98983	1.04549	0.946763	339	61.9405	277.06	244	46.6106	197.389	PGSC	PGSC	STU	STU	Solanum tuberosum	Solanum tuberosum	STU_STU	Solanum tuberosum vs Solanum tuberosum
PGSC0003DMATGGCTACAAAAAGGCTCAGAGATACTAGGAACTATAGTGAAAATGTGAG&PGSC0003DMATGGCTACAAAAAGGCTTAGGGATACTAGGAACTATAGTGAAGACATAAG	N0.HOG0002531.kaks	0.494886	0.554195	0.892982	522	123.861	398.139	177	45.7317	131.268	PGSC	PGSC	STU	STU	Solanum tuberosum	Solanum tuberosum	STU_STU	Solanum tuberosum vs Solanum tuberosum
PGSC0003DMATGGCTACAAAAAGGCTCAGAGATACTAGGAACTATAGTGAAAATGTGAG&PGSC0003DM--------------------------------------------------	N0.HOG0002531.kaks	1.00849	0.963953	1.0462	357	68.0464	288.954	265	48.6898	216.31	PGSC	PGSC	STU	STU	Solanum tuberosum	Solanum tuberosum	STU_STU	Solanum tuberosum vs Solanum tuberosum
CAN.T1312.ATGCAATTCTTCAACTTGGCTTCCATCTTCCTTTTTCTATCTTTCCTCTT&Peaxi162ScATGGAATTCTTCAGCTTGGTTTCCATTTTCCTTTTTCTATCATTCCTTTT	N0.HOG0002577.kaks	0.967342	1.10574	0.874837	1251	295.196	955.804	818	213.432	604.568	CAN	Peaxi	CAN	PAX	Capsicum annuum	Petunia axillaris	CAN_PAX	Capsicum annuum vs Petunia axillaris
Peaxi162ScATGGAATTCTTCAGCTTGGTTTCCATTTTCCTTTTTCTATCATTCCTTTT&PGSC0003DMATGCAATTCTTGAGCTTGGCTTCCATCTCCCTTTCTCTATCTTTTCTGTT	N0.HOG0002577.kaks	0.681981	1.2945	0.526829	1281	284.188	996.812	588	206.468	381.532	Peaxi	PGSC	PAX	STU	Petunia axillaris	Solanum tuberosum	PAX_STU	Petunia axillaris vs Solanum tuberosum
Nitab4.5_0ATGATGTCCTTCGACTTAGTTTCCATTTTCCTTTTTGTATCCTTCCTCTT&Peaxi162ScATG-----------------------------------------------	N0.HOG0002581.kaks	1.03212	0.871752	1.18396	945	189.28	755.72	700	122.226	577.774	Nitab	Peaxi	NTA	PAX	Nicotiana tabacum	Petunia axillaris	NTA_PAX	Nicotiana tabacum vs Petunia axillaris
Nitab4.5_0ATGATGTCCTTCGACTTGGTTTCCATTTTCATATTTGCATCTTTCCTCTT&Peaxi162ScATG-----------------------------------------------	N0.HOG0002581.kaks	1.00809	0.970948	1.03826	810	176.458	633.542	603	127.547	475.453	Nitab	Peaxi	NTA	PAX	Nicotiana tabacum	Petunia axillaris	NTA_PAX	Nicotiana tabacum vs Petunia axillaris
Nitab4.5_0ATGA------TGTCCTTCGACTTGGTTTCCATTTTCATATTTGCATCTTT&PGSC0003DMATGAAAAGTGTG--------------------------------------	N0.HOG0002581.kaks	1.01464	0.947083	1.07133	921	199.541	721.459	662	135.837	526.163	Nitab	PGSC	NTA	STU	Nicotiana tabacum	Solanum tuberosum	NTA_STU	Nicotiana tabacum vs Solanum tuberosum
Nitab4.5_0ATG-----------------------------------------------&PGSC0003DMATGGAGTTGTTCAACTTAATTTCCATTTCCCTTTTTGTATTTTTCCTCTT	N0.HOG0002581.kaks	0.997863	1.00949	0.988481	894	164.31	729.69	658	122.083	535.917	Nitab	PGSC	NTA	STU	Nicotiana tabacum	Solanum tuberosum	NTA_STU	Nicotiana tabacum vs Solanum tuberosum
Peaxi162ScATG-----------------------------------------------&PGSC0003DMATGGAGTTGTTCAACTTAATTTCCATTTCCCTTTTTGTATTTTTCCTCTT	N0.HOG0002581.kaks	1.03426	0.87608	1.18055	813	176.072	636.928	593	112.512	480.488	Peaxi	PGSC	PAX	STU	Petunia axillaris	Solanum tuberosum	PAX_STU	Petunia axillaris vs Solanum tuberosum
Peaxi162ScATG-----------CTT---------------------------------&Solyc01g00ATGGAGTTTTTCAACTTAATTTCCATTTCCCTTTTTGTATCTTTCCTCTT	N0.HOG0002581.kaks	1.04037	0.865503	1.20204	816	188.367	627.633	593	118.478	474.522	Peaxi	Solyc	PAX	SLY	Petunia axillaris	Solanum lycopersicum	PAX_SLY	Petunia axillaris vs Solanum lycopersicum
Peaxi162ScATG-----------CTT---------------------------------&Sopen01g00ATGGAGTTTTTCAACTTAATTTCCATTTCCCTTTTTGTATCTTTCCTCTT	N0.HOG0002581.kaks	0.973959	1.09797	0.887054	804	168.828	635.172	581	133.954	447.046	Peaxi	Sopen	PAX	SPE	Petunia axillaris	Solanum pennellii	PAX_SPE	Petunia axillaris vs Solanum pennellii
Solyc01g00ATGGAGTTTTTCAACTTAATTTCCATTTCCCTTTTTGTATCTTTCCTCTT&Sopen01g00ATGGAGTTTTTCAACTTAATTTCCATTTCCCTTTTTGTATCTTTCCTCTT	N0.HOG0002581.kaks	0.00629651	0.0820147	0.0767729	1509	338.911	1170.09	32	25.2953	6.70472	Solyc	Sopen	SLY	SPE	Solanum lycopersicum	Solanum pennellii	SLY_SPE	Solanum lycopersicum vs Solanum pennellii
CAN.T397.7ATGGAGGTGATCAACACAAATGAAGCAAAGTATGACAGAAAGGCTGAACT&CAN.T397.7ATGGAGGTGGACAACACAAATGAAGCAAAGTATGACAGAAAAGCTGAACT	N0.HOG0002613.kaks	1.01389	0.952765	1.06416	786	178.626	607.374	578	125.152	452.848	CAN	CAN	CAN	CAN	Capsicum annuum	Capsicum annuum	CAN_CAN	Capsicum annuum vs Capsicum annuum
CAN.T397.7ATGGAGGTGATCAACACAAATGAAG-------------------------&Nitab4.5_0ATGGAG-------------ATGAAGTACACAGATGAAATTCAGTTTGCAA	N0.HOG0002613.kaks	1.00441	0.985212	1.01948	657	150.827	506.173	459	103.814	355.186	CAN	Nitab	CAN	NTA	Capsicum annuum	Nicotiana tabacum	CAN_NTA	Capsicum annuum vs Nicotiana tabacum
CAN.T397.7ATGGAGGTGGACAACACAA------------------ATGAAGCAAAGTA&Sopen09g00ATGGAGTTGATCAACACAACTGAAGTCCAGGTTCCAAGTGAAGCAAAGTA	N0.HOG0002613.kaks	1.00416	0.985968	1.01845	837	191.442	645.558	616	138.917	477.083	CAN	Sopen	CAN	SPE	Capsicum annuum	Solanum pennellii	CAN_SPE	Capsicum annuum vs Solanum pennellii
CAN.T397.7ATGGAGGTGGACAACACAAATGAAGCAAAGTATGACAGAAAAGCTGAACT&PGSC0003DMATGGAAGTGATCAACACAAATGAAGCAAAGTATGACAGAAAGGCTGAACT	N0.HOG0002613.kaks	0.9647	1.12459	0.857821	669	147.698	521.302	487	120.913	366.087	CAN	PGSC	CAN	STU	Capsicum annuum	Solanum tuberosum	CAN_STU	Capsicum annuum vs Solanum tuberosum
Peaxi162ScATGACTAGCTCAAACAATGACAGTTCGGAGT-------------------&Sopen09g00ATG------------------------GAGTTGATCAACACAACTGAAGT	N0.HOG0002613.kaks	0.982252	1.06219	0.924743	516	114.562	401.438	384	90.5573	293.443	Peaxi	Sopen	PAX	SPE	Petunia axillaris	Solanum pennellii	PAX_SPE	Petunia axillaris vs Solanum pennellii
CAN.T1319.ATGGCAGCCGCCAACACACAACAGAATCTTGCTACTACTTTCCAACAAAA&CAN.T1319.ATGGCAGCCTCTAACACAC------------------------AACAAAA	N0.HOG0002616.kaks	0.0526372	0.190023	0.277005	1071	211.127	859.873	77	36.1811	40.8189	CAN	CAN	CAN	CAN	Capsicum annuum	Capsicum annuum	CAN_CAN	Capsicum annuum vs Capsicum annuum
CAN.T1319.ATGGCAGCCGCCAACACACAACAGAATCTTGCTACTACTTTCCAACAAAA&Nitab4.5_0ATG-----------------------------------------------	N0.HOG0002616.kaks	0.995847	1.01652	0.979661	681	136.796	544.204	503	102.709	400.291	CAN	Nitab	CAN	NTA	Capsicum annuum	Nicotiana tabacum	CAN_NTA	Capsicum annuum vs Nicotiana tabacum
CAN.T1319.ATGGCAGCCGCCAACACACAACAGAATCTTGCTACTACTTTCCAACAAAA&Sopen12g00ATGGCAACCTCCAACACACA------------------------ACAAAA	N0.HOG0002616.kaks	0.0928989	0.18973	0.489637	1044	229.465	814.535	106	38.7133	67.2867	CAN	Sopen	CAN	SPE	Capsicum annuum	Solanum pennellii	CAN_SPE	Capsicum annuum vs Solanum pennellii
CAN.T1319.ATGGCAGCCTCTTACACACAACAAAACTATGACAAATATAGTGAACTAAA&CAN.T1319.ATGGCAGCCTCTAACACACAACAAAACTATGACAAATATAGTGAACTAAA	N0.HOG0002616.kaks	0.0514651	0.169898	0.302917	1008	203.023	804.977	69	31.3486	37.6514	CAN	CAN	CAN	CAN	Capsicum annuum	Capsicum annuum	CAN_CAN	Capsicum annuum vs Capsicum annuum
CAN.T1319.ATGGCAGCCTCTAACACACAACAAAACTATGACAAATATAGTGAACTAAA&Sopen12g00ATGGCAACCTCCAACACACAACAAAACTATGACAAAACTAGTGAACTAAA	N0.HOG0002616.kaks	0.062222	0.226656	0.274522	990	206.956	783.044	85	41.6935	43.3065	CAN	Sopen	CAN	SPE	Capsicum annuum	Solanum pennellii	CAN_SPE	Capsicum annuum vs Solanum pennellii
CAN.T1319.ATGGCAGCCTCTAACACACAACAAAACTATGACAAATATAGTGAACTAAA&PGSC0003DM--------------------------------------------------	N0.HOG0002616.kaks	1.01238	0.949784	1.06591	789	156.063	632.937	597	112.156	484.844	CAN	PGSC	CAN	STU	Capsicum annuum	Solanum tuberosum	CAN_STU	Capsicum annuum vs Solanum tuberosum
CAN.T1319.ATGGCAGCCTCTAACACACAACAAAACTATGACAAATATAGTGAACTAAA&PGSC0003DMATGGCAGCCTCCAACACACAACAAAACTATGACAAAATTAGTGAACTAAA	N0.HOG0002616.kaks	1.021	0.919593	1.11027	1131	234.199	896.801	844	160.717	683.283	CAN	PGSC	CAN	STU	Capsicum annuum	Solanum tuberosum	CAN_STU	Capsicum annuum vs Solanum tuberosum
Nitab4.5_0ATG-----------------------------------------------&Solyc09g08ATGATACAACAAATTCAAGACACGTCCTCATCAAACTATGATAAAAATAT	N0.HOG0002616.kaks	1.0037	0.986316	1.01763	642	136.769	505.231	486	102.119	383.881	Nitab	Solyc	NTA	SLY	Nicotiana tabacum	Solanum lycopersicum	NTA_SLY	Nicotiana tabacum vs Solanum lycopersicum
Nitab4.5_0--------------------------------------------------&Sopen12g00ATGGCAACCTCCAACACACAACAAAACTATGACAAAACTAGTGAACTAAA	N0.HOG0002616.kaks	0.985351	1.04886	0.939446	693	159.841	533.159	489	118.3	370.7	Nitab	Sopen	NTA	SPE	Nicotiana tabacum	Solanum pennellii	NTA_SPE	Nicotiana tabacum vs Solanum pennellii
Peaxi162ScATGGCTGTCTCCAACACACACACAA--------------------ATCTT&Solyc09g08ATG----------------ATACAACAAATTCAAGACACGTCCTCATC--	N0.HOG0002616.kaks	0.95743	1.14684	0.834842	726	163.169	562.831	532	137.125	394.875	Peaxi	Solyc	PAX	SLY	Petunia axillaris	Solanum lycopersicum	PAX_SLY	Petunia axillaris vs Solanum lycopersicum
Peaxi162ScATGGCTGTCTCCAACACACACACAAATCTTTTTACTTTCCAACAAAACTA&Sopen12g00ATGGCAACCTCCAACACA---------------------CAACAAAACTA	N0.HOG0002616.kaks	0.88279	1.36654	0.646003	774	187.536	586.464	425	140.72	284.28	Peaxi	Sopen	PAX	SPE	Petunia axillaris	Solanum pennellii	PAX_SPE	Petunia axillaris vs Solanum pennellii
Solyc09g08ATG------------ATACAACAAA----------------TTCAAGACA&Solyc12g00ATGACAACCTCCAACACACAACAAAGCTATGACAAAACAAGT--------	N0.HOG0002616.kaks	0.947492	1.20845	0.784053	744	149.699	594.301	524	127.412	396.588	Solyc	Solyc	SLY	SLY	Solanum lycopersicum	Solanum lycopersicum	SLY_SLY	Solanum lycopersicum vs Solanum lycopersicum
Solyc12g00ATGACAACCTCCAACACACAACAAAGCTATGACAAAACAAGTGAACTAAA&Sopen12g00ATGGCAACCTCCAACACACAACAAAACTATGACAAAACTAGTGAACTAAA	N0.HOG0002616.kaks	0.00602715	0.072437	0.0832054	1080	226.732	853.268	20	15.2308	4.76921	Solyc	Sopen	SLY	SPE	Solanum lycopersicum	Solanum pennellii	SLY_SPE	Solanum lycopersicum vs Solanum pennellii
CAN.T1269.ATGGGGGGTTTGGGAAAGACGACACTTGCCCAAATGGTCATCAATGATCA&Solyc02g01A-------------------------------------------------	N0.HOG0002715.kaks	0.996569	1.01298	0.983799	1107	231.406	875.594	809	171.308	637.692	CAN	Solyc	CAN	SLY	Capsicum annuum	Solanum lycopersicum	CAN_SLY	Capsicum annuum vs Solanum lycopersicum
CAN.T1269.ATGGGGGGTTTGGGAAAGACGACACTTGCCCAAATGGTCATCAATGATCA&Sopen02g00A-------------------------------------------------	N0.HOG0002715.kaks	1.00168	0.993648	1.00809	1107	231.783	875.217	807	167.896	639.104	CAN	Sopen	CAN	SPE	Capsicum annuum	Solanum pennellii	CAN_SPE	Capsicum annuum vs Solanum pennellii
CAN.T1269.--------------------------------------------------&PGSC0003DMATGTTCTCTACAATCCAAGCCGTCCTTGAAGATGCTCAGGAGAAGCAACT	N0.HOG0002715.kaks	1.01515	0.938365	1.08183	1770	349.269	1420.73	1324	245.158	1078.84	CAN	PGSC	CAN	STU	Capsicum annuum	Solanum tuberosum	CAN_STU	Capsicum annuum vs Solanum tuberosum
CAN.T1269.A-------------------------------------------------&PGSC0003DMATGGCTGAAGCTGTAGTTAAAGTTCTGATAGACAATCTTACTTCTTTCCT	N0.HOG0002715.kaks	1.00728	0.969849	1.03859	1953	379.79	1573.21	1465	276.301	1188.7	CAN	PGSC	CAN	STU	Capsicum annuum	Solanum tuberosum	CAN_STU	Capsicum annuum vs Solanum tuberosum
CAN.T1269.ATGG------------------------GGGGTTTGGGAAAGACGACACT&PGSC0003DMATGGATTCAAGGATTATGATTTGTGTTT--------GGAAAGAC------	N0.HOG0002715.kaks	0.985727	1.06412	0.926335	1536	279.677	1256.32	1157	224.175	932.825	CAN	PGSC	CAN	STU	Capsicum annuum	Solanum tuberosum	CAN_STU	Capsicum annuum vs Solanum tuberosum
Solyc02g01ATGCTTGAAGAGATGGAGATTCTATATTGCCCTATGTTTGTTTTTCCAAC&Sopen02g00ATGCTTGAAGAGATGGAGATTCTATATTGCCCTATGTTTGTTTTTCCAAC	N0.HOG0002715.kaks	0.0206148	0.0421607	0.488957	336	65.4469	270.553	8	2.64785	5.35215	Solyc	Sopen	SLY	SPE	Solanum lycopersicum	Solanum pennellii	SLY_SPE	Solanum lycopersicum vs Solanum pennellii
Solyc09g05ATGGAAATCAGAAAGGATATTTTGAAGAAATGTGGGGG------------&PGSC0003DMATGGA--------------------------------GCTAGAGGATGTG	N0.HOG0002715.kaks	0.987931	1.04853	0.942209	891	177.456	713.544	649	135.53	513.47	Solyc	PGSC	SLY	STU	Solanum lycopersicum	Solanum tuberosum	SLY_STU	Solanum lycopersicum vs Solanum tuberosum
Solyc09g05ATGGAAATCAGAAAGGATATTTTGAAGAAATGTGGGGGTTTTCCT-----&PGSC0003DMATGG----CAGAA------------------------GCTTTCCTTCAAG	N0.HOG0002715.kaks	1.02935	0.878276	1.17201	465	90.343	374.657	347	59.211	287.789	Solyc	PGSC	SLY	STU	Solanum lycopersicum	Solanum tuberosum	SLY_STU	Solanum lycopersicum vs Solanum tuberosum
Sopen02g00ATG-----------------------------------------------&PGSC0003DMATGGCAGAAGCTTTCCTTCAAGTTGTGCTAGAAAATCTCACTTCTTTCCT	N0.HOG0002715.kaks	0.998481	1.00581	0.992712	405	83.9034	321.097	305	63.5537	241.446	Sopen	PGSC	SPE	STU	Solanum pennellii	Solanum tuberosum	SPE_STU	Solanum pennellii vs Solanum tuberosum
Sopen02g00ATG-----------------------------------------------&PGSC0003DMATGGAAAAAGAAAAGCTAATCTCTCTCTGGATGGCACTCGGTTTTCTTTT	N0.HOG0002715.kaks	0.986138	1.05681	0.933127	1008	197.718	810.282	750	155.469	594.531	Sopen	PGSC	SPE	STU	Solanum pennellii	Solanum tuberosum	SPE_STU	Solanum pennellii vs Solanum tuberosum
PGSC0003DMATGG----------------------------------------------&PGSC0003DMATGGAAAAAGAAAAGCTAATCTCTCTCTGGATGGCACTCGGTTTTCTTTT	N0.HOG0002715.kaks	1.02576	0.899712	1.14009	984	201.078	782.922	731	134.397	596.603	PGSC	PGSC	STU	STU	Solanum tuberosum	Solanum tuberosum	STU_STU	Solanum tuberosum vs Solanum tuberosum
PGSC0003DMATGG----------------------------------------------&PGSC0003DMATGGAAAAAGAAAAGCTAATCTCTCTCTGGATGGCACTCGGTTTTCTTTT	N0.HOG0002715.kaks	1.00927	0.967257	1.04343	1038	229.032	808.968	771	164.549	606.451	PGSC	PGSC	STU	STU	Solanum tuberosum	Solanum tuberosum	STU_STU	Solanum tuberosum vs Solanum tuberosum
PGSC0003DMATGGCAGAAGCTTTCCTTCAAGTTGTGCTAGAAAATCTCACTTCTTTCCT&PGSC0003DMATG-----------------------------------------------	N0.HOG0002715.kaks	1.02653	0.899287	1.14149	1455	303.368	1151.63	1095	205.314	889.686	PGSC	PGSC	STU	STU	Solanum tuberosum	Solanum tuberosum	STU_STU	Solanum tuberosum vs Solanum tuberosum
PGSC0003DMATGGCAGAAGCTTTCCTTCAAGTTGTGCTAGAAAATCTCACTTCTTTCCT&PGSC0003DMATG-----------------------------------------------	N0.HOG0002715.kaks	1.0082	0.96531	1.04443	573	109.53	463.47	421	77.6833	343.317	PGSC	PGSC	STU	STU	Solanum tuberosum	Solanum tuberosum	STU_STU	Solanum tuberosum vs Solanum tuberosum
PGSC0003DMATGGAAAAAGAAAAGCTAATCTCTCTCTGGATGGCACTCGGTTTTCTTTT&PGSC0003DMATG-----------------------------------------------	N0.HOG0002715.kaks	1.01269	0.953339	1.06226	897	191.79	705.21	667	135.959	531.041	PGSC	PGSC	STU	STU	Solanum tuberosum	Solanum tuberosum	STU_STU	Solanum tuberosum vs Solanum tuberosum
PGSC0003DMATGGA---------------------------------------------&PGSC0003DMATGGATTCAAGGATTATGATTTGTGTTTGGAAAGACCTCATGATGTTTAG	N0.HOG0002715.kaks	1.00131	0.995015	1.00633	1677	349.529	1327.47	1239	256.951	982.049	PGSC	PGSC	STU	STU	Solanum tuberosum	Solanum tuberosum	STU_STU	Solanum tuberosum vs Solanum tuberosum
PGSC0003DMATGGCTGAAGCTGTAGTTAAAGTTCTGATAGACAATCTTACTTCTTTCCT&PGSC0003DMATG-----------------------------------------------	N0.HOG0002715.kaks	1.00017	0.999417	1.00075	1485	331.002	1154	1100	245.044	854.956	PGSC	PGSC	STU	STU	Solanum tuberosum	Solanum tuberosum	STU_STU	Solanum tuberosum vs Solanum tuberosum
Nitab4.5_0ATGC----------------------------------------------&PGSC0003DMATGCATGATGAAACACAAGTTGATGAAGAAACATCTCTTGTGTTTGATTT	N0.HOG0002968.kaks	1.02224	0.929433	1.09985	1080	258.823	821.177	808	179.974	628.026	Nitab	PGSC	NTA	STU	Nicotiana tabacum	Solanum tuberosum	NTA_STU	Nicotiana tabacum vs Solanum tuberosum
Nitab4.5_0A------------------------------------------TGCATGA&Solyc01g09ATGATTTCTTCATCATTTCCAATAACAACAACAACAAAAATAATGCATGA	N0.HOG0002968.kaks	0.13639	0.0351768	3.87726	1002	281.772	720.228	97	8.89047	88.1095	Nitab	Solyc	NTA	SLY	Nicotiana tabacum	Solanum lycopersicum	NTA_SLY	Nicotiana tabacum vs Solanum lycopersicum
Nitab4.5_0ATGCATGATGAAACACAAA---ATGAAAAAACAACATCTCTTGTCTTTGA&Sopen01g03ATGCATGATGAAACACAAATTGATGAAGAA---ACATCTCTTGTGTTTGA	N0.HOG0002968.kaks	0.0505654	0.368653	0.137163	1047	222.78	824.22	102	67.6634	34.3366	Nitab	Sopen	NTA	SPE	Nicotiana tabacum	Solanum pennellii	NTA_SPE	Nicotiana tabacum vs Solanum pennellii
Solyc01g09ATGATTTCTTCATCATTTCCAATAACAACAACAACAAAAATAATGCATGA&Sopen01g03------------------------------------------ATGCATGA	N0.HOG0002968.kaks	0.00880207	0.0396963	0.221735	1089	203.405	885.595	15	7.63201	7.36799	Solyc	Sopen	SLY	SPE	Solanum lycopersicum	Solanum pennellii	SLY_SPE	Solanum lycopersicum vs Solanum pennellii
Solyc01g09ATG-----------------------------------------------&PGSC0003DMATGCATGATGAAACACAAGTTGATGAAGAAACATCTCTTGTGTTTGATTT	N0.HOG0002968.kaks	0.967675	1.12953	0.856704	1284	256.435	1027.57	952	214.757	737.243	Solyc	PGSC	SLY	STU	Solanum lycopersicum	Solanum tuberosum	SLY_STU	Solanum lycopersicum vs Solanum tuberosum
Peaxi162ScATGAC------CATTGATTG------------TATGATCACAAGAGTTGA&Solyc06g03ATGACAATGGCCATTGATTGCATGGTGATGCCTATGAT-ACAAGA-----	N0.HOG0002970.kaks	0.975702	1.0801	0.903348	909	211.572	697.428	580	145.809	434.191	Peaxi	Solyc	PAX	SLY	Petunia axillaris	Solanum lycopersicum	PAX_SLY	Petunia axillaris vs Solanum lycopersicum
Sopen06g01ATGACGATGGCCATTGATTGTATGGTGATGCCTATGATACAAACATCGTC&PGSC0003DM------ATGGCCATTGATTGTATGGTCATGCCTATGATACAAACATCGTC	N0.HOG0002970.kaks	0.0237057	0.273371	0.0867162	1119	244.807	874.193	74	56.5033	17.4967	Sopen	PGSC	SPE	STU	Solanum pennellii	Solanum tuberosum	SPE_STU	Solanum pennellii vs Solanum tuberosum
CAN.T1273.ATGATTCAAGTTGATATTGATTTTGTAGATGGAGAAAGAAAAGAATTAGC&Nitab4.5_0AT------------------------------------------------	N0.HOG0002997.kaks	0.9974	1.00867	0.988827	480	110.74	369.26	354	82.3789	271.621	CAN	Nitab	CAN	NTA	Capsicum annuum	Nicotiana tabacum	CAN_NTA	Capsicum annuum vs Nicotiana tabacum
CAN.T1273.ATGATTCAAGTTGATATTGATTTTGTAGATGGAGAAAGAAAAGAATTAGC&Nitab4.5_0ATG-----------------------------------------------	N0.HOG0002997.kaks	0.948004	1.19804	0.791295	339	70.4964	268.504	256	63.7792	192.221	CAN	Nitab	CAN	NTA	Capsicum annuum	Nicotiana tabacum	CAN_NTA	Capsicum annuum vs Nicotiana tabacum
CAN.T1273.ATGATTCAAGTTGATATTGATTTTGTAGATGGAGAAAGAAAAGAATTAGC&PGSC0003DMAT------------------------------------------------	N0.HOG0002997.kaks	0.99304	1.02237	0.971308	468	111.032	356.968	350	84.8947	265.105	CAN	PGSC	CAN	STU	Capsicum annuum	Solanum tuberosum	CAN_STU	Capsicum annuum vs Solanum tuberosum
CAN.T1273.ATGAAATCTTTCCCTACATTCTTGAAAATTTTAAGAGTGTTTTCTTTACA&Nitab4.5_0A-------------------------------------------------	N0.HOG0002997.kaks	0.973544	1.12951	0.861915	912	154.697	757.303	661	126.643	534.357	CAN	Nitab	CAN	NTA	Capsicum annuum	Nicotiana tabacum	CAN_NTA	Capsicum annuum vs Nicotiana tabacum
CAN.T1273.ATGAAATCTTTCCCTACATTCTTGAAAATTTTAAGAGTGTTTTCTTTACA&Sopen07g02ATG-----------------------------------------------	N0.HOG0002997.kaks	0.997888	1.00784	0.990127	939	199.318	739.682	681	145.686	535.314	CAN	Sopen	CAN	SPE	Capsicum annuum	Solanum pennellii	CAN_SPE	Capsicum annuum vs Solanum pennellii
Nitab4.5_0A------------------------------------------TGAAGGG&PGSC0003DMATGTTAAATATTGATTATGATGTTTTAAACCTTCTTAATGGTTTGAAAGG	N0.HOG0002997.kaks	1.04013	0.85082	1.22251	447	94.7612	352.239	321	57.8983	263.102	Nitab	PGSC	NTA	STU	Nicotiana tabacum	Solanum tuberosum	NTA_STU	Nicotiana tabacum vs Solanum tuberosum
Nitab4.5_0A-------------------------------TGAAGGGTGTGTGTAAAG&PGSC0003DMATGTCGCTCAATGACCCAGAGCACGACGATGCTGAAGGATG---------	N0.HOG0002997.kaks	0.972113	1.11472	0.872072	372	72.7467	299.253	259	56.4592	202.541	Nitab	PGSC	NTA	STU	Nicotiana tabacum	Solanum tuberosum	NTA_STU	Nicotiana tabacum vs Solanum tuberosum
Nitab4.5_0ATG--------------AAGGGTGTGTGTAAAGGTGAGTTATTATCATGT&PGSC0003DMATGTCCATCTTTGGTCCAAG------------------------------	N0.HOG0002997.kaks	1.04104	0.839902	1.23948	378	77.1242	300.876	284	48.6683	235.332	Nitab	PGSC	NTA	STU	Nicotiana tabacum	Solanum tuberosum	NTA_STU	Nicotiana tabacum vs Solanum tuberosum
Nitab4.5_0ATGTATTCTACTACATGGTCAGTTGTGGATCAAGAGAC------------&Sopen05g01ATG----------------------------------CGCGACCAAGAGC	N0.HOG0002997.kaks	1.03525	0.874983	1.18317	678	149.122	528.878	525	101.035	423.965	Nitab	Sopen	NTA	SPE	Nicotiana tabacum	Solanum pennellii	NTA_SPE	Nicotiana tabacum vs Solanum pennellii
Nitab4.5_0ATG-----------------------------------------------&Solyc04g05ATGGATTTAAACCAAAACCAGTCCCCTTTAATTGAAGAGCAGCCCCCTTT	N0.HOG0002997.kaks	0.956366	1.20095	0.79634	381	67.9703	313.03	281	60.2041	220.796	Nitab	Solyc	NTA	SLY	Nicotiana tabacum	Solanum lycopersicum	NTA_SLY	Nicotiana tabacum vs Solanum lycopersicum
Nitab4.5_0ATG-----------------------------------------------&Sopen10g02ATGGCTTTAACTATAGTGACACTTCAATTTTATTATGGGGACTATTTTGT	N0.HOG0002997.kaks	1.03088	0.889686	1.15871	612	133.862	478.138	440	85.6237	354.376	Nitab	Sopen	NTA	SPE	Nicotiana tabacum	Solanum pennellii	NTA_SPE	Nicotiana tabacum vs Solanum pennellii
Nitab4.5_0ATGTTGAGTAGTGGTGGTATAAATATGGATCCTACGGATGTTCAACCATA&PGSC0003DMATGTT---------------------------------------------	N0.HOG0002997.kaks	1.01834	0.919204	1.10786	492	91.038	400.962	358	60.8909	297.109	Nitab	PGSC	NTA	STU	Nicotiana tabacum	Solanum tuberosum	NTA_STU	Nicotiana tabacum vs Solanum tuberosum
Nitab4.5_0ATGGGGTGCATAACCCTCAACCAAGAAGATACAACAGCAGGATGTGCTTT&Solyc07g15ATG-----------------------------------------------	N0.HOG0002997.kaks	1.03471	0.861204	1.20147	369	73.8204	295.18	284	48.9299	235.07	Nitab	Solyc	NTA	SLY	Nicotiana tabacum	Solanum lycopersicum	NTA_SLY	Nicotiana tabacum vs Solanum lycopersicum
Solyc04g05ATG---------------------------GAT----------TTAAACC&Solyc07g15ATGACAAACATGAATATGTATCCAAAAAGAGATAGACCAACCATTAAACC	N0.HOG0002997.kaks	1.03579	0.882808	1.17328	456	106.67	349.33	324	66.9097	257.09	Solyc	Solyc	SLY	SLY	Solanum lycopersicum	Solanum lycopersicum	SLY_SLY	Solanum lycopersicum vs Solanum lycopersicum
Solyc04g05ATGGATTTAAACCAAAACCAGTCCCCTTTAATTGAAGAGCAGCCCCCTTT&PGSC0003DMATG-----------------------------------------------	N0.HOG0002997.kaks	0.998422	1.0058	0.992663	321	68.645	252.355	237	50.9758	186.024	Solyc	PGSC	SLY	STU	Solanum lycopersicum	Solanum tuberosum	SLY_STU	Solanum lycopersicum vs Solanum tuberosum
Solyc07g15ATG-----------------------------------------------&Sopen07g02ATGGTCAGAACTAGAGCAACGACTGTGTCAACACCAGCACCGGCAGGACA	N0.HOG0002997.kaks	0.999141	1.003	0.996157	444	98.9815	345.019	321	71.7753	249.225	Solyc	Sopen	SLY	SPE	Solanum lycopersicum	Solanum pennellii	SLY_SPE	Solanum lycopersicum vs Solanum pennellii
Solyc07g15ATGACAAACATGAATATGTATCCAAAAAGAGATAGACCAACCATTAAACC&Sopen08g00ATG-----------------------------------------------	N0.HOG0002997.kaks	0.97988	1.06003	0.924392	450	112.967	337.033	286	76.1066	209.893	Solyc	Sopen	SLY	SPE	Solanum lycopersicum	Solanum pennellii	SLY_SPE	Solanum lycopersicum vs Solanum pennellii
Solyc07g15ATG-----------------------------------------------&PGSC0003DMATGTTAAATATTGATTATGATGTTTTAAACCTTCTTAATGGTTTGAAAGG	N0.HOG0002997.kaks	1.01278	0.955484	1.05997	456	101.73	354.27	331	70.5562	260.444	Solyc	PGSC	SLY	STU	Solanum lycopersicum	Solanum tuberosum	SLY_STU	Solanum lycopersicum vs Solanum tuberosum
Solyc07g15AT----------------------GACAAACATGAATATGTATCCAAAAA&PGSC0003DMATGTCGCTCAATGACCCAGAGCACGACGA---------------------	N0.HOG0002997.kaks	0.933032	1.26107	0.739876	459	93.705	365.295	330	84.9575	245.043	Solyc	PGSC	SLY	STU	Solanum lycopersicum	Solanum tuberosum	SLY_STU	Solanum lycopersicum vs Solanum tuberosum
Sopen05g01ATGCGCGACCAAGAGCCACAATATTATGAGAGGATGATGCTCATAGAGGA&Sopen07g02ATG-----------------------------------------------	N0.HOG0002997.kaks	0.981472	1.06014	0.925791	738	173.803	564.197	557	139.066	417.934	Sopen	Sopen	SPE	SPE	Solanum pennellii	Solanum pennellii	SPE_SPE	Solanum pennellii vs Solanum pennellii
Sopen05g01ATGCGCGACCAAGAGCCACAATATTA------------------------&PGSC0003DMATG--------------------TTAAATATTGATTATGATGTTTTAAAC	N0.HOG0002997.kaks	1.04162	0.842331	1.23659	801	167.289	633.711	597	105.025	491.975	Sopen	PGSC	SPE	STU	Solanum pennellii	Solanum tuberosum	SPE_STU	Solanum pennellii vs Solanum tuberosum
Sopen10g02ATGGCTTTAACTATAGTGACACTTCAATTTTATTATGGGGACTATTTTGT&PGSC0003DMATG-----------------------------------------------	N0.HOG0002997.kaks	0.971398	1.12378	0.864406	594	111.499	482.501	444	93.658	350.342	Sopen	PGSC	SPE	STU	Solanum pennellii	Solanum tuberosum	SPE_STU	Solanum pennellii vs Solanum tuberosum
CAN.T411.7ATGACTCCAGCACTAGTTTATCTAAGTGTTGTTTCCATACTTCTTCTTCA&Nitab4.5_0--------------------------------------------------	N0.HOG0003027.kaks	1.02603	0.915071	1.12126	1593	373.746	1219.25	1209	259.562	949.438	CAN	Nitab	CAN	NTA	Capsicum annuum	Nicotiana tabacum	CAN_NTA	Capsicum annuum vs Nicotiana tabacum
CAN.T411.7ATGACTCCAGCACTAGTTTATCTAAGTGTTGTTTCCATACTTCTTCTTCA&Solyc02g07ATGACTCCCACAGTAGTTTATCCAAGTGTTGTTTCCATATTTTTCCTTCA	N0.HOG0003027.kaks	1.03193	0.897611	1.14964	1431	340.206	1090.79	1035	220.867	814.133	CAN	Solyc	CAN	SLY	Capsicum annuum	Solanum lycopersicum	CAN_SLY	Capsicum annuum vs Solanum lycopersicum
CAN.T411.7ATGACTCCAGCAC----TAGTTTATCTAAGTGTTGTTTCCATACTTCTTC&Sopen02g02ATGACTCC----CATATTAGTTTATCTAAGTGTTGTTTCCATATTTTTCC	N0.HOG0003027.kaks	0.977961	1.07528	0.909498	1680	380.465	1299.53	1239	301.715	937.285	CAN	Sopen	CAN	SPE	Capsicum annuum	Solanum pennellii	CAN_SPE	Capsicum annuum vs Solanum pennellii
CAN.T411.7ATGACTCCAGCACTAGTTTATCTAAGTGTTGTTTCCATACTTCTTCTTCA&PGSC0003DM--------------------------------------------------	N0.HOG0003027.kaks	0.980595	1.0689	0.917387	1152	253.155	898.845	853	200.365	652.635	CAN	PGSC	CAN	STU	Capsicum annuum	Solanum tuberosum	CAN_STU	Capsicum annuum vs Solanum tuberosum
Nitab4.5_0ATGATAATTGGAGTTTTAGACAGTGGAGTAATGCCCGACCATCCATCGTT&Solyc07g00ATG-----------------------------------------------	N0.HOG0003027.kaks	1.02804	0.903905	1.13734	744	168.077	575.923	560	114.353	445.647	Nitab	Solyc	NTA	SLY	Nicotiana tabacum	Solanum lycopersicum	NTA_SLY	Nicotiana tabacum vs Solanum lycopersicum
Peaxi162ScATGAAGTATTTAAGTAGTCAAACTTATTCAAGGACTGTGACTAATGTTGG&Solyc02g07ATG-----------------------------------------------	N0.HOG0003027.kaks	0.977693	1.08611	0.900179	2232	459.244	1772.76	1612	360.236	1251.76	Peaxi	Solyc	PAX	SLY	Petunia axillaris	Solanum lycopersicum	PAX_SLY	Petunia axillaris vs Solanum lycopersicum
Solyc02g07--------------------------------------------------&Sopen02g02ATGACTCCCATATTAGTTTATCTAAGTGTTGTTTCCATATTTTTCCTTCA	N0.HOG0003027.kaks	1.03992	0.885551	1.17432	768	198.614	569.386	555	127.103	427.897	Solyc	Sopen	SLY	SPE	Solanum lycopersicum	Solanum pennellii	SLY_SPE	Solanum lycopersicum vs Solanum pennellii
Solyc02g07ATGACTCCCACAGTAGTTTATCCAAGTGTTGTTTCCATATTTTTCCTTCA&PGSC0003DMATG-----------------------------------------------	N0.HOG0003027.kaks	0.984509	1.06766	0.922117	1035	192.82	842.18	776	154.35	621.65	Solyc	PGSC	SLY	STU	Solanum lycopersicum	Solanum tuberosum	SLY_STU	Solanum lycopersicum vs Solanum tuberosum
Sopen02g02ATG-----------------------------------------------&PGSC0003DMATGCTAGAAGTTGCAGCTTTGAAAAATAGCCAAGGGATCTTATCAGTCCG	N0.HOG0003027.kaks	0.960819	1.14308	0.840552	846	181.865	664.135	626	153.826	472.174	Sopen	PGSC	SPE	STU	Solanum pennellii	Solanum tuberosum	SPE_STU	Solanum pennellii vs Solanum tuberosum
Sopen08g02ATG-----------------------------------------------&PGSC0003DMATGCGAAAGGGGATTCTTGTTAGCTGTTCAGCTGGCAATACAGGTCCATT	N0.HOG0003027.kaks	1.05692	0.806254	1.3109	669	151.912	517.088	493	90.2581	402.742	Sopen	PGSC	SPE	STU	Solanum pennellii	Solanum tuberosum	SPE_STU	Solanum pennellii vs Solanum tuberosum
PGSC0003DMATGACTCCAACATTAGTTTATCTAAGTGTTGTTTCCATATTTTTCCTTCA&PGSC0003DMATG-----------------------------------------------	N0.HOG0003027.kaks	1.00599	0.97645	1.03026	1503	304.899	1198.1	1128	223.437	904.563	PGSC	PGSC	STU	STU	Solanum tuberosum	Solanum tuberosum	STU_STU	Solanum tuberosum vs Solanum tuberosum
CAN.T490.3ATG-TCAAACCACCAACCTCTTAAAGATGAGTTTGCTTTTGATGATTTCT&Solyc12g04ATGCTCAAAC----------------------------------------	N0.HOG0003046.kaks	1.00277	0.989535	1.01338	738	154.681	583.319	543	112.619	430.381	CAN	Solyc	CAN	SLY	Capsicum annuum	Solanum lycopersicum	CAN_SLY	Capsicum annuum vs Solanum lycopersicum
CAN.T490.3AT-----------------GTCAAACCACCAACCTCTTAAAGATGAGTTT&PGSC0003DMATGGGTGATCCACGGGTTAGTCA---------------------------	N0.HOG0003046.kaks	1.0384	0.89097	1.16547	801	208.627	592.373	590	136.916	453.084	CAN	PGSC	CAN	STU	Capsicum annuum	Solanum tuberosum	CAN_STU	Capsicum annuum vs Solanum tuberosum
Peaxi162ScATGGGGGAGGCAGAAGTGGTGGAACCACCACCACAGGGATCAATCACAGA&Solyc02g08ATGG----------------------------------------------	N0.HOG0003046.kaks	1.08005	0.741941	1.45571	336	79.5507	256.449	245	43.0368	201.963	Peaxi	Solyc	PAX	SLY	Petunia axillaris	Solanum lycopersicum	PAX_SLY	Petunia axillaris vs Solanum lycopersicum
Peaxi162ScATGGGGGAGGCAGAAGTGGTGGAACCACCACCACAGGGATCAATCACAGA&Solyc12g04AT-------------------GAACC------------------------	N0.HOG0003046.kaks	1.02796	0.901161	1.1407	495	109.139	385.861	377	74.9063	302.094	Peaxi	Solyc	PAX	SLY	Petunia axillaris	Solanum lycopersicum	PAX_SLY	Petunia axillaris vs Solanum lycopersicum
Peaxi162Sc--------------------------------------------------&PGSC0003DMATGGCTGGCTGGAAAACCAAATTCCTAAACTTGGCGGGTAGAACCACTCC	N0.HOG0003046.kaks	0.986246	1.04547	0.943353	342	79.4253	262.575	266	64.5841	201.416	Peaxi	PGSC	PAX	STU	Petunia axillaris	Solanum tuberosum	PAX_STU	Petunia axillaris vs Solanum tuberosum
CAN.T1181.ATG-----------------------------------------GTCAAT&Nitab4.5_0ATGAGTGACTTTGGCAACAGCAGAGCACATGGACTTTTTCCTTTG-----	N0.HOG0003049.kaks	0.968379	1.13064	0.856489	333	64.8941	268.106	245	53.9823	191.018	CAN	Nitab	CAN	NTA	Capsicum annuum	Nicotiana tabacum	CAN_NTA	Capsicum annuum vs Nicotiana tabacum
CAN.T1181.ATGGTCAATGCGACATCATTTGAAGA------------------------&Sopen02g00ATG------------------GAAGATGTTCAAGCTAACACTACCAACAA	N0.HOG0003049.kaks	1.00827	0.967636	1.042	396	80.6269	315.373	290	57.134	232.866	CAN	Sopen	CAN	SPE	Capsicum annuum	Solanum pennellii	CAN_SPE	Capsicum annuum vs Solanum pennellii
CAN.T1181.ATGGTCAATGCGACATCATTTGAAGAAATCAACAGCCAAGCCTTCAAAGC&PGSC0003DMATG-----------------------------------------------	N0.HOG0003049.kaks	0.98493	1.05319	0.935185	444	98.0237	345.976	317	73.708	243.292	CAN	PGSC	CAN	STU	Capsicum annuum	Solanum tuberosum	CAN_STU	Capsicum annuum vs Solanum tuberosum
Nitab4.5_0ATGTTCAAACTGTGGACAAAAAGTGAGGAGTCCATTCAGAAGAGAAATTC&Peaxi162ScATG-----------------------------------------------	N0.HOG0003049.kaks	0.987056	1.04949	0.940508	405	83.9645	321.036	298	64.839	233.161	Nitab	Peaxi	NTA	PAX	Nicotiana tabacum	Petunia axillaris	NTA_PAX	Nicotiana tabacum vs Petunia axillaris
Nitab4.5_0ATGAGTGACTTTGGCAACAGCAGAG-------------------------&Nitab4.5_0ATG----------------GCAGAGAGACTTGGTATATGTGCAATCACTC	N0.HOG0003049.kaks	0.969951	1.11871	0.86703	573	115.748	457.252	434	98.0765	335.923	Nitab	Nitab	NTA	NTA	Nicotiana tabacum	Nicotiana tabacum	NTA_NTA	Nicotiana tabacum vs Nicotiana tabacum
Nitab4.5_0ATGGTGATTAGTTTCCAGTC------------------------------&Peaxi162ScATGG---------------CACAACGACTACGTATATGTGAAATTACACC	N0.HOG0003049.kaks	1.05407	0.820685	1.28438	450	104.257	345.743	354	67.309	286.691	Nitab	Peaxi	NTA	PAX	Nicotiana tabacum	Petunia axillaris	NTA_PAX	Nicotiana tabacum vs Petunia axillaris
Peaxi162ScATG-----------------------------------------------&Solyc02g02ATGCAACAAATCAGAATACAAGCTTTACTAACTATTGCTCGAAGTACAAT	N0.HOG0003049.kaks	1.05663	0.779208	1.35603	402	82.06	319.94	293	46.6044	246.396	Peaxi	Solyc	PAX	SLY	Petunia axillaris	Solanum lycopersicum	PAX_SLY	Petunia axillaris vs Solanum lycopersicum
Peaxi162ScATGGCACAACGACTACGTATATGTGAAATTACACCTCACACATCCGACTG&Sopen02g00ATGG----------------------------------------------	N0.HOG0003049.kaks	0.991952	1.02785	0.965072	399	89.4408	309.559	306	70.5042	235.496	Peaxi	Sopen	PAX	SPE	Petunia axillaris	Solanum pennellii	PAX_SPE	Petunia axillaris vs Solanum pennellii
Peaxi162ScATGGCACAACGACTACGTATATGTGAAATTACACCTCACACATCCGACTG&PGSC0003DMATG-----------------------------------------------	N0.HOG0003049.kaks	1.07661	0.717823	1.49983	411	87.7602	323.24	308	47.2089	260.791	Peaxi	PGSC	PAX	STU	Petunia axillaris	Solanum tuberosum	PAX_STU	Petunia axillaris vs Solanum tuberosum
Peaxi162ScATG-----------------------------------------------&PGSC0003DMATGCAACCGTCAAGTTCCAAATATGAAAAACCACTGCATGCCTTTGAATT	N0.HOG0003049.kaks	0.976784	1.08596	0.899468	411	87.4013	323.599	296	68.3566	227.643	Peaxi	PGSC	PAX	STU	Petunia axillaris	Solanum tuberosum	PAX_STU	Petunia axillaris vs Solanum tuberosum
PGSC0003DMATGTATATAAAACAGCTAACTCTACTAATGGCATCTTCGTGGATGATGTT&PGSC0003DMATGCA---------------------------------------------	N0.HOG0003049.kaks	0.979118	1.07835	0.907982	309	65.0271	243.973	227	51.5133	175.487	PGSC	PGSC	STU	STU	Solanum tuberosum	Solanum tuberosum	STU_STU	Solanum tuberosum vs Solanum tuberosum
CAN.T1060.ATG---------------AAGCAGCAACGCAAGAAGTCAACACAATCATT&Nitab4.5_0ATGGCTGAGACTGGACAAAAGC----------------------------	N0.HOG0003078.kaks	0.995217	1.01608	0.979464	330	75.6447	254.355	253	58.927	194.073	CAN	Nitab	CAN	NTA	Capsicum annuum	Nicotiana tabacum	CAN_NTA	Capsicum annuum vs Nicotiana tabacum
CAN.T1060.ATG-----------------------------------------------&Peaxi162ScATGCCCAACATCAATTATGCTGCTGGTATTAAATGGGCGATGCATGCATT	N0.HOG0003078.kaks	0.969798	1.12065	0.865387	339	67.8699	271.13	247	55.4173	191.583	CAN	Peaxi	CAN	PAX	Capsicum annuum	Petunia axillaris	CAN_PAX	Capsicum annuum vs Petunia axillaris
CAN.T1060.ATGA----------------------------------------------&PGSC0003DMATGAGAACTCGTTGCGTTCTTGAACTAGGGCTTGGGCGACTTCCTTCTCT	N0.HOG0003078.kaks	0.971366	1.11757	0.869175	339	66.3912	272.609	248	54.2798	193.72	CAN	PGSC	CAN	STU	Capsicum annuum	Solanum tuberosum	CAN_STU	Capsicum annuum vs Solanum tuberosum
Nitab4.5_0ATGA----------------------------------------------&PGSC0003DMATGAGAACTCGTTGCGTTCTTGAACTAGGGCTTGGGCGACTTCCTTCTCT	N0.HOG0003078.kaks	1.02766	0.909354	1.1301	342	79.9519	262.048	255	54.2096	200.79	Nitab	PGSC	NTA	STU	Nicotiana tabacum	Solanum tuberosum	NTA_STU	Nicotiana tabacum vs Solanum tuberosum
Nitab4.5_0ATGGGTCTTTCGTCTTTCCCATTATTGGATATGCTAACCAATATCTTATT&PGSC0003DMATG-----------------------------------------------	N0.HOG0003078.kaks	0.999064	1.00331	0.995768	414	91.2449	322.755	294	65.0116	228.988	Nitab	PGSC	NTA	STU	Nicotiana tabacum	Solanum tuberosum	NTA_STU	Nicotiana tabacum vs Solanum tuberosum
Nitab4.5_0ATG--------------------------------------GCTGAGACT&Peaxi162ScATGGGGCGAAAGAAGAATTCAGCAGTAGCAATGTTGGAAAAGCTG-----	N0.HOG0003078.kaks	0.996344	1.01337	0.983202	564	121.146	442.854	431	93.8152	337.185	Nitab	Peaxi	NTA	PAX	Nicotiana tabacum	Petunia axillaris	NTA_PAX	Nicotiana tabacum vs Petunia axillaris
Nitab4.5_0ATG-----------------------------------------------&Peaxi162ScATGCCAGAGGCCAATAGCCGCCAACAATGGCAGTATGTTGAGGATAAATT	N0.HOG0003078.kaks	0.998675	1.00443	0.994266	420	96.6529	323.347	307	70.9619	236.038	Nitab	Peaxi	NTA	PAX	Nicotiana tabacum	Petunia axillaris	NTA_PAX	Nicotiana tabacum vs Petunia axillaris
Peaxi162ScATGAAAAAGTTATTGTGGAACTTAATGGTGATGGAAAAGACAGTGATAAT&Peaxi162ScAT------------------------------------------------	N0.HOG0003078.kaks	1.00741	0.968987	1.03965	441	85.0223	355.978	328	61.2754	266.725	Peaxi	Peaxi	PAX	PAX	Petunia axillaris	Petunia axillaris	PAX_PAX	Petunia axillaris vs Petunia axillaris
Peaxi162ScATGAA---------------------------------------------&Peaxi162ScATGAAGCGAAAGAGAAAGAATTCAGCAGTAGATATTTTGGAAAAGCTAAG	N0.HOG0003078.kaks	1.03333	0.877256	1.17791	639	136.449	502.551	434	81.2988	352.701	Peaxi	Peaxi	PAX	PAX	Petunia axillaris	Petunia axillaris	PAX_PAX	Petunia axillaris vs Petunia axillaris
Peaxi162ScATGGGGCGAAAGAAGAATTCAGCAGTAGCAATGTTGGAAAAGCTGCGAGG&Peaxi162ScATG-----------------------------------------------	N0.HOG0003078.kaks	0.983057	1.06758	0.920827	888	178.002	709.998	637	136.318	500.682	Peaxi	Peaxi	PAX	PAX	Petunia axillaris	Petunia axillaris	PAX_PAX	Petunia axillaris vs Petunia axillaris
Peaxi162ScATGGGGCGAAAGAAGAATTCAGCAGTAGCAATGTTGGAAAAGCTGCGAGG&Peaxi162ScATG-----------------------------------------------	N0.HOG0003078.kaks	0.979808	1.08567	0.902495	762	145.349	616.651	572	118.453	453.547	Peaxi	Peaxi	PAX	PAX	Petunia axillaris	Petunia axillaris	PAX_PAX	Petunia axillaris vs Petunia axillaris
Peaxi162ScATG------------------------------GGGCGAAAGAAGAATTC&PGSC0003DMATGAGAACTCGTTGCGTTCTTGAACTAGGGCTTGGGCG------------	N0.HOG0003078.kaks	1.02377	0.912961	1.12137	522	111.973	410.027	404	79.1179	324.882	Peaxi	PGSC	PAX	STU	Petunia axillaris	Solanum tuberosum	PAX_STU	Petunia axillaris vs Solanum tuberosum
Peaxi162ScATGA--------TAGATACTTCTAGCAGAGAAATTTCAACTCAAAAAATG&PGSC0003DMATGACGCTATTG--------------------------------------	N0.HOG0003078.kaks	0.989606	1.0413	0.950355	324	65.1464	258.854	241	50.4591	190.541	Peaxi	PGSC	PAX	STU	Petunia axillaris	Solanum tuberosum	PAX_STU	Petunia axillaris vs Solanum tuberosum
Peaxi162Sc--------------------------------------------------&Peaxi162ScATGAAGCGAAAGAGAAAGAATTCAGCAGTAGATATTTTGGAAAAGCTAAG	N0.HOG0003078.kaks	0.996328	1.01427	0.982306	903	184.738	718.262	662	137.367	524.633	Peaxi	Peaxi	PAX	PAX	Petunia axillaris	Petunia axillaris	PAX_PAX	Petunia axillaris vs Petunia axillaris
Peaxi162ScATGCCAGAGGCCAATAGCCGCCAACAATGGCAGTA---------------&Sopen10g02ATGCC----------------------------TAGACATTCAATTAGAC	N0.HOG0003078.kaks	0.936896	1.3018	0.719691	330	57.0677	272.932	253	56.9564	196.044	Peaxi	Sopen	PAX	SPE	Petunia axillaris	Solanum pennellii	PAX_SPE	Petunia axillaris vs Solanum pennellii
Peaxi162ScATGAAGCGAAAGAGAAAGAATTCAGCAGTAGATATTTTGGAAAAGCTAAG&PGSC0003DMATGACGC---------------------------TATTGGAAAAA-----	N0.HOG0003078.kaks	0.948362	1.24773	0.760067	621	107.116	513.884	452	97.2797	354.72	Peaxi	PGSC	PAX	STU	Petunia axillaris	Solanum tuberosum	PAX_STU	Petunia axillaris vs Solanum tuberosum
Peaxi162ScATGCCCAACATCAATTATGCTGCTGGTATTAAATGGGCGATGCATGCATT&PGSC0003DMATG-----------------------------------------------	N0.HOG0003078.kaks	1.00442	0.981959	1.02288	369	72.6577	296.342	294	56.8455	237.154	Peaxi	PGSC	PAX	STU	Petunia axillaris	Solanum tuberosum	PAX_STU	Petunia axillaris vs Solanum tuberosum
PGSC0003DMATGAAGCAAAAACGCAACAAGTCAGCACAAGAACTGTTAGCAAGCTTACG&PGSC0003DMATGA--------------------------GAACT---------------	N0.HOG0003078.kaks	0.930386	1.33514	0.696843	633	108.869	524.131	457	104.941	352.059	PGSC	PGSC	STU	STU	Solanum tuberosum	Solanum tuberosum	STU_STU	Solanum tuberosum vs Solanum tuberosum
CAN.T1231.ATGGTGAAGTTGAGTGGTGAGAATGGAGTTGCACAA--------------&Solyc12g08ATG---------------------------GCACAAGAAAATGATCAAGT	N0.HOG0003089.kaks	0.967109	1.1553	0.837108	699	122.171	576.829	525	106.009	418.991	CAN	Solyc	CAN	SLY	Capsicum annuum	Solanum lycopersicum	CAN_SLY	Capsicum annuum vs Solanum lycopersicum
CAN.T1231.ATGG----------------------------------------------&PGSC0003DMATGGCTATAAGTGTGTTTATGGGAATTCCTCTGCTTCAAAAACCAATGGA	N0.HOG0003089.kaks	0.997092	1.01002	0.987202	540	121.496	418.504	404	91.8079	312.192	CAN	PGSC	CAN	STU	Capsicum annuum	Solanum tuberosum	CAN_STU	Capsicum annuum vs Solanum tuberosum
Nitab4.5_0ATGGCTACAGGTGTATTTATGGGTATTGCTTTGCTGCAAAAACCCATGGA&Solyc12g08ATGGCTATAAGTGTGTTCATGGGAATCCCTCTGCTTCAAAAACCAATGGA	N0.HOG0003089.kaks	0.32526	0.334755	0.971634	1026	264.739	761.261	262	69.0574	192.943	Nitab	Solyc	NTA	SLY	Nicotiana tabacum	Solanum lycopersicum	NTA_SLY	Nicotiana tabacum vs Solanum lycopersicum
Nitab4.5_0--------------------------------------------------&PGSC0003DMATGGCACAAAAAAATGGTGAACTACTCCATGTAGTTTTCATTCCATATTT	N0.HOG0003089.kaks	0.994018	1.02024	0.974302	1038	236.838	801.162	752	175.054	576.946	Nitab	PGSC	NTA	STU	Nicotiana tabacum	Solanum tuberosum	NTA_STU	Nicotiana tabacum vs Solanum tuberosum
Nitab4.5_0--------------------------------------------------&PGSC0003DMATGGCACAAAAAAATGATCAAGTACTCCATGTAGTTTTCATTCCATACTT	N0.HOG0003089.kaks	0.984429	1.06043	0.928329	1074	220.039	853.961	804	174.676	629.324	Nitab	PGSC	NTA	STU	Nicotiana tabacum	Solanum tuberosum	NTA_STU	Nicotiana tabacum vs Solanum tuberosum
Nitab4.5_0ATGGCGCAAGAAAATG-----GTGAACTCCATGTAGTTTTCATTCCATAC&Solyc12g08ATGGCACAAGAAAATGATCAAGT--ACTCCATGTAGTTTTCATTCCATAC	N0.HOG0003089.kaks	0.973843	1.08641	0.896386	1278	296.969	981.031	839	211.805	627.195	Nitab	Solyc	NTA	SLY	Nicotiana tabacum	Solanum lycopersicum	NTA_SLY	Nicotiana tabacum vs Solanum lycopersicum
Nitab4.5_0ATGGCGCAAGAAAATGGTGAACTCCATGTAGTTTTCATTCCATACTTGAC&PGSC0003DMATGGC---------------------------------------------	N0.HOG0003089.kaks	1.01179	0.95718	1.05705	1113	240.281	872.719	831	171.719	659.281	Nitab	PGSC	NTA	STU	Nicotiana tabacum	Solanum tuberosum	NTA_STU	Nicotiana tabacum vs Solanum tuberosum
Nitab4.5_0ATGGCGCAAGAAAATG-----GTGAACTCCATGTAGTTTTCATTCCATAC&PGSC0003DMATGGCACAAAAAAATGATCAAGT--ACTCCATGTAGTTTTCATTCCATAC	N0.HOG0003089.kaks	0.922433	1.26367	0.729961	1305	296.638	1008.36	786	225.774	560.226	Nitab	PGSC	NTA	STU	Nicotiana tabacum	Solanum tuberosum	NTA_STU	Nicotiana tabacum vs Solanum tuberosum
Peaxi162ScATGGCTAGGCAATTTACTAGGCATGATGTGAAAGCAACTATAGTTTTGAC&Peaxi162ScATGGC-------------------------------------------AC	N0.HOG0003089.kaks	1.00303	0.988918	1.01427	627	134.481	492.519	484	102.659	381.341	Peaxi	Peaxi	PAX	PAX	Petunia axillaris	Petunia axillaris	PAX_PAX	Petunia axillaris vs Petunia axillaris
Peaxi162ScATGGCTAGGCAATTTACTAGGCATGATGTGAAAGCAACTATAGTTTTGAC&PGSC0003DMATGGC-------------------------------------------AC	N0.HOG0003089.kaks	1.02422	0.910026	1.12548	660	139.961	520.039	488	94.1752	393.825	Peaxi	PGSC	PAX	STU	Petunia axillaris	Solanum tuberosum	PAX_STU	Petunia axillaris vs Solanum tuberosum
Peaxi162ScATGGCTAGGCAATTTACTAGGCATGATGTGAAAGCAACTATAGTTTTGAC&PGSC0003DMATGGC-------------------------------------------AC	N0.HOG0003089.kaks	0.953875	1.19454	0.79853	672	128.795	543.205	499	114.243	384.757	Peaxi	PGSC	PAX	STU	Petunia axillaris	Solanum tuberosum	PAX_STU	Petunia axillaris vs Solanum tuberosum
Peaxi162ScATGGCACAAGAAAATG-----GTGAACTTCATGTAGTATTCATTCCATAC&Solyc12g08ATGGCACAAGAAAATGATCAAGT--ACTCCATGTAGTTTTCATTCCATAC	N0.HOG0003089.kaks	0.907104	1.11603	0.812793	1182	254.414	927.586	598	150.88	447.12	Peaxi	Solyc	PAX	SLY	Petunia axillaris	Solanum lycopersicum	PAX_SLY	Petunia axillaris vs Solanum lycopersicum
Peaxi162ScATGGCACAAGAAAATGGTGAACTTCATGTA-----GTATTCATTCCATAC&Solyc12g08ATGGC-----------------------TATAAGTGTGTTCAT-------	N0.HOG0003089.kaks	0.999643	1.00143	0.998213	993	198.267	794.733	720	143.965	576.035	Peaxi	Solyc	PAX	SLY	Petunia axillaris	Solanum lycopersicum	PAX_SLY	Petunia axillaris vs Solanum lycopersicum
Solyc12g08--------------------------------------------------&PGSC0003DMATGGCACAAAAAAATGGTGAACTACTCCATGTAGTTTTCATTCCATATTT	N0.HOG0003089.kaks	0.998987	1.00342	0.995579	1071	244.703	826.297	787	180.43	606.57	Solyc	PGSC	SLY	STU	Solanum lycopersicum	Solanum tuberosum	SLY_STU	Solanum lycopersicum vs Solanum tuberosum
Solyc12g08ATGGCACAAGAAAATGATCAAGTACTCCATGTAGTTTTCATTCCATACTT&Sopen12g03ATGGCACAAGAAACTGATCAAGTACTCCATGTAGTTTTCATTCCATACTT	N0.HOG0003089.kaks	0.0182396	0.0669028	0.272628	1449	360.458	1088.54	41	22.4866	18.5134	Solyc	Sopen	SLY	SPE	Solanum lycopersicum	Solanum pennellii	SLY_SPE	Solanum lycopersicum vs Solanum pennellii
Solyc12g08ATGGCACAAGAAAATGATCAAGTACTCCATGTAGTTTTCATTCCATACTT&PGSC0003DMATGGCACAAAAAAATGATCAAGTACTCCATGTAGTTTTCATTCCATACTT	N0.HOG0003089.kaks	0.0319012	0.103068	0.309515	1449	359.019	1089.98	66	34.0261	31.9739	Solyc	PGSC	SLY	STU	Solanum lycopersicum	Solanum tuberosum	SLY_STU	Solanum lycopersicum vs Solanum tuberosum
Sopen12g03ATGGCACAAAAAAATGGTGAAATACTTCATGTTGTTTTCATTCCATATTT&PGSC0003DMATGGCACAAAAAAATGGTGAACTACTCCATGTAGTTTTCATTCCATATTT	N0.HOG0003089.kaks	0.173188	0.265248	0.652926	1350	282.279	1067.72	223	64.2709	158.729	Sopen	PGSC	SPE	STU	Solanum pennellii	Solanum tuberosum	SPE_STU	Solanum pennellii vs Solanum tuberosum
Sopen12g03ATGGCACAAGAAACTGATCAAGTACTCCATGTAGTTTTCATTCCATACTT&PGSC0003DMATGGCACAAAAAAATGGTGAACTACTCCATGTAGTTTTCATTCCATATTT	N0.HOG0003089.kaks	0.99211	1.02644	0.966557	1230	282.714	947.286	712	167.979	544.021	Sopen	PGSC	SPE	STU	Solanum pennellii	Solanum tuberosum	SPE_STU	Solanum pennellii vs Solanum tuberosum
Sopen12g03ATGGCACAAGAAACTGATCAAGTACTCCATGTAGTTTTCATTCCATACTT&PGSC0003DMATGGCACAAAAAAATGATCAAGTACTCCATGTAGTTTTCATTCCATACTT	N0.HOG0003089.kaks	0.0323825	0.0954183	0.339374	1434	349.633	1084.37	63	30.6935	32.3065	Sopen	PGSC	SPE	STU	Solanum pennellii	Solanum tuberosum	SPE_STU	Solanum pennellii vs Solanum tuberosum
CAN.T1231.ATGCAAGA------------------------------------------&Nitab4.5_0ATG---GATAGAAGAACTGATCAACTTCACATATTCTTTCTACCAATGAT	N0.HOG0003093.kaks	1.00872	0.969835	1.04009	609	136.544	472.456	458	99.591	358.409	CAN	Nitab	CAN	NTA	Capsicum annuum	Nicotiana tabacum	CAN_NTA	Capsicum annuum vs Nicotiana tabacum
CAN.T1231.--------------------------------------------------&Peaxi162ScATGTGTCAACTACATTTTTTCTTTTTTCCCTTGATGGCTCATGGCCATAT	N0.HOG0003093.kaks	1.01113	0.961065	1.05209	795	176.737	618.263	587	125.416	461.584	CAN	Peaxi	CAN	PAX	Capsicum annuum	Petunia axillaris	CAN_PAX	Capsicum annuum vs Petunia axillaris
CAN.T1231.ATG-----------------------------------------------&Peaxi162ScATGATGGCGCCAGGCCACATGATACCACTAGTAGACATGGCCAGGCAATT	N0.HOG0003093.kaks	1.00589	0.979044	1.02742	678	148.679	529.321	511	109.709	401.291	CAN	Peaxi	CAN	PAX	Capsicum annuum	Petunia axillaris	CAN_PAX	Capsicum annuum vs Petunia axillaris
CAN.T1231.--------------------------------------------------&Solyc01g10ATGAGTCCACTTCATTTTTTCTTCTTTCCCATGATGGCTCAGGGCCACAT	N0.HOG0003093.kaks	1.02978	0.891135	1.15558	702	150.77	551.23	521	99.7147	421.285	CAN	Solyc	CAN	SLY	Capsicum annuum	Solanum lycopersicum	CAN_SLY	Capsicum annuum vs Solanum lycopersicum
CAN.T1231.--------------------------------------------------&Sopen01g04ATGAGTCCACTTCATTTTTTCTTCTTTCCCATGGTGGCTCAAGGCCACAT	N0.HOG0003093.kaks	1.00811	0.973571	1.03548	846	198.614	647.386	644	147.195	496.805	CAN	Sopen	CAN	SPE	Capsicum annuum	Solanum pennellii	CAN_SPE	Capsicum annuum vs Solanum pennellii
CAN.T1231.ATGCAAGAACCACTAGAACAACTTATTCAAGAATGCCGCCCCAATTGTAT&PGSC0003DMATG-------------------------------GCC-------------	N0.HOG0003093.kaks	0.996523	1.0127	0.984021	618	132.806	485.194	466	101.414	364.586	CAN	PGSC	CAN	STU	Capsicum annuum	Solanum tuberosum	CAN_STU	Capsicum annuum vs Solanum tuberosum
CAN.T1231.ATGCAAGAAC----------------------------------------&PGSC0003DMATGCAAGAACTTGCTATGGGACTAGAAGCTTCTGGACAAGATTTCATTTG	N0.HOG0003093.kaks	0.968469	1.11545	0.868235	960	205.948	754.052	731	174.925	556.075	CAN	PGSC	CAN	STU	Capsicum annuum	Solanum tuberosum	CAN_STU	Capsicum annuum vs Solanum tuberosum
CAN.T1231.ATGCA---------------------------------------------&PGSC0003DMATGGATCAGCTCCATTTTTTCTTCTTTCCCCTGATGGCTCATGGCCACAT	N0.HOG0003093.kaks	0.998325	1.00566	0.992705	783	178.74	604.26	581	133.379	447.621	CAN	PGSC	CAN	STU	Capsicum annuum	Solanum tuberosum	CAN_STU	Capsicum annuum vs Solanum tuberosum
Nitab4.5_0ATGG---------------------------------CTCATGGCCACAT&Nitab4.5_0ATGGGTCAGCTCCATATTTTCTTCTTTCCTGTGATGGCTCATGGCCACAT	N0.HOG0003093.kaks	0.270714	0.36708	0.737478	1146	314.264	831.736	267	90.4528	176.547	Nitab	Nitab	NTA	NTA	Nicotiana tabacum	Nicotiana tabacum	NTA_NTA	Nicotiana tabacum vs Nicotiana tabacum
Nitab4.5_0A---------------------------------TGGCTCATGGCCACAT&Peaxi162ScATGAGTCAACTCCATTTTTTCATCTTTCCCATGATGGCTCATGGTCACAT	N0.HOG0003093.kaks	1.02922	0.880828	1.16847	1482	291.831	1190.17	1056	183.163	872.837	Nitab	Peaxi	NTA	PAX	Nicotiana tabacum	Petunia axillaris	NTA_PAX	Nicotiana tabacum vs Petunia axillaris
Nitab4.5_0A---------------------------------TGGCTCATGGCCACAT&Peaxi162ScATGTGTCAACTACATTTTTTCTTTTTTCCCTTGATGGCTCATGGCCATAT	N0.HOG0003093.kaks	1.05691	0.833407	1.26818	1020	259.724	760.276	521	110.562	410.438	Nitab	Peaxi	NTA	PAX	Nicotiana tabacum	Petunia axillaris	NTA_PAX	Nicotiana tabacum vs Petunia axillaris
Nitab4.5_0ATGGCTCATGG-------CCACATGATTCCTACGCTTGATATGGCCAAGC&Peaxi162ScATG----ATGGCGCCAGGCCACATGAT-----------------------	N0.HOG0003093.kaks	0.987316	1.04361	0.946061	792	178.457	613.543	578	135.917	442.083	Nitab	Peaxi	NTA	PAX	Nicotiana tabacum	Petunia axillaris	NTA_PAX	Nicotiana tabacum vs Petunia axillaris
Nitab4.5_0A---------------------------------TGGCTCATGGCCACAT&Sopen01g04ATGAGTCCACTTCATTTTTTCTTCTTTCCCATGGTGGCTCAAGGCCACAT	N0.HOG0003093.kaks	0.955893	1.15828	0.825269	1113	242.56	870.44	790	199.418	590.582	Nitab	Sopen	NTA	SPE	Nicotiana tabacum	Solanum pennellii	NTA_SPE	Nicotiana tabacum vs Solanum pennellii
Nitab4.5_0--------------------------------------------------&PGSC0003DMATGGGCTTCTTTGCGCTTTGTGCTTCGGAGAACCTTAGGCACTACAAGCC	N0.HOG0003093.kaks	1.00254	0.989735	1.01294	1149	228.056	920.944	839	164.817	674.183	Nitab	PGSC	NTA	STU	Nicotiana tabacum	Solanum tuberosum	NTA_STU	Nicotiana tabacum vs Solanum tuberosum
Nitab4.5_0ATGAGTCATCTCCATTTTTTCTTCTTTCCTCTAATGGCTCATGGCCACAT&Nitab4.5_0ATGGGTCAGCTCCATTTTTTCTTCTTTCCTGTGATGGCTCATGGCCACAT	N0.HOG0003093.kaks	1.02196	0.918225	1.11298	1008	213.422	794.578	752	146.2	605.8	Nitab	Nitab	NTA	NTA	Nicotiana tabacum	Nicotiana tabacum	NTA_NTA	Nicotiana tabacum vs Nicotiana tabacum
Nitab4.5_0ATGAGTCATCTCCATTTTTTCTTCTTTCCTCTAATGGCTCATGGCCACAT&Peaxi162ScATGGGTCAGCTCCATTTTTTCTTCTTTCCCATGATGGCTCATGGCCACAT	N0.HOG0003093.kaks	1.01348	0.948619	1.06837	918	190.776	727.224	676	133.266	542.734	Nitab	Peaxi	NTA	PAX	Nicotiana tabacum	Petunia axillaris	NTA_PAX	Nicotiana tabacum vs Petunia axillaris
Nitab4.5_0ATG-------------------AGTCATCTCCATTTTTTCTTCTTTCCTC&Sopen01g05ATGGTTGTAATGGCTGATGATCAG----CTCCATATTTTTTTCTTTCCAT	N0.HOG0003093.kaks	1.00602	0.979071	1.02752	648	144.663	503.337	500	109.287	390.713	Nitab	Sopen	NTA	SPE	Nicotiana tabacum	Solanum pennellii	NTA_SPE	Nicotiana tabacum vs Solanum pennellii
Nitab4.5_0ATG-----------------------------------------------&Nitab4.5_0ATGAATAAAAGAACTGATCAACTTCATGCATACTTTTTCCCAGTGATGGC	N0.HOG0003093.kaks	1.00248	0.991315	1.01126	540	119.808	420.192	408	89.7356	318.264	Nitab	Nitab	NTA	NTA	Nicotiana tabacum	Nicotiana tabacum	NTA_NTA	Nicotiana tabacum vs Nicotiana tabacum
Nitab4.5_0ATG-------------------TCTCTTGCCGCCTTCCCAAATGGAATAG&Peaxi162ScATGGGTCAGCTCCATTTTTTCTTCT-------------------------	N0.HOG0003093.kaks	0.973708	1.09661	0.887929	648	138.629	509.371	472	110.732	361.268	Nitab	Peaxi	NTA	PAX	Nicotiana tabacum	Petunia axillaris	NTA_PAX	Nicotiana tabacum vs Petunia axillaris
Nitab4.5_0ATGTCTCTTGCCGCCTTCCCAAATGGAATAGAAGATATTAATATTCCCCT&Peaxi162ScATG-----------------------------------------------	N0.HOG0003093.kaks	0.991431	1.03793	0.955196	375	69.0959	305.904	280	53.5488	226.451	Nitab	Peaxi	NTA	PAX	Nicotiana tabacum	Petunia axillaris	NTA_PAX	Nicotiana tabacum vs Petunia axillaris
Nitab4.5_0ATG-------------------TCTCTTGCCGCCTTCCCA----------&Solyc01g10ATGAGTCCACTTCATTTTTTCTTCT---------TTCCCATGATGGCTCA	N0.HOG0003093.kaks	1.04905	0.823588	1.27375	612	133.134	478.866	367	65.7525	301.247	Nitab	Solyc	NTA	SLY	Nicotiana tabacum	Solanum lycopersicum	NTA_SLY	Nicotiana tabacum vs Solanum lycopersicum
Nitab4.5_0ATG-----------------------------------------------&Sopen01g05ATGGTTGTAATGGCTGATGATCAGCTCCATATTTTTTTCTTTCCATTGAT	N0.HOG0003093.kaks	0.984737	1.07438	0.916561	585	99.5999	485.4	439	80.302	358.698	Nitab	Sopen	NTA	SPE	Nicotiana tabacum	Solanum pennellii	NTA_SPE	Nicotiana tabacum vs Solanum pennellii
Nitab4.5_0ATGTCTC-------------------------------------------&PGSC0003DMATGGCTCCTGGCCACATGATACCACTAGTAGATATAGCCAGGCAATTTGC	N0.HOG0003093.kaks	1.00948	0.967348	1.04355	456	102.608	353.392	329	71.6133	257.387	Nitab	PGSC	NTA	STU	Nicotiana tabacum	Solanum tuberosum	NTA_STU	Nicotiana tabacum vs Solanum tuberosum
Nitab4.5_0ATGTCTC-------------------------------------------&PGSC0003DMATGGCTCCTGGCCACATGATACCACTAGTAGATATAGCCAGGCAATTTGC	N0.HOG0003093.kaks	1.00948	0.967348	1.04355	456	102.608	353.392	329	71.6133	257.387	Nitab	PGSC	NTA	STU	Nicotiana tabacum	Solanum tuberosum	NTA_STU	Nicotiana tabacum vs Solanum tuberosum
Nitab4.5_0A------------------------------------------TGATGGC&Nitab4.5_0ATGGATAGAAGAACTGATCAACTTCACATATTCTTTCTACCAATGATGGC	N0.HOG0003093.kaks	0.976383	1.10297	0.885231	861	160.637	700.363	630	129.642	500.358	Nitab	Nitab	NTA	NTA	Nicotiana tabacum	Nicotiana tabacum	NTA_NTA	Nicotiana tabacum vs Nicotiana tabacum
Nitab4.5_0A------------------------------TGATGGCTCATGGTCACAT&Nitab4.5_0ATGGGTCAGCTCCATTTTTTCTTCTTTCCTGTGATGGCTCATGGCCACAT	N0.HOG0003093.kaks	0.925714	1.23127	0.751838	1125	273.507	851.493	682	204.152	477.848	Nitab	Nitab	NTA	NTA	Nicotiana tabacum	Nicotiana tabacum	NTA_NTA	Nicotiana tabacum vs Nicotiana tabacum
Nitab4.5_0ATGA------------------------------TGGCTCATGGTCACAT&Peaxi162ScATGAGTCAACTCCATTTTTTCATCTTTCCCATGATGGCTCATGGTCACAT	N0.HOG0003093.kaks	1.00178	0.991756	1.0101	1473	261.106	1211.89	1071	188.282	882.718	Nitab	Peaxi	NTA	PAX	Nicotiana tabacum	Petunia axillaris	NTA_PAX	Nicotiana tabacum vs Petunia axillaris
Nitab4.5_0A------------------------------TGATGGCTCATGGTCACAT&Peaxi162ScATGTGTCAACTACATTTTTTCTTTTTTCCCTTGATGGCTCATGGCCATAT	N0.HOG0003093.kaks	1.00088	0.996578	1.00432	1137	232.799	904.201	856	174.665	681.335	Nitab	Peaxi	NTA	PAX	Nicotiana tabacum	Petunia axillaris	NTA_PAX	Nicotiana tabacum vs Petunia axillaris
Nitab4.5_0A------------------------------TGATGGCTCATGGTCACAT&Solyc01g10ATGGGTCAGCTACATTTTTTCTTCTTTCCCATGATGGCTCAAGGTCATAT	N0.HOG0003093.kaks	1.0031	0.9872	1.01611	1047	204.181	842.819	773	148.817	624.183	Nitab	Solyc	NTA	SLY	Nicotiana tabacum	Solanum lycopersicum	NTA_SLY	Nicotiana tabacum vs Solanum lycopersicum
Nitab4.5_0A------------------------------TGATGGCTCATGGTCACAT&PGSC0003DMATGGATCAGCTCCATTTTTTCTTCTTTCCCCTGATGGCTCATGGCCACAT	N0.HOG0003093.kaks	0.97393	1.08867	0.894605	1059	240.615	818.385	681	168.45	512.55	Nitab	PGSC	NTA	STU	Nicotiana tabacum	Solanum tuberosum	NTA_STU	Nicotiana tabacum vs Solanum tuberosum
Nitab4.5_0ATGGGTCAGCTCCATATTTTCTTCTTTCCTGTGATGGCTCATGGCCACAT&Peaxi162ScATGGGTCAGCTCCATTTTTTCTTCTTTCCCATGATGGCTCATGGCCACAT	N0.HOG0003093.kaks	0.0978917	0.345943	0.28297	1302	307.755	994.245	169	88.2887	80.7113	Nitab	Peaxi	NTA	PAX	Nicotiana tabacum	Petunia axillaris	NTA_PAX	Nicotiana tabacum vs Petunia axillaris
Nitab4.5_0ATGGGTCAGCTCCATATTTTCTTCTTTCCTGTGATGGCTCATGGCCACAT&Solyc01g10ATGAGTCCACTTCATTTTTTCTTCTTTCCCATGATGGCTCAGGGCCACAT	N0.HOG0003093.kaks	0.98571	1.05411	0.935107	1032	215.59	816.41	716	157.67	558.33	Nitab	Solyc	NTA	SLY	Nicotiana tabacum	Solanum lycopersicum	NTA_SLY	Nicotiana tabacum vs Solanum lycopersicum
Nitab4.5_0ATGG----------------------------------GTCAGCTCCATA&Sopen01g04ATGGATAAAAGAAGTGATCAACTTCACATGTACTTTCTG-----------	N0.HOG0003093.kaks	1.03118	0.889524	1.15925	510	112.249	397.751	389	76.1589	312.841	Nitab	Sopen	NTA	SPE	Nicotiana tabacum	Solanum pennellii	NTA_SPE	Nicotiana tabacum vs Solanum pennellii
Nitab4.5_0ATGGGTCAGCTCCATATTTTCTTCTTTCCTGTGATGGCTCATGGCCACAT&PGSC0003DMATGG---------------------------------CTCAAGGTCACAT	N0.HOG0003093.kaks	1.01707	0.933995	1.08895	1056	217.033	838.967	768	147.424	620.576	Nitab	PGSC	NTA	STU	Nicotiana tabacum	Solanum tuberosum	NTA_STU	Nicotiana tabacum vs Solanum tuberosum
Nitab4.5_0ATGGATAGAAGAACTGATCAACTTCACATA-----------------TTC&Sopen01g04ATG--------------------------AGTCCACTTCATTTTTTCTTC	N0.HOG0003093.kaks	0.988163	1.04513	0.945488	999	207.566	791.434	756	164.167	591.833	Nitab	Sopen	NTA	SPE	Nicotiana tabacum	Solanum pennellii	NTA_SPE	Nicotiana tabacum vs Solanum pennellii
Nitab4.5_0ATG------------GATAGAAGAACTGATCAACT---------------&Sopen01g05ATGGTTGTAATGGCTGAT---------GATCAGCTCCATATTTTTTTCTT	N0.HOG0003093.kaks	0.996523	1.01358	0.983172	831	169.374	661.626	635	131.183	503.817	Nitab	Sopen	NTA	SPE	Nicotiana tabacum	Solanum pennellii	NTA_SPE	Nicotiana tabacum vs Solanum pennellii
Nitab4.5_0ATGGATAGAAGAACTGATCAACTTCACATATTCTTTCTACCAATGATGGC&PGSC0003DM---------------------------------------------ATGGC	N0.HOG0003093.kaks	0.101815	0.18851	0.540105	1272	314.393	957.607	139	52.5499	86.4501	Nitab	PGSC	NTA	STU	Nicotiana tabacum	Solanum tuberosum	NTA_STU	Nicotiana tabacum vs Solanum tuberosum
Nitab4.5_0ATGGATAGAAGAACTGATCAACTTCACATATTCTTTCTACCAATGATGGC&PGSC0003DM---------------------------------------------ATGGC	N0.HOG0003093.kaks	0.101815	0.18851	0.540105	1272	314.393	957.607	139	52.5499	86.4501	Nitab	PGSC	NTA	STU	Nicotiana tabacum	Solanum tuberosum	NTA_STU	Nicotiana tabacum vs Solanum tuberosum
Nitab4.5_0ATGGAT-------------------------AGAAGAACTGATCAACTTC&PGSC0003DMATGGATCAGCTCCATTTTTTCTTCTTTCCCC-------------------	N0.HOG0003093.kaks	1.00278	0.990385	1.01252	813	182.588	630.412	602	133.9	468.1	Nitab	PGSC	NTA	STU	Nicotiana tabacum	Solanum tuberosum	NTA_STU	Nicotiana tabacum vs Solanum tuberosum
Nitab4.5_0ATG------------GGTCAGCTCCAT------TTTTTCTTCTTTCCTGT&Nitab4.5_0ATGAATAAAAGAACTGATCAACTTCATGCATACTTTTTC------CCAGT	N0.HOG0003093.kaks	1.03	0.896552	1.14884	867	194.899	672.101	659	132.816	526.184	Nitab	Nitab	NTA	NTA	Nicotiana tabacum	Nicotiana tabacum	NTA_NTA	Nicotiana tabacum vs Nicotiana tabacum
Nitab4.5_0ATGG----------------------------------GTCA------GC&Sopen01g04ATGGATAAAAGAGCTGATCAACTTCATGTCTACTTTTTGCCAATGATGGC	N0.HOG0003093.kaks	1.0102	0.960509	1.05173	882	181.012	700.988	628	123.794	504.206	Nitab	Sopen	NTA	SPE	Nicotiana tabacum	Solanum pennellii	NTA_SPE	Nicotiana tabacum vs Solanum pennellii
Nitab4.5_0ATGGGTCAGCTCCATTTTTTCTTCTTTCCTGTGATGGCTCATGGCCACAT&Sopen01g04ATGGGTCAGCTACATTTTTTCTTCTTTCCCATGATGGCTCAAGGTCACAT	N0.HOG0003093.kaks	0.9465	1.18632	0.797848	1236	275.737	960.263	701	185.522	515.478	Nitab	Sopen	NTA	SPE	Nicotiana tabacum	Solanum pennellii	NTA_SPE	Nicotiana tabacum vs Solanum pennellii
Nitab4.5_0ATGGGTCAGCTCCATTTTTTCTTCTTTCCTGTGATGGCTCATGGCCACAT&PGSC0003DMATGG-----CTCCA----------------------------GGCCACAT	N0.HOG0003093.kaks	0.986401	1.05898	0.931466	933	174.827	758.173	694	137.712	556.288	Nitab	PGSC	NTA	STU	Nicotiana tabacum	Solanum tuberosum	NTA_STU	Nicotiana tabacum vs Solanum tuberosum
Nitab4.5_0ATGGGTCAGCTCCATTTTTTCTTCTTTCCTGTGATGGCTCATGGCCACAT&PGSC0003DMATGG---------------------------------CTCAAGGTCACAT	N0.HOG0003093.kaks	0.382619	1.03712	0.368923	1125	254.43	870.57	386	170.621	215.379	Nitab	PGSC	NTA	STU	Nicotiana tabacum	Solanum tuberosum	NTA_STU	Nicotiana tabacum vs Solanum tuberosum
Nitab4.5_0ATGAATAAAAGAACTGATCAACTTCA-----------TGCATACTTTTTC&Sopen01g04ATGGATAAAAGAAGTGATCAACTTCACATGTACTTTCTGCCTA-------	N0.HOG0003093.kaks	0.943264	1.20311	0.78402	567	123.801	443.199	427	112.169	314.831	Nitab	Sopen	NTA	SPE	Nicotiana tabacum	Solanum pennellii	NTA_SPE	Nicotiana tabacum vs Solanum pennellii
Nitab4.5_0A-------------TGAATAAAAGAACTGATCAACTTCATGCATACTTTT&Sopen01g05ATGGTTGTAATGGCTGA----------TGATCA-----------------	N0.HOG0003093.kaks	0.989628	1.03494	0.956215	771	176.48	594.52	584	138.347	445.653	Nitab	Sopen	NTA	SPE	Nicotiana tabacum	Solanum pennellii	NTA_SPE	Nicotiana tabacum vs Solanum pennellii
Nitab4.5_0ATGAATAAAAGAACTGATCAACTTCATGCATACTTTTTCCCAGTGATGGC&PGSC0003DMATG-----------------------------------------------	N0.HOG0003093.kaks	0.567143	0.607229	0.933984	1233	261.376	971.624	467	104.429	362.571	Nitab	PGSC	NTA	STU	Nicotiana tabacum	Solanum tuberosum	NTA_STU	Nicotiana tabacum vs Solanum tuberosum
Nitab4.5_0ATGAATAAAAGAACTGATCAACTTCATGCATACTTTTTCCCAGTGATGGC&PGSC0003DM---------------------------------------------ATGGC	N0.HOG0003093.kaks	0.97897	1.08446	0.902724	801	159.684	641.316	599	129.5	469.5	Nitab	PGSC	NTA	STU	Nicotiana tabacum	Solanum tuberosum	NTA_STU	Nicotiana tabacum vs Solanum tuberosum
Nitab4.5_0ATGGATAGAAAAACTGATCAACTTCA------CATGTACTTTCTGCCGAT&Peaxi162ScATG---AG---------TCAACTCCATTTTTTCAT---CTTT---CCCAT	N0.HOG0003093.kaks	0.969868	1.13527	0.854303	1029	187.451	841.549	730	150.972	579.028	Nitab	Peaxi	NTA	PAX	Nicotiana tabacum	Petunia axillaris	NTA_PAX	Nicotiana tabacum vs Petunia axillaris
Nitab4.5_0ATGGATAGAAAAACTGATCAACTTCACATGTACTTTCTGCCGATGATGGC&Solyc01g10ATG-----------------------------------------------	N0.HOG0003093.kaks	1.00103	0.996443	1.0046	525	117.976	407.024	373	83.5208	289.479	Nitab	Solyc	NTA	SLY	Nicotiana tabacum	Solanum lycopersicum	NTA_SLY	Nicotiana tabacum vs Solanum lycopersicum
Nitab4.5_0ATGGATAGAAAAACTGATCAACTTCACATGTACTTTCTG-----------&Sopen01g04ATGG----------------------------------GTCAGCTACATT	N0.HOG0003093.kaks	1.02448	0.912059	1.12327	810	176.401	633.599	595	118.183	476.817	Nitab	Sopen	NTA	SPE	Nicotiana tabacum	Solanum pennellii	NTA_SPE	Nicotiana tabacum vs Solanum pennellii
Nitab4.5_0ATGGATAGAAAAACTGATCAACTTCACATGTACTTTCTGCCGATGATGGC&PGSC0003DM---------------------------------------------ATGGC	N0.HOG0003093.kaks	0.850483	1.55448	0.547116	1128	239.567	888.433	586	193.465	392.535	Nitab	PGSC	NTA	STU	Nicotiana tabacum	Solanum tuberosum	NTA_STU	Nicotiana tabacum vs Solanum tuberosum
Nitab4.5_0ATGG----------------------------------------------&PGSC0003DMATGGCTCAAGGTCACATGATTCCTACACTTGACATGGCTAAGCTCGTCGC	N0.HOG0003093.kaks	0.982155	1.07153	0.916588	816	162.918	653.082	565	120.874	444.126	Nitab	PGSC	NTA	STU	Nicotiana tabacum	Solanum tuberosum	NTA_STU	Nicotiana tabacum vs Solanum tuberosum
Nitab4.5_0ATGG----------------------------------------------&PGSC0003DMATGGGCTTCTTTGCGCTTTGTGCTTCGGAGAACCTTAGGCACTACAAGCC	N0.HOG0003093.kaks	0.992523	1.03165	0.962068	1017	194.33	822.67	781	153.959	627.041	Nitab	PGSC	NTA	STU	Nicotiana tabacum	Solanum tuberosum	NTA_STU	Nicotiana tabacum vs Solanum tuberosum
Peaxi162ScATGAGTCAACTCCATTTTTTCATCTTTCCCATGATGGCTCATGGTCACAT&Peaxi162ScATGGGTCAGCTCCATTTTTTCTTCTTTCCCATGATGGCTCATGGCCACAT	N0.HOG0003093.kaks	0.980207	1.08401	0.90424	1302	248.259	1053.74	966	199.667	766.333	Peaxi	Peaxi	PAX	PAX	Petunia axillaris	Petunia axillaris	PAX_PAX	Petunia axillaris vs Petunia axillaris
Peaxi162ScATGAGTCAACTCCATTTTTTCATCTTTCCCATGATGGCTCATGGTCACAT&Sopen01g04ATGAGTCCACTTCATTTTTTCTTCTTTCCCATGGTGGCTCAAGGCCACAT	N0.HOG0003093.kaks	1.02479	0.910388	1.12566	1416	306.839	1109.16	1063	209.705	853.295	Peaxi	Sopen	PAX	SPE	Petunia axillaris	Solanum pennellii	PAX_SPE	Petunia axillaris vs Solanum pennellii
Peaxi162ScATGAGTCAACTCCATTTTTTCATCTTTCCCATGATGGCTCATGGTCACAT&PGSC0003DMATGG----------------------------------------------	N0.HOG0003093.kaks	0.955202	1.18948	0.803045	1425	272.49	1152.51	1052	239.281	812.719	Peaxi	PGSC	PAX	STU	Petunia axillaris	Solanum tuberosum	PAX_STU	Petunia axillaris vs Solanum tuberosum
Peaxi162ScATGG----------------------------------GTCAGCTCCATT&Solyc01g10ATGGATAAAAGAGCTGATCAACTTCATGTCTACTTTTTGCCA--------	N0.HOG0003093.kaks	0.963491	1.14066	0.844678	855	176.19	678.81	614	144.325	469.675	Peaxi	Solyc	PAX	SLY	Petunia axillaris	Solanum lycopersicum	PAX_SLY	Petunia axillaris vs Solanum lycopersicum
Peaxi162ScATGG----------------------------------GTCAGCTCCATT&Sopen01g04ATGGATAAAAGAAGTGATCAACTTCACATGTACTTTCTG-----------	N0.HOG0003093.kaks	0.966668	1.11477	0.867142	504	113.427	390.573	380	95.3358	284.664	Peaxi	Sopen	PAX	SPE	Petunia axillaris	Solanum pennellii	PAX_SPE	Petunia axillaris vs Solanum pennellii
Peaxi162ScATGGGTCAGCTCCATTTTTTCTTCTTTCCCATGATGGCTCATGGCCACAT&PGSC0003DMATGG---------------------------------CTCCTGGCCACAT	N0.HOG0003093.kaks	1.01066	0.964599	1.04775	828	191.656	636.344	604	134.858	469.142	Peaxi	PGSC	PAX	STU	Petunia axillaris	Solanum tuberosum	PAX_STU	Petunia axillaris vs Solanum tuberosum
Peaxi162ScATGGGTCAGCTCCATTTTTTCTTCTTTCCCATGATGGCTCATGGCCACAT&PGSC0003DMATGG---------------------------------CTCCTGGCCACAT	N0.HOG0003093.kaks	1.01066	0.964599	1.04775	828	191.656	636.344	604	134.858	469.142	Peaxi	PGSC	PAX	STU	Petunia axillaris	Solanum tuberosum	PAX_STU	Petunia axillaris vs Solanum tuberosum
Peaxi162ScATGGGTCAGCTCCATTTTTTCTTCTTTCC---------------------&PGSC0003DMATG-------------------------CAAGAACTTGCTATGGGACTAG	N0.HOG0003093.kaks	0.990142	1.03509	0.956576	1392	305.307	1086.69	1014	230.205	783.795	Peaxi	PGSC	PAX	STU	Petunia axillaris	Solanum tuberosum	PAX_STU	Petunia axillaris vs Solanum tuberosum
Peaxi162ScATGTGTCAACTACATTTTTTCTTTTTTCCCTTGATGGCTCATGGCCATAT&Peaxi162Sc---------------------------------ATGGCTCCTGGCCACAT	N0.HOG0003093.kaks	1.00789	0.969953	1.03911	717	149.101	567.899	517	104.28	412.72	Peaxi	Peaxi	PAX	PAX	Petunia axillaris	Petunia axillaris	PAX_PAX	Petunia axillaris vs Petunia axillaris
Peaxi162ScATGTGTCAACTACATTTTTTCTTTTTTCCCTTGATGGCTCATGGCCATAT&Solyc01g10ATG-----------------------------------------------	N0.HOG0003093.kaks	0.966807	1.12394	0.860195	654	138.154	515.846	497	118.001	378.999	Peaxi	Solyc	PAX	SLY	Petunia axillaris	Solanum lycopersicum	PAX_SLY	Petunia axillaris vs Solanum lycopersicum
Peaxi162ScATG----------------------------------TGTCAACTACATT&Sopen01g04ATGGATAAAAGAAGTGATCAACTTCACATGTACTTTCTG-----------	N0.HOG0003093.kaks	1.0455	0.850577	1.22917	600	140.065	459.935	462	91.7349	370.265	Peaxi	Sopen	PAX	SPE	Petunia axillaris	Solanum pennellii	PAX_SPE	Petunia axillaris vs Solanum pennellii
Peaxi162ScATGTGTCAACTACATTTTTTCTTTTTTCCCTTGATGGCTC----------&PGSC0003DM---------------------------------ATGGCTCCAGGCCACAT	N0.HOG0003093.kaks	1.00043	0.998496	1.00194	849	188.114	660.886	636	140.707	495.293	Peaxi	PGSC	PAX	STU	Petunia axillaris	Solanum tuberosum	PAX_STU	Petunia axillaris vs Solanum tuberosum
Peaxi162ScATGTGTCAACTACATTTTTTCTTTTTTCCCTTGATGGCT-----------&PGSC0003DMATG--------------------------------GGCTTCTTTGCGCTT	N0.HOG0003093.kaks	0.985333	1.06578	0.92452	1143	208.397	934.603	862	167.502	694.498	Peaxi	PGSC	PAX	STU	Petunia axillaris	Solanum tuberosum	PAX_STU	Petunia axillaris vs Solanum tuberosum
Peaxi162Sc---ATGGCTCCTGGCCACATGATACCACTAGTAGACATAGCCAGGCAATT&Peaxi162ScATGATGGCGCCAGGCCACATGATACCACTAGTAGACATGGCCAGGCAATT	N0.HOG0003093.kaks	1.04255	0.847961	1.22948	1224	267.669	956.331	742	137.593	604.407	Peaxi	Peaxi	PAX	PAX	Petunia axillaris	Petunia axillaris	PAX_PAX	Petunia axillaris vs Petunia axillaris
Peaxi162ScATGG---------------------------------CTCCTGGCCACAT&Sopen01g04ATGGGTCAGCTACATTTTTTCTTCTTTCCCATGATGGCTCAAGGTCACAT	N0.HOG0003093.kaks	1.02523	0.916349	1.11882	843	195.335	647.665	628	133.344	494.656	Peaxi	Sopen	PAX	SPE	Petunia axillaris	Solanum pennellii	PAX_SPE	Petunia axillaris vs Solanum pennellii
Peaxi162ScATGGCTCCTGGCCACATGATACCACTAGTAGACATAGCCAGGCAATTTGC&PGSC0003DMATGGCTCCTGGCCACATGATACCACTAGTAGATATAGCCAGGCAATTTGC	N0.HOG0003093.kaks	0.978985	1.062	0.921831	1107	280.234	826.766	650	174.748	475.252	Peaxi	PGSC	PAX	STU	Petunia axillaris	Solanum tuberosum	PAX_STU	Petunia axillaris vs Solanum tuberosum
Peaxi162ScATGGCTCCTGGCCACATGATACCACTAGTAGACATAGCCAGGCAATTTGC&PGSC0003DMATGGCTCCTGGCCACATGATACCACTAGTAGATATAGCCAGGCAATTTGC	N0.HOG0003093.kaks	0.978985	1.062	0.921831	1107	280.234	826.766	650	174.748	475.252	Peaxi	PGSC	PAX	STU	Petunia axillaris	Solanum tuberosum	PAX_STU	Petunia axillaris vs Solanum tuberosum
Peaxi162ScATGGCTCCTGGCCACATGATACCACTAGTAGACATAGCCAGGCAATTTGC&PGSC0003DMATGGCTCCAGGCCACATGATACCATTAGTAGACATGGCCAGGCAATTTTC	N0.HOG0003093.kaks	0.992917	1.02864	0.965269	1170	231.973	938.027	787	160.506	626.494	Peaxi	PGSC	PAX	STU	Petunia axillaris	Solanum tuberosum	PAX_STU	Petunia axillaris vs Solanum tuberosum
Peaxi162ScATGGCTCCTGGCCACATGATACCACTAGTAGACATAGCCAGGCAATTTGC&PGSC0003DMATGG--------------------------------------------GC	N0.HOG0003093.kaks	1.00124	0.995545	1.00572	1140	247.98	892.02	882	191.004	690.996	Peaxi	PGSC	PAX	STU	Petunia axillaris	Solanum tuberosum	PAX_STU	Petunia axillaris vs Solanum tuberosum
Peaxi162ScATG---------------------------------ATGGCGCCAGGCCA&Solyc01g10ATGGAGTCGGATTTAAATGGCTATGGAGTTATCTTTA-------------	N0.HOG0003093.kaks	0.957233	1.1647	0.82187	639	131.722	507.278	479	115.003	363.997	Peaxi	Solyc	PAX	SLY	Petunia axillaris	Solanum lycopersicum	PAX_SLY	Petunia axillaris vs Solanum lycopersicum
Peaxi162ScA------------------------------------------TGATGGC&Sopen01g04ATGGATAAAAGAAGTGATCAACTTCACATGTACTTTCTGCCTATGATGGC	N0.HOG0003093.kaks	1.00551	0.980799	1.0252	573	127.803	445.197	424	92.7537	331.246	Peaxi	Sopen	PAX	SPE	Petunia axillaris	Solanum pennellii	PAX_SPE	Petunia axillaris vs Solanum pennellii
Peaxi162ScATG-----------------------------------------------&PGSC0003DMATGGGCTTCTTTGCGCTTTGTGCTTCGGAGAACCTTAGGCACTACAAGCC	N0.HOG0003093.kaks	0.995197	1.01975	0.975923	1185	231.827	953.173	884	176.357	707.643	Peaxi	PGSC	PAX	STU	Petunia axillaris	Solanum tuberosum	PAX_STU	Petunia axillaris vs Solanum tuberosum
Peaxi162ScATGA----------------------------------------------&Solyc01g10ATGAGTCCACTTCATTTTTTCTTCTTTCCCATGATGGCTCAGGGCCACAT	N0.HOG0003093.kaks	0.980589	1.07738	0.910159	708	141.985	566.015	527	113.865	413.135	Peaxi	Solyc	PAX	SLY	Petunia axillaris	Solanum lycopersicum	PAX_SLY	Petunia axillaris vs Solanum lycopersicum
Peaxi162ScATGA----------------------------------------------&Sopen01g04ATGAGTCCACTTCATTTTTTCTTCTTTCCCATGGTGGCTCAAGGCCACAT	N0.HOG0003093.kaks	0.983419	1.06374	0.924494	810	167.219	642.781	594	130.444	463.556	Peaxi	Sopen	PAX	SPE	Petunia axillaris	Solanum pennellii	PAX_SPE	Petunia axillaris vs Solanum pennellii
Peaxi162ScAT------------------------------------------------&PGSC0003DMATGGCTCCAGGCCACATGATACCATTAGTAGACATGGCCAGGCAATTTTC	N0.HOG0003093.kaks	0.956917	1.17884	0.811743	936	181.708	754.292	687	157.221	529.779	Peaxi	PGSC	PAX	STU	Petunia axillaris	Solanum tuberosum	PAX_STU	Petunia axillaris vs Solanum tuberosum
Peaxi162ScATG-----------------------------------------------&PGSC0003DMATGCAAGAACTTGCTATGGGACTAGAAGCTTCTGGACAAGATTTCATTTG	N0.HOG0003093.kaks	0.976006	1.08865	0.896526	825	175.729	649.271	623	144.466	478.534	Peaxi	PGSC	PAX	STU	Petunia axillaris	Solanum tuberosum	PAX_STU	Petunia axillaris vs Solanum tuberosum
Solyc01g10ATGGATAAAAGAGCTGATCAACTTCATGTCTACTTTTTGCCAATGATGGC&Sopen01g04ATGGATAAAAGAGCTGATCAACTTCATGTCTACTTTTTGCCAATGATGGC	N0.HOG0003093.kaks	0.00369612	0.0416483	0.0887462	1446	350.898	1095.1	17	13.3128	3.68718	Solyc	Sopen	SLY	SPE	Solanum lycopersicum	Solanum pennellii	SLY_SPE	Solanum lycopersicum vs Solanum pennellii
Solyc01g10ATGGATAAAAGAGCTGATCAACTTCATGTCTACTTTTTGCCAATGATGGC&PGSC0003DM---------------------------------------------ATGGC	N0.HOG0003093.kaks	1.0308	0.889737	1.15855	855	186.693	668.307	649	126.086	522.914	Solyc	PGSC	SLY	STU	Solanum lycopersicum	Solanum tuberosum	SLY_STU	Solanum lycopersicum vs Solanum tuberosum
Solyc01g10ATGAGTCCACTTCATTTTTTCTTCTTTCCCATGATGGCTCAGGGCCACAT&Solyc01g10ATGGGTCAGCTACATTTTTTCTTCTTTCCCATGATGGCTCAAGGTCATAT	N0.HOG0003093.kaks	0.851419	1.54723	0.550288	1086	231.902	854.098	560	185.019	374.981	Solyc	Solyc	SLY	SLY	Solanum lycopersicum	Solanum lycopersicum	SLY_SLY	Solanum lycopersicum vs Solanum lycopersicum
Solyc01g10ATGAGTCCACTTCATTTTTTCTTCTTTCCCATGATGGCTCAGGGCCACAT&Sopen01g04ATGAGTCCACTTCATTTTTTCTTCTTTCCCATGGTGGCTCAAGGCCACAT	N0.HOG0003093.kaks	0.983565	1.07188	0.917607	1428	265.739	1162.26	1040	207.447	832.553	Solyc	Sopen	SLY	SPE	Solanum lycopersicum	Solanum pennellii	SLY_SPE	Solanum lycopersicum vs Solanum pennellii
Solyc01g10ATGAGTCCACTTCATTTTTTCTTCTTTCCCATGATGGCTCAGGGCCACAT&PGSC0003DM---------------------------------ATGGCTCCAGGCCACAT	N0.HOG0003093.kaks	1.00329	0.98654	1.01698	759	148.976	610.024	582	112.697	469.303	Solyc	PGSC	SLY	STU	Solanum lycopersicum	Solanum tuberosum	SLY_STU	Solanum lycopersicum vs Solanum tuberosum
Solyc01g10ATGAGTCCACTTCATTTTTTCTTCTTTCCCATGATGGCTCAGGGCCACAT&PGSC0003DM---------------------------------ATGGCTCAAGGTCACAT	N0.HOG0003093.kaks	0.034701	0.144269	0.24053	1401	321.187	1079.81	76	42.0203	33.9797	Solyc	PGSC	SLY	STU	Solanum lycopersicum	Solanum tuberosum	SLY_STU	Solanum lycopersicum vs Solanum tuberosum
Solyc01g10ATG-----------------------------------------------&PGSC0003DMATGCAAGAACTTGCTATGGGACTAGAAGCTTCTGGACAAGATTTCATTTG	N0.HOG0003093.kaks	0.982815	1.06924	0.91917	1236	245.77	990.23	918	195.178	722.822	Solyc	PGSC	SLY	STU	Solanum lycopersicum	Solanum tuberosum	SLY_STU	Solanum lycopersicum vs Solanum tuberosum
Solyc01g10ATGGGTCAGCTACATTTTTTCTTCTTTCCCATGATGGCTCAAGGTCATAT&Sopen01g04ATGGGTCAGCTACATTTTTTCTTCTTTCCCATGATGGCTCAAGGTCACAT	N0.HOG0003093.kaks	0.00725452	0.0647487	0.112041	1404	308.003	1096	25	17.8739	7.12608	Solyc	Sopen	SLY	SPE	Solanum lycopersicum	Solanum pennellii	SLY_SPE	Solanum lycopersicum vs Solanum pennellii
Sopen01g04ATGGATAAAAGAAGTGATCAACTTCACATGTACTTTCTGCCTATGATGGC&PGSC0003DM---------------------------------------------ATGGC	N0.HOG0003093.kaks	0.989838	1.03899	0.952691	513	106.062	406.938	372	79.9092	292.091	Sopen	PGSC	SPE	STU	Solanum pennellii	Solanum tuberosum	SPE_STU	Solanum pennellii vs Solanum tuberosum
Sopen01g04ATGGAT-------------------------AAAAGAAGTGATCAACTTC&PGSC0003DMATGGATCAGCTCCATTTTTTCTTCTTTCCCC-------------------	N0.HOG0003093.kaks	0.987206	1.05233	0.938119	489	96.0714	392.929	345	71.3271	273.673	Sopen	PGSC	SPE	STU	Solanum pennellii	Solanum tuberosum	SPE_STU	Solanum pennellii vs Solanum tuberosum
Sopen01g04ATGG----------------------------------------------&PGSC0003DMATGGGCTTCTTTGCGCTTTGTGCTTCGGAGAACCTTAGGCACTACAAGCC	N0.HOG0003093.kaks	1.00739	0.972546	1.03583	1083	229.742	853.258	791	163.192	627.808	Sopen	PGSC	SPE	STU	Solanum pennellii	Solanum tuberosum	SPE_STU	Solanum pennellii vs Solanum tuberosum
Sopen01g04ATG----AGTCCACTTCATTTTTTCTTCTTTCCCATGGTGGCTCAAGGCC&PGSC0003DMATGGATCAG----CTCCATTTTTTCTTCTTTCCCCTGATGGCTCATGGCC	N0.HOG0003093.kaks	0.990606	1.04081	0.951763	1110	207.688	902.312	838	163.194	674.806	Sopen	PGSC	SPE	STU	Solanum pennellii	Solanum tuberosum	SPE_STU	Solanum pennellii vs Solanum tuberosum
Sopen01g04ATGG---------------GTCAGCTACATTTTTTCTTCTTTCCCATGAT&PGSC0003DMATGGCCAGGCAATTTTCCAGGCA---------------------------	N0.HOG0003093.kaks	1.02222	0.924761	1.10539	792	180.599	611.401	596	125.68	470.32	Sopen	PGSC	SPE	STU	Solanum pennellii	Solanum tuberosum	SPE_STU	Solanum pennellii vs Solanum tuberosum
Sopen01g04ATGGGTCAGCTACATTTTTTCTTCTTTCCCATGATGGCTCAAGGTCACAT&PGSC0003DMATGG---------------------------------CTCAAGGTCACAT	N0.HOG0003093.kaks	0.596675	1.18175	0.504906	1047	259.27	787.73	433	170.874	262.126	Sopen	PGSC	SPE	STU	Solanum pennellii	Solanum tuberosum	SPE_STU	Solanum pennellii vs Solanum tuberosum
Sopen01g05ATGGTTGTAATGGCTGATGATCAGCTCCATATTTTTTTCTTTCCATTGAT&PGSC0003DMATGG--------------------CTCC---------------------T	N0.HOG0003093.kaks	1.02156	0.920236	1.11011	786	167.27	618.73	574	112.41	461.59	Sopen	PGSC	SPE	STU	Solanum pennellii	Solanum tuberosum	SPE_STU	Solanum pennellii vs Solanum tuberosum
Sopen01g05ATGGTTGTAATGGCTGATGATCAGCTCCATATTTTTTTCTTTCCATTGAT&PGSC0003DMATGG--------------------CTCC---------------------T	N0.HOG0003093.kaks	1.02156	0.920236	1.11011	786	167.27	618.73	574	112.41	461.59	Sopen	PGSC	SPE	STU	Solanum pennellii	Solanum tuberosum	SPE_STU	Solanum pennellii vs Solanum tuberosum
PGSC0003DMATGGCTCCTGGCCACATGATACCACTAGTAGATATAGCCAGGCAATTTGC&PGSC0003DMATGGCTCCAGGCCACATGATACCATTAGTAGACATGGCCAGGCAATTTTC	N0.HOG0003093.kaks	0.273731	0.38541	0.710232	1218	288.063	929.937	287	87.1599	199.84	PGSC	PGSC	STU	STU	Solanum tuberosum	Solanum tuberosum	STU_STU	Solanum tuberosum vs Solanum tuberosum
PGSC0003DMATGGCTCCTGGCCACATGATACCACTAGTAGATATAGCCAGGCAATTTGC&PGSC0003DMATGGCTCCAGGCCACATGATACCATTAGTAGACATGGCCAGGCAATTTTC	N0.HOG0003093.kaks	0.273731	0.38541	0.710232	1218	288.063	929.937	287	87.1599	199.84	PGSC	PGSC	STU	STU	Solanum tuberosum	Solanum tuberosum	STU_STU	Solanum tuberosum vs Solanum tuberosum
CAN.T687.1ATGAGTGTTCCCACAGTGCAGCCACATTTCATGTTGTTCCCTTTCATGGC&Peaxi162ScATGGCTATTCCCACAGTGCAACCACATTTTGTGCTGCTTCCTTTCATGGC	N0.HOG0003094.kaks	0.986439	1.04997	0.939492	714	152.405	561.595	499	111.835	387.165	CAN	Peaxi	CAN	PAX	Capsicum annuum	Petunia axillaris	CAN_PAX	Capsicum annuum vs Petunia axillaris
CAN.T687.1ATGAGTGTTCCCACAGTGCAGCCACATTTCATG-----------------&Solyc10g08ATGGGT-------------------------TGCTTTTCTTTGTTATGTT	N0.HOG0003094.kaks	1.03654	0.854292	1.21333	318	63.7566	254.243	240	41.107	198.893	CAN	Solyc	CAN	SLY	Capsicum annuum	Solanum lycopersicum	CAN_SLY	Capsicum annuum vs Solanum lycopersicum
CAN.T687.1ATGAGTGTTCCCACAGTGC---------AGCCACATTTCATGTTGTTCCC&Sopen10g03ATGGGTGTT---------CTTACTATAGAGCCACATTTTGTGTTGTTTCC	N0.HOG0003094.kaks	1.03504	0.880727	1.17521	753	170.992	582.008	559	111.798	447.202	CAN	Sopen	CAN	SPE	Capsicum annuum	Solanum pennellii	CAN_SPE	Capsicum annuum vs Solanum pennellii
Nitab4.5_0ATGGCAGTTCTTACTCATGAGCAACCACATTTTGTGTTATTTCCTTTCAT&Nitab4.5_0ATGGCAGTTCTTACTCAAGAGCAACCACATTTTGTGTTGTTTCCTTTTAT	N0.HOG0003094.kaks	1.00397	0.986203	1.01801	774	172.778	601.222	584	128.566	455.434	Nitab	Nitab	NTA	NTA	Nicotiana tabacum	Nicotiana tabacum	NTA_NTA	Nicotiana tabacum vs Nicotiana tabacum
Nitab4.5_0ATGGCAGTTCTTACTCATGA--GCAACCACATTTTGTGTTATTTCCTTTC&Peaxi162ScATGGCTGTTCCTAC-----ACTGCAACCACATTTTGTACTATTTCCTTTC	N0.HOG0003094.kaks	1.03167	0.881574	1.17026	663	139.891	523.109	485	90.2143	394.786	Nitab	Peaxi	NTA	PAX	Nicotiana tabacum	Petunia axillaris	NTA_PAX	Nicotiana tabacum vs Petunia axillaris
Nitab4.5_0ATGG---------CAGTTCTTACTCATGAGCAACCACATTTTGTGTTATT&Peaxi162ScATGGCTGTTCCCACAGT------------GCAACCACATTTTGTGCTGTT	N0.HOG0003094.kaks	1.02718	0.892253	1.15122	438	88.2423	349.758	320	57.5229	262.477	Nitab	Peaxi	NTA	PAX	Nicotiana tabacum	Petunia axillaris	NTA_PAX	Nicotiana tabacum vs Petunia axillaris
Nitab4.5_0ATGGCAGTTCTTACTCATGAGCAACCACATTTTGTGTTATTTCCTTTCAT&Peaxi162ScATG-----------------------------------------------	N0.HOG0003094.kaks	1.00634	0.978158	1.02881	633	142.365	490.635	461	101.417	359.583	Nitab	Peaxi	NTA	PAX	Nicotiana tabacum	Petunia axillaris	NTA_PAX	Nicotiana tabacum vs Petunia axillaris
Nitab4.5_0ATGG------------CAGTTCTTACTCATGAGCAACCACATTTTGTGTT&Solyc10g08ATGGGTGTTCTTCCCACAGT------------GCAGCCACATTTTGTGTT	N0.HOG0003094.kaks	0.99337	1.02445	0.969658	885	188.749	696.251	648	141.582	506.418	Nitab	Solyc	NTA	SLY	Nicotiana tabacum	Solanum lycopersicum	NTA_SLY	Nicotiana tabacum vs Solanum lycopersicum
Nitab4.5_0ATGGC--------TGTTTCCACAGTGCAGCCACATTTTGTGTTGTTTCCT&Nitab4.5_0ATGGCAACTCAAGT------------------------------------	N0.HOG0003094.kaks	0.978716	1.07914	0.906943	765	162.138	602.862	538	123.05	414.95	Nitab	Nitab	NTA	NTA	Nicotiana tabacum	Nicotiana tabacum	NTA_NTA	Nicotiana tabacum vs Nicotiana tabacum
Nitab4.5_0ATGGCTGTTTCCACAGTGCAGCCACATTTTGTGTTGTTTCCTTTTATGGC&Peaxi162ScATGGCTGTTCCCACAGTGCAACCACATTTTGTGCTGTTTCCTTTCATGGC	N0.HOG0003094.kaks	1.00898	0.953659	1.058	894	145.054	748.946	666	103.053	562.947	Nitab	Peaxi	NTA	PAX	Nicotiana tabacum	Petunia axillaris	NTA_PAX	Nicotiana tabacum vs Petunia axillaris
Nitab4.5_0ATGGCAGTTCTTACTCAAGAGCAA-----CCACATTTTGTGTTGTTTCCT&Nitab4.5_0ATGGCTGTTCTCA--------CAATTCAGCCACATTTTGTGTTATTCCCT	N0.HOG0003094.kaks	0.968643	1.1115	0.871471	948	208.078	739.922	725	176.875	548.125	Nitab	Nitab	NTA	NTA	Nicotiana tabacum	Nicotiana tabacum	NTA_NTA	Nicotiana tabacum vs Nicotiana tabacum
Nitab4.5_0ATGGCAGTTCTTACTCAAGAGCAACCACATTTTGTGTTGTTTCCTTATAT&Nitab4.5_0ATGGCA------ACTCAAG-------------------------------	N0.HOG0003094.kaks	0.999348	1.00248	0.996875	750	156.014	593.986	551	114.903	436.097	Nitab	Nitab	NTA	NTA	Nicotiana tabacum	Nicotiana tabacum	NTA_NTA	Nicotiana tabacum vs Nicotiana tabacum
Nitab4.5_0ATGGCAGTTCTTACTCAAGAGCAACCACATTTTGTGTTGTTTCCTTATAT&Peaxi162ScATGG----------------------------------------------	N0.HOG0003094.kaks	0.961844	1.18292	0.813107	771	133.066	637.934	588	120.046	467.954	Nitab	Peaxi	NTA	PAX	Nicotiana tabacum	Petunia axillaris	NTA_PAX	Nicotiana tabacum vs Petunia axillaris
Nitab4.5_0ATGG---------CAGTTCTTACTCAAGAGCAACCACATTTTGTGTTGTT&Peaxi162ScATGGCTATTCCCACAGT------------GCAACCACATTTTGTGCTGCT	N0.HOG0003094.kaks	0.98483	1.05244	0.935756	930	208.654	721.346	643	151.829	491.171	Nitab	Peaxi	NTA	PAX	Nicotiana tabacum	Petunia axillaris	NTA_PAX	Nicotiana tabacum vs Petunia axillaris
Nitab4.5_0ATGGCAGTTCTTACTCAAGAGCAACCACATTTTGTGTTGTTTCCTTATAT&Solyc10g08ATGG----------------------------------------------	N0.HOG0003094.kaks	0.983395	1.06566	0.922799	768	155.011	612.989	551	118.515	432.485	Nitab	Solyc	NTA	SLY	Nicotiana tabacum	Solanum lycopersicum	NTA_SLY	Nicotiana tabacum vs Solanum lycopersicum
Nitab4.5_0ATGGCAGTTCTTACTCAA----------------GAGCAACCACATTTTG&Solyc12g04ATGGCA----------AATGTTACTCGTGATGATGAGCCACCACATTTTG	N0.HOG0003094.kaks	0.983633	1.08011	0.910677	999	169.47	829.53	694	127.162	566.838	Nitab	Solyc	NTA	SLY	Nicotiana tabacum	Solanum lycopersicum	NTA_SLY	Nicotiana tabacum vs Solanum lycopersicum
Nitab4.5_0ATGGCAGTTCTTACTCAA----------------GAGCAACCACATTTTG&Sopen12g02ATGGCA----------AATGTTACTCATGATGATGAGCCACCACATTTTG	N0.HOG0003094.kaks	0.939506	1.28212	0.732773	1017	179.566	837.434	767	173.631	593.369	Nitab	Sopen	NTA	SPE	Nicotiana tabacum	Solanum pennellii	NTA_SPE	Nicotiana tabacum vs Solanum pennellii
Nitab4.5_0ATGGCAGTTCTTACTCAAGAGCAACCACATTTTGTGTTGTTTCCTTATAT&Sopen12g02A------------------------------------------------T	N0.HOG0003094.kaks	1.03421	0.868131	1.1913	918	189.086	728.914	653	116.766	536.234	Nitab	Sopen	NTA	SPE	Nicotiana tabacum	Solanum pennellii	NTA_SPE	Nicotiana tabacum vs Solanum pennellii
Nitab4.5_0ATGGCTGTTCTCACAATTCAGCCACATTTTGTGTTATTCCCTTTCATGGC&Peaxi162ScATGGCTGTTCCCACAGTGCAACCACATTTTGTGCTGTTTCCTTTCATGGC	N0.HOG0003094.kaks	1.03527	0.863916	1.19835	858	176.601	681.399	629	111.848	517.152	Nitab	Peaxi	NTA	PAX	Nicotiana tabacum	Petunia axillaris	NTA_PAX	Nicotiana tabacum vs Petunia axillaris
Nitab4.5_0ATGGCTGTTCTCACAATTCAGCCACATTTTGTGTTATTCCCTTTCATGGC&Peaxi162ScATGGTTGTTTCCACAGTGCAACCACATTTTGTACTGTTTCCTTTCATGGC	N0.HOG0003094.kaks	1.00938	0.961013	1.05033	651	126.302	524.698	495	92.292	402.708	Nitab	Peaxi	NTA	PAX	Nicotiana tabacum	Petunia axillaris	NTA_PAX	Nicotiana tabacum vs Petunia axillaris
Nitab4.5_0ATGGCTGTTCTCACAATTCAGCCACATTTTGTGTTATTCCCTTTCATGGC&Peaxi162ScATGTCTGTTCCCACACTGCAACCACATTTTGTACTATTTCCTTTCATGGC	N0.HOG0003094.kaks	0.252447	0.314125	0.803651	1161	266.868	894.132	252	68.2444	183.756	Nitab	Peaxi	NTA	PAX	Nicotiana tabacum	Petunia axillaris	NTA_PAX	Nicotiana tabacum vs Petunia axillaris
Nitab4.5_0ATGGCTGTTCTCACAATTCAGCCACATTTTGTGTTATTCCCTTTCATGGC&Sopen10g03ATGGGTGTTCTTACTATAGAGCCACATTTTGTGTTGTTTCCTTTCATGGC	N0.HOG0003094.kaks	0.13704	0.587645	0.233202	1248	285.973	962.027	225	126.086	98.9144	Nitab	Sopen	NTA	SPE	Nicotiana tabacum	Solanum pennellii	NTA_SPE	Nicotiana tabacum vs Solanum pennellii
Nitab4.5_0ATGGCTGTTCTCACAATTCAGCCACATTTTGTGTTATTCCCTTTCATGGC&PGSC0003DMATGGGTGTTCCCACAGTGCAGCCACATTTTGTGTTGTTTCCTTTCATGGC	N0.HOG0003094.kaks	0.993785	1.02586	0.96873	1536	297.612	1238.39	1167	231.963	935.037	Nitab	PGSC	NTA	STU	Nicotiana tabacum	Solanum tuberosum	NTA_STU	Nicotiana tabacum vs Solanum tuberosum
Nitab4.5_0ATGGCAACTCAAGTGCACAAACTT------------------CATTTCAT&Peaxi162ScATGGC------------------TGTTCCTACACTGCAACCACATTTTGT	N0.HOG0003094.kaks	1.04761	0.813251	1.28817	705	143.212	561.788	521	86.0704	434.93	Nitab	Peaxi	NTA	PAX	Nicotiana tabacum	Petunia axillaris	NTA_PAX	Nicotiana tabacum vs Petunia axillaris
Nitab4.5_0ATGG------------------CAACTCAAGTGCACAAACTTCATTTCAT&Peaxi162ScATGGTTGTTTCCACAGTGCAACCA------------------CATTTTGT	N0.HOG0003094.kaks	0.964399	1.17761	0.818945	1047	174.819	872.181	765	150.42	614.58	Nitab	Peaxi	NTA	PAX	Nicotiana tabacum	Petunia axillaris	NTA_PAX	Nicotiana tabacum vs Petunia axillaris
Nitab4.5_0ATG--------------GCAACTCAAGTGCACAAACTTCATTTCATACTA&Peaxi162ScATGTCTGTTCCCACACTGCAAC-CA-------------CATTTTGTACTA	N0.HOG0003094.kaks	1.01096	0.958021	1.05526	795	164.633	630.367	583	115.663	467.337	Nitab	Peaxi	NTA	PAX	Nicotiana tabacum	Petunia axillaris	NTA_PAX	Nicotiana tabacum vs Petunia axillaris
Nitab4.5_0ATGGCAACTCAAGTGCACAAACTTCATTTCATACTAT-------------&PGSC0003DMATGG-------------------------------ATGTTCCAACAATGC	N0.HOG0003094.kaks	1.01871	0.933795	1.09094	786	173.19	612.81	589	121.19	467.81	Nitab	PGSC	NTA	STU	Nicotiana tabacum	Solanum tuberosum	NTA_STU	Nicotiana tabacum vs Solanum tuberosum
Nitab4.5_0ATGG---------CAGTTCTTACTCAAGAGCAACCACATTTTGTGTTGTT&Peaxi162ScATGGCTATTCCCACAGT------------GCAACCACATTTTGTGCTGCT	N0.HOG0003094.kaks	0.975969	1.10727	0.881419	1002	183.391	818.609	728	147.535	580.465	Nitab	Peaxi	NTA	PAX	Nicotiana tabacum	Petunia axillaris	NTA_PAX	Nicotiana tabacum vs Petunia axillaris
Nitab4.5_0ATGGCAGTTCTTACTCAAGAGCAACCACATTTTGTGTTG-----------&Peaxi162ScATGGCA------ACTCAAG------------------TGAACCAACTTCA	N0.HOG0003094.kaks	1.00253	0.99083	1.01181	810	174.965	635.035	579	123.92	455.08	Nitab	Peaxi	NTA	PAX	Nicotiana tabacum	Petunia axillaris	NTA_PAX	Nicotiana tabacum vs Petunia axillaris
Nitab4.5_0ATGGCAGTTCTTACTCAAGAGCAACCACATTTTGTGTTGTTTCCTTTTAT&Peaxi162ScATG-----------------------------------------------	N0.HOG0003094.kaks	0.97737	1.08397	0.90166	732	155.399	576.601	532	122.424	409.576	Nitab	Peaxi	NTA	PAX	Nicotiana tabacum	Petunia axillaris	NTA_PAX	Nicotiana tabacum vs Petunia axillaris
Nitab4.5_0ATGGCAGTTCTTACTCAAGAGCAACCACATTTTGTGTTGTTTCCTTTTAT&Sopen10g03ATGGGTGTTCTTACTATAGAGC---CACATTTTGTGTTGTTTCCTTTCAT	N0.HOG0003094.kaks	0.96751	1.12122	0.862909	963	203.552	759.448	703	166.607	536.393	Nitab	Sopen	NTA	SPE	Nicotiana tabacum	Solanum pennellii	NTA_SPE	Nicotiana tabacum vs Solanum pennellii
Peaxi162ScATG-------------------GCTGTTCCTACACTGCAACCACATTTTG&Peaxi162ScATGGAGAAGATCGGTCGTGTGTGC--------------------------	N0.HOG0003094.kaks	0.972414	1.12431	0.864903	819	148.742	670.258	612	124.964	487.036	Peaxi	Peaxi	PAX	PAX	Petunia axillaris	Petunia axillaris	PAX_PAX	Petunia axillaris vs Petunia axillaris
Peaxi162ScATGGCTGTTCCTACACTGCAACCACATTTTGTACTATTTCCTTTCATGGC&Peaxi162ScATGTCTGTTCCCACACTGCAACCACATTTTGTACTATTTCCTTTCATGGC	N0.HOG0003094.kaks	0.0186784	0.030064	0.621287	1461	331.714	1129.29	30	9.63048	20.3695	Peaxi	Peaxi	PAX	PAX	Petunia axillaris	Petunia axillaris	PAX_PAX	Petunia axillaris vs Petunia axillaris
Peaxi162ScATGGC---TGTT---------------CCTACACTGCAACCACATTTTGT&Sopen12g02ATGGCAAATGTTACTCATGATGATGAGCC---------ACCACATTTTGT	N0.HOG0003094.kaks	0.975615	1.0942	0.891627	897	184.458	712.542	651	146.481	504.519	Peaxi	Sopen	PAX	SPE	Petunia axillaris	Solanum pennellii	PAX_SPE	Petunia axillaris vs Solanum pennellii
Peaxi162ScATGGC--------TGTTCCCACAGTGCAACCA---------CATTTTGTG&Peaxi162ScATGGCAACTCAAGTG------------AACCAACTTCATTTCATT-----	N0.HOG0003094.kaks	1.02748	0.894024	1.14927	690	142.067	547.933	519	95.5344	423.466	Peaxi	Peaxi	PAX	PAX	Petunia axillaris	Petunia axillaris	PAX_PAX	Petunia axillaris vs Petunia axillaris
Peaxi162ScATGGCTG---TTCCCACAGTGCAACCACATTTTGTGCTGTTTCCTTTCAT&Solyc10g08ATGGGTGTTCTTCCCACAGTGCAGCCACATTTTGTGTTGTTTCCTTTCAT	N0.HOG0003094.kaks	0.875608	1.4842	0.589954	720	147.164	572.836	381	115.581	265.419	Peaxi	Solyc	PAX	SLY	Petunia axillaris	Solanum lycopersicum	PAX_SLY	Petunia axillaris vs Solanum lycopersicum
Peaxi162ScATGGC---TGTT---------------CCCACAGTGCAACCACATTTTGT&Solyc12g04ATGGCAAATGTTACTCGTGATGATGAGCC---------ACCACATTTTGT	N0.HOG0003094.kaks	1.01507	0.946729	1.07218	651	143.529	507.471	395	82.4484	312.552	Peaxi	Solyc	PAX	SLY	Petunia axillaris	Solanum lycopersicum	PAX_SLY	Petunia axillaris vs Solanum lycopersicum
Peaxi162ScATGG-----CTGTTCCCACAGTGCAACCACATTTTGTGCTGTTTCCTTTC&Sopen10g03ATGGGTATTC--TTCCCACAGTGCAGCCGCATTTTGTGTTGTTTCCTTTC	N0.HOG0003094.kaks	1.00232	0.99209	1.01031	744	168.776	575.224	493	110.952	382.048	Peaxi	Sopen	PAX	SPE	Petunia axillaris	Solanum pennellii	PAX_SPE	Petunia axillaris vs Solanum pennellii
Peaxi162ScATGGC---TGTT---------------CCCACAGTGCAACCACATTTTGT&Sopen12g02ATGGCAAATGTTACTCATGATGATGAGCC---------ACCACATTTTGT	N0.HOG0003094.kaks	0.979891	1.06843	0.91713	666	151.258	514.742	435	105.555	329.445	Peaxi	Sopen	PAX	SPE	Petunia axillaris	Solanum pennellii	PAX_SPE	Petunia axillaris vs Solanum pennellii
Peaxi162ScATGGCTGTTCCCACAGTGCAACCACATTTTGTGCTGTTTCCTTTCATGGC&PGSC0003DMATGGATGTTCCAACAATGCAGCCACATTTTGTGTTGCTTCCTTTCATGGC	N0.HOG0003094.kaks	0.97727	1.07667	0.907682	762	174.259	587.741	464	114.246	349.754	Peaxi	PGSC	PAX	STU	Petunia axillaris	Solanum tuberosum	PAX_STU	Petunia axillaris vs Solanum tuberosum
Peaxi162ScATGG----------------------------------------------&Peaxi162ScATGGTTGTTTCCACAGTGCAACCACATTTTGTACTGTTTCCTTTCATGGC	N0.HOG0003094.kaks	0.985346	1.06928	0.921501	1155	201.649	953.351	835	155.881	679.119	Peaxi	Peaxi	PAX	PAX	Petunia axillaris	Petunia axillaris	PAX_PAX	Petunia axillaris vs Petunia axillaris
Peaxi162ScATG-------------------------------GAGAAGATCGGTCGTG&Peaxi162ScATGATAGACATTGCGCGATTGCTGGCACAACAAAGA--------------	N0.HOG0003094.kaks	0.975502	1.09798	0.888452	582	116.41	465.59	434	95.3129	338.687	Peaxi	Peaxi	PAX	PAX	Petunia axillaris	Petunia axillaris	PAX_PAX	Petunia axillaris vs Petunia axillaris
Peaxi162ScATGG-------------------------------------TTGTTTCCA&Solyc10g08ATGGGTTGCTTTTCTTTGTTATGTTTACATAATTTGAAAGATTG------	N0.HOG0003094.kaks	1.00339	0.986637	1.01698	453	91.5967	361.403	330	65.8344	264.166	Peaxi	Solyc	PAX	SLY	Petunia axillaris	Solanum lycopersicum	PAX_SLY	Petunia axillaris vs Solanum lycopersicum
Peaxi162ScATGGTTGTTTCCACAGTGCAACCACATTTTGTACTGTTTCCTTTCATGGC&Solyc10g08ATGG----------------------------------------------	N0.HOG0003094.kaks	0.976053	1.11014	0.879213	1146	204.663	941.337	877	173.874	703.126	Peaxi	Solyc	PAX	SLY	Petunia axillaris	Solanum lycopersicum	PAX_SLY	Petunia axillaris vs Solanum lycopersicum
Peaxi162ScATGGTTGTTTCCACAGTGCAACCACATTTTGTACTGTTTCCTTTCATGGC&PGSC0003DMATGGGTGTTCCCACAGTGCAGCCACATTTTGTGTTGTTTCCTTTCATGGC	N0.HOG0003094.kaks	0.99208	1.03606	0.957548	1662	299.275	1362.73	1233	230.032	1002.97	Peaxi	PGSC	PAX	STU	Petunia axillaris	Solanum tuberosum	PAX_STU	Petunia axillaris vs Solanum tuberosum
Peaxi162ScATGGTTGTTTCCACAGTGCAACCACATTTTGTACTGTTTCCTTTCATGGC&PGSC0003DMATGGATGTTCCAACAATGCAGCCACATTTTGTGTTGCTTCCTTTCATGGC	N0.HOG0003094.kaks	0.979382	1.09835	0.891681	1314	227.717	1086.28	946	180.067	765.933	Peaxi	PGSC	PAX	STU	Petunia axillaris	Solanum tuberosum	PAX_STU	Petunia axillaris vs Solanum tuberosum
Peaxi162ScATGTCTGTTCCCACACTGCAACCACATTTTGTACTATTTCCTTTCATGGC&Solyc10g08ATG-----------------------------------------------	N0.HOG0003094.kaks	1.01828	0.935413	1.08859	879	193.916	685.084	662	136.611	525.389	Peaxi	Solyc	PAX	SLY	Petunia axillaris	Solanum lycopersicum	PAX_SLY	Petunia axillaris vs Solanum lycopersicum
Peaxi162ScAT------------------GTCTGTTCCCACACTGCAACCACATTTTGT&Sopen10g03ATGGGTGTTCTTACTATAGAG------------------CCACATTTTGT	N0.HOG0003094.kaks	0.973181	1.09485	0.888872	1068	235.414	832.586	724	174.725	549.275	Peaxi	Sopen	PAX	SPE	Petunia axillaris	Solanum pennellii	PAX_SPE	Petunia axillaris vs Solanum pennellii
Peaxi162ScATG-----------------GCTATTCCCACAGTGCAACCACATTTTGTG&Peaxi162ScATGATAGACATTGCGCGATTGC----------------------------	N0.HOG0003094.kaks	1.05324	0.80259	1.3123	780	165.671	614.329	574	97.8495	476.151	Peaxi	Peaxi	PAX	PAX	Petunia axillaris	Petunia axillaris	PAX_PAX	Petunia axillaris vs Petunia axillaris
Peaxi162ScATGGCTATTCCCACAGTGCA-----------------------ACCACAT&Solyc12g04ATGG--------------CAAATGTTACTCGTGATGATGAGCCACCACAT	N0.HOG0003094.kaks	0.976529	1.09294	0.893487	972	195.977	776.023	689	151.829	537.171	Peaxi	Solyc	PAX	SLY	Petunia axillaris	Solanum lycopersicum	PAX_SLY	Petunia axillaris vs Solanum lycopersicum
Peaxi162ScATGGCTATTCCCACAGTGCAACCACATTTTGTGCTGCTTCCTTTCATGGC&PGSC0003DMATGGATGTTCCAACAATGCAGCCACATTTTGTGTTGCTTCCTTTCATGGC	N0.HOG0003094.kaks	0.603986	0.534245	1.13054	1173	254.856	918.144	441	86.9329	354.067	Peaxi	PGSC	PAX	STU	Petunia axillaris	Solanum tuberosum	PAX_STU	Petunia axillaris vs Solanum tuberosum
Peaxi162ScATG-----------------------------------------------&Solyc10g08ATGGGTGTTCTTCCCACAGTGCAGCCACATTTTGTGTTGTTTCCTTTCAT	N0.HOG0003094.kaks	0.994445	1.02457	0.970597	852	157.106	694.894	647	122.236	524.764	Peaxi	Solyc	PAX	SLY	Petunia axillaris	Solanum lycopersicum	PAX_SLY	Petunia axillaris vs Solanum lycopersicum
Peaxi162ScATG-----------------------------------------------&Sopen10g03ATGGGTATTCTTCCCACAGTGCAGCCGCATTTTGTGTTGTTTCCTTTCAT	N0.HOG0003094.kaks	0.970689	1.10322	0.879871	726	160.57	565.43	471	114.924	356.076	Peaxi	Sopen	PAX	SPE	Petunia axillaris	Solanum pennellii	PAX_SPE	Petunia axillaris vs Solanum pennellii
Peaxi162ScATG-----------------------------------------------&Sopen12g02ATGGCAAATGTTACTCATGATGATGAGCCACCACATTTTGTGTTACTTCC	N0.HOG0003094.kaks	0.968162	1.15034	0.841629	849	148.369	700.631	616	123.835	492.165	Peaxi	Sopen	PAX	SPE	Petunia axillaris	Solanum pennellii	PAX_SPE	Petunia axillaris vs Solanum pennellii
Peaxi162ScATG------------------------ATAGACATTGCGCGATTGCTGGC&Sopen12g02ATGGCACAAGGCCATACAATCCCTATAATAGACATAGCTCGTTTGTTAGC	N0.HOG0003094.kaks	1.01	0.963667	1.04808	777	167.755	609.245	574	119.424	454.576	Peaxi	Sopen	PAX	SPE	Petunia axillaris	Solanum pennellii	PAX_SPE	Petunia axillaris vs Solanum pennellii
Solyc10g08ATGGGTGTTCTTCCCACAGTGCA-----------------------GCCA&Solyc12g04ATGG-----------------CAAATGTTACTCGTGATGATGAGCCACCA	N0.HOG0003094.kaks	0.952488	1.21719	0.782532	957	171.777	785.223	723	157.961	565.039	Solyc	Solyc	SLY	SLY	Solanum lycopersicum	Solanum lycopersicum	SLY_SLY	Solanum lycopersicum vs Solanum lycopersicum
Solyc10g08ATGGGTGTTCTTCCCACAGTGCAGCCACATTTTGTGTTGTTTCCTTTCAT&Sopen10g03ATGGGTATTCTTCCCACAGTGCAGCCGCATTTTGTGTTGTTTCCTTTCAT	N0.HOG0003094.kaks	0.0156848	0.039008	0.402092	1455	332.285	1122.72	29	12.2955	16.7045	Solyc	Sopen	SLY	SPE	Solanum lycopersicum	Solanum pennellii	SLY_SPE	Solanum lycopersicum vs Solanum pennellii
Solyc10g08ATGG----------------------------------------------&Sopen12g02ATGGCACAAGGCCATACAATCCCTATAATAGACATAGCTCGTTTGTTAGC	N0.HOG0003094.kaks	0.993102	1.02561	0.968305	729	154.702	574.298	512	111.435	400.565	Solyc	Sopen	SLY	SPE	Solanum lycopersicum	Solanum pennellii	SLY_SPE	Solanum lycopersicum vs Solanum pennellii
Solyc12g04ATG-----------------GCAAATGTTACTCGTGATGATGAGCCACCA&Sopen10g03ATGGGTATTCTTCCCACAGTGCA-----------------------GCCG	N0.HOG0003094.kaks	0.979288	1.07727	0.909049	918	194.057	723.943	674	153.486	520.514	Solyc	Sopen	SLY	SPE	Solanum lycopersicum	Solanum pennellii	SLY_SPE	Solanum lycopersicum vs Solanum pennellii
Solyc12g04ATG-----------------GCAAATGTTACTCGTGATGATGAGCCACCA&Sopen10g03ATGGGTGTTCTTACTATAGAGC--------------------------CA	N0.HOG0003094.kaks	1.03571	0.877804	1.17988	789	178.421	610.579	569	112.948	456.052	Solyc	Sopen	SLY	SPE	Solanum lycopersicum	Solanum pennellii	SLY_SPE	Solanum lycopersicum vs Solanum pennellii
Solyc12g04ATGGCAAATGTTACTCGTGATGATGAGCCACCACATTTTGTGTTACTTCC&Sopen12g02ATGGCAAATGTTACTCATGATGATGAGCCACCACATTTTGTGTTACTTCC	N0.HOG0003094.kaks	0.0104512	0.0203157	0.514438	1470	325.408	1144.59	18	6.40687	11.5931	Solyc	Sopen	SLY	SPE	Solanum lycopersicum	Solanum pennellii	SLY_SPE	Solanum lycopersicum vs Solanum pennellii
Solyc12g04ATGGCAA---------------ATGTTACTCGTGATGATGAGCCACCACA&PGSC0003DMATGACAATTCTTAATCATCATCATG------------ATGAGCAACCACA	N0.HOG0003094.kaks	0.0371409	0.067086	0.553631	1452	318.656	1133.34	60	20.2084	39.7916	Solyc	PGSC	SLY	STU	Solanum lycopersicum	Solanum tuberosum	SLY_STU	Solanum lycopersicum vs Solanum tuberosum
Sopen10g03ATGGGTATTCTTCCCACAGTGCA-----------------------GCCG&Sopen12g02ATGG-----------------CAAATGTTACTCATGATGATGAGCCACCA	N0.HOG0003094.kaks	1.02962	0.891863	1.15446	972	209.017	762.983	717	137.509	579.491	Sopen	Sopen	SPE	SPE	Solanum pennellii	Solanum pennellii	SPE_SPE	Solanum pennellii vs Solanum pennellii
Sopen10g03ATGGGTATTCTTCCCACAGTGCAGCCGCATTTTGTGTTGTTTCCTTTCAT&Sopen12g02A------------------------------------------------T	N0.HOG0003094.kaks	1.02318	0.909043	1.12556	864	175.474	688.526	625	115.389	509.611	Sopen	Sopen	SPE	SPE	Solanum pennellii	Solanum pennellii	SPE_SPE	Solanum pennellii vs Solanum pennellii
Sopen10g03ATGG--GTATTCTTCCCACAGTGCAGCCGCATTTTGTGTTGTTTCCTTTC&PGSC0003DMATGGATG-----TTCCAACAATGCAGCCACATTTTGTGTTGCTTCCTTTC	N0.HOG0003094.kaks	0.0644447	0.155051	0.415636	1350	329.749	1020.25	106	46.3695	59.6305	Sopen	PGSC	SPE	STU	Solanum pennellii	Solanum tuberosum	SPE_STU	Solanum pennellii vs Solanum tuberosum
Sopen10g03ATGGGTGTTCTTACTATAGAGCCACATTTTGTGTTGTTTCCTTTCATGGC&PGSC0003DMATGGGTGTTCCTACTATACAGCCACATTTTGTGTTGTTTCCTTTCATGGC	N0.HOG0003094.kaks	0.027254	0.172607	0.157897	1449	313.757	1135.24	76	48.3674	27.6326	Sopen	PGSC	SPE	STU	Solanum pennellii	Solanum tuberosum	SPE_STU	Solanum pennellii vs Solanum tuberosum
Sopen12g02ATGGCAAATGTTAC------------TCATGATGATGAGCCACCACATTT&PGSC0003DMATG---------ACAATTCTTAATCATCATCATGATGAGCAACCACATTT	N0.HOG0003094.kaks	0.0341492	0.0606223	0.563311	1452	320.743	1131.26	55	18.4144	36.5856	Sopen	PGSC	SPE	STU	Solanum pennellii	Solanum tuberosum	SPE_STU	Solanum pennellii vs Solanum tuberosum
PGSC0003DMATG--------------------------GGTGTTCCTACTATACAGCCA&PGSC0003DMATGACAATTCTTAATCATCATCATGATGAG--------------CAACCA	N0.HOG0003094.kaks	0.994679	1.02344	0.971895	957	177.041	779.959	710	134.426	575.574	PGSC	PGSC	STU	STU	Solanum tuberosum	Solanum tuberosum	STU_STU	Solanum tuberosum vs Solanum tuberosum
PGSC0003DMATGGATGTTCCAACAAT---------------------GCAGCCACATTT&PGSC0003DMATG---------ACAATTCTTAATCATCATCATGATGAGCAACCACATTT	N0.HOG0003094.kaks	0.997602	1.00803	0.989654	768	176.607	591.393	520	120.538	399.462	PGSC	PGSC	STU	STU	Solanum tuberosum	Solanum tuberosum	STU_STU	Solanum tuberosum vs Solanum tuberosum
CAN.T42.7&Nitab4.5_0ATGG----------------------------------------------	N0.HOG0003095.kaks	0.980093	1.07719	0.909858	594	121.776	472.224	440	97.1679	342.832	CAN	Nitab	CAN	NTA	Capsicum annuum	Nicotiana tabacum	CAN_NTA	Capsicum annuum vs Nicotiana tabacum
CAN.T42.7&Sopen06g02ATGGTTGCAGAAACAGAGTTAAACTTTGTTTTGATACCATTACTTGCTGC	N0.HOG0003095.kaks	1.0262	0.897867	1.14294	687	140.269	546.731	512	93.861	418.139	CAN	Sopen	CAN	SPE	Capsicum annuum	Solanum pennellii	CAN_SPE	Capsicum annuum vs Solanum pennellii
Nitab4.5_0ATG--------GCTTCAAATAATCCAGCATTAGCAGAGCTAAACTTTGTT&Sopen06g02ATGACAACAGTGC-----------CAGCATTAGCAGAGCTGAACTTTGTT	N0.HOG0003095.kaks	1.01637	0.934343	1.08779	657	131.14	525.86	498	92.8761	405.124	Nitab	Sopen	NTA	SPE	Nicotiana tabacum	Solanum pennellii	NTA_SPE	Nicotiana tabacum vs Solanum pennellii
Nitab4.5_0ATGGCT--------------------------------------------&Nitab4.5_0ATGGCTGCTCAAAATTCTCAGGTTCACTTTGTCCTTGTGCCCTTAATGTC	N0.HOG0003095.kaks	1.02381	0.919672	1.11323	846	193.428	652.572	642	134.995	507.005	Nitab	Nitab	NTA	NTA	Nicotiana tabacum	Nicotiana tabacum	NTA_NTA	Nicotiana tabacum vs Nicotiana tabacum
Nitab4.5_0ATG------------GCTTCAAATCCAGCATTAGCAAAGCTAAACTTTGT&Solyc06g07ATGGTTACAGAAACAG---------------------AGTTAAACTTTGT	N0.HOG0003095.kaks	0.656096	1.01788	0.644569	1191	276.136	914.864	521	166.161	354.839	Nitab	Solyc	NTA	SLY	Nicotiana tabacum	Solanum lycopersicum	NTA_SLY	Nicotiana tabacum vs Solanum lycopersicum
Nitab4.5_0ATG-----------------------------------------------&Solyc12g04ATGACAAATGTTACTCGTGATGATGAGCCACCACATTTTGTATTACTTCC	N0.HOG0003095.kaks	1.00443	0.982028	1.02281	648	128.117	519.883	464	90.0894	373.911	Nitab	Solyc	NTA	SLY	Nicotiana tabacum	Solanum lycopersicum	NTA_SLY	Nicotiana tabacum vs Solanum lycopersicum
Nitab4.5_0ATGGCTTCAAATCCAGCATTAGCAA--------------AGCTAAACTTT&Sopen06g02ATGGCTT--------------GCGAGTCAAGAATAGAAGAGCTAAATTTT	N0.HOG0003095.kaks	1.01587	0.952811	1.06618	1197	301.266	895.734	663	158.993	504.007	Nitab	Sopen	NTA	SPE	Nicotiana tabacum	Solanum pennellii	NTA_SPE	Nicotiana tabacum vs Solanum pennellii
Nitab4.5_0ATG--------GCTTCAAATCCAGCATTAGCAAAGCTAAACTTTGTTTTG&PGSC0003DMATGACAACGGTGC--------CAGCATTGGCAGAGCTAAACTTCGTTGTG	N0.HOG0003095.kaks	1.02347	0.909499	1.12531	1083	223.01	859.99	778	145.706	632.294	Nitab	PGSC	NTA	STU	Nicotiana tabacum	Solanum tuberosum	NTA_STU	Nicotiana tabacum vs Solanum tuberosum
Nitab4.5_0ATGGCTGCTCAAAATTCTCAGGTTCACTTTGTCCTTGTGCCCTTAATGTC&Solyc10g08ATGGCTACTCAAAAATCTCAACTTCACTTTATTCTTGTACCCTTAATGTC	N0.HOG0003095.kaks	0.089844	0.142416	0.630855	1374	363.523	1010.48	129	46.8482	82.1518	Nitab	Solyc	NTA	SLY	Nicotiana tabacum	Solanum lycopersicum	NTA_SLY	Nicotiana tabacum vs Solanum lycopersicum
Peaxi162ScATGGCT--------------------------------------------&Solyc10g08ATGGCTACTCAAAAATCTCAACTTCACTTTATTCTTGTACCCTTAATGTC	N0.HOG0003095.kaks	1.01599	0.933623	1.08823	1215	235.912	979.088	917	166.232	750.768	Peaxi	Solyc	PAX	SLY	Petunia axillaris	Solanum lycopersicum	PAX_SLY	Petunia axillaris vs Solanum lycopersicum
Peaxi162ScATGGCTTCAGAGCGAGCAGCATTAGCAGAGTTAAACTTTGTTTTGATACC&Solyc12g04ATG-----------------------------------------------	N0.HOG0003095.kaks	0.993483	1.02624	0.96808	1164	231.585	932.415	869	177.429	691.571	Peaxi	Solyc	PAX	SLY	Petunia axillaris	Solanum lycopersicum	PAX_SLY	Petunia axillaris vs Solanum lycopersicum
Peaxi162ScATGGCTTCAGAGCGAGCAGCATTAGCAGAGTTAAACTTTGTTTTGATACC&Sopen06g02ATG-----------------------------------------------	N0.HOG0003095.kaks	0.992728	1.0294	0.964377	1458	289.112	1168.89	1063	216.983	846.017	Peaxi	Sopen	PAX	SPE	Petunia axillaris	Solanum pennellii	PAX_SPE	Petunia axillaris vs Solanum pennellii
Peaxi162ScATGGCTTC-------AGAGCGAGCAGCATTAGCAGAGTTAAACTTTGTTT&PGSC0003DMATGGGTTCTGAGTCAAGA----------TTAGAAGAGCTAAACTTTGTTT	N0.HOG0003095.kaks	0.992416	1.02935	0.964121	1830	375.801	1454.2	1326	280.293	1045.71	Peaxi	PGSC	PAX	STU	Petunia axillaris	Solanum tuberosum	PAX_STU	Petunia axillaris vs Solanum tuberosum
Peaxi162ScATG------------------------------------------GCTGC&Solyc06g07ATGGTTACAGAAACAGAGTTAAACTTTGTTTTGATACCATTACTTGCTGC	N0.HOG0003095.kaks	1.01676	0.923723	1.10072	840	151.334	688.666	639	106.341	532.659	Peaxi	Solyc	PAX	SLY	Petunia axillaris	Solanum lycopersicum	PAX_SLY	Petunia axillaris vs Solanum lycopersicum
Peaxi162ScATGGCTGCTCAAAATTCTCAGGTTCACTTTGTCCTTG-------------&Solyc06g07ATGGC-----------------------------TTGTGAGTCAAGATTA	N0.HOG0003095.kaks	0.938456	1.26982	0.739045	732	135.954	596.046	539	127.119	411.881	Peaxi	Solyc	PAX	SLY	Petunia axillaris	Solanum lycopersicum	PAX_SLY	Petunia axillaris vs Solanum lycopersicum
Peaxi162ScATG------------------------------------------GCTGC&PGSC0003DMATGGTTACAGAGCAAGAGTTAAACTTTGTTTTGATACCATTACTTGCTGC	N0.HOG0003095.kaks	0.96118	1.13609	0.84604	531	117.849	413.151	413	104.135	308.865	Peaxi	PGSC	PAX	STU	Petunia axillaris	Solanum tuberosum	PAX_STU	Petunia axillaris vs Solanum tuberosum
Peaxi162ScATGGTTACTGAGCCAGCATTAGCAGAGCTAAACTTTGTTGTGATACCTTT&Solyc06g07ATGG----------------------------------------------	N0.HOG0003095.kaks	0.966478	1.14411	0.844744	1815	342.527	1472.47	1354	292.35	1061.65	Peaxi	Solyc	PAX	SLY	Petunia axillaris	Solanum lycopersicum	PAX_SLY	Petunia axillaris vs Solanum lycopersicum
Peaxi162ScATG------GTTACTGAGCCAGCATTAGCAGAGCTAAACTTTGTTGTGAT&Sopen06g02ATGACAACAGT------GCCAGCATTAGCAGAGCTGAACTTTGTTGTGAT	N0.HOG0003095.kaks	0.965043	1.14583	0.842219	1365	263.93	1101.07	1000	221.553	778.447	Peaxi	Sopen	PAX	SPE	Petunia axillaris	Solanum pennellii	PAX_SPE	Petunia axillaris vs Solanum pennellii
[truncated: 74,828 more rows]

## Sheet: KaKs_drought_HOGs
	Ka/Ks ratios for a subset of drought-related HOGs
[truncated: 8,110 more rows]

## Sheet: KaKs_heat_HOGs
	Ka/Ks ratios for a subset of heat-related HOGs
[truncated: 9,601 more rows]
