# Supplementary material for: Integrative Transcriptomic and Evolutionary Analysis of Drought and Heat Stress Responses in Solanum tuberosum and Solanum lycopersicum
Source: Plants (Basel). 2025 Dec 17;14(24):3851. doi: 10.3390/plants14243851 (PMC12736803; doi:10.3390/plants14243851)
Supplement: Supplementary file 1 [file plants-14-03851-s001.zip › Supplementary_File_6.GRN_GO.xlsx]

## Sheet: Solanum_tuberosum_heat
Supplementary Table 6.1 List of Gene Ontology enriched terms in S. tuberosum clusters of GRN in response to heat
Organism	Stress	ClusterNo	Enrichment FDR	nGenes	Pathway Genes	Fold Enrichment	Pathway	URL	Genes
Solanum tuberosum	Heat	Cluster1	7.72253e-05	66	4153	1.84562	GO:0019538 Protein metabolic proc.	https://amigo.geneontology.org/amigo/term/GO:0019538	102587158 102597919 UBI3 102596046 102596561 102599662 102601679 107061352 102591082 102603123 102601402 102595716 102601167 102587567 102582422 102593935 102598326 102604637 102600837 102598706 102582943 102599420 102579292 102584453 102585523 102599194 102592234 102604489 102581028 102587708 102585646 102579877 102579775 102592453 102606393 102578219 102590439 102602935 102601109 102600237 1025…
Solanum tuberosum	Heat	Cluster1	8.17319e-05	43	2253	2.21649	GO:0071840 Cellular component organization or biogenesis	https://amigo.geneontology.org/amigo/term/GO:0071840	102579230 102578986 102591139 102585523 102598836 102596794 102583143 102598995 102604822 107057692 102585767 102596561 102581028 102601039 102601402 102588074 102581914 102578219 102599571 102586395 102578763 102590439 102583119 102600837 EIF6 102598711 102578556 102577530 102595292 102587708 102598997 102605822 102582737
Solanum tuberosum	Heat	Cluster1	0.000769071	43	2513	1.98717	GO:0051179 Localization	https://amigo.geneontology.org/amigo/term/GO:0051179	102579230 102591892 102587158 102596615 102596794 102583560 102604822 102595611 102601039 102600447 102599149 102585356 102581914 102605529 102587640 102579649 102601055 102600837 EIF6 102598706 102578556 102580202 102580634 102595292 102583757 102599862 102601661 102580561 102606346 102583059 102597591 102588304 102589494 102589095 102605822 102592002
Solanum tuberosum	Heat	Cluster1	1.44459e-06	37	1447	2.96956	GO:0009056 Catabolic proc.	https://amigo.geneontology.org/amigo/term/GO:0009056	102587158 102597919 UBI3 102596046 102599312 102597490 102599662 102601679 102585018 102595716 102601167 102583310 102593935 102604637 102600837 102589904 102601934 102599420 102579292 102584453 107063518 102580345 102587708 102585502 102579877 102598997 102592844
Solanum tuberosum	Heat	Cluster1	0.000861941	36	1957	2.13634	GO:0016043 Cellular component organization	https://amigo.geneontology.org/amigo/term/GO:0016043	102579230 102578986 102591139 102598836 102596794 102598995 102604822 107057692 102585767 102601039 102601402 102588074 102581914 102578219 102599571 102586395 102578763 102583119 102600837 EIF6 102598711 102578556 102595292 102587708 102598997 102605822 102582737
Solanum tuberosum	Heat	Cluster1	7.72253e-05	27	1071	2.92775	GO:0044085 Cellular component biogenesis	https://amigo.geneontology.org/amigo/term/GO:0044085	102579230 102578986 102585523 102583143 102604822 107057692 102596561 102581028 102601402 102588074 102578219 102599571 102578763 102590439 EIF6 102577530 102591139 102586395 102582737
Solanum tuberosum	Heat	Cluster1	1.65132e-05	25	833	3.48541	GO:0009057 Macromolecule catabolic proc.	https://amigo.geneontology.org/amigo/term/GO:0009057	102587158 102597919 UBI3 102596046 102599662 102601679 102595716 102601167 102593935 102604637 102600837 102599420 102579292 102584453 102580345 102587708 102579877 102598997
Solanum tuberosum	Heat	Cluster1	0.000769071	24	1037	2.68777	GO:0006508 Proteolysis	https://amigo.geneontology.org/amigo/term/GO:0006508	102587158 102597919 UBI3 102596046 102599662 102601679 102595716 102601167 102593935 102604637 102600837 102599420 102579292 102584453 102587708 102601109 102595513
Solanum tuberosum	Heat	Cluster1	0.000985962	24	1063	2.62203	GO:0006996 Organelle organization	https://amigo.geneontology.org/amigo/term/GO:0006996	102579230 102591139 102598836 102596794 102598995 102604822 102585767 102601039 102601402 102588074 102581914 102578219 102599571 102586395 102583119 102600837 EIF6 102598711 102578556 102595292 102605822 102582737
Solanum tuberosum	Heat	Cluster1	3.1359e-06	23	645	4.14121	GO:0006412 Translation	https://amigo.geneontology.org/amigo/term/GO:0006412	102596561 102601402 102598326 102582943 102585523 102599194 UBI3 102592234 102581028 102579775 102592453 102606393 102578219 102590439 EIF6 102598706 102577530 102599673 102598285
Solanum tuberosum	Heat	Cluster1	8.08944e-07	22	509	5.01954	GO:0030163 Protein catabolic proc.	https://amigo.geneontology.org/amigo/term/GO:0030163	102587158 102597919 UBI3 102596046 102599662 102601679 102595716 102601167 102593935 102604637 102600837 102599420 102579292 102584453 102587708 102579877
Solanum tuberosum	Heat	Cluster1	1.44459e-06	21	498	4.89721	GO:0051603 Proteolysis involved in protein catabolic proc.	https://amigo.geneontology.org/amigo/term/GO:0051603	102587158 102597919 UBI3 102596046 102599662 102601679 102595716 102601167 102593935 102604637 102600837 102599420 102579292 102584453 102587708
Solanum tuberosum	Heat	Cluster1	7.72253e-05	19	565	3.90539	GO:0043933 Protein-containing complex organization	https://amigo.geneontology.org/amigo/term/GO:0043933	102579230 102578986 102598836 102604822 107057692 102585767 102601402 102588074 102578219 102578763 102600837 EIF6 102591139 102586395
Solanum tuberosum	Heat	Cluster1	0.00064459	19	684	3.22594	GO:0022607 Cellular component assembly	https://amigo.geneontology.org/amigo/term/GO:0022607	102579230 102578986 102604822 107057692 102601402 102588074 102578219 102578763 EIF6 102591139 102586395 102582737
Solanum tuberosum	Heat	Cluster1	7.72253e-05	16	412	4.51006	GO:0019941 Modification-dependent protein catabolic proc.	https://amigo.geneontology.org/amigo/term/GO:0019941	102587158 UBI3 102595716 102593935 102604637 102579292 102584453 102597919 102596046 102587708 102599420
Solanum tuberosum	Heat	Cluster1	7.72253e-05	16	413	4.49914	GO:0043632 Modification-dependent macromolecule catabolic proc.	https://amigo.geneontology.org/amigo/term/GO:0043632	102587158 UBI3 102595716 102593935 102604637 102579292 102584453 102597919 102596046 102587708 102599420
Solanum tuberosum	Heat	Cluster1	0.000638002	16	497	3.73872	GO:0065003 Protein-containing complex assembly	https://amigo.geneontology.org/amigo/term/GO:0065003	102579230 102578986 102604822 107057692 102601402 102588074 102578219 102578763 EIF6 102591139 102586395
Solanum tuberosum	Heat	Cluster1	0.00073138	15	457	3.81184	GO:0046907 Intracellular transport	https://amigo.geneontology.org/amigo/term/GO:0046907	102587158 102596794 102583560 102601039 102585356 102581914 102579649 102601055 102600837 EIF6 102578556 102595292 102595611 102605822
Solanum tuberosum	Heat	Cluster1	0.000648443	14	395	4.11614	GO:0006511 Ubiquitin-dependent protein catabolic proc.	https://amigo.geneontology.org/amigo/term/GO:0006511	102587158 102595716 102593935 102604637 102579292 102584453 102597919 102596046 102587708 102599420
Solanum tuberosum	Heat	Cluster1	0.00064459	5	33	17.596	GO:0000027 Ribosomal large subunit assembly	https://amigo.geneontology.org/amigo/term/GO:0000027	102601402 102578219 EIF6
Solanum tuberosum	Heat	Cluster2	1.05333e-08	76	4572	2.11284	GO:0009059 Macromolecule biosynthetic proc.	https://amigo.geneontology.org/amigo/term/GO:0009059	PGSC0003DMG400000079 PGSC0003DMG400000444 PGSC0003DMG400000516 PGSC0003DMG400002534 PGSC0003DMG400002835 PGSC0003DMG400002928 PGSC0003DMG400002987 PGSC0003DMG400003218 PGSC0003DMG400003329 PGSC0003DMG400004381 PGSC0003DMG400005211 PGSC0003DMG400006784 PGSC0003DMG400007128 PGSC0003DMG400008187 PGSC0003DMG400009295 PGSC0003DMG400009349 PGSC0003DMG400009506 PGSC0003DMG400011597 PGSC0003DMG400011627 …
Solanum tuberosum	Heat	Cluster2	7.13395e-10	75	4212	2.26325	GO:0010467 Gene expression	https://amigo.geneontology.org/amigo/term/GO:0010467	PGSC0003DMG400000079 PGSC0003DMG400000444 PGSC0003DMG400000516 PGSC0003DMG400002534 PGSC0003DMG400002835 PGSC0003DMG400002928 PGSC0003DMG400002987 PGSC0003DMG400003218 PGSC0003DMG400003329 PGSC0003DMG400004381 PGSC0003DMG400005211 PGSC0003DMG400006784 PGSC0003DMG400007128 PGSC0003DMG400008187 PGSC0003DMG400009295 PGSC0003DMG400009349 PGSC0003DMG400009506 PGSC0003DMG400011597 PGSC0003DMG400011627 …
Solanum tuberosum	Heat	Cluster2	9.34219e-07	61	3713	2.08817	GO:0090304 Nucleic acid metabolic proc.	https://amigo.geneontology.org/amigo/term/GO:0090304	PGSC0003DMG400000516 PGSC0003DMG400002534 PGSC0003DMG400002835 PGSC0003DMG400003218 PGSC0003DMG400003329 PGSC0003DMG400004381 PGSC0003DMG400005211 PGSC0003DMG400006047 PGSC0003DMG400006784 PGSC0003DMG400007128 PGSC0003DMG400009295 PGSC0003DMG400009349 PGSC0003DMG400009506 PGSC0003DMG400013698 PGSC0003DMG400014141 PGSC0003DMG400014526 PGSC0003DMG400015380 PGSC0003DMG400018964 PGSC0003DMG400020706 …
Solanum tuberosum	Heat	Cluster2	9.34219e-07	56	3260	2.18339	GO:0016070 Rna metabolic proc.	https://amigo.geneontology.org/amigo/term/GO:0016070	PGSC0003DMG400000516 PGSC0003DMG400002534 PGSC0003DMG400002835 PGSC0003DMG400003218 PGSC0003DMG400003329 PGSC0003DMG400004381 PGSC0003DMG400005211 PGSC0003DMG400006784 PGSC0003DMG400007128 PGSC0003DMG400009295 PGSC0003DMG400009349 PGSC0003DMG400009506 PGSC0003DMG400013698 PGSC0003DMG400014141 PGSC0003DMG400015380 PGSC0003DMG400018964 PGSC0003DMG400020706 PGSC0003DMG400022753 PGSC0003DMG400022983 …
Solanum tuberosum	Heat	Cluster2	2.68095e-06	43	2253	2.42587	GO:0071840 Cellular component organization or biogenesis	https://amigo.geneontology.org/amigo/term/GO:0071840	PGSC0003DMG400000491 PGSC0003DMG400002534 PGSC0003DMG400002560 PGSC0003DMG400002928 PGSC0003DMG400003935 PGSC0003DMG400006784 PGSC0003DMG400007128 PGSC0003DMG400008187 PGSC0003DMG400008614 PGSC0003DMG400009295 PGSC0003DMG400009506 PGSC0003DMG400011627 PGSC0003DMG400011628 PGSC0003DMG400011631 PGSC0003DMG400011632 PGSC0003DMG400013698 PGSC0003DMG400014973 PGSC0003DMG400015070 PGSC0003DMG400016579 …
Solanum tuberosum	Heat	Cluster2	3.49801e-08	31	1071	3.67902	GO:0044085 Cellular component biogenesis	https://amigo.geneontology.org/amigo/term/GO:0044085	PGSC0003DMG400002560 PGSC0003DMG400002928 PGSC0003DMG400003935 PGSC0003DMG400006784 PGSC0003DMG400007128 PGSC0003DMG400008187 PGSC0003DMG400009295 PGSC0003DMG400009506 PGSC0003DMG400011627 PGSC0003DMG400011628 PGSC0003DMG400011631 PGSC0003DMG400011632 PGSC0003DMG400013698 PGSC0003DMG400017110 PGSC0003DMG400018964 PGSC0003DMG400020706 PGSC0003DMG400021737 PGSC0003DMG400022753 PGSC0003DMG400023622 …
Solanum tuberosum	Heat	Cluster2	8.42308e-08	26	807	4.09506	GO:0006396 Rna processing	https://amigo.geneontology.org/amigo/term/GO:0006396	PGSC0003DMG400000516 PGSC0003DMG400003218 PGSC0003DMG400003329 PGSC0003DMG400005211 PGSC0003DMG400006784 PGSC0003DMG400007128 PGSC0003DMG400009295 PGSC0003DMG400009506 PGSC0003DMG400013698 PGSC0003DMG400014141 PGSC0003DMG400015380 PGSC0003DMG400018964 PGSC0003DMG400020706 PGSC0003DMG400022753 PGSC0003DMG400024925 PGSC0003DMG400026524 PGSC0003DMG400030643 PGSC0003DMG401012560 PGSC0003DMG400000632 …
Solanum tuberosum	Heat	Cluster2	5.23312e-13	21	262	10.1877	GO:0006457 Protein folding	https://amigo.geneontology.org/amigo/term/GO:0006457	PGSC0003DMG400000079 PGSC0003DMG400000444 PGSC0003DMG400002928 PGSC0003DMG400002987 PGSC0003DMG400008187 PGSC0003DMG400011627 PGSC0003DMG400011628 PGSC0003DMG400011631 PGSC0003DMG400011632 PGSC0003DMG400019647 PGSC0003DMG400021737 PGSC0003DMG400023400 PGSC0003DMG400023622 PGSC0003DMG400030339 PGSC0003DMG400030340 PGSC0003DMG400031137 PGSC0003DMG400039484 PGSC0003DMG401006147 PGSC0003DMG402023448 …
Solanum tuberosum	Heat	Cluster2	4.82559e-10	21	383	6.96916	GO:0051604 Protein maturation	https://amigo.geneontology.org/amigo/term/GO:0051604	PGSC0003DMG400000079 PGSC0003DMG400000444 PGSC0003DMG400002928 PGSC0003DMG400002987 PGSC0003DMG400008187 PGSC0003DMG400011627 PGSC0003DMG400011628 PGSC0003DMG400011631 PGSC0003DMG400011632 PGSC0003DMG400019647 PGSC0003DMG400021737 PGSC0003DMG400023400 PGSC0003DMG400023622 PGSC0003DMG400030339 PGSC0003DMG400030340 PGSC0003DMG400031137 PGSC0003DMG400039484 PGSC0003DMG401006147 PGSC0003DMG402023448 …
Solanum tuberosum	Heat	Cluster2	2.46788e-07	21	565	4.72423	GO:0043933 Protein-containing complex organization	https://amigo.geneontology.org/amigo/term/GO:0043933	PGSC0003DMG400002534 PGSC0003DMG400002560 PGSC0003DMG400002928 PGSC0003DMG400008187 PGSC0003DMG400009506 PGSC0003DMG400011627 PGSC0003DMG400011628 PGSC0003DMG400011631 PGSC0003DMG400011632 PGSC0003DMG400021737 PGSC0003DMG400023622 PGSC0003DMG400030339 PGSC0003DMG400030340 PGSC0003DMG400030643 PGSC0003DMG400031137 PGSC0003DMG400039484 PGSC0003DMG402004883 PGSC0003DMG402016696 PGSC0003DMG400000632 …
Solanum tuberosum	Heat	Cluster2	5.0444e-06	21	684	3.90232	GO:0022607 Cellular component assembly	https://amigo.geneontology.org/amigo/term/GO:0022607	PGSC0003DMG400002560 PGSC0003DMG400002928 PGSC0003DMG400003935 PGSC0003DMG400008187 PGSC0003DMG400009506 PGSC0003DMG400011627 PGSC0003DMG400011628 PGSC0003DMG400011631 PGSC0003DMG400011632 PGSC0003DMG400021737 PGSC0003DMG400023622 PGSC0003DMG400030339 PGSC0003DMG400030340 PGSC0003DMG400030643 PGSC0003DMG400031137 PGSC0003DMG400039484 PGSC0003DMG402004883 PGSC0003DMG402016696 PGSC0003DMG400000632 …
Solanum tuberosum	Heat	Cluster2	1.61828e-07	20	497	5.11486	GO:0065003 Protein-containing complex assembly	https://amigo.geneontology.org/amigo/term/GO:0065003	PGSC0003DMG400002560 PGSC0003DMG400002928 PGSC0003DMG400008187 PGSC0003DMG400009506 PGSC0003DMG400011627 PGSC0003DMG400011628 PGSC0003DMG400011631 PGSC0003DMG400011632 PGSC0003DMG400021737 PGSC0003DMG400023622 PGSC0003DMG400030339 PGSC0003DMG400030340 PGSC0003DMG400030643 PGSC0003DMG400031137 PGSC0003DMG400039484 PGSC0003DMG402004883 PGSC0003DMG402016696 PGSC0003DMG400000632 PGSC0003DMG400004381 …
Solanum tuberosum	Heat	Cluster2	9.35226e-16	18	113	20.2467	GO:0009408 Response to heat	https://amigo.geneontology.org/amigo/term/GO:0009408	PGSC0003DMG400002928 PGSC0003DMG400008187 PGSC0003DMG400011627 PGSC0003DMG400011628 PGSC0003DMG400011631 PGSC0003DMG400011632 PGSC0003DMG400021737 PGSC0003DMG400023622 PGSC0003DMG400024644 PGSC0003DMG400030339 PGSC0003DMG400030340 PGSC0003DMG400039484 PGSC0003DMG400002987 PGSC0003DMG400003219 PGSC0003DMG400005216 PGSC0003DMG400019647 PGSC0003DMG400021726 PGSC0003DMG400023400
Solanum tuberosum	Heat	Cluster2	1.01577e-11	18	207	11.0525	GO:0009266 Response to temperature stimulus	https://amigo.geneontology.org/amigo/term/GO:0009266	PGSC0003DMG400002928 PGSC0003DMG400008187 PGSC0003DMG400011627 PGSC0003DMG400011628 PGSC0003DMG400011631 PGSC0003DMG400011632 PGSC0003DMG400021737 PGSC0003DMG400023622 PGSC0003DMG400024644 PGSC0003DMG400030339 PGSC0003DMG400030340 PGSC0003DMG400039484 PGSC0003DMG400002987 PGSC0003DMG400003219 PGSC0003DMG400005216 PGSC0003DMG400019647 PGSC0003DMG400021726 PGSC0003DMG400023400
Solanum tuberosum	Heat	Cluster2	3.76426e-08	16	274	7.42215	GO:0006979 Response to oxidative stress	https://amigo.geneontology.org/amigo/term/GO:0006979	PGSC0003DMG400002928 PGSC0003DMG400004276 PGSC0003DMG400008187 PGSC0003DMG400011627 PGSC0003DMG400011628 PGSC0003DMG400011631 PGSC0003DMG400011632 PGSC0003DMG400021737 PGSC0003DMG400023622 PGSC0003DMG400030339 PGSC0003DMG400030340 PGSC0003DMG400039484 PGSC0003DMG401001731 PGSC0003DMG400003219 PGSC0003DMG400005216 PGSC0003DMG400006105
Solanum tuberosum	Heat	Cluster2	4.77424e-14	15	85	22.4302	GO:0000302 Response to reactive oxygen species	https://amigo.geneontology.org/amigo/term/GO:0000302	PGSC0003DMG400002928 PGSC0003DMG400008187 PGSC0003DMG400011627 PGSC0003DMG400011628 PGSC0003DMG400011631 PGSC0003DMG400011632 PGSC0003DMG400021737 PGSC0003DMG400023622 PGSC0003DMG400030339 PGSC0003DMG400030340 PGSC0003DMG400039484 PGSC0003DMG401001731 PGSC0003DMG400003219 PGSC0003DMG400005216 PGSC0003DMG400006105
Solanum tuberosum	Heat	Cluster2	9.29451e-15	13	46	35.9208	GO:0042542 Response to hydrogen peroxide	https://amigo.geneontology.org/amigo/term/GO:0042542	PGSC0003DMG400002928 PGSC0003DMG400008187 PGSC0003DMG400011627 PGSC0003DMG400011628 PGSC0003DMG400011631 PGSC0003DMG400011632 PGSC0003DMG400021737 PGSC0003DMG400023622 PGSC0003DMG400030339 PGSC0003DMG400030340 PGSC0003DMG400039484 PGSC0003DMG400003219 PGSC0003DMG400005216
Solanum tuberosum	Heat	Cluster2	9.00557e-09	13	142	11.6363	GO:0009651 Response to salt stress	https://amigo.geneontology.org/amigo/term/GO:0009651	PGSC0003DMG400002928 PGSC0003DMG400008187 PGSC0003DMG400011627 PGSC0003DMG400011628 PGSC0003DMG400011631 PGSC0003DMG400011632 PGSC0003DMG400021737 PGSC0003DMG400023622 PGSC0003DMG400030339 PGSC0003DMG400030340 PGSC0003DMG400039484 PGSC0003DMG400005216 PGSC0003DMG400019647
Solanum tuberosum	Heat	Cluster2	3.49801e-08	13	162	10.1997	GO:0006970 Response to osmotic stress	https://amigo.geneontology.org/amigo/term/GO:0006970	PGSC0003DMG400002928 PGSC0003DMG400008187 PGSC0003DMG400011627 PGSC0003DMG400011628 PGSC0003DMG400011631 PGSC0003DMG400011632 PGSC0003DMG400021737 PGSC0003DMG400023622 PGSC0003DMG400030339 PGSC0003DMG400030340 PGSC0003DMG400039484 PGSC0003DMG400005216 PGSC0003DMG400019647
Solanum tuberosum	Heat	Cluster2	3.80371e-11	11	53	26.3801	GO:0051259 Protein complex oligomerization	https://amigo.geneontology.org/amigo/term/GO:0051259	PGSC0003DMG400002928 PGSC0003DMG400008187 PGSC0003DMG400011627 PGSC0003DMG400011628 PGSC0003DMG400011631 PGSC0003DMG400011632 PGSC0003DMG400021737 PGSC0003DMG400023622 PGSC0003DMG400030339 PGSC0003DMG400030340 PGSC0003DMG400039484
Solanum tuberosum	Heat	Cluster3	0.00738028	12	833	3.69821	GO:0009057 Macromolecule catabolic proc.	https://amigo.geneontology.org/amigo/term/GO:0009057	PGSC0003DMG400000090 PGSC0003DMG400000670 PGSC0003DMG400002904 PGSC0003DMG400007189 PGSC0003DMG400007308 PGSC0003DMG400021163 PGSC0003DMG400023337 PGSC0003DMG400023730 PGSC0003DMG400024715 PGSC0003DMG401006167 PGSC0003DMG401014218 PGSC0003DMG400003124
Solanum tuberosum	Heat	Cluster3	0.0264168	12	1037	2.97069	GO:0006508 Proteolysis	https://amigo.geneontology.org/amigo/term/GO:0006508	PGSC0003DMG400000090 PGSC0003DMG400000670 PGSC0003DMG400002904 PGSC0003DMG400007189 PGSC0003DMG400007308 PGSC0003DMG400021163 PGSC0003DMG400023337 PGSC0003DMG400023730 PGSC0003DMG400024715 PGSC0003DMG401006167 PGSC0003DMG401014218 PGSC0003DMG400003238
Solanum tuberosum	Heat	Cluster3	0.000435894	11	498	5.67046	GO:0051603 Proteolysis involved in protein catabolic proc.	https://amigo.geneontology.org/amigo/term/GO:0051603	PGSC0003DMG400000090 PGSC0003DMG400000670 PGSC0003DMG400002904 PGSC0003DMG400007189 PGSC0003DMG400007308 PGSC0003DMG400021163 PGSC0003DMG400023337 PGSC0003DMG400023730 PGSC0003DMG400024715 PGSC0003DMG401006167 PGSC0003DMG401014218
Solanum tuberosum	Heat	Cluster3	0.000435894	11	509	5.54791	GO:0030163 Protein catabolic proc.	https://amigo.geneontology.org/amigo/term/GO:0030163	PGSC0003DMG400000090 PGSC0003DMG400000670 PGSC0003DMG400002904 PGSC0003DMG400007189 PGSC0003DMG400007308 PGSC0003DMG400021163 PGSC0003DMG400023337 PGSC0003DMG400023730 PGSC0003DMG400024715 PGSC0003DMG401006167 PGSC0003DMG401014218
Solanum tuberosum	Heat	Cluster3	0.000435894	10	395	6.49917	GO:0006511 Ubiquitin-dependent protein catabolic proc.	https://amigo.geneontology.org/amigo/term/GO:0006511	PGSC0003DMG400000090 PGSC0003DMG400000670 PGSC0003DMG400023730 PGSC0003DMG400024715 PGSC0003DMG401006167 PGSC0003DMG401014218 PGSC0003DMG400002904 PGSC0003DMG400007189 PGSC0003DMG400007308 PGSC0003DMG400021163
Solanum tuberosum	Heat	Cluster3	0.000435894	10	412	6.231	GO:0019941 Modification-dependent protein catabolic proc.	https://amigo.geneontology.org/amigo/term/GO:0019941	PGSC0003DMG400000090 PGSC0003DMG400000670 PGSC0003DMG400023730 PGSC0003DMG400024715 PGSC0003DMG401006167 PGSC0003DMG401014218 PGSC0003DMG400002904 PGSC0003DMG400007189 PGSC0003DMG400007308 PGSC0003DMG400021163
Solanum tuberosum	Heat	Cluster3	0.000435894	10	413	6.21591	GO:0043632 Modification-dependent macromolecule catabolic proc.	https://amigo.geneontology.org/amigo/term/GO:0043632	PGSC0003DMG400000090 PGSC0003DMG400000670 PGSC0003DMG400023730 PGSC0003DMG400024715 PGSC0003DMG401006167 PGSC0003DMG401014218 PGSC0003DMG400002904 PGSC0003DMG400007189 PGSC0003DMG400007308 PGSC0003DMG400021163
Solanum tuberosum	Heat	Cluster3	0.000435894	9	262	8.81853	GO:0010498 Proteasomal protein catabolic proc.	https://amigo.geneontology.org/amigo/term/GO:0010498	PGSC0003DMG400000670 PGSC0003DMG400002904 PGSC0003DMG400007189 PGSC0003DMG400007308 PGSC0003DMG400021163 PGSC0003DMG400023337 PGSC0003DMG400023730 PGSC0003DMG400024715 PGSC0003DMG401014218
Solanum tuberosum	Heat	Cluster3	0.0137756	8	422	4.86667	GO:0006753 Nucleoside phosphate metabolic proc.	https://amigo.geneontology.org/amigo/term/GO:0006753	PGSC0003DMG400007335 PGSC0003DMG400007488 PGSC0003DMG400014178 PGSC0003DMG400015269 PGSC0003DMG400020426 PGSC0003DMG400024627 PGSC0003DMG400004744 PGSC0003DMG400019448
Solanum tuberosum	Heat	Cluster3	0.0158086	8	444	4.62553	GO:0055086 Nucleobase-containing small molecule metabolic proc.	https://amigo.geneontology.org/amigo/term/GO:0055086	PGSC0003DMG400007335 PGSC0003DMG400007488 PGSC0003DMG400014178 PGSC0003DMG400015269 PGSC0003DMG400020426 PGSC0003DMG400024627 PGSC0003DMG400004744 PGSC0003DMG400019448
Solanum tuberosum	Heat	Cluster3	0.0420725	7	429	4.18886	GO:0016192 Vesicle-mediated transport	https://amigo.geneontology.org/amigo/term/GO:0016192	PGSC0003DMG400002504 PGSC0003DMG400006704 PGSC0003DMG400010315 PGSC0003DMG400012807 PGSC0003DMG400024913 PGSC0003DMG400028344 PGSC0003DMG401025510
Solanum tuberosum	Heat	Cluster3	0.013356	4	76	13.5114	GO:0006897 Endocytosis	https://amigo.geneontology.org/amigo/term/GO:0006897	PGSC0003DMG400006704 PGSC0003DMG400012807 PGSC0003DMG400010315 PGSC0003DMG401025510
Solanum tuberosum	Heat	Cluster3	0.0162942	4	89	11.5378	GO:0098657 Import into cell	https://amigo.geneontology.org/amigo/term/GO:0098657	PGSC0003DMG400006704 PGSC0003DMG400012807 PGSC0003DMG400010315 PGSC0003DMG401025510
Solanum tuberosum	Heat	Cluster3	0.0148516	3	34	22.6515	GO:0046686 Response to cadmium ion	https://amigo.geneontology.org/amigo/term/GO:0046686	PGSC0003DMG400002585 PGSC0003DMG400019472 PGSC0003DMG402026981
Solanum tuberosum	Heat	Cluster3	0.0347388	3	52	14.8106	GO:0009225 Nucleotide-sugar metabolic proc.	https://amigo.geneontology.org/amigo/term/GO:0009225	PGSC0003DMG400014178 PGSC0003DMG400015269 PGSC0003DMG400024627
Solanum tuberosum	Heat	Cluster3	0.0420725	3	58	13.2785	GO:0010038 Response to metal ion	https://amigo.geneontology.org/amigo/term/GO:0010038	PGSC0003DMG400002585 PGSC0003DMG400019472 PGSC0003DMG402026981
Solanum tuberosum	Heat	Cluster3	0.0191887	2	9	57.0482	GO:0033356 Udp-l-arabinose metabolic proc.	https://amigo.geneontology.org/amigo/term/GO:0033356	PGSC0003DMG400015269 PGSC0003DMG400024627
Solanum tuberosum	Heat	Cluster4	0.0151258	19	2325	2.47195	GO:0006810 Transport	https://amigo.geneontology.org/amigo/term/GO:0006810	102590853 102583032 102593022 102584989 102602398 102594033 102591805 102596779 102599267 102587324 102592995 102584687 102589902 102580838 102600643
Solanum tuberosum	Heat	Cluster4	0.0151258	19	2404	2.39072	GO:0051234 Establishment of localization	https://amigo.geneontology.org/amigo/term/GO:0051234	102590853 102583032 102593022 102584989 102602398 102594033 102591805 102596779 102599267 102587324 102592995 102584687 102589902 102580838 102600643
Solanum tuberosum	Heat	Cluster4	0.021145	19	2513	2.28702	GO:0051179 Localization	https://amigo.geneontology.org/amigo/term/GO:0051179	102590853 102583032 102593022 102584989 102602398 102594033 102591805 102596779 102599267 102587324 102592995 102584687 102589902 102580838 102600643
Solanum tuberosum	Heat	Cluster4	0.0214395	11	1037	3.20865	GO:0006508 Proteolysis	https://amigo.geneontology.org/amigo/term/GO:0006508	102591288 102599431 102599627 102584989 102598896 102603313 102601550 102586208
Solanum tuberosum	Heat	Cluster4	0.0151258	9	521	5.22533	GO:0006091 Generation of precursor metabolites and energy	https://amigo.geneontology.org/amigo/term/GO:0006091	102592995 102584115 102598093 102590555 102581844
Solanum tuberosum	Heat	Cluster4	0.0151258	9	647	4.20772	GO:0008104 Protein localization	https://amigo.geneontology.org/amigo/term/GO:0008104	102590853 102583032 102584989 102594033 102596779 102587324 102591805
Solanum tuberosum	Heat	Cluster4	0.0151258	9	652	4.17545	GO:0070727 Cellular macromolecule localization	https://amigo.geneontology.org/amigo/term/GO:0070727	102590853 102583032 102584989 102594033 102596779 102587324 102591805
Solanum tuberosum	Heat	Cluster4	0.0151258	8	498	4.85925	GO:0051603 Proteolysis involved in protein catabolic proc.	https://amigo.geneontology.org/amigo/term/GO:0051603	102591288 102599431 102599627 102584989 102598896 102603313 102586208
Solanum tuberosum	Heat	Cluster4	0.0151258	8	509	4.75424	GO:0030163 Protein catabolic proc.	https://amigo.geneontology.org/amigo/term/GO:0030163	102591288 102599431 102599627 102584989 102598896 102603313 102586208
Solanum tuberosum	Heat	Cluster4	0.021145	8	564	4.29062	GO:0045184 Establishment of protein localization	https://amigo.geneontology.org/amigo/term/GO:0045184	102583032 102584989 102594033 102596779 102587324 102591805
Solanum tuberosum	Heat	Cluster4	0.0151258	7	303	6.98818	GO:1901615 Organic hydroxy compound metabolic proc.	https://amigo.geneontology.org/amigo/term/GO:1901615	102577479 102589817 102605133 102604685 102581445
Solanum tuberosum	Heat	Cluster4	0.0151258	6	275	6.59975	GO:0022900 Electron transport chain	https://amigo.geneontology.org/amigo/term/GO:0022900	102584115 102598093 102590555 102581844
Solanum tuberosum	Heat	Cluster4	0.0151258	3	26	34.9025	GO:0006890 Retrograde vesicle-mediated transport golgi to endoplasmic reticulum	https://amigo.geneontology.org/amigo/term/GO:0006890	102590853 102583032
Solanum tuberosum	Heat	Cluster4	0.0151258	2	7	86.4252	GO:1901475 Pyruvate transmembrane transport	https://amigo.geneontology.org/amigo/term/GO:1901475	102593022 102602398
Solanum tuberosum	Heat	Cluster4	0.0151258	2	7	86.4252	GO:0006848 Pyruvate transport	https://amigo.geneontology.org/amigo/term/GO:0006848	102593022 102602398
Solanum tuberosum	Heat	Cluster4	0.0151258	2	7	86.4252	GO:0006850 Mitochondrial pyruvate transmembrane transport	https://amigo.geneontology.org/amigo/term/GO:0006850	102593022 102602398
Solanum tuberosum	Heat	Cluster4	0.018876	2	10	60.4977	GO:0070534 Protein k63-linked ubiquitination	https://amigo.geneontology.org/amigo/term/GO:0070534	102604957 102586208
Solanum tuberosum	Heat	Cluster4	0.0214395	2	12	50.4147	GO:0006301 Postreplication repair	https://amigo.geneontology.org/amigo/term/GO:0006301	102604957 102586208
Solanum tuberosum	Heat	Cluster4	0.023952	2	13	46.5367	GO:0009773 Photosynthetic electron transport in photosystem i	https://amigo.geneontology.org/amigo/term/GO:0009773	102584115
Solanum tuberosum	Heat	Cluster5	1.6208e-12	21	4212	6.07966	GO:0010467 Gene expression	https://amigo.geneontology.org/amigo/term/GO:0010467	102584069 102603518 102603244 102589078 102587639 102588418 102601494 102584371 102578969 102584601 102583475 102606436 102605425 102605762 102594043
Solanum tuberosum	Heat	Cluster5	7.5448e-12	21	4572	5.60095	GO:0009059 Macromolecule biosynthetic proc.	https://amigo.geneontology.org/amigo/term/GO:0009059	102584069 102603518 102603244 102589078 102587639 102588418 102601494 102584371 102578969 102584601 102583475 102606436 102605425 102605762 102594043
Solanum tuberosum	Heat	Cluster5	1.56466e-11	20	4153	5.87241	GO:0019538 Protein metabolic proc.	https://amigo.geneontology.org/amigo/term/GO:0019538	102603518 102603244 102593857 102589078 102587639 102588418 102601494 102584371 102578969 102584601 102583475 102606436 102605425 102605762 102594043
Solanum tuberosum	Heat	Cluster5	8.88999e-32	19	262	88.4302	GO:0006457 Protein folding	https://amigo.geneontology.org/amigo/term/GO:0006457	102603518 102603244 102589078 102587639 102588418 102601494 102584371 102578969 102584601 102583475 102606436 102605425 102605762 102594043
Solanum tuberosum	Heat	Cluster5	7.20159e-29	19	383	60.4927	GO:0051604 Protein maturation	https://amigo.geneontology.org/amigo/term/GO:0051604	102603518 102603244 102589078 102587639 102588418 102601494 102584371 102578969 102584601 102583475 102606436 102605425 102605762 102594043
Solanum tuberosum	Heat	Cluster5	3.16387e-09	16	3148	6.19774	GO:0006950 Response to stress	https://amigo.geneontology.org/amigo/term/GO:0006950	102584069 102603518 102603244 102589078 102587639 102588418 102601494 102584371 102578969 102584601 102583475 102606436 102605425 102605762 102591853
Solanum tuberosum	Heat	Cluster5	1.97771e-26	14	113	151.077	GO:0009408 Response to heat	https://amigo.geneontology.org/amigo/term/GO:0009408	102584069 102603518 102603244 102589078 102587639 102601494 102584371 102578969 102606436 102605425 102605762 102591853 102583475
Solanum tuberosum	Heat	Cluster5	1.0079e-22	14	207	82.4719	GO:0009266 Response to temperature stimulus	https://amigo.geneontology.org/amigo/term/GO:0009266	102584069 102603518 102603244 102589078 102587639 102601494 102584371 102578969 102606436 102605425 102605762 102591853 102583475
Solanum tuberosum	Heat	Cluster5	5.35083e-16	14	652	26.1836	GO:0009628 Response to abiotic stimulus	https://amigo.geneontology.org/amigo/term/GO:0009628	102584069 102603518 102603244 102589078 102587639 102601494 102584371 102578969 102606436 102605425 102605762 102591853 102583475
Solanum tuberosum	Heat	Cluster5	2.38362e-21	10	46	265.088	GO:0042542 Response to hydrogen peroxide	https://amigo.geneontology.org/amigo/term/GO:0042542	102603518 102589078 102587639 102601494 102584371 102578969 102606436 102605425 102605762 102583475
Solanum tuberosum	Heat	Cluster5	1.49457e-18	10	85	143.46	GO:0000302 Response to reactive oxygen species	https://amigo.geneontology.org/amigo/term/GO:0000302	102603518 102589078 102587639 102601494 102584371 102578969 102606436 102605425 102605762 102583475
Solanum tuberosum	Heat	Cluster5	1.31582e-13	10	274	44.5039	GO:0006979 Response to oxidative stress	https://amigo.geneontology.org/amigo/term/GO:0006979	102603518 102589078 102587639 102601494 102584371 102578969 102606436 102605425 102605762 102583475
Solanum tuberosum	Heat	Cluster5	1.68065e-10	10	582	20.952	GO:1901700 Response to oxygen-containing compound	https://amigo.geneontology.org/amigo/term/GO:1901700	102603518 102589078 102587639 102601494 102584371 102578969 102606436 102605425 102605762 102583475
Solanum tuberosum	Heat	Cluster5	6.72853e-07	10	1436	8.49169	GO:0042221 Response to chemical	https://amigo.geneontology.org/amigo/term/GO:0042221	102603518 102589078 102587639 102601494 102584371 102578969 102606436 102605425 102605762 102583475
Solanum tuberosum	Heat	Cluster5	3.12424e-18	9	53	207.069	GO:0051259 Protein complex oligomerization	https://amigo.geneontology.org/amigo/term/GO:0051259	102603518 102589078 102587639 102601494 102584371 102578969 102606436 102605425 102605762
Solanum tuberosum	Heat	Cluster5	2.61189e-14	9	142	77.2863	GO:0009651 Response to salt stress	https://amigo.geneontology.org/amigo/term/GO:0009651	102603518 102589078 102587639 102601494 102584371 102578969 102606436 102605425 102605762
Solanum tuberosum	Heat	Cluster5	7.86575e-14	9	162	67.7448	GO:0006970 Response to osmotic stress	https://amigo.geneontology.org/amigo/term/GO:0006970	102603518 102589078 102587639 102601494 102584371 102578969 102606436 102605425 102605762
Solanum tuberosum	Heat	Cluster5	1.15381e-09	9	497	22.0818	GO:0065003 Protein-containing complex assembly	https://amigo.geneontology.org/amigo/term/GO:0065003	102603518 102589078 102587639 102601494 102584371 102578969 102606436 102605425 102605762
Solanum tuberosum	Heat	Cluster5	3.16387e-09	9	565	19.4242	GO:0043933 Protein-containing complex organization	https://amigo.geneontology.org/amigo/term/GO:0043933	102603518 102589078 102587639 102601494 102584371 102578969 102606436 102605425 102605762
Solanum tuberosum	Heat	Cluster5	1.5883e-08	9	684	16.0448	GO:0022607 Cellular component assembly	https://amigo.geneontology.org/amigo/term/GO:0022607	102603518 102589078 102587639 102601494 102584371 102578969 102606436 102605425 102605762

## Sheet: Solanum_tuberosum_drought
Supplementary Table 6.2 List of Gene Ontology enriched terms in S. tuberosum clusters of GRN in response to drought
Organism	Stress	ClusterNo	Enrichment FDR	nGenes	Pathway Genes	Fold Enrichment	Pathway	URL	Genes
Solanum tuberosum	Drought	Cluster1	0.00151101	74	4153	1.55547	GO:0019538 Protein metabolic proc.	https://amigo.geneontology.org/amigo/term/GO:0019538	102592057 102595219 102606179 102606249 102582766 102598473 102602952 102591190 102603244 102582123 102588421 102589396 102589078 102588416 102577844 102588418 102585180 102583887 102603811 102600114 102601494 102604529 102598484 102602675 102594103 102605695 102588449 102580534 102583475 Sl20.1shsp 102606436 102605425 102605762 102602348 102578742 102578188 102594296 102591903 102592268 10258028…
Solanum tuberosum	Drought	Cluster1	1.33864e-06	71	3148	1.96886	GO:0006950 Response to stress	https://amigo.geneontology.org/amigo/term/GO:0006950	102592818 102595219 102592268 102606179 107057685 102597686 102602952 102593812 102591190 102603244 102589396 102589078 102588416 102588418 102583354 102600114 102601494 102604529 102594103 102585196 102577597 102588449 102583475 Sl20.1shsp 102606436 102605425 102605762 102578188 102578720 102581469 102581796 102600524 102584887 102591109 102606249 102584503 102577576 102592520 102578713 10258148…
Solanum tuberosum	Drought	Cluster1	0.0163135	69	4212	1.43005	GO:0010467 Gene expression	https://amigo.geneontology.org/amigo/term/GO:0010467	102592057 102597680 102592818 102595219 102606179 102606249 StUGE51 102577704 102602952 102593812 102591190 102603244 102588421 102589396 102589078 102588416 102577844 102588418 102597667 102585726 102593998 102590280 102601494 102588193 102585909 102604529 102594103 102583751 102605695 102603701 102581715 102591006 102588449 102587642 102586480 102583475 Sl20.1shsp 102606436 102605425 102605762 …
Solanum tuberosum	Drought	Cluster1	1.76879e-27	54	652	7.22998	GO:0009628 Response to abiotic stimulus	https://amigo.geneontology.org/amigo/term/GO:0009628	102592818 102592268 102606179 107057685 102597686 102602952 102593812 102591190 102603244 102589396 102589078 102588416 102602019 102583354 102593998 102601494 102605134 102604529 102594103 102577597 Sl20.1shsp 102606436 102605425 102605762 102578188 102581469 102581796 102600524 102584887 102591109 102606249 102584503 102593772 102582123 102601280 102591853 an34 102588193 102601370 102598345 102…
Solanum tuberosum	Drought	Cluster1	9.18861e-10	49	1436	2.97874	GO:0042221 Response to chemical	https://amigo.geneontology.org/amigo/term/GO:0042221	102606179 107057685 102597686 102602952 102591190 102589396 102589078 102588416 102603215 102600114 102601494 102604529 102594103 102597889 Sl20.1shsp 102606436 102605425 102605762 102578188 102578720 102596817 102600524 102584887 102591109 102584503 102577576 102578713 102581483 102598473 102593812 102582123 102601280 102596667 an34 102588193 102603110 102598345 102596408 102594575 102602565 102…
Solanum tuberosum	Drought	Cluster1	0.00297434	49	2513	1.70214	GO:0051179 Localization	https://amigo.geneontology.org/amigo/term/GO:0051179	102601122 102586317 102602512 102605214 102600114 102602905 102598369 102601737 102577652 102600090 102599551 102581483 102600215 102586259 102587285 102580981 102580640 102603215 102589043 102577501 102588485 102597647 102579662 an34 102597220 102603214 102588193 102587756 102591971 102582059 102593025 102595606 102581614 102589686 102579345 102594346 102598583
Solanum tuberosum	Drought	Cluster1	0.00597802	45	2325	1.68959	GO:0006810 Transport	https://amigo.geneontology.org/amigo/term/GO:0006810	102601122 102586317 102602512 102605214 102600114 102602905 102601737 102600090 102599551 102581483 102600215 102586259 102587285 102580981 102580640 102603215 102589043 102577501 102588485 102597647 102579662 an34 102597220 102603214 102587756 102591971 102582059 102577652 102593025 102595606 102581614 102589686 102579345 102594346 102598583
Solanum tuberosum	Drought	Cluster1	0.0106066	45	2404	1.63406	GO:0051234 Establishment of localization	https://amigo.geneontology.org/amigo/term/GO:0051234	102601122 102586317 102602512 102605214 102600114 102602905 102601737 102600090 102599551 102581483 102600215 102586259 102587285 102580981 102580640 102603215 102589043 102577501 102588485 102597647 102579662 an34 102597220 102603214 102587756 102591971 102582059 102577652 102593025 102595606 102581614 102589686 102579345 102594346 102598583
Solanum tuberosum	Drought	Cluster1	6.15091e-19	42	582	6.29966	GO:1901700 Response to oxygen-containing compound	https://amigo.geneontology.org/amigo/term/GO:1901700	102606179 107057685 102597686 102602952 102591190 102589396 102589078 102588416 102603215 102601494 102604529 102594103 102597889 Sl20.1shsp 102606436 102605425 102605762 102578188 102578720 102600524 102584887 102591109 102584503 102577576 102598473 102593812 102582123 102601280 102596667 an34 102588193 102598345 102594575 102602565 102583475 102598218
Solanum tuberosum	Drought	Cluster1	0.00018248	40	1643	2.12527	GO:0044281 Small molecule metabolic proc.	https://amigo.geneontology.org/amigo/term/GO:0044281	102603300 102604214 102577576 102579434 102593772 102589744 102595018 102605134 102597889 102580777 102602122 102582159 102581388 102593930 102581469 102589573 102600700 102581796 StUGE51 102594413 102592897 102589334 102606072 102581426 102594541
Solanum tuberosum	Drought	Cluster1	1.4243e-31	38	207	16.0252	GO:0009266 Response to temperature stimulus	https://amigo.geneontology.org/amigo/term/GO:0009266	102592818 102592268 102606179 107057685 102597686 102602952 102593812 102591190 102603244 102589396 102589078 102588416 102583354 102601494 102604529 102594103 102577597 Sl20.1shsp 102606436 102605425 102605762 102578188 102581469 102581796 102606249 102584503 102593772 102591853 an34 102601370 102594575 102583475 102586320
Solanum tuberosum	Drought	Cluster1	0.0353931	36	1957	1.60584	GO:0016043 Cellular component organization	https://amigo.geneontology.org/amigo/term/GO:0016043	102587420 102606179 102602952 102591190 102589396 102589078 102588416 102600114 102601494 102604529 102594103 102604841 Sl20.1shsp 102606436 102605425 102605762 102597990 102578188 102582080 102581469 102594296 102581796 102591109 102577704 102584503 102582278 102598011 102583751 102601287 102579345 102578319 102581731
Solanum tuberosum	Drought	Cluster1	0.00137478	34	1447	2.05117	GO:0009056 Catabolic proc.	https://amigo.geneontology.org/amigo/term/GO:0009056	102597680 102582766 102579434 102588687 102591938 102577844 102585180 102588806 102595018 102600114 102605134 102602675 102597889 102580777 102591006 102582159 102586480 102581388 102578720 102600700 102584887 102582123 102602122 102581426
Solanum tuberosum	Drought	Cluster1	1.40464e-32	32	113	24.7208	GO:0009408 Response to heat	https://amigo.geneontology.org/amigo/term/GO:0009408	102592818 102592268 102606179 102602952 102593812 102591190 102603244 102589396 102589078 102588416 102583354 102601494 102604529 102594103 102577597 Sl20.1shsp 102606436 102605425 102605762 102578188 102606249 102584503 102593772 102591853 an34 102601370 102594575 102583475
Solanum tuberosum	Drought	Cluster1	1.58947e-14	30	383	6.83775	GO:0051604 Protein maturation	https://amigo.geneontology.org/amigo/term/GO:0051604	102592057 102595219 102606179 102606249 102602952 102591190 102603244 102589396 102589078 102588416 102577844 102588418 102601494 102604529 102594103 102605695 102588449 102583475 Sl20.1shsp 102606436 102605425 102605762 102578742 102578188 102592268
Solanum tuberosum	Drought	Cluster1	0.0001135	30	1031	2.54012	GO:0019752 Carboxylic acid metabolic proc.	https://amigo.geneontology.org/amigo/term/GO:0019752	102603300 102577576 102579434 102593772 102589744 102595018 102605134 102580777 102602122 102581388 102593930 102589573 102600700 102594413 102606072 102581426 102594541
Solanum tuberosum	Drought	Cluster1	0.000140383	30	1048	2.49891	GO:0043436 Oxoacid metabolic proc.	https://amigo.geneontology.org/amigo/term/GO:0043436	102603300 102577576 102579434 102593772 102589744 102595018 102605134 102580777 102602122 102581388 102593930 102589573 102600700 102594413 102606072 102581426 102594541
Solanum tuberosum	Drought	Cluster1	0.000140383	30	1049	2.49653	GO:0006082 Organic acid metabolic proc.	https://amigo.geneontology.org/amigo/term/GO:0006082	102603300 102577576 102579434 102593772 102589744 102595018 102605134 102580777 102602122 102581388 102593930 102589573 102600700 102594413 102606072 102581426 102594541
Solanum tuberosum	Drought	Cluster1	0.0021977	30	1251	2.09341	GO:0006629 Lipid metabolic proc.	https://amigo.geneontology.org/amigo/term/GO:0006629	102580665 102594160 102579434 102582278 102588687 102580306 102596165 102605134 102587898 102585986 102593084 102593930 102581469 102589573 102581796 102589273 102588952 102591654 102604741 102606072 102581426
Solanum tuberosum	Drought	Cluster1	6.99448e-18	29	262	9.66246	GO:0006457 Protein folding	https://amigo.geneontology.org/amigo/term/GO:0006457	102592057 102595219 102606179 102606249 102602952 102591190 102603244 102589396 102589078 102588416 102588418 102601494 102604529 102594103 102605695 102588449 102583475 Sl20.1shsp 102606436 102605425 102605762 102578742 102578188 102592268
Solanum tuberosum	Drought	Cluster2	0.017161	56	4153	1.54755	GO:0019538 Protein metabolic proc.	https://amigo.geneontology.org/amigo/term/GO:0019538	102593418 102584425 102586020 102594907 102599316 102604658 102606313 102580324 102604642 102588014 102583140 102597175 102589852 102581487 102601442 102596448 102584351 102598860 102586643 102603030 102598868 102579814 102579245 102585126 102599670 102580715 102599280 102602951 102599854 102587497 102595782 102602007 102604251 102591381 102596287 102577925 102580545 102583298 102597594 102580786
Solanum tuberosum	Drought	Cluster2	0.000203623	41	2129	2.21018	GO:0006793 Phosphorus metabolic proc.	https://amigo.geneontology.org/amigo/term/GO:0006793	102598888 102584948 102603161 102586020 102590424 102596105 102598120 102597674 102584052 102594907 102588545 102599316 102604642 102588014 102589852 102598860 102579814 102585007 102599670 102599280 102602951 102587497 102595782 102591381 102596287 102580545 102583298 102597594 102605445
Solanum tuberosum	Drought	Cluster2	0.000203623	41	2127	2.21226	GO:0006796 Phosphate-containing compound metabolic proc.	https://amigo.geneontology.org/amigo/term/GO:0006796	102598888 102584948 102603161 102586020 102590424 102596105 102598120 102597674 102584052 102594907 102588545 102599316 102604642 102588014 102589852 102598860 102579814 102585007 102599670 102599280 102602951 102587497 102595782 102591381 102596287 102580545 102583298 102597594 102605445
Solanum tuberosum	Drought	Cluster2	0.00286926	41	2460	1.91279	GO:0036211 Protein modification proc.	https://amigo.geneontology.org/amigo/term/GO:0036211	102586020 102594907 102599316 102604658 102580324 102604642 102588014 102583140 102589852 102581487 102601442 102584351 102598860 102586643 102579814 102579245 102599670 102599280 102602951 102587497 102595782 102602007 102591381 102596287 102577925 102580545 102583298 102597594 102580786
Solanum tuberosum	Drought	Cluster2	0.0153403	41	2739	1.71795	GO:0043412 Macromolecule modification	https://amigo.geneontology.org/amigo/term/GO:0043412	102586020 102594907 102599316 102604658 102580324 102604642 102588014 102583140 102589852 102581487 102601442 102584351 102598860 102586643 102579814 102579245 102599670 102599280 102602951 102587497 102595782 102602007 102591381 102596287 102577925 102580545 102583298 102597594 102580786
Solanum tuberosum	Drought	Cluster2	0.000380071	31	1436	2.47757	GO:0042221 Response to chemical	https://amigo.geneontology.org/amigo/term/GO:0042221	102604642 102606337 102604114 102585126 102580526 102594297 102600864 102600202 102603330 102600534 102599665 102587812 107061484 102593208 102598860 102602789 102591746 102599854 102584649 102585491 102577925 102600011 102589449 102597594
Solanum tuberosum	Drought	Cluster2	0.00290616	29	1500	2.21884	GO:0016310 Phosphorylation	https://amigo.geneontology.org/amigo/term/GO:0016310	102586020 102594907 102599316 102604642 102588014 102589852 102579814 102599670 102599280 102602951 102587497 102595782 102591381 102596287 102580545 102597674 102583298 102597594 102605445
Solanum tuberosum	Drought	Cluster2	0.00329048	24	1139	2.41828	GO:0007165 Signal transduction	https://amigo.geneontology.org/amigo/term/GO:0007165	102604642 102604114 102585126 102591381 102580526 102594907 102594297 102599665 102589852 102587812 102593208 102584351 102578267 102579814 102593525 102577925 102589449 102594838
Solanum tuberosum	Drought	Cluster2	0.00359823	24	1150	2.39515	GO:0023052 Signaling	https://amigo.geneontology.org/amigo/term/GO:0023052	102604642 102604114 102585126 102591381 102580526 102594907 102594297 102599665 102589852 102587812 102593208 102584351 102578267 102579814 102593525 102577925 102589449 102594838
Solanum tuberosum	Drought	Cluster2	0.00378695	24	1158	2.3786	GO:0007154 Cell communication	https://amigo.geneontology.org/amigo/term/GO:0007154	102604642 102604114 102585126 102591381 102580526 102594907 102594297 102599665 102589852 102587812 102593208 102584351 102578267 102579814 102593525 102577925 102589449 102594838
Solanum tuberosum	Drought	Cluster2	0.017161	24	1322	2.08353	GO:0006468 Protein phosphorylation	https://amigo.geneontology.org/amigo/term/GO:0006468	102586020 102594907 102599316 102604642 102588014 102589852 102579814 102599670 102599280 102602951 102587497 102595782 102591381 102596287 102580545 102583298 102597594
Solanum tuberosum	Drought	Cluster2	0.000203623	23	842	3.13498	GO:0009719 Response to endogenous stimulus	https://amigo.geneontology.org/amigo/term/GO:0009719	102604642 102604114 102585126 102580526 102594297 102600864 102600202 102603330 102600534 102599665 102587812 107061484 102593208 102602789 102591746 102584649 102585491 102577925
Solanum tuberosum	Drought	Cluster2	0.000203623	23	841	3.13871	GO:0009725 Response to hormone	https://amigo.geneontology.org/amigo/term/GO:0009725	102604642 102604114 102585126 102580526 102594297 102600864 102600202 102603330 102600534 102599665 102587812 107061484 102593208 102602789 102591746 102584649 102585491 102577925
Solanum tuberosum	Drought	Cluster2	0.0045384	21	957	2.51841	GO:0005975 Carbohydrate metabolic proc.	https://amigo.geneontology.org/amigo/term/GO:0005975	102599864 102586643 102590117 102590424 102597674 102606161 102584095 102579818 102593344 102606318 102598232 102591521 102598997 102603120 102578838 102590126 102605498
Solanum tuberosum	Drought	Cluster2	0.00156761	18	652	3.16843	GO:0009628 Response to abiotic stimulus	https://amigo.geneontology.org/amigo/term/GO:0009628	102580711 102606321 102590384 102583639 102583646 102601797 102593468 102598860 102590621 102593525 102602789 102577925 102600011 102597594 102601310 102597251
Solanum tuberosum	Drought	Cluster2	0.000203623	13	278	5.36683	GO:0015979 Photosynthesis	https://amigo.geneontology.org/amigo/term/GO:0015979	102580711 102593418 102606321 102590384 102584293 102590010 102583646 102601797 102603293 102600334 102593344 102590621 102594293
Solanum tuberosum	Drought	Cluster2	0.000203623	13	283	5.27201	GO:0009314 Response to radiation	https://amigo.geneontology.org/amigo/term/GO:0009314	102580711 102606321 102590384 102583639 102583646 102601797 102590621 102593525 102577925 102600011 102601310 102597251
Solanum tuberosum	Drought	Cluster2	0.000203623	13	270	5.52585	GO:0009416 Response to light stimulus	https://amigo.geneontology.org/amigo/term/GO:0009416	102580711 102606321 102590384 102583639 102583646 102601797 102590621 102593525 102577925 102600011 102601310 102597251
Solanum tuberosum	Drought	Cluster2	0.0177389	13	521	2.86368	GO:0006091 Generation of precursor metabolites and energy	https://amigo.geneontology.org/amigo/term/GO:0006091	102580711 102593418 102606321 102590384 102584293 102590010 102597674 102583646 102601797 102593344 102590621 102590117
Solanum tuberosum	Drought	Cluster2	0.0245618	13	551	2.70777	GO:1901135 Carbohydrate derivative metabolic proc.	https://amigo.geneontology.org/amigo/term/GO:1901135	102590424 102596105 102597674 102584052 102584095 102598888 102586643 102578822 102578765 102605498
Solanum tuberosum	Drought	Cluster3	0.028287	13	1322	2.74083	GO:0006468 Protein phosphorylation	https://amigo.geneontology.org/amigo/term/GO:0006468	102599591 102600855 102602926 102584147 102587960 102585300 102597940 102591832 102585756 102581512 102595845
Solanum tuberosum	Drought	Cluster3	0.0169291	12	1051	3.18236	GO:0032502 Developmental proc.	https://amigo.geneontology.org/amigo/term/GO:0032502	102597616 102596090 102584259 102578469 102589508 102603115 102577708 102587061 102599591
Solanum tuberosum	Drought	Cluster3	9.8222e-05	11	391	7.84127	GO:0071554 Cell wall organization or biogenesis	https://amigo.geneontology.org/amigo/term/GO:0071554	102600999 102577812 102605205 102600020 102579248 102597681 102577708 102595303 102592757
Solanum tuberosum	Drought	Cluster3	0.00129588	8	296	7.53301	GO:0071555 Cell wall organization	https://amigo.geneontology.org/amigo/term/GO:0071555	102600020 102579248 102597681 102577812 102577708 102592757
Solanum tuberosum	Drought	Cluster3	0.00184699	8	319	6.98988	GO:0045229 External encapsulating structure organization	https://amigo.geneontology.org/amigo/term/GO:0045229	102600020 102579248 102597681 102577812 102577708 102592757
Solanum tuberosum	Drought	Cluster3	0.0312308	7	451	4.32605	GO:0007049 Cell cycle	https://amigo.geneontology.org/amigo/term/GO:0007049	102589508 102587049 102577812 102583611 102596741 102602572
Solanum tuberosum	Drought	Cluster3	0.00775052	6	206	8.1181	GO:0030154 Cell differentiation	https://amigo.geneontology.org/amigo/term/GO:0030154	102597616 102596090 102584259 102578469 102599591
Solanum tuberosum	Drought	Cluster3	0.00834965	6	214	7.81462	GO:0048869 Cellular developmental proc.	https://amigo.geneontology.org/amigo/term/GO:0048869	102597616 102596090 102584259 102578469 102599591
Solanum tuberosum	Drought	Cluster3	0.00929191	5	141	9.88374	GO:0071669 Plant-type cell wall organization or biogenesis	https://amigo.geneontology.org/amigo/term/GO:0071669	102600999 102577812 102600020 102597681 102577708
Solanum tuberosum	Drought	Cluster3	0.000234175	4	21	53.0898	GO:0006270 Dna replication initiation	https://amigo.geneontology.org/amigo/term/GO:0006270	102589508 102583611 102602572 102596741
Solanum tuberosum	Drought	Cluster3	0.016903	4	95	11.7356	GO:0006261 Dna-templated dna replication	https://amigo.geneontology.org/amigo/term/GO:0006261	102589508 102583611 102602572 102596741
Solanum tuberosum	Drought	Cluster3	0.0252123	4	114	9.7797	GO:0044036 Cell wall macromolecule metabolic proc.	https://amigo.geneontology.org/amigo/term/GO:0044036	102605205 102600020 102595303 102592757
Solanum tuberosum	Drought	Cluster3	0.000917695	3	10	83.6164	GO:0000727 Double-strand break repair via break-induced replication	https://amigo.geneontology.org/amigo/term/GO:0000727	102589508 102602572 102596741
Solanum tuberosum	Drought	Cluster3	0.0012552	3	12	69.6804	GO:0033260 Nuclear dna replication	https://amigo.geneontology.org/amigo/term/GO:0033260	102589508 102583611 102596741
Solanum tuberosum	Drought	Cluster3	0.016903	3	39	21.4401	GO:0044786 Cell cycle dna replication	https://amigo.geneontology.org/amigo/term/GO:0044786	102589508 102583611 102596741
Solanum tuberosum	Drought	Cluster3	0.0185257	3	44	19.0037	GO:0032392 Dna geometric change	https://amigo.geneontology.org/amigo/term/GO:0032392	102589508 102596741 102602572
Solanum tuberosum	Drought	Cluster3	0.0185257	3	44	19.0037	GO:0032508 Dna duplex unwinding	https://amigo.geneontology.org/amigo/term/GO:0032508	102589508 102596741 102602572
Solanum tuberosum	Drought	Cluster3	0.0312308	3	57	14.6695	GO:0071103 Dna conformation change	https://amigo.geneontology.org/amigo/term/GO:0071103	102589508 102596741 102602572
Solanum tuberosum	Drought	Cluster3	0.016903	2	8	69.6804	GO:1902969 Mitotic dna replication	https://amigo.geneontology.org/amigo/term/GO:1902969	102589508 102596741
Solanum tuberosum	Drought	Cluster3	0.028287	2	13	42.8802	GO:0006268 Dna unwinding involved in dna replication	https://amigo.geneontology.org/amigo/term/GO:0006268	102589508 102596741
Solanum tuberosum	Drought	Cluster4	1.97803e-07	20	4159	3.99247	GO:0006139 Nucleobase-containing compound metabolic proc.	https://amigo.geneontology.org/amigo/term/GO:0006139	102597029 102596484 102584110 102584069 102600754 102582606 102591828 102579619 102606174 102590170 102585456 102577461 102585496 102581277
Solanum tuberosum	Drought	Cluster4	1.32071e-08	19	3070	5.13826	GO:0032774 Rna biosynthetic proc.	https://amigo.geneontology.org/amigo/term/GO:0032774	102597029 102596484 102584110 102584069 102600754 102582606 102591828 102579619 102606174 102590170 102585456 102577461 102581277
Solanum tuberosum	Drought	Cluster4	1.45104e-08	19	3102	5.08525	GO:0141187 Nucleic acid biosynthetic proc.	https://amigo.geneontology.org/amigo/term/GO:0141187	102597029 102596484 102584110 102584069 102600754 102582606 102591828 102579619 102606174 102590170 102585456 102577461 102581277
Solanum tuberosum	Drought	Cluster4	2.88574e-08	19	3260	4.83879	GO:0016070 Rna metabolic proc.	https://amigo.geneontology.org/amigo/term/GO:0016070	102597029 102596484 102584110 102584069 102600754 102582606 102591828 102579619 102606174 102590170 102585456 102577461 102581277
Solanum tuberosum	Drought	Cluster4	3.39704e-08	19	3317	4.75564	GO:0034654 Nucleobase-containing compound biosynthetic proc.	https://amigo.geneontology.org/amigo/term/GO:0034654	102597029 102596484 102584110 102584069 102600754 102582606 102591828 102579619 102606174 102590170 102585456 102577461 102581277
Solanum tuberosum	Drought	Cluster4	1.97803e-07	19	3713	4.24844	GO:0090304 Nucleic acid metabolic proc.	https://amigo.geneontology.org/amigo/term/GO:0090304	102597029 102596484 102584110 102584069 102600754 102582606 102591828 102579619 102606174 102590170 102585456 102577461 102581277
Solanum tuberosum	Drought	Cluster4	1.40294e-06	19	4212	3.74512	GO:0010467 Gene expression	https://amigo.geneontology.org/amigo/term/GO:0010467	102597029 102596484 102584110 102584069 102600754 102582606 102591828 102579619 102606174 102590170 102585456 102577461 102581277
Solanum tuberosum	Drought	Cluster4	1.74573e-09	18	2134	7.00291	GO:0006355 Reg. of dna-templated transcription	https://amigo.geneontology.org/amigo/term/GO:0006355	102597029 102596484 102584110 102584069 102600754 102582606 102591828 102579619 102606174 102590170 102585456 102577461 102581277
Solanum tuberosum	Drought	Cluster4	1.74573e-09	18	2134	7.00291	GO:2001141 Reg. of rna biosynthetic proc.	https://amigo.geneontology.org/amigo/term/GO:2001141	102597029 102596484 102584110 102584069 102600754 102582606 102591828 102579619 102606174 102590170 102585456 102577461 102581277
Solanum tuberosum	Drought	Cluster4	1.74573e-09	18	2187	6.8332	GO:0051252 Reg. of rna metabolic proc.	https://amigo.geneontology.org/amigo/term/GO:0051252	102597029 102596484 102584110 102584069 102600754 102582606 102591828 102579619 102606174 102590170 102585456 102577461 102581277
Solanum tuberosum	Drought	Cluster4	2.14923e-09	18	2254	6.63009	GO:0019219 Reg. of nucleobase-containing compound metabolic proc.	https://amigo.geneontology.org/amigo/term/GO:0019219	102597029 102596484 102584110 102584069 102600754 102582606 102591828 102579619 102606174 102590170 102585456 102577461 102581277
Solanum tuberosum	Drought	Cluster4	2.15066e-09	18	2285	6.54014	GO:0006351 Dna-templated transcription	https://amigo.geneontology.org/amigo/term/GO:0006351	102597029 102596484 102584110 102584069 102600754 102582606 102591828 102579619 102606174 102590170 102585456 102577461 102581277
Solanum tuberosum	Drought	Cluster4	5.62099e-09	18	2476	6.03563	GO:0010468 Reg. of gene expression	https://amigo.geneontology.org/amigo/term/GO:0010468	102597029 102596484 102584110 102584069 102600754 102582606 102591828 102579619 102606174 102590170 102585456 102577461 102581277
Solanum tuberosum	Drought	Cluster4	5.62099e-09	18	2489	6.0041	GO:0010556 Reg. of macromolecule biosynthetic proc.	https://amigo.geneontology.org/amigo/term/GO:0010556	102597029 102596484 102584110 102584069 102600754 102582606 102591828 102579619 102606174 102590170 102585456 102577461 102581277
Solanum tuberosum	Drought	Cluster4	5.62099e-09	18	2503	5.97052	GO:0031326 Reg. of cellular biosynthetic proc.	https://amigo.geneontology.org/amigo/term/GO:0031326	102597029 102596484 102584110 102584069 102600754 102582606 102591828 102579619 102606174 102590170 102585456 102577461 102581277
Solanum tuberosum	Drought	Cluster4	1.07398e-08	18	2633	5.67574	GO:0031323 Reg. of cellular metabolic proc.	https://amigo.geneontology.org/amigo/term/GO:0031323	102597029 102596484 102584110 102584069 102600754 102582606 102591828 102579619 102606174 102590170 102585456 102577461 102581277
Solanum tuberosum	Drought	Cluster4	1.14346e-08	18	2659	5.62024	GO:0080090 Reg. of primary metabolic proc.	https://amigo.geneontology.org/amigo/term/GO:0080090	102597029 102596484 102584110 102584069 102600754 102582606 102591828 102579619 102606174 102590170 102585456 102577461 102581277
Solanum tuberosum	Drought	Cluster4	2.64912e-08	18	2845	5.2528	GO:0060255 Reg. of macromolecule metabolic proc.	https://amigo.geneontology.org/amigo/term/GO:0060255	102597029 102596484 102584110 102584069 102600754 102582606 102591828 102579619 102606174 102590170 102585456 102577461 102581277

## Sheet: Solanum_lycopersicum_heat
Supplementary Table 6.3 List of Gene Ontology enriched terms in S. lycopersicum clusters of GRN in response to heat
Organism	Stress	ClusterNo	Enrichment FDR	nGenes	Pathway Genes	Fold Enrichment	Pathway	URL	Genes
Solanum lycopersicum	Heat	Cluster1	0.000395836	31	1177	2.65145	GO:0044281 Small molecule metabolic proc.	https://amigo.geneontology.org/amigo/term/GO:0044281	SOLYC01G094790.3.1 SOLYC02G020940.3.1 SOLYC02G080810.3.1 SOLYC03G121070.3.1 SOLYC04G009030.3.1 SOLYC04G071940.3.1 SOLYC05G050980.3.1 SOLYC06G081980.1.1 SOLYC07G053270.3.1 SOLYC08G007790.3.1 SOLYC09G011810.3.1 SOLYC10G080970.2.1 SOLYC12G099930.2.1 SOLYC01G067890.3.1 SOLYC02G067180.3.1 SOLYC02G088460.3.1 SOLYC03G111120.3.1 SOLYC04G080850.3.1 SOLYC05G056300.3.1 SOLYC06G065990.1.1 SOLYC07G045540.3.1 …
Solanum lycopersicum	Heat	Cluster1	0.0100982	21	849	2.49006	GO:0005975 Carbohydrate metabolic proc.	https://amigo.geneontology.org/amigo/term/GO:0005975	SOLYC01G104950.3.1 SOLYC02G020940.3.1 SOLYC03G121070.3.1 SOLYC04G009030.3.1 SOLYC07G062140.3.1 SOLYC09G011810.3.1 SOLYC12G056580.2.1 SOLYC01G079790.3.1 SOLYC02G091920.3.1 SOLYC03G007290.3.1 SOLYC03G111120.3.1 SOLYC04G008210.2.1 SOLYC07G005090.3.1 SOLYC07G042830.3.1 SOLYC07G045540.3.1 SOLYC07G056140.3.1 SOLYC07G066610.3.1 SOLYC08G077530.3.1 SOLYC10G005400.3.1 SOLYC11G042460.2.1 SOLYC12G055840.2.1
Solanum lycopersicum	Heat	Cluster1	0.0160336	19	786	2.43349	GO:0006629 Lipid metabolic proc.	https://amigo.geneontology.org/amigo/term/GO:0006629	SOLYC03G006550.3.1 SOLYC03G123570.3.1 SOLYC04G071940.3.1 SOLYC04G077860.3.1 SOLYC07G056570.1.1 SOLYC08G007790.3.1 SOLYC08G063090.2.1 SOLYC01G067890.3.1 SOLYC02G070050.3.1 SOLYC02G077430.3.1 SOLYC03G058430.2.1 SOLYC06G071280.3.1 SOLYC07G056250.3.1 SOLYC08G082280.3.1 SOLYC10G011810.3.1 SOLYC10G052470.1.1 SOLYC11G042460.2.1 SOLYC12G006930.2.1 SOLYC12G040790.2.1
Solanum lycopersicum	Heat	Cluster1	0.000953193	16	412	3.9095	GO:0006091 Generation of precursor metabolites and energy	https://amigo.geneontology.org/amigo/term/GO:0006091	SOLYC03G121070.3.1 SOLYC04G081320.3.1 SOLYC12G009200.2.1 SOLYC01G079790.3.1 SOLYC01G103920.3.1 SOLYC02G065400.3.1 SOLYC03G005775.1.1 SOLYC07G032640.2.1 SOLYC07G054820.3.1 SOLYC07G056140.3.1 SOLYC07G066610.3.1 SOLYC09G008270.3.1 SOLYC09G011810.3.1 SOLYC10G044520.2.1 SOLYC12G009600.2.1 SOLYC12G021280.2.1
Solanum lycopersicum	Heat	Cluster1	8.94028e-06	15	228	6.623	GO:0015979 Photosynthesis	https://amigo.geneontology.org/amigo/term/GO:0015979	SOLYC04G081320.3.1 SOLYC12G009200.2.1 SOLYC02G065400.3.1 SOLYC02G069450.3.1 SOLYC03G005775.1.1 SOLYC06G060340.3.1 SOLYC07G032640.2.1 SOLYC07G054820.3.1 SOLYC09G011810.3.1 SOLYC10G006530.3.1 SOLYC10G006900.3.1 SOLYC10G054420.2.1 SOLYC12G009600.2.1 SOLYC12G021280.2.1 SOLYC12G094720.2.1
Solanum lycopersicum	Heat	Cluster1	0.0100177	14	429	3.28525	GO:0044283 Small molecule biosynthetic proc.	https://amigo.geneontology.org/amigo/term/GO:0044283	SOLYC01G094790.3.1 SOLYC04G071940.3.1 SOLYC05G050980.3.1 SOLYC06G081980.1.1 SOLYC09G011810.3.1 SOLYC12G099930.2.1 SOLYC01G067890.3.1 SOLYC02G067180.3.1 SOLYC02G088460.3.1 SOLYC07G053270.3.1 SOLYC07G056570.1.1 SOLYC09G091565.1.1 SOLYC10G005400.3.1 SOLYC12G006930.2.1
Solanum lycopersicum	Heat	Cluster1	0.000953193	9	125	7.24821	GO:0019684 Photosynthesis light reaction	https://amigo.geneontology.org/amigo/term/GO:0019684	SOLYC04G081320.3.1 SOLYC12G009200.2.1 SOLYC02G065400.3.1 SOLYC03G005775.1.1 SOLYC07G032640.2.1 SOLYC07G054820.3.1 SOLYC09G011810.3.1 SOLYC12G009600.2.1 SOLYC12G021280.2.1
Solanum lycopersicum	Heat	Cluster1	0.0100177	9	184	4.92406	GO:0009416 Response to light stimulus	https://amigo.geneontology.org/amigo/term/GO:0009416	SOLYC01G111170.3.1 SOLYC02G083860.3.1 SOLYC12G009200.2.1 SOLYC12G089240.2.1 SOLYC03G110860.3.1 SOLYC05G007020.3.1 SOLYC06G060340.3.1 SOLYC06G069880.1.1 SOLYC12G021280.2.1
Solanum lycopersicum	Heat	Cluster1	0.0100177	9	189	4.79379	GO:0009314 Response to radiation	https://amigo.geneontology.org/amigo/term/GO:0009314	SOLYC01G111170.3.1 SOLYC02G083860.3.1 SOLYC12G009200.2.1 SOLYC12G089240.2.1 SOLYC03G110860.3.1 SOLYC05G007020.3.1 SOLYC06G060340.3.1 SOLYC06G069880.1.1 SOLYC12G021280.2.1
Solanum lycopersicum	Heat	Cluster1	0.0168545	8	178	4.52448	GO:0016051 Carbohydrate biosynthetic proc.	https://amigo.geneontology.org/amigo/term/GO:0016051	SOLYC07G062140.3.1 SOLYC09G011810.3.1 SOLYC12G056580.2.1 SOLYC01G079790.3.1 SOLYC03G007290.3.1 SOLYC07G042830.3.1 SOLYC07G056140.3.1 SOLYC10G005400.3.1
Solanum lycopersicum	Heat	Cluster1	0.0130334	6	87	6.94273	GO:0016114 Terpenoid biosynthetic proc.	https://amigo.geneontology.org/amigo/term/GO:0016114	SOLYC03G006550.3.1 SOLYC04G071940.3.1 SOLYC04G077860.3.1 SOLYC08G007790.3.1 SOLYC01G067890.3.1 SOLYC07G056570.1.1
Solanum lycopersicum	Heat	Cluster1	0.00818142	4	22	18.3036	GO:0018904 Ether metabolic proc.	https://amigo.geneontology.org/amigo/term/GO:0018904	SOLYC04G080850.3.1 SOLYC05G056300.3.1 SOLYC07G064940.3.1 SOLYC09G008295.1.1
Solanum lycopersicum	Heat	Cluster1	0.00818142	4	22	18.3036	GO:0006662 Glycerol ether metabolic proc.	https://amigo.geneontology.org/amigo/term/GO:0006662	SOLYC04G080850.3.1 SOLYC05G056300.3.1 SOLYC07G064940.3.1 SOLYC09G008295.1.1
Solanum lycopersicum	Heat	Cluster1	0.0130334	4	31	12.9896	GO:0009765 Photosynthesis light harvesting	https://amigo.geneontology.org/amigo/term/GO:0009765	SOLYC04G081320.3.1 SOLYC12G009200.2.1 SOLYC03G005775.1.1 SOLYC12G009600.2.1
Solanum lycopersicum	Heat	Cluster1	0.0157396	4	34	11.8435	GO:0006006 Glucose metabolic proc.	https://amigo.geneontology.org/amigo/term/GO:0006006	SOLYC02G020940.3.1 SOLYC04G009030.3.1 SOLYC09G011810.3.1 SOLYC07G045540.3.1
Solanum lycopersicum	Heat	Cluster1	0.0100177	3	10	30.2009	GO:0016106 Sesquiterpenoid biosynthetic proc.	https://amigo.geneontology.org/amigo/term/GO:0016106	SOLYC04G071940.3.1 SOLYC04G077860.3.1 SOLYC07G056570.1.1
Solanum lycopersicum	Heat	Cluster1	0.0130334	3	13	23.2314	GO:0010207 Photosystem ii assembly	https://amigo.geneontology.org/amigo/term/GO:0010207	SOLYC02G065400.3.1 SOLYC07G032640.2.1 SOLYC07G054820.3.1
Solanum lycopersicum	Heat	Cluster1	0.0130334	3	13	23.2314	GO:0006714 Sesquiterpenoid metabolic proc.	https://amigo.geneontology.org/amigo/term/GO:0006714	SOLYC04G071940.3.1 SOLYC04G077860.3.1 SOLYC07G056570.1.1
Solanum lycopersicum	Heat	Cluster1	0.0130334	3	13	23.2314	GO:0009813 Flavonoid biosynthetic proc.	https://amigo.geneontology.org/amigo/term/GO:0009813	SOLYC02G083860.3.1 SOLYC02G085020.3.1 SOLYC05G010320.3.1
Solanum lycopersicum	Heat	Cluster1	0.0154974	3	14	21.5721	GO:0009812 Flavonoid metabolic proc.	https://amigo.geneontology.org/amigo/term/GO:0009812	SOLYC02G083860.3.1 SOLYC02G085020.3.1 SOLYC05G010320.3.1
Solanum lycopersicum	Heat	Cluster2	2.84137e-14	52	4842	3.33104	GO:0009058 Biosynthetic proc.	https://amigo.geneontology.org/amigo/term/GO:0009058	SOLYC01G067830.3.1 SOLYC01G105140.3.1 SOLYC01G111170.3.1 SOLYC03G093880.3.1 SOLYC03G117630.1.1 SOLYC04G040190.1.1 SOLYC04G072160.3.1 SOLYC05G009350.3.1 SOLYC05G010420.2.1 SOLYC06G005490.3.1 SOLYC06G005990.3.1 SOLYC06G076020.3.1 SOLYC06G076510.3.1 SOLYC06G081980.1.1 SOLYC09G008280.2.1 SOLYC09G008670.3.1 SOLYC09G061450.1.1 SOLYC09G075950.1.1 SOLYC09G092690.3.1 SOLYC10G054870.2.1 SOLYC11G020040.2.1 …
Solanum lycopersicum	Heat	Cluster2	4.92558e-15	51	4391	3.60253	GO:0044249 Cellular biosynthetic proc.	https://amigo.geneontology.org/amigo/term/GO:0044249	SOLYC01G067830.3.1 SOLYC01G105140.3.1 SOLYC01G111170.3.1 SOLYC03G093880.3.1 SOLYC03G117630.1.1 SOLYC04G040190.1.1 SOLYC04G072160.3.1 SOLYC05G009350.3.1 SOLYC06G005490.3.1 SOLYC06G005990.3.1 SOLYC06G076020.3.1 SOLYC06G076510.3.1 SOLYC06G081980.1.1 SOLYC09G008280.2.1 SOLYC09G008670.3.1 SOLYC09G061450.1.1 SOLYC09G075950.1.1 SOLYC09G092690.3.1 SOLYC10G054870.2.1 SOLYC11G020040.2.1 SOLYC11G066100.2.1 …
Solanum lycopersicum	Heat	Cluster2	2.24854e-11	40	3477	3.56826	GO:0010467 Gene expression	https://amigo.geneontology.org/amigo/term/GO:0010467	SOLYC01G067830.3.1 SOLYC01G105140.3.1 SOLYC01G111170.3.1 SOLYC03G093880.3.1 SOLYC03G117630.1.1 SOLYC04G072160.3.1 SOLYC05G009350.3.1 SOLYC06G005990.3.1 SOLYC06G076020.3.1 SOLYC09G061450.1.1 SOLYC09G075950.1.1 SOLYC09G092690.3.1 SOLYC11G020040.2.1 SOLYC11G066100.2.1 SOLYC11G069700.2.1 SOLYC12G056780.2.1 SOLYC12G099110.2.1 SOLYC12G099270.2.1 SOLYC01G079610.3.1 SOLYC02G088345.1.1 SOLYC02G089790.3.1 …
Solanum lycopersicum	Heat	Cluster2	2.76806e-10	40	3781	3.28137	GO:0009059 Macromolecule biosynthetic proc.	https://amigo.geneontology.org/amigo/term/GO:0009059	SOLYC01G067830.3.1 SOLYC01G105140.3.1 SOLYC01G111170.3.1 SOLYC03G093880.3.1 SOLYC03G117630.1.1 SOLYC04G072160.3.1 SOLYC05G009350.3.1 SOLYC06G005990.3.1 SOLYC06G076020.3.1 SOLYC09G061450.1.1 SOLYC09G075950.1.1 SOLYC09G092690.3.1 SOLYC11G020040.2.1 SOLYC11G066100.2.1 SOLYC11G069700.2.1 SOLYC12G056780.2.1 SOLYC12G099110.2.1 SOLYC12G099270.2.1 SOLYC01G079610.3.1 SOLYC02G088345.1.1 SOLYC02G089790.3.1 …
Solanum lycopersicum	Heat	Cluster2	2.25645e-07	33	3422	2.99113	GO:0019538 Protein metabolic proc.	https://amigo.geneontology.org/amigo/term/GO:0019538	SOLYC01G111170.3.1 SOLYC02G076710.3.1 SOLYC02G083570.3.1 SOLYC03G115920.3.1 SOLYC03G117630.1.1 SOLYC04G072160.3.1 SOLYC06G076020.3.1 SOLYC09G061450.1.1 SOLYC09G075950.1.1 SOLYC09G092690.3.1 SOLYC11G020040.2.1 SOLYC11G066100.2.1 SOLYC11G069700.2.1 SOLYC12G056780.2.1 SOLYC12G089000.2.1 SOLYC12G099110.2.1 SOLYC12G099270.2.1 SOLYC01G079290.1.1 SOLYC01G079610.3.1 SOLYC03G007890.3.1 SOLYC03G110930.3.1 …
Solanum lycopersicum	Heat	Cluster2	3.94739e-12	15	287	16.211	GO:0051604 Protein maturation	https://amigo.geneontology.org/amigo/term/GO:0051604	SOLYC01G111170.3.1 SOLYC03G117630.1.1 SOLYC04G072160.3.1 SOLYC06G076020.3.1 SOLYC09G075950.1.1 SOLYC09G092690.3.1 SOLYC11G020040.2.1 SOLYC11G066100.2.1 SOLYC12G056780.2.1 SOLYC01G079610.3.1 SOLYC03G007890.3.1 SOLYC03G118040.3.1 SOLYC04G079750.3.1 SOLYC06G036290.3.1 SOLYC07G047790.3.1
Solanum lycopersicum	Heat	Cluster2	2.20416e-13	14	184	23.6	GO:0006457 Protein folding	https://amigo.geneontology.org/amigo/term/GO:0006457	SOLYC01G111170.3.1 SOLYC03G117630.1.1 SOLYC04G072160.3.1 SOLYC06G076020.3.1 SOLYC09G075950.1.1 SOLYC09G092690.3.1 SOLYC11G020040.2.1 SOLYC11G066100.2.1 SOLYC12G056780.2.1 SOLYC01G079610.3.1 SOLYC03G007890.3.1 SOLYC03G118040.3.1 SOLYC06G036290.3.1 SOLYC07G047790.3.1
Solanum lycopersicum	Heat	Cluster2	1.81228e-05	14	851	5.1027	GO:0044085 Cellular component biogenesis	https://amigo.geneontology.org/amigo/term/GO:0044085	SOLYC01G060130.3.1 SOLYC01G067830.3.1 SOLYC04G072160.3.1 SOLYC09G061450.1.1 SOLYC12G056780.2.1 SOLYC12G099270.2.1 SOLYC09G008670.3.1 SOLYC05G010470.3.1 SOLYC07G009350.3.1 SOLYC07G045370.3.1 SOLYC09G007440.3.1 SOLYC11G044860.2.1 SOLYC12G010020.2.1 SOLYC12G010025.1.1
Solanum lycopersicum	Heat	Cluster2	5.44671e-07	7	89	24.3955	GO:0009408 Response to heat	https://amigo.geneontology.org/amigo/term/GO:0009408	SOLYC03G117630.1.1 SOLYC06G076020.3.1 SOLYC09G075950.1.1 SOLYC11G020040.2.1 SOLYC11G066100.2.1 SOLYC01G104740.3.1 SOLYC03G082420.3.1
Solanum lycopersicum	Heat	Cluster2	2.0619e-05	7	156	13.9179	GO:0009266 Response to temperature stimulus	https://amigo.geneontology.org/amigo/term/GO:0009266	SOLYC03G117630.1.1 SOLYC06G076020.3.1 SOLYC09G075950.1.1 SOLYC11G020040.2.1 SOLYC11G066100.2.1 SOLYC01G104740.3.1 SOLYC03G082420.3.1
Solanum lycopersicum	Heat	Cluster2	6.45741e-08	6	33	56.3948	GO:0061077 Chaperone-mediated protein folding	https://amigo.geneontology.org/amigo/term/GO:0061077	SOLYC03G117630.1.1 SOLYC06G076020.3.1 SOLYC09G075950.1.1 SOLYC09G092690.3.1 SOLYC11G020040.2.1 SOLYC11G066100.2.1
Solanum lycopersicum	Heat	Cluster2	6.45741e-08	5	16	96.9285	GO:0034620 Cellular response to unfolded protein	https://amigo.geneontology.org/amigo/term/GO:0034620	SOLYC03G117630.1.1 SOLYC06G076020.3.1 SOLYC09G075950.1.1 SOLYC11G020040.2.1 SOLYC11G066100.2.1
Solanum lycopersicum	Heat	Cluster2	6.45741e-08	5	16	96.9285	GO:0035966 Response to topologically incorrect protein	https://amigo.geneontology.org/amigo/term/GO:0035966	SOLYC03G117630.1.1 SOLYC06G076020.3.1 SOLYC09G075950.1.1 SOLYC11G020040.2.1 SOLYC11G066100.2.1
Solanum lycopersicum	Heat	Cluster2	6.45741e-08	5	16	96.9285	GO:0035967 Cellular response to topologically incorrect protein	https://amigo.geneontology.org/amigo/term/GO:0035967	SOLYC03G117630.1.1 SOLYC06G076020.3.1 SOLYC09G075950.1.1 SOLYC11G020040.2.1 SOLYC11G066100.2.1
Solanum lycopersicum	Heat	Cluster2	6.45741e-08	5	16	96.9285	GO:0006986 Response to unfolded protein	https://amigo.geneontology.org/amigo/term/GO:0006986	SOLYC03G117630.1.1 SOLYC06G076020.3.1 SOLYC09G075950.1.1 SOLYC11G020040.2.1 SOLYC11G066100.2.1
Solanum lycopersicum	Heat	Cluster2	2.81127e-07	5	22	70.4934	GO:0042026 Protein refolding	https://amigo.geneontology.org/amigo/term/GO:0042026	SOLYC03G117630.1.1 SOLYC06G076020.3.1 SOLYC09G075950.1.1 SOLYC11G020040.2.1 SOLYC11G066100.2.1
Solanum lycopersicum	Heat	Cluster2	2.81127e-07	5	22	70.4934	GO:0051084 De novo post-translational protein folding	https://amigo.geneontology.org/amigo/term/GO:0051084	SOLYC03G117630.1.1 SOLYC06G076020.3.1 SOLYC09G075950.1.1 SOLYC11G020040.2.1 SOLYC11G066100.2.1
Solanum lycopersicum	Heat	Cluster2	2.81127e-07	5	22	70.4934	GO:0051085 Chaperone cofactor-dependent protein refolding	https://amigo.geneontology.org/amigo/term/GO:0051085	SOLYC03G117630.1.1 SOLYC06G076020.3.1 SOLYC09G075950.1.1 SOLYC11G020040.2.1 SOLYC11G066100.2.1
Solanum lycopersicum	Heat	Cluster2	6.34956e-06	5	41	37.8258	GO:0034605 Cellular response to heat	https://amigo.geneontology.org/amigo/term/GO:0034605	SOLYC03G117630.1.1 SOLYC06G076020.3.1 SOLYC09G075950.1.1 SOLYC11G020040.2.1 SOLYC11G066100.2.1
Solanum lycopersicum	Heat	Cluster3	0.0146407	7	286	7.7309	GO:0009451 Rna modification	https://amigo.geneontology.org/amigo/term/GO:0009451	SOLYC03G006990.1.1 SOLYC06G066080.1.1 SOLYC07G005740.1.1 SOLYC08G014100.1.1 SOLYC09G007050.1.1 SOLYC09G090440.1.1 SOLYC04G005770.2.1
Solanum lycopersicum	Heat	Cluster4	0.00823225	12	1177	3.44135	GO:0044281 Small molecule metabolic proc.	https://amigo.geneontology.org/amigo/term/GO:0044281	SOLYC03G063560.3.1 SOLYC04G049360.3.1 SOLYC05G053810.3.1 SOLYC06G083230.3.1 SOLYC08G076140.3.1 SOLYC05G013380.3.1 SOLYC06G007165.1.1 SOLYC07G065900.3.1 SOLYC09G065640.3.1 SOLYC10G083970.1.1 SOLYC11G065830.2.1 SOLYC11G073130.2.1
Solanum lycopersicum	Heat	Cluster4	0.00287598	9	476	6.38204	GO:0070887 Cellular response to chemical stimulus	https://amigo.geneontology.org/amigo/term/GO:0070887	SOLYC04G007690.3.1 SOLYC05G053810.3.1 SOLYC08G066420.1.1 SOLYC11G011260.1.1 SOLYC03G059180.3.1 SOLYC04G005120.3.1 SOLYC07G016180.3.1 SOLYC09G065640.3.1 SOLYC09G065900.3.1
Solanum lycopersicum	Heat	Cluster4	0.00823225	5	182	9.27306	GO:0019725 Cellular homeostasis	https://amigo.geneontology.org/amigo/term/GO:0019725	SOLYC03G063560.3.1 SOLYC06G071100.3.1 SOLYC09G065900.3.1 SOLYC01G100650.3.1 SOLYC11G065830.2.1
Solanum lycopersicum	Heat	Cluster4	0.00823225	5	184	9.17226	GO:0009416 Response to light stimulus	https://amigo.geneontology.org/amigo/term/GO:0009416	SOLYC02G072140.1.1 SOLYC03G059180.3.1 SOLYC04G005120.3.1 SOLYC05G007480.1.1 SOLYC07G043130.3.1
Solanum lycopersicum	Heat	Cluster4	0.00823225	5	189	8.92961	GO:0009314 Response to radiation	https://amigo.geneontology.org/amigo/term/GO:0009314	SOLYC02G072140.1.1 SOLYC03G059180.3.1 SOLYC04G005120.3.1 SOLYC05G007480.1.1 SOLYC07G043130.3.1
Solanum lycopersicum	Heat	Cluster4	0.00287598	4	46	29.3512	GO:0009606 Tropism	https://amigo.geneontology.org/amigo/term/GO:0009606	SOLYC02G072140.1.1 SOLYC04G005120.3.1 SOLYC05G007480.1.1 SOLYC07G043130.3.1
Solanum lycopersicum	Heat	Cluster4	0.004476	4	69	19.5675	GO:0043648 Dicarboxylic acid metabolic proc.	https://amigo.geneontology.org/amigo/term/GO:0043648	SOLYC03G063560.3.1 SOLYC05G053810.3.1 SOLYC04G049360.3.1 SOLYC11G065830.2.1
Solanum lycopersicum	Heat	Cluster4	0.00823225	4	106	12.7373	GO:0009966 Reg. of signal transduction	https://amigo.geneontology.org/amigo/term/GO:0009966	SOLYC04G007690.3.1 SOLYC11G011260.1.1 SOLYC04G005120.3.1 SOLYC09G065640.3.1
Solanum lycopersicum	Heat	Cluster4	0.00823225	4	106	12.7373	GO:0010646 Reg. of cell communication	https://amigo.geneontology.org/amigo/term/GO:0010646	SOLYC04G007690.3.1 SOLYC11G011260.1.1 SOLYC04G005120.3.1 SOLYC09G065640.3.1
Solanum lycopersicum	Heat	Cluster4	0.00823225	4	106	12.7373	GO:0023051 Reg. of signaling	https://amigo.geneontology.org/amigo/term/GO:0023051	SOLYC04G007690.3.1 SOLYC11G011260.1.1 SOLYC04G005120.3.1 SOLYC09G065640.3.1
Solanum lycopersicum	Heat	Cluster4	0.00287598	3	17	59.5657	GO:0046653 Tetrahydrofolate metabolic proc.	https://amigo.geneontology.org/amigo/term/GO:0046653	SOLYC05G053810.3.1 SOLYC04G049360.3.1 SOLYC06G083230.3.1
Solanum lycopersicum	Heat	Cluster4	0.004476	3	23	44.0269	GO:0006541 Glutamine metabolic proc.	https://amigo.geneontology.org/amigo/term/GO:0006541	SOLYC03G063560.3.1 SOLYC04G049360.3.1 SOLYC11G065830.2.1
Solanum lycopersicum	Heat	Cluster4	0.004476	3	24	42.1924	GO:0006760 Folic acid-containing compound metabolic proc.	https://amigo.geneontology.org/amigo/term/GO:0006760	SOLYC05G053810.3.1 SOLYC04G049360.3.1 SOLYC06G083230.3.1
Solanum lycopersicum	Heat	Cluster4	0.004476	3	26	38.9468	GO:0042558 Pteridine-containing compound metabolic proc.	https://amigo.geneontology.org/amigo/term/GO:0042558	SOLYC05G053810.3.1 SOLYC06G083230.3.1 SOLYC04G049360.3.1
Solanum lycopersicum	Heat	Cluster4	0.00952394	3	46	22.0134	GO:0048585 Neg. reg. of response to stimulus	https://amigo.geneontology.org/amigo/term/GO:0048585	SOLYC11G011260.1.1 SOLYC04G005120.3.1 SOLYC09G065640.3.1
Solanum lycopersicum	Heat	Cluster4	0.004476	2	5	135.016	GO:0019740 Nitrogen utilization	https://amigo.geneontology.org/amigo/term/GO:0019740	SOLYC03G063560.3.1 SOLYC11G065830.2.1
Solanum lycopersicum	Heat	Cluster4	0.004476	2	5	135.016	GO:0141067 Intracellular nitrogen homeostasis	https://amigo.geneontology.org/amigo/term/GO:0141067	SOLYC03G063560.3.1 SOLYC11G065830.2.1
Solanum lycopersicum	Heat	Cluster4	0.004476	2	5	135.016	GO:0009638 Phototropism	https://amigo.geneontology.org/amigo/term/GO:0009638	SOLYC05G007480.1.1 SOLYC07G043130.3.1
Solanum lycopersicum	Heat	Cluster4	0.00609183	2	6	112.513	GO:0046654 Tetrahydrofolate biosynthetic proc.	https://amigo.geneontology.org/amigo/term/GO:0046654	SOLYC04G049360.3.1 SOLYC06G083230.3.1
Solanum lycopersicum	Heat	Cluster4	0.0110608	2	11	61.3708	GO:0046655 Folic acid metabolic proc.	https://amigo.geneontology.org/amigo/term/GO:0046655	SOLYC05G053810.3.1 SOLYC04G049360.3.1
Solanum lycopersicum	Heat	Cluster5	0.00731873	3	55	34.1445	GO:0098869 Cellular oxidant detoxification	https://amigo.geneontology.org/amigo/term/GO:0098869	SOLYC03G096780.1.1 SOLYC04G073990.3.1 SOLYC09G007270.3.1
Solanum lycopersicum	Heat	Cluster5	0.00731873	3	60	31.2991	GO:0097237 Cellular response to toxic substance	https://amigo.geneontology.org/amigo/term/GO:0097237	SOLYC03G096780.1.1 SOLYC04G073990.3.1 SOLYC09G007270.3.1
Solanum lycopersicum	Heat	Cluster5	0.00731873	3	60	31.2991	GO:1990748 Cellular detoxification	https://amigo.geneontology.org/amigo/term/GO:1990748	SOLYC03G096780.1.1 SOLYC04G073990.3.1 SOLYC09G007270.3.1
Solanum lycopersicum	Heat	Cluster5	0.0118356	3	89	21.1005	GO:0009408 Response to heat	https://amigo.geneontology.org/amigo/term/GO:0009408	SOLYC02G093600.3.1 SOLYC04G073990.3.1 SOLYC11G071830.2.1
Solanum lycopersicum	Heat	Cluster5	0.0178125	3	110	17.0722	GO:0098754 Detoxification	https://amigo.geneontology.org/amigo/term/GO:0098754	SOLYC03G096780.1.1 SOLYC04G073990.3.1 SOLYC09G007270.3.1
Solanum lycopersicum	Heat	Cluster5	0.0178125	3	113	16.619	GO:0009636 Response to toxic substance	https://amigo.geneontology.org/amigo/term/GO:0009636	SOLYC03G096780.1.1 SOLYC04G073990.3.1 SOLYC09G007270.3.1
Solanum lycopersicum	Heat	Cluster5	0.0385584	3	156	12.0381	GO:0009266 Response to temperature stimulus	https://amigo.geneontology.org/amigo/term/GO:0009266	SOLYC02G093600.3.1 SOLYC04G073990.3.1 SOLYC11G071830.2.1
Solanum lycopersicum	Heat	Cluster5	0.00731873	2	10	125.196	GO:0006621 Protein retention in er lumen	https://amigo.geneontology.org/amigo/term/GO:0006621	SOLYC02G072120.3.1 SOLYC06G083270.3.1
Solanum lycopersicum	Heat	Cluster5	0.00731873	2	11	113.815	GO:0035437 Maintenance of protein localization in endoplasmic reticulum	https://amigo.geneontology.org/amigo/term/GO:0035437	SOLYC02G072120.3.1 SOLYC06G083270.3.1
Solanum lycopersicum	Heat	Cluster5	0.00863168	2	13	96.3049	GO:0072595 Maintenance of protein localization in organelle	https://amigo.geneontology.org/amigo/term/GO:0072595	SOLYC02G072120.3.1 SOLYC06G083270.3.1
Solanum lycopersicum	Heat	Cluster5	0.0112414	2	17	73.6449	GO:0032507 Maintenance of protein location in cell	https://amigo.geneontology.org/amigo/term/GO:0032507	SOLYC02G072120.3.1 SOLYC06G083270.3.1
Solanum lycopersicum	Heat	Cluster5	0.0112414	2	17	73.6449	GO:0045185 Maintenance of protein location	https://amigo.geneontology.org/amigo/term/GO:0045185	SOLYC02G072120.3.1 SOLYC06G083270.3.1
Solanum lycopersicum	Heat	Cluster5	0.034998	2	38	32.9464	GO:0051235 Maintenance of location	https://amigo.geneontology.org/amigo/term/GO:0051235	SOLYC02G072120.3.1 SOLYC06G083270.3.1
Solanum lycopersicum	Heat	Cluster7	0.0046668	7	3138	4.04218	GO:0050789 Reg. of biological proc.	https://amigo.geneontology.org/amigo/term/GO:0050789	101268143 101267295 101267548 101254974 101253257
Solanum lycopersicum	Heat	Cluster7	0.00596695	7	3328	3.81141	GO:0065007 Biological reg.	https://amigo.geneontology.org/amigo/term/GO:0065007	101268143 101267295 101267548 101254974 101253257
Solanum lycopersicum	Heat	Cluster7	0.00312173	6	1610	6.75299	GO:0006355 Reg. of dna-templated transcription	https://amigo.geneontology.org/amigo/term/GO:0006355	101268143 101267295 101267548 101254974 101253257
Solanum lycopersicum	Heat	Cluster7	0.00312173	6	1610	6.75299	GO:2001141 Reg. of rna biosynthetic proc.	https://amigo.geneontology.org/amigo/term/GO:2001141	101268143 101267295 101267548 101254974 101253257
Solanum lycopersicum	Heat	Cluster7	0.00312173	6	1652	6.5813	GO:0051252 Reg. of rna metabolic proc.	https://amigo.geneontology.org/amigo/term/GO:0051252	101268143 101267295 101267548 101254974 101253257
Solanum lycopersicum	Heat	Cluster7	0.00312173	6	1697	6.40679	GO:0019219 Reg. of nucleobase-containing compound metabolic proc.	https://amigo.geneontology.org/amigo/term/GO:0019219	101268143 101267295 101267548 101254974 101253257
Solanum lycopersicum	Heat	Cluster7	0.00312173	6	1842	5.90245	GO:0006351 Dna-templated transcription	https://amigo.geneontology.org/amigo/term/GO:0006351	101268143 101267295 101267548 101254974 101253257
Solanum lycopersicum	Heat	Cluster7	0.00312173	6	1913	5.68339	GO:0010468 Reg. of gene expression	https://amigo.geneontology.org/amigo/term/GO:0010468	101268143 101267295 101267548 101254974 101253257
Solanum lycopersicum	Heat	Cluster7	0.00312173	6	1924	5.65089	GO:0010556 Reg. of macromolecule biosynthetic proc.	https://amigo.geneontology.org/amigo/term/GO:0010556	101268143 101267295 101267548 101254974 101253257
Solanum lycopersicum	Heat	Cluster7	0.00312173	6	1941	5.6014	GO:0031326 Reg. of cellular biosynthetic proc.	https://amigo.geneontology.org/amigo/term/GO:0031326	101268143 101267295 101267548 101254974 101253257
Solanum lycopersicum	Heat	Cluster7	0.00312173	6	1944	5.59276	GO:0080090 Reg. of primary metabolic proc.	https://amigo.geneontology.org/amigo/term/GO:0080090	101268143 101267295 101267548 101254974 101253257
Solanum lycopersicum	Heat	Cluster7	0.00420304	6	2097	5.1847	GO:0031323 Reg. of cellular metabolic proc.	https://amigo.geneontology.org/amigo/term/GO:0031323	101268143 101267295 101267548 101254974 101253257
Solanum lycopersicum	Heat	Cluster7	0.00428989	6	2140	5.08052	GO:0060255 Reg. of macromolecule metabolic proc.	https://amigo.geneontology.org/amigo/term/GO:0060255	101268143 101267295 101267548 101254974 101253257
Solanum lycopersicum	Heat	Cluster7	0.00596695	6	2415	4.50199	GO:0032774 Rna biosynthetic proc.	https://amigo.geneontology.org/amigo/term/GO:0032774	101268143 101267295 101267548 101254974 101253257
Solanum lycopersicum	Heat	Cluster7	0.00596695	6	2436	4.46318	GO:0141187 Nucleic acid biosynthetic proc.	https://amigo.geneontology.org/amigo/term/GO:0141187	101268143 101267295 101267548 101254974 101253257
Solanum lycopersicum	Heat	Cluster7	0.00766225	6	2613	4.16086	GO:0034654 Nucleobase-containing compound biosynthetic proc.	https://amigo.geneontology.org/amigo/term/GO:0034654	101268143 101267295 101267548 101254974 101253257
Solanum lycopersicum	Heat	Cluster7	0.00920249	6	2736	3.9738	GO:0016070 Rna metabolic proc.	https://amigo.geneontology.org/amigo/term/GO:0016070	101268143 101267295 101267548 101254974 101253257
Solanum lycopersicum	Heat	Cluster7	0.00615922	1	3	604.018	GO:0051091 Pos. reg. of dna-binding transcription factor activity	https://amigo.geneontology.org/amigo/term/GO:0051091	101268143

## Sheet: Solanum_lycopersicum_drought
Supplementary Table 6.4 List of Gene Ontology enriched terms in S. lycopersicum clusters of GRN in response to drought
Organism	Stress	ClusterNo	Enrichment FDR	nGenes	Pathway Genes	Fold Enrichment	Pathway	URL	Genes
Solanum lycopersicum	Drought	Cluster1	0.0164332	14	1177	2.80494	GO:0044281 Small molecule metabolic proc.	https://amigo.geneontology.org/amigo/term/GO:0044281	SOLYC01G005000.3.1 SOLYC05G005180.3.1 SOLYC07G043310.3.1 SOLYC07G053270.3.1 SOLYC08G065220.3.1 SOLYC10G086730.2.1 SOLYC12G056530.2.1 SOLYC01G066700.3.1 SOLYC03G031860.3.1 SOLYC03G036470.2.1 SOLYC04G077120.3.1 SOLYC05G056170.3.1 SOLYC09G064430.3.1 SOLYC11G011050.2.1
Solanum lycopersicum	Drought	Cluster1	0.0105164	12	849	3.33308	GO:0005975 Carbohydrate metabolic proc.	https://amigo.geneontology.org/amigo/term/GO:0005975	SOLYC04G072920.3.1 SOLYC10G086730.2.1 SOLYC12G056530.2.1 SOLYC01G066700.3.1 SOLYC02G071593.1.1 SOLYC04G071340.3.1 SOLYC07G052690.3.1 SOLYC07G052695.1.1 SOLYC09G075360.3.1 SOLYC09G092130.3.1 SOLYC11G005985.1.1 SOLYC11G042940.2.1
Solanum lycopersicum	Drought	Cluster1	0.00206641	9	358	5.92831	GO:0006520 Amino acid metabolic proc.	https://amigo.geneontology.org/amigo/term/GO:0006520	SOLYC01G005000.3.1 SOLYC07G043310.3.1 SOLYC08G065220.3.1 SOLYC12G095850.2.1 SOLYC03G036470.2.1 SOLYC05G056170.3.1 SOLYC07G048080.3.1 SOLYC09G064430.3.1 SOLYC12G019095.1.1
Solanum lycopersicum	Drought	Cluster1	0.00553984	6	178	7.94882	GO:0016051 Carbohydrate biosynthetic proc.	https://amigo.geneontology.org/amigo/term/GO:0016051	SOLYC04G072920.3.1 SOLYC10G086730.2.1 SOLYC12G056530.2.1 SOLYC02G071593.1.1 SOLYC09G092130.3.1 SOLYC11G005985.1.1
Solanum lycopersicum	Drought	Cluster1	0.000103681	5	31	38.0347	GO:0046351 Disaccharide biosynthetic proc.	https://amigo.geneontology.org/amigo/term/GO:0046351	SOLYC04G072920.3.1 SOLYC10G086730.2.1 SOLYC12G056530.2.1 SOLYC02G071593.1.1 SOLYC09G092130.3.1
Solanum lycopersicum	Drought	Cluster1	0.000113076	5	36	32.7521	GO:0009312 Oligosaccharide biosynthetic proc.	https://amigo.geneontology.org/amigo/term/GO:0009312	SOLYC04G072920.3.1 SOLYC10G086730.2.1 SOLYC12G056530.2.1 SOLYC02G071593.1.1 SOLYC09G092130.3.1
Solanum lycopersicum	Drought	Cluster1	0.000364771	5	49	24.0628	GO:0005984 Disaccharide metabolic proc.	https://amigo.geneontology.org/amigo/term/GO:0005984	SOLYC04G072920.3.1 SOLYC10G086730.2.1 SOLYC12G056530.2.1 SOLYC02G071593.1.1 SOLYC09G092130.3.1
Solanum lycopersicum	Drought	Cluster1	0.000488994	5	55	21.4377	GO:0009311 Oligosaccharide metabolic proc.	https://amigo.geneontology.org/amigo/term/GO:0009311	SOLYC04G072920.3.1 SOLYC10G086730.2.1 SOLYC12G056530.2.1 SOLYC02G071593.1.1 SOLYC09G092130.3.1
Solanum lycopersicum	Drought	Cluster1	0.00328147	4	46	20.5057	GO:0170040 Proteinogenic amino acid catabolic proc.	https://amigo.geneontology.org/amigo/term/GO:0170040	SOLYC01G005000.3.1 SOLYC08G065220.3.1 SOLYC03G036470.2.1 SOLYC05G056170.3.1
Solanum lycopersicum	Drought	Cluster1	0.00340124	4	48	19.6513	GO:0170035 L-amino acid catabolic proc.	https://amigo.geneontology.org/amigo/term/GO:0170035	SOLYC01G005000.3.1 SOLYC08G065220.3.1 SOLYC03G036470.2.1 SOLYC05G056170.3.1
Solanum lycopersicum	Drought	Cluster1	0.00553984	4	57	16.5484	GO:1901606 Alpha-amino acid catabolic proc.	https://amigo.geneontology.org/amigo/term/GO:1901606	SOLYC01G005000.3.1 SOLYC08G065220.3.1 SOLYC03G036470.2.1 SOLYC05G056170.3.1
Solanum lycopersicum	Drought	Cluster1	0.00648466	4	64	14.7384	GO:0009063 Amino acid catabolic proc.	https://amigo.geneontology.org/amigo/term/GO:0009063	SOLYC01G005000.3.1 SOLYC08G065220.3.1 SOLYC03G036470.2.1 SOLYC05G056170.3.1
Solanum lycopersicum	Drought	Cluster1	0.0220493	4	96	9.82563	GO:0016054 Organic acid catabolic proc.	https://amigo.geneontology.org/amigo/term/GO:0016054	SOLYC01G005000.3.1 SOLYC08G065220.3.1 SOLYC03G036470.2.1 SOLYC05G056170.3.1
Solanum lycopersicum	Drought	Cluster1	0.0220493	4	96	9.82563	GO:0046395 Carboxylic acid catabolic proc.	https://amigo.geneontology.org/amigo/term/GO:0046395	SOLYC01G005000.3.1 SOLYC08G065220.3.1 SOLYC03G036470.2.1 SOLYC05G056170.3.1
Solanum lycopersicum	Drought	Cluster1	0.000913937	3	10	70.7445	GO:0005986 Sucrose biosynthetic proc.	https://amigo.geneontology.org/amigo/term/GO:0005986	SOLYC10G086730.2.1 SOLYC12G056530.2.1 SOLYC09G092130.3.1
Solanum lycopersicum	Drought	Cluster1	0.00648466	3	25	28.2978	GO:0005985 Sucrose metabolic proc.	https://amigo.geneontology.org/amigo/term/GO:0005985	SOLYC10G086730.2.1 SOLYC12G056530.2.1 SOLYC09G092130.3.1
Solanum lycopersicum	Drought	Cluster1	0.00553984	2	4	117.908	GO:0030388 Fructose 1 6-bisphosphate metabolic proc.	https://amigo.geneontology.org/amigo/term/GO:0030388	SOLYC10G086730.2.1 SOLYC12G056530.2.1
Solanum lycopersicum	Drought	Cluster1	0.0164332	2	8	58.9538	GO:0006000 Fructose metabolic proc.	https://amigo.geneontology.org/amigo/term/GO:0006000	SOLYC10G086730.2.1 SOLYC12G056530.2.1
Solanum lycopersicum	Drought	Cluster1	0.0262683	2	11	42.8755	GO:0006559 L-phenylalanine catabolic proc.	https://amigo.geneontology.org/amigo/term/GO:0006559	SOLYC03G036470.2.1 SOLYC05G056170.3.1
Solanum lycopersicum	Drought	Cluster1	0.0284405	2	12	39.3025	GO:0019319 Hexose biosynthetic proc.	https://amigo.geneontology.org/amigo/term/GO:0019319	SOLYC10G086730.2.1 SOLYC12G056530.2.1
Solanum lycopersicum	Drought	Cluster2	0.024983	15	1840	2.44062	GO:0006796 Phosphate-containing compound metabolic proc.	https://amigo.geneontology.org/amigo/term/GO:0006796	SOLYC01G067510.3.1 SOLYC02G079370.3.1 SOLYC05G047600.3.1 SOLYC02G069620.3.1 SOLYC02G071810.3.1 SOLYC03G083470.3.1 SOLYC03G093790.3.1 SOLYC03G118000.1.1 SOLYC03G123860.3.1 SOLYC04G009640.3.1 SOLYC06G007160.3.1 SOLYC06G048920.3.1 SOLYC06G068950.3.1 SOLYC06G082155.1.1 SOLYC08G078490.3.1
Solanum lycopersicum	Drought	Cluster2	0.024983	15	1841	2.43929	GO:0006793 Phosphorus metabolic proc.	https://amigo.geneontology.org/amigo/term/GO:0006793	SOLYC01G067510.3.1 SOLYC02G079370.3.1 SOLYC05G047600.3.1 SOLYC02G069620.3.1 SOLYC02G071810.3.1 SOLYC03G083470.3.1 SOLYC03G093790.3.1 SOLYC03G118000.1.1 SOLYC03G123860.3.1 SOLYC04G009640.3.1 SOLYC06G007160.3.1 SOLYC06G048920.3.1 SOLYC06G068950.3.1 SOLYC06G082155.1.1 SOLYC08G078490.3.1
Solanum lycopersicum	Drought	Cluster2	5.8868e-09	12	228	15.757	GO:0015979 Photosynthesis	https://amigo.geneontology.org/amigo/term/GO:0015979	SOLYC05G007780.3.1 SOLYC05G056070.3.1 SOLYC06G069730.3.1 SOLYC07G063600.3.1 SOLYC12G011450.2.1 SOLYC02G063150.3.1 SOLYC03G114930.3.1 SOLYC04G009420.3.1 SOLYC06G065490.3.1 SOLYC09G064500.3.1 SOLYC09G076030.3.1 SOLYC10G008740.3.1
Solanum lycopersicum	Drought	Cluster2	0.000693832	9	412	6.53991	GO:0006091 Generation of precursor metabolites and energy	https://amigo.geneontology.org/amigo/term/GO:0006091	SOLYC05G007780.3.1 SOLYC05G056070.3.1 SOLYC06G069730.3.1 SOLYC07G063600.3.1 SOLYC12G011450.2.1 SOLYC02G069620.3.1 SOLYC03G005195.1.1 SOLYC09G076030.3.1 SOLYC10G044520.2.1
Solanum lycopersicum	Drought	Cluster2	0.0296127	7	513	4.08514	GO:0019637 Organophosphate metabolic proc.	https://amigo.geneontology.org/amigo/term/GO:0019637	SOLYC02G069620.3.1 SOLYC03G118000.1.1 SOLYC06G007160.3.1 SOLYC06G048920.3.1 SOLYC06G068950.3.1 SOLYC06G082155.1.1 SOLYC08G078490.3.1
Solanum lycopersicum	Drought	Cluster2	0.000337899	6	125	14.3704	GO:0019684 Photosynthesis light reaction	https://amigo.geneontology.org/amigo/term/GO:0019684	SOLYC05G007780.3.1 SOLYC05G056070.3.1 SOLYC06G069730.3.1 SOLYC07G063600.3.1 SOLYC12G011450.2.1 SOLYC09G076030.3.1
Solanum lycopersicum	Drought	Cluster2	9.87135e-06	5	31	48.2875	GO:0009765 Photosynthesis light harvesting	https://amigo.geneontology.org/amigo/term/GO:0009765	SOLYC05G056070.3.1 SOLYC06G069730.3.1 SOLYC07G063600.3.1 SOLYC12G011450.2.1 SOLYC09G076030.3.1
Solanum lycopersicum	Drought	Cluster2	1.70806e-05	4	15	79.8354	GO:0009768 Photosynthesis light harvesting in photosystem i	https://amigo.geneontology.org/amigo/term/GO:0009768	SOLYC05G056070.3.1 SOLYC06G069730.3.1 SOLYC07G063600.3.1 SOLYC12G011450.2.1
Solanum lycopersicum	Drought	Cluster2	0.0153262	3	38	23.6355	GO:0006779 Porphyrin-containing compound biosynthetic proc.	https://amigo.geneontology.org/amigo/term/GO:0006779	SOLYC07G066470.3.1 SOLYC06G008160.3.1 SOLYC10G008740.3.1
Solanum lycopersicum	Drought	Cluster2	0.0203253	3	44	20.4125	GO:0033014 Tetrapyrrole biosynthetic proc.	https://amigo.geneontology.org/amigo/term/GO:0033014	SOLYC07G066470.3.1 SOLYC06G008160.3.1 SOLYC10G008740.3.1
Solanum lycopersicum	Drought	Cluster2	0.0249465	3	55	16.33	GO:0046148 Pigment biosynthetic proc.	https://amigo.geneontology.org/amigo/term/GO:0046148	SOLYC07G066470.3.1 SOLYC06G008160.3.1 SOLYC10G008740.3.1
Solanum lycopersicum	Drought	Cluster2	0.0249465	3	55	16.33	GO:0098869 Cellular oxidant detoxification	https://amigo.geneontology.org/amigo/term/GO:0098869	SOLYC03G096760.1.1 SOLYC03G096780.1.1 SOLYC11G018550.3.1
Solanum lycopersicum	Drought	Cluster2	0.0249465	3	55	16.33	GO:0006778 Porphyrin-containing compound metabolic proc.	https://amigo.geneontology.org/amigo/term/GO:0006778	SOLYC07G066470.3.1 SOLYC06G008160.3.1 SOLYC10G008740.3.1
Solanum lycopersicum	Drought	Cluster2	0.024983	3	60	14.9691	GO:0097237 Cellular response to toxic substance	https://amigo.geneontology.org/amigo/term/GO:0097237	SOLYC03G096760.1.1 SOLYC03G096780.1.1 SOLYC11G018550.3.1
Solanum lycopersicum	Drought	Cluster2	0.024983	3	60	14.9691	GO:1990748 Cellular detoxification	https://amigo.geneontology.org/amigo/term/GO:1990748	SOLYC03G096760.1.1 SOLYC03G096780.1.1 SOLYC11G018550.3.1
Solanum lycopersicum	Drought	Cluster2	0.024983	3	61	14.7237	GO:0033013 Tetrapyrrole metabolic proc.	https://amigo.geneontology.org/amigo/term/GO:0033013	SOLYC07G066470.3.1 SOLYC06G008160.3.1 SOLYC10G008740.3.1
Solanum lycopersicum	Drought	Cluster2	0.0274147	3	66	13.6083	GO:0042440 Pigment metabolic proc.	https://amigo.geneontology.org/amigo/term/GO:0042440	SOLYC07G066470.3.1 SOLYC06G008160.3.1 SOLYC10G008740.3.1
Solanum lycopersicum	Drought	Cluster2	0.02438	2	11	54.4332	GO:0006518 Peptide metabolic proc.	https://amigo.geneontology.org/amigo/term/GO:0006518	SOLYC05G014310.3.1 SOLYC10G075020.2.1
Solanum lycopersicum	Drought	Cluster2	0.0296127	2	18	33.2647	GO:0015995 Chlorophyll biosynthetic proc.	https://amigo.geneontology.org/amigo/term/GO:0015995	SOLYC06G008160.3.1 SOLYC10G008740.3.1
Solanum lycopersicum	Drought	Cluster3	3.33968e-14	13	412	30.1764	GO:0006091 Generation of precursor metabolites and energy	https://amigo.geneontology.org/amigo/term/GO:0006091	SOLYC01G105030.3.1 SOLYC03G005760.1.1 SOLYC03G005770.2.1 SOLYC07G054290.1.1 SOLYC10G006230.3.1 SOLYC12G006140.2.1 SOLYC01G097460.3.1 SOLYC01G110360.3.1 SOLYC02G062340.3.1 SOLYC03G005195.1.1 SOLYC06G063360.3.1 SOLYC07G005510.3.1 SOLYC10G044520.2.1
Solanum lycopersicum	Drought	Cluster3	6.43507e-06	10	1177	8.12541	GO:0044281 Small molecule metabolic proc.	https://amigo.geneontology.org/amigo/term/GO:0044281	SOLYC02G020940.3.1 SOLYC04G082630.3.1 SOLYC10G086720.2.1 SOLYC01G097460.3.1 SOLYC01G110360.3.1 SOLYC02G062340.3.1 SOLYC03G118000.1.1 SOLYC05G013380.3.1 SOLYC08G007040.3.1 SOLYC10G006040.1.1
Solanum lycopersicum	Drought	Cluster3	9.14081e-11	9	228	37.7511	GO:0015979 Photosynthesis	https://amigo.geneontology.org/amigo/term/GO:0015979	SOLYC01G105030.3.1 SOLYC03G005760.1.1 SOLYC03G005770.2.1 SOLYC07G054290.1.1 SOLYC10G006230.3.1 SOLYC12G006140.2.1 SOLYC03G115980.1.1 SOLYC06G063360.3.1 SOLYC07G005510.3.1
Solanum lycopersicum	Drought	Cluster3	4.83472e-11	8	125	61.2071	GO:0019684 Photosynthesis light reaction	https://amigo.geneontology.org/amigo/term/GO:0019684	SOLYC01G105030.3.1 SOLYC03G005760.1.1 SOLYC03G005770.2.1 SOLYC07G054290.1.1 SOLYC10G006230.3.1 SOLYC12G006140.2.1 SOLYC06G063360.3.1 SOLYC07G005510.3.1
Solanum lycopersicum	Drought	Cluster3	2.05787e-13	7	31	215.953	GO:0009765 Photosynthesis light harvesting	https://amigo.geneontology.org/amigo/term/GO:0009765	SOLYC01G105030.3.1 SOLYC03G005760.1.1 SOLYC03G005770.2.1 SOLYC10G006230.3.1 SOLYC12G006140.2.1 SOLYC06G063360.3.1 SOLYC07G054290.1.1
Solanum lycopersicum	Drought	Cluster3	1.32379e-06	6	184	31.1857	GO:0009416 Response to light stimulus	https://amigo.geneontology.org/amigo/term/GO:0009416	SOLYC01G105030.3.1 SOLYC03G005760.1.1 SOLYC03G005770.2.1 SOLYC10G006230.3.1 SOLYC12G006140.2.1 SOLYC07G005510.3.1
Solanum lycopersicum	Drought	Cluster3	1.33066e-06	6	189	30.3607	GO:0009314 Response to radiation	https://amigo.geneontology.org/amigo/term/GO:0009314	SOLYC01G105030.3.1 SOLYC03G005760.1.1 SOLYC03G005770.2.1 SOLYC10G006230.3.1 SOLYC12G006140.2.1 SOLYC07G005510.3.1
Solanum lycopersicum	Drought	Cluster3	0.000226401	6	486	11.8069	GO:0009628 Response to abiotic stimulus	https://amigo.geneontology.org/amigo/term/GO:0009628	SOLYC01G105030.3.1 SOLYC03G005760.1.1 SOLYC03G005770.2.1 SOLYC10G006230.3.1 SOLYC12G006140.2.1 SOLYC07G005510.3.1
Solanum lycopersicum	Drought	Cluster3	1.21005e-10	5	15	318.787	GO:0009768 Photosynthesis light harvesting in photosystem i	https://amigo.geneontology.org/amigo/term/GO:0009768	SOLYC01G105030.3.1 SOLYC03G005760.1.1 SOLYC03G005770.2.1 SOLYC10G006230.3.1 SOLYC12G006140.2.1
Solanum lycopersicum	Drought	Cluster3	0.00335332	5	513	9.32126	GO:0019637 Organophosphate metabolic proc.	https://amigo.geneontology.org/amigo/term/GO:0019637	SOLYC10G086720.2.1 SOLYC01G097460.3.1 SOLYC01G110360.3.1 SOLYC02G062340.3.1 SOLYC03G118000.1.1
Solanum lycopersicum	Drought	Cluster3	0.00875693	5	683	7.00118	GO:0019752 Carboxylic acid metabolic proc.	https://amigo.geneontology.org/amigo/term/GO:0019752	SOLYC01G110360.3.1 SOLYC02G062340.3.1 SOLYC05G013380.3.1 SOLYC08G007040.3.1 SOLYC10G006040.1.1
Solanum lycopersicum	Drought	Cluster3	0.00892019	5	702	6.81169	GO:0043436 Oxoacid metabolic proc.	https://amigo.geneontology.org/amigo/term/GO:0043436	SOLYC01G110360.3.1 SOLYC02G062340.3.1 SOLYC05G013380.3.1 SOLYC08G007040.3.1 SOLYC10G006040.1.1
Solanum lycopersicum	Drought	Cluster3	0.00892019	5	703	6.802	GO:0006082 Organic acid metabolic proc.	https://amigo.geneontology.org/amigo/term/GO:0006082	SOLYC01G110360.3.1 SOLYC02G062340.3.1 SOLYC05G013380.3.1 SOLYC08G007040.3.1 SOLYC10G006040.1.1
Solanum lycopersicum	Drought	Cluster3	0.00014813	3	34	84.3848	GO:0006006 Glucose metabolic proc.	https://amigo.geneontology.org/amigo/term/GO:0006006	SOLYC02G020940.3.1 SOLYC04G082630.3.1 SOLYC10G086720.2.1
Solanum lycopersicum	Drought	Cluster3	0.002211	3	89	32.2369	GO:0019318 Hexose metabolic proc.	https://amigo.geneontology.org/amigo/term/GO:0019318	SOLYC02G020940.3.1 SOLYC04G082630.3.1 SOLYC10G086720.2.1
Solanum lycopersicum	Drought	Cluster3	0.00346002	3	112	25.6168	GO:0046496 Nicotinamide nucleotide metabolic proc.	https://amigo.geneontology.org/amigo/term/GO:0046496	SOLYC01G097460.3.1 SOLYC01G110360.3.1 SOLYC02G062340.3.1
Solanum lycopersicum	Drought	Cluster3	0.00346002	3	114	25.1674	GO:0019362 Pyridine nucleotide metabolic proc.	https://amigo.geneontology.org/amigo/term/GO:0019362	SOLYC01G097460.3.1 SOLYC01G110360.3.1 SOLYC02G062340.3.1
Solanum lycopersicum	Drought	Cluster3	0.00346002	3	115	24.9486	GO:0005996 Monosaccharide metabolic proc.	https://amigo.geneontology.org/amigo/term/GO:0005996	SOLYC02G020940.3.1 SOLYC04G082630.3.1 SOLYC10G086720.2.1
Solanum lycopersicum	Drought	Cluster3	0.00376716	3	121	23.7114	GO:0072524 Pyridine-containing compound metabolic proc.	https://amigo.geneontology.org/amigo/term/GO:0072524	SOLYC01G097460.3.1 SOLYC01G110360.3.1 SOLYC02G062340.3.1
Solanum lycopersicum	Drought	Cluster3	0.00967252	2	42	45.541	GO:0009069 Serine family amino acid metabolic proc.	https://amigo.geneontology.org/amigo/term/GO:0009069	SOLYC08G007040.3.1 SOLYC10G006040.1.1
Solanum lycopersicum	Drought	Cluster4	7.00112e-05	3	18	191.272	GO:0015995 Chlorophyll biosynthetic proc.	https://amigo.geneontology.org/amigo/term/GO:0015995	SOLYC03G115980.1.1 SOLYC04G015750.3.1 SOLYC10G077040.2.1
Solanum lycopersicum	Drought	Cluster4	0.000211034	3	32	107.591	GO:0015994 Chlorophyll metabolic proc.	https://amigo.geneontology.org/amigo/term/GO:0015994	SOLYC03G115980.1.1 SOLYC04G015750.3.1 SOLYC10G077040.2.1
Solanum lycopersicum	Drought	Cluster4	0.000238443	3	38	90.6026	GO:0006779 Porphyrin-containing compound biosynthetic proc.	https://amigo.geneontology.org/amigo/term/GO:0006779	SOLYC03G115980.1.1 SOLYC04G015750.3.1 SOLYC10G077040.2.1
Solanum lycopersicum	Drought	Cluster4	0.000279766	3	44	78.2477	GO:0033014 Tetrapyrrole biosynthetic proc.	https://amigo.geneontology.org/amigo/term/GO:0033014	SOLYC03G115980.1.1 SOLYC04G015750.3.1 SOLYC10G077040.2.1
Solanum lycopersicum	Drought	Cluster4	0.000367077	3	55	62.5982	GO:0046148 Pigment biosynthetic proc.	https://amigo.geneontology.org/amigo/term/GO:0046148	SOLYC03G115980.1.1 SOLYC04G015750.3.1 SOLYC10G077040.2.1
Solanum lycopersicum	Drought	Cluster4	0.000367077	3	55	62.5982	GO:0006778 Porphyrin-containing compound metabolic proc.	https://amigo.geneontology.org/amigo/term/GO:0006778	SOLYC03G115980.1.1 SOLYC04G015750.3.1 SOLYC10G077040.2.1
Solanum lycopersicum	Drought	Cluster4	0.00043011	3	61	56.441	GO:0033013 Tetrapyrrole metabolic proc.	https://amigo.geneontology.org/amigo/term/GO:0033013	SOLYC03G115980.1.1 SOLYC04G015750.3.1 SOLYC10G077040.2.1
Solanum lycopersicum	Drought	Cluster4	0.000477106	3	66	52.1652	GO:0042440 Pigment metabolic proc.	https://amigo.geneontology.org/amigo/term/GO:0042440	SOLYC03G115980.1.1 SOLYC04G015750.3.1 SOLYC10G077040.2.1
Solanum lycopersicum	Drought	Cluster4	0.0344292	1	3	382.544	GO:0033559 Unsaturated fatty acid metabolic proc.	https://amigo.geneontology.org/amigo/term/GO:0033559	SOLYC03G116730.3.1
Solanum lycopersicum	Drought	Cluster4	0.0344292	1	3	382.544	GO:0071277 Cellular response to calcium ion	https://amigo.geneontology.org/amigo/term/GO:0071277	SOLYC03G114450.3.1
Solanum lycopersicum	Drought	Cluster4	0.0344292	1	3	382.544	GO:0006636 Unsaturated fatty acid biosynthetic proc.	https://amigo.geneontology.org/amigo/term/GO:0006636	SOLYC03G116730.3.1
Solanum lycopersicum	Drought	Cluster4	0.0388269	1	4	286.908	GO:0051592 Response to calcium ion	https://amigo.geneontology.org/amigo/term/GO:0051592	SOLYC03G114450.3.1
Solanum lycopersicum	Drought	Cluster4	0.0388269	1	4	286.908	GO:1901401 Reg. of tetrapyrrole metabolic proc.	https://amigo.geneontology.org/amigo/term/GO:1901401	SOLYC10G077040.2.1
Solanum lycopersicum	Drought	Cluster4	0.045048	1	5	229.527	GO:0009704 De-etiolation	https://amigo.geneontology.org/amigo/term/GO:0009704	SOLYC03G114450.3.1
