# Supplementary material for: Integrative Transcriptomic and Evolutionary Analysis of Drought and Heat Stress Responses in Solanum tuberosum and Solanum lycopersicum
Source: Plants (Basel). 2025 Dec 17;14(24):3851. doi: 10.3390/plants14243851 (PMC12736803; doi:10.3390/plants14243851)
Supplement: Supplementary file 1 [file plants-14-03851-s001.zip › Supplementary_File_7.GRN_Orthogroups.xlsx]

## Sheet: Heat_response
Supplementary Table 7.1 List of presented orthologous in reconstructed GRN in response to heat in both species
Solanum tuberosum ID	Solanum lycopersicum ID	Solanum tuberosum regulation	Solanum lycopersicum regulation	Same regulation	Type	Gene description
PGSC0003DMG400000379	Solyc12g007110.2	down	down	YES	Gene	PERK1 kinase
PGSC0003DMG400000444	Solyc11g066100.2	up	up	YES	Gene	Heat shock cognate 70 kDa protein
PGSC0003DMG400001434	Solyc02g088345.1	down	down	YES	TF	WRKY transcription factor-c
PGSC0003DMG400001771	Solyc09g007440.3	up	up	YES	Gene	Dead box ATP-dependent RNA helicase
PGSC0003DMG400002025	Solyc09g007050.1	up	up	YES	Gene	Pentatricopeptide repeat-containing protein
PGSC0003DMG400002534	Solyc03g120880.3	up	up	YES	Gene	Nucleoporin NUP53
PGSC0003DMG400002566	Solyc03g120260.3	down	up	NO	Gene	Coatomer subunit beta'-2
PGSC0003DMG400002724	Solyc09g008970.1	up	up	YES	Gene	Conserved gene of unknown function
PGSC0003DMG400002987	Solyc11g071830.2	up	up	YES	Gene	DNAJ protein
PGSC0003DMG400003219	Solyc03g082420.3	up	up	YES	Gene	Small heat shock protein, chloroplastic
PGSC0003DMG400003266	Solyc07g025520.3	down	down	YES	Gene	Methyltransferase
PGSC0003DMG400003584	Solyc02g083570.3	down	down	YES	Gene	Ubiquitin carrier protein
PGSC0003DMG400004532	Solyc01g103920.3	up	up	YES	Gene	Chloroplast ferredoxin I
PGSC0003DMG400004808	Solyc08g078695.1	up	up	YES	Gene	Mitochondrial small heat shock protein
PGSC0003DMG400005573	Solyc06g036290.3	up	up	YES	Gene	Heat shock protein 83
PGSC0003DMG400006105	Solyc09g083110.2	up	up	YES	Gene	Pentatricopeptide repeat-containing protein
PGSC0003DMG400006503	Solyc10g012400.3	down	down	YES	Gene	Conserved gene of unknown function
PGSC0003DMG400006508	Solyc10g012410.3	down	down	YES	Gene	Conserved gene of unknown function
PGSC0003DMG400006855	Solyc01g087560.3	down	down	YES	Gene	S-adenosyl-methionine-sterol-C-methyltransferase
PGSC0003DMG400007672	Solyc06g061230.3	down	down	YES	Gene	Gene of unknown function
PGSC0003DMG400008004	Solyc04g078540.3	down	down	YES	Gene	Cysteine protease
PGSC0003DMG400008021	Solyc04g079120.3	down	down	YES	Gene	Protein phosphatase
PGSC0003DMG400008091	Solyc11g069600.2	down	down	YES	Gene	Conserved gene of unknown function
PGSC0003DMG400008182	Solyc10g079090.2	down	down	YES	Gene	Heat shock protein DnaJ
PGSC0003DMG400008223	Solyc08g062960.3	down	up	NO	TF	Heat shock factor protein HSF30
PGSC0003DMG400008854	Solyc09g010360.3	down	down	YES	Gene	Nodulin
PGSC0003DMG400009018	Solyc01g079290.1	up	up	YES	Gene	Gene of unknown function
PGSC0003DMG400009179	Solyc03g123710.3	up	up	YES	Gene	Conserved gene of unknown function
PGSC0003DMG400009509	Solyc03g007890.3	up	up	YES	Gene	Heat shock protein 83
PGSC0003DMG400010454	Solyc10g084050.2	down	down	YES	Gene	Transitional endoplasmic reticulum ATPase
PGSC0003DMG400011444	Solyc10g078860.2	up	up	YES	Gene	DNA-directed RNA polymerase
PGSC0003DMG400012141	Solyc08g082480.3	up	up	YES	Gene	Ubiquitin
PGSC0003DMG400012619	Solyc02g093600.3	up	up	YES	Gene	Heat-shock protein
PGSC0003DMG400014212	Solyc03g117630.1	up	up	YES	Gene	Heat shock protein
PGSC0003DMG400014234	Solyc03g118060.3	up	up	YES	Gene	Conserved gene of unknown function
PGSC0003DMG400014339	Solyc03g025850.3	down	down	YES	Gene	Remorin
PGSC0003DMG400014487	Solyc08g067960.3	up	up	YES	Gene	Zinc finger family protein
PGSC0003DMG400014634	Solyc08g014100.1	up	up	YES	Gene	Pentatricopeptide
PGSC0003DMG400015257	Solyc03g110930.3	up	up	YES	Gene	Ribosome
PGSC0003DMG400016004	Solyc05g052030.1	down	down	YES	TF	Ethylene response factor 4
PGSC0003DMG400018738	Solyc07g006830.3	down	down	YES	Gene	Calmodulin-binding protein
PGSC0003DMG400019006	Solyc02g014360.3	up	up	YES	Gene	Pentatricopeptide repeat-containing protein
PGSC0003DMG400019404	Solyc10g011810.3	down	down	YES	Gene	Delta-8 sphingolipid desaturase
PGSC0003DMG400019677	Solyc11g069700.2	down	up	NO	Gene	Elongation factor 1-alph
PGSC0003DMG400020266	Solyc02g093870.3	down	down	YES	Gene	Amino acid transporter
PGSC0003DMG400020363	Solyc09g011810.3	down	down	YES	Gene	Fructose-1,6-bisphosphatase
PGSC0003DMG400020426	Solyc07g053270.3	down	down	YES	Gene	2-deoxyglucose-6-phosphate phosphatase
PGSC0003DMG400022730	Solyc08g080030.3	down	down	YES	Gene	Glycerate dehydrogenase
PGSC0003DMG400022983	Solyc07g008540.3	up	up	YES	Gene	Protein CHLOROPLAST IMPORT APPARATUS 2
PGSC0003DMG400023615	Solyc04g014600.3	up	up	YES	Gene	Universal stress protein family protein
PGSC0003DMG400024476	Solyc03g113930.2	up	up	YES	Gene	Heat-shock protein
PGSC0003DMG400024716	Solyc01g099770.3	up	up	YES	Gene
PGSC0003DMG400024967	Solyc02g092580.3	down	down	YES	Gene	Peroxidase
PGSC0003DMG400025345	Solyc03g113240.3	down	down	YES	Gene	Conserved gene of unknown function
PGSC0003DMG400027611	Solyc11g020040.2	up	up	YES	Gene	Heat shock protein 70
PGSC0003DMG400027733	Solyc04g011430.3	up	up	YES	Gene	Ubiquitin carrier protein
PGSC0003DMG400030089	Solyc09g075950.1	up	up	YES	Gene	Heat shock protein 70kD
PGSC0003DMG400030341	Solyc06g076570.2	up	up	YES	Gene	17.6 kDa class I heat shock protein
PGSC0003DMG400030643	Solyc02g091330.3	up	up	YES	Gene	AAR2 protein family
PGSC0003DMG400031137	Solyc04g072160.3	up	up	YES	Gene	Ripening regulated protein DDTFR8
PGSC0003DMG400031522	Solyc09g092690.3	up	up	YES	Gene	Peptidylprolyl isomerase
PGSC0003DMG400032277	Solyc09g082065.1	down	down	YES	Gene	Protein translocase
PGSC0003DMG400033121	Solyc01g080100.3	down	down	YES	Gene	RING zinc finger protein
PGSC0003DMG401001383	Solyc02g089340.3	up	up	YES	Gene	DNA-directed RNA polymerase 2B, chloroplastic/mitochondrial
PGSC0003DMG401001731	Solyc09g007270.3	up	up	YES	Gene	Ascorbate peroxidase
PGSC0003DMG401006147	Solyc07g047790.3	up	up	YES	Gene	Heat shock protein
PGSC0003DMG401012560	Solyc01g105140.3	up	up	YES	Gene	Serine/arginine rich splicing factor
PGSC0003DMG401013540	Solyc07g042830.3	down	down	YES	Gene	Starch synthase VI
PGSC0003DMG401022480	Solyc01g098320.3	up	up	YES	Gene	DNA-directed RNA polymerase II
PGSC0003DMG401025958	Solyc01g091260.3	up	up	YES	Gene	Glycine-rich protein
PGSC0003DMG402009541	Solyc08g006240.2	up	up	YES	TF	DNA binding protein
PGSC0003DMG402028784	Solyc06g068970.3	down	down	YES	Gene	Conserved gene of unknown function

## Sheet: Drought_response
Supplementary Table 7.2 List of presented orthologous in reconstructed GRN in response to drought in both species
Solanum tuberosum ID	Solanum lycopersicum ID	Solanum tuberosum regulation	Solanum lycopersicum regulation	Same regulation	Type	Gene description
PGSC0003DMG400000101	Solyc01g095720.3	up	up	YES	Gene	Triacylglycerol lipase
PGSC0003DMG400000569	Solyc03g096850.3	down	down	YES	Gene	Electron transporter
PGSC0003DMG400000639	Solyc03g116730.3	down	down	YES	Gene	Delta 9 desaturase
PGSC0003DMG400001646	Solyc01g110960.3	down	down	YES	Gene	Ubiquitin-protein ligase BRE1
PGSC0003DMG400002146	Solyc06g005710.3	down	down	YES	Gene	PTAC16
PGSC0003DMG400002880	Solyc12g009650.2	down	down	YES	Gene	Proline-rich protein
PGSC0003DMG400004301	Solyc12g006140.2	down	down	YES	Gene	Chlorophyll a,b binding protein type I
PGSC0003DMG400007188	Solyc10g077040.2	down	down	YES	Gene	Desaturase
PGSC0003DMG400008381	Solyc10g078580.1	down	down	YES	Gene	Arabinogalactan peptide 14
PGSC0003DMG400008557	Solyc12g057060.2	down	down	YES	Gene	Glycosyltransferase
PGSC0003DMG400010771	Solyc05g014000.3	down	down	YES	Gene	Pectate lyase
PGSC0003DMG400011135	Solyc07g005510.3	down	down	YES	Gene	Plastidial delta-12 oleate desaturase
PGSC0003DMG400011255	Solyc10g005340.3	down	down	YES	Gene	P21-rho-binding domain-containing protein
PGSC0003DMG400012012	Solyc02g062340.3	down	down	YES	Gene	Fructose-bisphosphate aldolase
PGSC0003DMG400013010	Solyc07g041720.1	down	down	YES	Gene	24K germin
PGSC0003DMG400014027	Solyc03g123410.1	down	down	YES	Gene	Germin
PGSC0003DMG400014275	Solyc03g026120.3	down	down	YES	Gene	ATP binding protein
PGSC0003DMG400015021	Solyc07g051880.1	up	up	YES	Gene	ATP binding protein
PGSC0003DMG400019188	Solyc10g086730.2	down	down	YES	Gene	Chloroplast fructose-1,6-bisphosphatase I
PGSC0003DMG400020426	Solyc07g053270.3	down	up	NO	Gene	2-deoxyglucose-6-phosphate phosphatase
PGSC0003DMG400022670	Solyc01g067510.3	down	down	YES	Gene	Serine/threonine protein kinase
PGSC0003DMG400024185	Solyc02g063030.3	down	down	YES	Gene	Conserved gene of unknown function
PGSC0003DMG400024508	Solyc03g114450.3	down	down	YES	Gene	Extracellular Ca2+ sensing receptor
PGSC0003DMG400025823	Solyc01g108630.3	down	down	YES	Gene	Nitrite reductase
PGSC0003DMG400026224	Solyc08g078020.1	down	down	YES	Gene	Methionine rich arabinogalactan
PGSC0003DMG400027013	Solyc06g073290.1	down	down	YES	Gene	Tetrapyrrole-binding protein, chloroplast
PGSC0003DMG400027156	Solyc05g053300.3	down	down	YES	Gene	Dihydrolipoyl dehydrogenase
PGSC0003DMG400030440	Solyc06g076790.1	down	down	YES	Gene	Thylakoid soluble phosphoprotein
PGSC0003DMG400031110	Solyc01g081480.3	down	down	YES	Gene	Conserved gene of unknown function
PGSC0003DMG400033038	Solyc06g071030.3	down	down	YES	Gene	Isochorismate synthase
PGSC0003DMG400033084	Solyc06g069730.3	down	down	YES	Gene	Chlorophyll a/b-binding protein (cab-12)
PGSC0003DMG400033126	Solyc06g064550.3	down	down	YES	Gene	Aspartate kinase
PGSC0003DMG401011679	Solyc04g083160.2	up	up	YES	Gene	Ent-kaurene oxidase 2
